# Supplementary material for: Double crossed? Structural and computational studies of an unusually crosslinked haem in Methylococcus capsulatus cytochrome P460
Source: Chem Sci. 2025 Aug 8;16(35):16266–83. doi: 10.1039/d5sc04213e (PMC12352625; doi:10.1039/d5sc04213e)
Supplement: SC-016-D5SC04213E-s002 [file SC-016-D5SC04213E-s002.zip]

Archive with 18 entries (18 files):
- qmmm_opt_structures/chain-a/Ferric-DC_A.pdb
- qmmm_opt_structures/chain-a/Ferric-DCu_A.pdb
- qmmm_opt_structures/chain-a/Ferric-SC_A.pdb
- qmmm_opt_structures/chain-a/Ferrous-DC_A.pdb
- qmmm_opt_structures/chain-a/Ferrous-DCu_A.pdb
- qmmm_opt_structures/chain-a/Ferrous-SC_A.pdb
- qmmm_opt_structures/chain-a/SimFerrous-DC_A.pdb
- qmmm_opt_structures/chain-a/SimFerrous-DCu_A.pdb
- qmmm_opt_structures/chain-a/SimFerrous-SC_A.pdb
- qmmm_opt_structures/chain-b/Ferric-DC_B.pdb
- qmmm_opt_structures/chain-b/Ferric-DCu_B.pdb
- qmmm_opt_structures/chain-b/Ferric-SC_B.pdb
- qmmm_opt_structures/chain-b/Ferrous-DC_B.pdb
- qmmm_opt_structures/chain-b/Ferrous-DCu_B.pdb
- qmmm_opt_structures/chain-b/Ferrous-SC_B.pdb
- qmmm_opt_structures/chain-b/SimFerrous-DC_B.pdb
- qmmm_opt_structures/chain-b/SimFerrous-DCu_B.pdb
- qmmm_opt_structures/chain-b/SimFerrous-SC_B.pdb
