# Supplementary material for: Double crossed? Structural and computational studies of an unusually crosslinked haem in Methylococcus capsulatus cytochrome P460
Source: Chem Sci. 2025 Aug 8;16(35):16266–83. doi: 10.1039/d5sc04213e (PMC12352625; doi:10.1039/d5sc04213e)
Supplement: SC-016-D5SC04213E-s002 [file SC-016-D5SC04213E-s002.zip › qmmm_opt_structures/chain-a/Ferrous-DCu_A.pdb]

TITLE    1 title                                                                                                                           
REMARK   1 Generated by Py-ChemShell according to PDB v3.3
REMARK   2 Fri Nov 22 11:04:57 2024
REMARK   3  Column      Abbreviation     Entry
REMARK   3  1 -  6                       Record name
REMARK   3  7 - 11      I                Atom serial number
REMARK   3 12 - 12
REMARK   3 13 - 16      N                Atom name
REMARK   3 17 - 17      L                Location indicator
REMARK   3 18 - 20      RS               Residue name
REMARK   3 21 - 21
REMARK   3 22 - 22      C                Chain ID
REMARK   3 23 - 26      CH               Residue sequence number
REMARK   3 27 - 27      IN               Insertion
REMARK   3 28 - 30
REMARK   3 31 - 38      X                X coorindate (Angstrom)
REMARK   3 39 - 46      Y                Y coorindate (Angstrom)
REMARK   3 47 - 54      Z                Z coorindate (Angstrom)
REMARK   3 55 - 60      O                Occupancy
REMARK   3 61 - 66      B                Temperature factor
REMARK   3 77 - 78      E                Element symbol
REMARK   3I    N   LRS  CCH  IN  X       Y       Z       O     B               E  0
ATOM      1 N    PRO P   1       0.278  34.811  15.371  1.00  0.00      PA   N 0
ATOM      2 HN1  PRO P   1       0.124  35.244  14.476  1.00  0.00      PA   H 0
ATOM      3 HN2  PRO P   1      -0.622  34.693  15.806  1.00  0.00      PA   H 0
ATOM      4 CD   PRO P   1       0.896  33.499  15.144  1.00  0.00      PA   C 0
ATOM      5 HD1  PRO P   1       0.165  32.666  15.222  1.00  0.00      PA   H 0
ATOM      6 HD2  PRO P   1       1.368  33.479  14.139  1.00  0.00      PA   H 0
ATOM      7 CA   PRO P   1       1.124  35.697  16.169  1.00  0.00      PA   C 0
ATOM      8 HA   PRO P   1       0.564  35.884  17.074  1.00  0.00      PA   H 0
ATOM      9 CB   PRO P   1       2.412  34.906  16.354  1.00  0.00      PA   C 0
ATOM     10 HB1  PRO P   1       2.895  35.116  17.332  1.00  0.00      PA   H 0
ATOM     11 HB2  PRO P   1       3.152  35.115  15.552  1.00  0.00      PA   H 0
ATOM     12 CG   PRO P   1       1.943  33.476  16.236  1.00  0.00      PA   C 0
ATOM     13 HG1  PRO P   1       1.459  33.178  17.191  1.00  0.00      PA   H 0
ATOM     14 HG2  PRO P   1       2.766  32.745  16.083  1.00  0.00      PA   H 0
ATOM     15 C    PRO P   1       1.353  37.013  15.452  1.00  0.00      PA   C 0
ATOM     16 O    PRO P   1       1.199  37.113  14.226  1.00  0.00      PA   O 0
ATOM     17 N    ALA P   2       1.710  38.019  16.238  1.00  0.00      PA   N 0
ATOM     18 HN   ALA P   2       1.816  37.940  17.226  1.00  0.00      PA   H 0
ATOM     19 CA   ALA P   2       2.095  39.297  15.692  1.00  0.00      PA   C 0
ATOM     20 HA   ALA P   2       1.288  39.693  15.094  1.00  0.00      PA   H 0
ATOM     21 CB   ALA P   2       2.416  40.250  16.814  1.00  0.00      PA   C 0
ATOM     22 HB1  ALA P   2       3.067  39.769  17.575  1.00  0.00      PA   H 0
ATOM     23 HB2  ALA P   2       2.903  41.180  16.449  1.00  0.00      PA   H 0
ATOM     24 HB3  ALA P   2       1.479  40.548  17.332  1.00  0.00      PA   H 0
ATOM     25 C    ALA P   2       3.306  39.134  14.785  1.00  0.00      PA   C 0
ATOM     26 O    ALA P   2       4.129  38.242  14.985  1.00  0.00      PA   O 0
ATOM     27 N    ALA P   3       3.438  40.077  13.855  1.00  0.00      PA   N 0
ATOM     28 HN   ALA P   3       2.786  40.829  13.793  1.00  0.00      PA   H 0
ATOM     29 CA   ALA P   3       4.592  40.121  12.972  1.00  0.00      PA   C 0
ATOM     30 HA   ALA P   3       4.738  39.147  12.529  1.00  0.00      PA   H 0
ATOM     31 CB   ALA P   3       4.382  41.160  11.900  1.00  0.00      PA   C 0
ATOM     32 HB1  ALA P   3       4.220  42.167  12.341  1.00  0.00      PA   H 0
ATOM     33 HB2  ALA P   3       5.250  41.212  11.209  1.00  0.00      PA   H 0
ATOM     34 HB3  ALA P   3       3.484  40.905  11.297  1.00  0.00      PA   H 0
ATOM     35 C    ALA P   3       5.822  40.469  13.797  1.00  0.00      PA   C 0
ATOM     36 O    ALA P   3       5.702  41.132  14.841  1.00  0.00      PA   O 0
ATOM     37 N    ALA P   4       6.981  40.098  13.244  1.00  0.00      PA   N 0
ATOM     38 HN   ALA P   4       6.998  39.579  12.393  1.00  0.00      PA   H 0
ATOM     39 CA   ALA P   4       8.266  40.514  13.770  1.00  0.00      PA   C 0
ATOM     40 HA   ALA P   4       8.263  40.285  14.825  1.00  0.00      PA   H 0
ATOM     41 CB   ALA P   4       9.383  39.761  13.078  1.00  0.00      PA   C 0
ATOM     42 HB1  ALA P   4       9.404  40.001  11.993  1.00  0.00      PA   H 0
ATOM     43 HB2  ALA P   4      10.382  39.997  13.502  1.00  0.00      PA   H 0
ATOM     44 HB3  ALA P   4       9.223  38.664  13.152  1.00  0.00      PA   H 0
ATOM     45 C    ALA P   4       8.392  42.018  13.576  1.00  0.00      PA   C 0
ATOM     46 O    ALA P   4       7.644  42.614  12.800  1.00  0.00      PA   O 0
ATOM     47 N    PRO P   5       9.282  42.706  14.325  1.00  0.00      PA   N 0
ATOM     48 CD   PRO P   5      10.094  42.154  15.430  1.00  0.00      PA   C 0
ATOM     49 HD1  PRO P   5       9.537  41.411  16.039  1.00  0.00      PA   H 0
ATOM     50 HD2  PRO P   5      11.021  41.696  15.023  1.00  0.00      PA   H 0
ATOM     51 CA   PRO P   5       9.426  44.154  14.199  1.00  0.00      PA   C 0
ATOM     52 HA   PRO P   5       8.478  44.598  14.466  1.00  0.00      PA   H 0
ATOM     53 CB   PRO P   5      10.551  44.466  15.214  1.00  0.00      PA   C 0
ATOM     54 HB1  PRO P   5      10.436  45.482  15.648  1.00  0.00      PA   H 0
ATOM     55 HB2  PRO P   5      11.553  44.378  14.743  1.00  0.00      PA   H 0
ATOM     56 CG   PRO P   5      10.409  43.383  16.264  1.00  0.00      PA   C 0
ATOM     57 HG1  PRO P   5       9.540  43.606  16.920  1.00  0.00      PA   H 0
ATOM     58 HG2  PRO P   5      11.320  43.256  16.887  1.00  0.00      PA   H 0
ATOM     59 C    PRO P   5       9.798  44.681  12.821  1.00  0.00      PA   C 0
ATOM     60 O    PRO P   5       9.607  45.865  12.579  1.00  0.00      PA   O 0
ATOM     61 N    ASN P   6      10.331  43.803  11.943  1.00  0.00      PA   N 0
ATOM     62 HN   ASN P   6      10.466  42.844  12.181  1.00  0.00      PA   H 0
ATOM     63 CA   ASN P   6      10.704  44.181  10.584  1.00  0.00      PA   C 0
ATOM     64 HA   ASN P   6      10.843  45.251  10.534  1.00  0.00      PA   H 0
ATOM     65 CB   ASN P   6      12.009  43.517  10.173  1.00  0.00      PA   C 0
ATOM     66 HB1  ASN P   6      12.810  43.857  10.864  1.00  0.00      PA   H 0
ATOM     67 HB2  ASN P   6      12.306  43.825   9.148  1.00  0.00      PA   H 0
ATOM     68 CG   ASN P   6      11.939  42.014  10.238  1.00  0.00      PA   C 0
ATOM     69 OD1  ASN P   6      10.904  41.436  10.579  1.00  0.00      PA   O 0
ATOM     70 ND2  ASN P   6      13.028  41.355   9.884  1.00  0.00      PA   N 0
ATOM     71 HD21 ASN P   6      13.075  40.373  10.065  1.00  0.00      PA   H 0
ATOM     72 HD22 ASN P   6      13.851  41.861   9.627  1.00  0.00      PA   H 0
ATOM     73 C    ASN P   6       9.596  43.833   9.591  1.00  0.00      PA   C 0
ATOM     74 O    ASN P   6       9.796  43.876   8.375  1.00  0.00      PA   O 0
ATOM     75 N    GLY P   7       8.441  43.431  10.106  1.00  0.00      PA   N 0
ATOM     76 HN   GLY P   7       8.336  43.324  11.092  1.00  0.00      PA   H 0
ATOM     77 CA   GLY P   7       7.265  43.223   9.265  1.00  0.00      PA   C 0
ATOM     78 HA1  GLY P   7       7.315  43.842   8.382  1.00  0.00      PA   H 0
ATOM     79 HA2  GLY P   7       6.405  43.458   9.874  1.00  0.00      PA   H 0
ATOM     80 C    GLY P   7       7.078  41.776   8.805  1.00  0.00      PA   C 0
ATOM     81 O    GLY P   7       6.079  41.447   8.170  1.00  0.00      PA   O 0
ATOM     82 N    ILE P   8       7.993  40.874   9.144  1.00  0.00      PA   N 0
ATOM     83 HN   ILE P   8       8.803  41.123   9.669  1.00  0.00      PA   H 0
ATOM     84 CA   ILE P   8       7.873  39.484   8.720  1.00  0.00      PA   C 0
ATOM     85 HA   ILE P   8       7.562  39.467   7.686  1.00  0.00      PA   H 0
ATOM     86 CB   ILE P   8       9.222  38.756   8.788  1.00  0.00      PA   C 0
ATOM     87 HB   ILE P   8       9.599  38.816   9.831  1.00  0.00      PA   H 0
ATOM     88 CG2  ILE P   8       9.080  37.293   8.419  1.00  0.00      PA   C 0
ATOM     89 HG21 ILE P   8      10.053  36.763   8.496  1.00  0.00      PA   H 0
ATOM     90 HG22 ILE P   8       8.386  36.752   9.098  1.00  0.00      PA   H 0
ATOM     91 HG23 ILE P   8       8.714  37.182   7.376  1.00  0.00      PA   H 0
ATOM     92 CG1  ILE P   8      10.244  39.453   7.888  1.00  0.00      PA   C 0
ATOM     93 HG11 ILE P   8      10.367  40.511   8.204  1.00  0.00      PA   H 0
ATOM     94 HG12 ILE P   8       9.841  39.462   6.853  1.00  0.00      PA   H 0
ATOM     95 CD   ILE P   8      11.620  38.809   7.876  1.00  0.00      PA   C 0
ATOM     96 HD1  ILE P   8      11.610  37.822   7.367  1.00  0.00      PA   H 0
ATOM     97 HD2  ILE P   8      12.341  39.463   7.340  1.00  0.00      PA   H 0
ATOM     98 HD3  ILE P   8      11.995  38.664   8.912  1.00  0.00      PA   H 0
ATOM     99 C    ILE P   8       6.793  38.768   9.529  1.00  0.00      PA   C 0
ATOM    100 O    ILE P   8       6.851  38.743  10.755  1.00  0.00      PA   O 0
ATOM    101 N    SER P   9       5.851  38.131   8.816  1.00  0.00      PA   N 0
ATOM    102 HN   SER P   9       5.876  38.155   7.820  1.00  0.00      PA   H 0
ATOM    103 CA   SER P   9       4.816  37.320   9.432  1.00  0.00      PA   C 0
ATOM    104 HA   SER P   9       4.542  37.758  10.381  1.00  0.00      PA   H 0
ATOM    105 CB   SER P   9       3.582  37.240   8.559  1.00  0.00      PA   C 0
ATOM    106 HB1  SER P   9       2.818  36.594   9.041  1.00  0.00      PA   H 0
ATOM    107 HB2  SER P   9       3.822  36.798   7.568  1.00  0.00      PA   H 0
ATOM    108 OG   SER P   9       2.991  38.514   8.377  1.00  0.00      PA   O 0
ATOM    109 HG1  SER P   9       3.574  39.103   7.893  1.00  0.00      PA   H 0
ATOM    110 C    SER P   9       5.352  35.921   9.696  1.00  0.00      PA   C 0
ATOM    111 O    SER P   9       6.199  35.404   8.972  1.00  0.00      PA   O 0
ATOM    112 N    LEU P  10       4.836  35.293  10.745  1.00  0.00      PA   N 0
ATOM    113 HN   LEU P  10       4.137  35.732  11.304  1.00  0.00      PA   H 0
ATOM    114 CA   LEU P  10       5.192  33.927  11.083  1.00  0.00      PA   C 0
ATOM    115 HA   LEU P  10       6.264  33.882  11.210  1.00  0.00      PA   H 0
ATOM    116 CB   LEU P  10       4.529  33.522  12.396  1.00  0.00      PA   C 0
ATOM    117 HB1  LEU P  10       3.434  33.682  12.300  1.00  0.00      PA   H 0
ATOM    118 HB2  LEU P  10       4.886  34.195  13.205  1.00  0.00      PA   H 0
ATOM    119 CG   LEU P  10       4.770  32.070  12.816  1.00  0.00      PA   C 0
ATOM    120 HG   LEU P  10       4.586  31.388  11.959  1.00  0.00      PA   H 0
ATOM    121 CD1  LEU P  10       6.203  31.890  13.266  1.00  0.00      PA   C 0
ATOM    122 HD11 LEU P  10       6.410  32.511  14.164  1.00  0.00      PA   H 0
ATOM    123 HD12 LEU P  10       6.401  30.830  13.533  1.00  0.00      PA   H 0
ATOM    124 HD13 LEU P  10       6.922  32.183  12.471  1.00  0.00      PA   H 0
ATOM    125 CD2  LEU P  10       3.797  31.622  13.905  1.00  0.00      PA   C 0
ATOM    126 HD21 LEU P  10       2.741  31.828  13.627  1.00  0.00      PA   H 0
ATOM    127 HD22 LEU P  10       3.905  30.529  14.075  1.00  0.00      PA   H 0
ATOM    128 HD23 LEU P  10       4.097  32.131  14.846  1.00  0.00      PA   H 0
ATOM    129 C    LEU P  10       4.731  32.996   9.973  1.00  0.00      PA   C 0
ATOM    130 O    LEU P  10       3.537  32.952   9.698  1.00  0.00      PA   O 0
ATOM    131 N    PRO P  11       5.632  32.230   9.309  1.00  0.00      PA   N 0
ATOM    132 CD   PRO P  11       7.095  32.301   9.399  1.00  0.00      PA   C 0
ATOM    133 HD1  PRO P  11       7.470  33.343   9.484  1.00  0.00      PA   H 0
ATOM    134 HD2  PRO P  11       7.427  31.699  10.272  1.00  0.00      PA   H 0
ATOM    135 CA   PRO P  11       5.189  31.266   8.304  1.00  0.00      PA   C 0
ATOM    136 HA   PRO P  11       4.706  31.801   7.499  1.00  0.00      PA   H 0
ATOM    137 CB   PRO P  11       6.477  30.596   7.888  1.00  0.00      PA   C 0
ATOM    138 HB1  PRO P  11       6.446  30.237   6.837  1.00  0.00      PA   H 0
ATOM    139 HB2  PRO P  11       6.728  29.736   8.545  1.00  0.00      PA   H 0
ATOM    140 CG   PRO P  11       7.518  31.664   8.094  1.00  0.00      PA   C 0
ATOM    141 HG1  PRO P  11       7.457  32.408   7.271  1.00  0.00      PA   H 0
ATOM    142 HG2  PRO P  11       8.552  31.260   8.130  1.00  0.00      PA   H 0
ATOM    143 C    PRO P  11       4.209  30.256   8.881  1.00  0.00      PA   C 0
ATOM    144 O    PRO P  11       4.479  29.630   9.894  1.00  0.00      PA   O 0
ATOM    145 N    ALA P  12       3.048  30.151   8.245  1.00  0.00      PA   N 0
ATOM    146 HN   ALA P  12       2.835  30.689   7.433  1.00  0.00      PA   H 0
ATOM    147 CA   ALA P  12       2.023  29.226   8.696  1.00  0.00      PA   C 0
ATOM    148 HA   ALA P  12       1.883  29.350   9.760  1.00  0.00      PA   H 0
ATOM    149 CB   ALA P  12       0.725  29.533   7.974  1.00  0.00      PA   C 0
ATOM    150 HB1  ALA P  12      -0.098  28.881   8.338  1.00  0.00      PA   H 0
ATOM    151 HB2  ALA P  12       0.437  30.592   8.148  1.00  0.00      PA   H 0
ATOM    152 HB3  ALA P  12       0.834  29.386   6.878  1.00  0.00      PA   H 0
ATOM    153 C    ALA P  12       2.468  27.787   8.443  1.00  0.00      PA   C 0
ATOM    154 O    ALA P  12       3.063  27.499   7.417  1.00  0.00      PA   O 0
ATOM    155 N    GLY P  13       2.238  26.894   9.409  1.00  0.00      PA   N 0
ATOM    156 HN   GLY P  13       1.824  27.191  10.266  1.00  0.00      PA   H 0
ATOM    157 CA   GLY P  13       2.424  25.465   9.205  1.00  0.00      PA   C 0
ATOM    158 HA1  GLY P  13       1.924  25.171   8.294  1.00  0.00      PA   H 0
ATOM    159 HA2  GLY P  13       2.027  24.955  10.070  1.00  0.00      PA   H 0
ATOM    160 C    GLY P  13       3.882  25.049   9.080  1.00  0.00      PA   C 0
ATOM    161 O    GLY P  13       4.162  23.988   8.518  1.00  0.00      PA   O 0
ATOM    162 N    TYR P  14       4.792  25.835   9.650  1.00  0.00      PA   N 0
ATOM    163 HN   TYR P  14       4.533  26.683  10.106  1.00  0.00      PA   H 0
ATOM    164 CA   TYR P  14       6.207  25.497   9.548  1.00  0.00      PA   C 0
ATOM    165 HA   TYR P  14       6.445  25.379   8.501  1.00  0.00      PA   H 0
ATOM    166 CB   TYR P  14       7.133  26.573  10.140  1.00  0.00      PA   C 0
ATOM    167 HB1  TYR P  14       6.895  27.551   9.669  1.00  0.00      PA   H 0
ATOM    168 HB2  TYR P  14       8.190  26.339   9.891  1.00  0.00      PA   H 0
ATOM    169 CG   TYR P  14       7.039  26.720  11.648  1.00  0.00      PA   C 0
ATOM    170 CD1  TYR P  14       7.618  25.788  12.502  1.00  0.00      PA   C 0
ATOM    171 HD1  TYR P  14       8.194  24.968  12.099  1.00  0.00      PA   H 0
ATOM    172 CE1  TYR P  14       7.487  25.894  13.889  1.00  0.00      PA   C 0
ATOM    173 HE1  TYR P  14       7.927  25.145  14.531  1.00  0.00      PA   H 0
ATOM    174 CZ   TYR P  14       6.796  26.952  14.450  1.00  0.00      PA   C 0
ATOM    175 OH   TYR P  14       6.648  27.028  15.820  1.00  0.00      PA   O 0
ATOM    176 HH   TYR P  14       6.553  27.956  16.047  1.00  0.00      PA   H 0
ATOM    177 CD2  TYR P  14       6.358  27.780  12.233  1.00  0.00      PA   C 0
ATOM    178 HD2  TYR P  14       5.900  28.524  11.597  1.00  0.00      PA   H 0
ATOM    179 CE2  TYR P  14       6.209  27.885  13.613  1.00  0.00      PA   C 0
ATOM    180 HE2  TYR P  14       5.639  28.701  14.032  1.00  0.00      PA   H 0
ATOM    181 C    TYR P  14       6.485  24.153  10.222  1.00  0.00      PA   C 0
ATOM    182 O    TYR P  14       7.448  23.490   9.906  1.00  0.00      PA   O 0
ATOM    183 N    LYS P  15       5.689  23.757  11.212  1.00  0.00      PA   N 0
ATOM    184 HN   LYS P  15       4.952  24.336  11.553  1.00  0.00      PA   H 0
ATOM    185 CA   LYS P  15       5.937  22.497  11.903  1.00  0.00      PA   C 0
ATOM    186 HA   LYS P  15       6.960  22.500  12.249  1.00  0.00      PA   H 0
ATOM    187 CB   LYS P  15       5.003  22.333  13.118  1.00  0.00      PA   C 0
ATOM    188 HB1  LYS P  15       5.090  23.257  13.728  1.00  0.00      PA   H 0
ATOM    189 HB2  LYS P  15       5.401  21.500  13.735  1.00  0.00      PA   H 0
ATOM    190 CG   LYS P  15       3.520  22.026  12.844  1.00  0.00      PA   C 0
ATOM    191 HG1  LYS P  15       3.425  21.178  12.133  1.00  0.00      PA   H 0
ATOM    192 HG2  LYS P  15       3.067  22.902  12.333  1.00  0.00      PA   H 0
ATOM    193 CD   LYS P  15       2.695  21.672  14.069  1.00  0.00      PA   C 0
ATOM    194 HD1  LYS P  15       3.060  20.686  14.427  1.00  0.00      PA   H 0
ATOM    195 HD2  LYS P  15       1.645  21.528  13.734  1.00  0.00      PA   H 0
ATOM    196 CE   LYS P  15       2.772  22.661  15.161  1.00  0.00      PA   C 0
ATOM    197 HE1  LYS P  15       2.343  23.637  14.847  1.00  0.00      PA   H 0
ATOM    198 HE2  LYS P  15       3.809  22.814  15.530  1.00  0.00      PA   H 0
ATOM    199 NZ   LYS P  15       1.976  22.138  16.286  1.00  0.00      PA   N 0
ATOM    200 HZ1  LYS P  15       2.418  21.300  16.714  1.00  0.00      PA   H 0
ATOM    201 HZ2  LYS P  15       1.937  22.905  16.988  1.00  0.00      PA   H 0
ATOM    202 HZ3  LYS P  15       1.005  21.909  15.993  1.00  0.00      PA   H 0
ATOM    203 C    LYS P  15       5.774  21.293  10.963  1.00  0.00      PA   C 0
ATOM    204 O    LYS P  15       6.165  20.188  11.313  1.00  0.00      PA   O 0
ATOM    205 N    ASP P  16       5.163  21.493   9.767  1.00  0.00      PA   N 0
ATOM    206 HN   ASP P  16       4.790  22.383   9.517  1.00  0.00      PA   H 0
ATOM    207 CA   ASP P  16       4.997  20.426   8.800  1.00  0.00      PA   C 0
ATOM    208 HA   ASP P  16       5.034  19.463   9.287  1.00  0.00      PA   H 0
ATOM    209 CB   ASP P  16       3.643  20.592   8.137  1.00  0.00      PA   C 0
ATOM    210 HB1  ASP P  16       3.532  19.921   7.258  1.00  0.00      PA   H 0
ATOM    211 HB2  ASP P  16       3.542  21.632   7.759  1.00  0.00      PA   H 0
ATOM    212 CG   ASP P  16       2.440  20.317   9.025  1.00  0.00      PA   C 0
ATOM    213 OD1  ASP P  16       2.615  19.583  10.006  1.00  0.00      PA   O 0
ATOM    214 OD2  ASP P  16       1.346  20.854   8.713  1.00  0.00      PA   O 0
ATOM    215 C    ASP P  16       6.099  20.412   7.739  1.00  0.00      PA   C 0
ATOM    216 O    ASP P  16       6.067  19.593   6.808  1.00  0.00      PA   O 0
ATOM    217 N    TRP P  17       7.071  21.310   7.857  1.00  0.00      PA   N 0
ATOM    218 HN   TRP P  17       7.096  21.969   8.605  1.00  0.00      PA   H 0
ATOM    219 CA   TRP P  17       8.110  21.419   6.848  1.00  0.00      PA   C 0
ATOM    220 HA   TRP P  17       7.672  21.378   5.862  1.00  0.00      PA   H 0
ATOM    221 CB   TRP P  17       8.874  22.741   7.034  1.00  0.00      PA   C 0
ATOM    222 HB1  TRP P  17       9.868  22.707   6.539  1.00  0.00      PA   H 0
ATOM    223 HB2  TRP P  17       9.093  22.865   8.116  1.00  0.00      PA   H 0
ATOM    224 CG   TRP P  17       8.115  23.950   6.565  1.00  0.00      PA   C 0
ATOM    225 CD1  TRP P  17       6.869  24.012   5.984  1.00  0.00      PA   C 0
ATOM    226 HD1  TRP P  17       6.251  23.153   5.769  1.00  0.00      PA   H 0
ATOM    227 NE1  TRP P  17       6.527  25.314   5.737  1.00  0.00      PA   N 0
ATOM    228 HE1  TRP P  17       5.724  25.625   5.277  1.00  0.00      PA   H 0
ATOM    229 CE2  TRP P  17       7.530  26.131   6.181  1.00  0.00      PA   C 0
ATOM    230 CD2  TRP P  17       8.546  25.307   6.701  1.00  0.00      PA   C 0
ATOM    231 CE3  TRP P  17       9.707  25.906   7.199  1.00  0.00      PA   C 0
ATOM    232 HE3  TRP P  17      10.515  25.301   7.584  1.00  0.00      PA   H 0
ATOM    233 CZ3  TRP P  17       9.798  27.271   7.162  1.00  0.00      PA   C 0
ATOM    234 HZ3  TRP P  17      10.694  27.744   7.535  1.00  0.00      PA   H 0
ATOM    235 CZ2  TRP P  17       7.644  27.510   6.154  1.00  0.00      PA   C 0
ATOM    236 HZ2  TRP P  17       6.859  28.125   5.740  1.00  0.00      PA   H 0
ATOM    237 CH2  TRP P  17       8.786  28.064   6.645  1.00  0.00      PA   C 0
ATOM    238 HH2  TRP P  17       8.904  29.137   6.631  1.00  0.00      PA   H 0
ATOM    239 C    TRP P  17       9.080  20.242   6.941  1.00  0.00      PA   C 0
ATOM    240 O    TRP P  17       9.327  19.698   8.014  1.00  0.00      PA   O 0
ATOM    241 N    LYS P  18       9.747  19.934   5.825  1.00  0.00      PA   N 0
ATOM    242 HN   LYS P  18       9.602  20.449   4.983  1.00  0.00      PA   H 0
ATOM    243 CA   LYS P  18      10.681  18.837   5.773  1.00  0.00      PA   C 0
ATOM    244 HA   LYS P  18      10.276  18.008   6.334  1.00  0.00      PA   H 0
ATOM    245 CB   LYS P  18      10.890  18.397   4.332  1.00  0.00      PA   C 0
ATOM    246 HB1  LYS P  18      11.640  17.579   4.284  1.00  0.00      PA   H 0
ATOM    247 HB2  LYS P  18      11.295  19.248   3.743  1.00  0.00      PA   H 0
ATOM    248 CG   LYS P  18       9.616  17.908   3.646  1.00  0.00      PA   C 0
ATOM    249 HG1  LYS P  18       8.833  18.681   3.799  1.00  0.00      PA   H 0
ATOM    250 HG2  LYS P  18       9.270  16.990   4.168  1.00  0.00      PA   H 0
ATOM    251 CD   LYS P  18       9.720  17.637   2.148  1.00  0.00      PA   C 0
ATOM    252 HD1  LYS P  18      10.472  16.836   1.982  1.00  0.00      PA   H 0
ATOM    253 HD2  LYS P  18      10.098  18.547   1.635  1.00  0.00      PA   H 0
ATOM    254 CE   LYS P  18       8.404  17.231   1.574  1.00  0.00      PA   C 0
ATOM    255 HE1  LYS P  18       8.028  16.332   2.107  1.00  0.00      PA   H 0
ATOM    256 HE2  LYS P  18       8.528  16.969   0.502  1.00  0.00      PA   H 0
ATOM    257 NZ   LYS P  18       7.331  18.246   1.660  1.00  0.00      PA   N 0
ATOM    258 HZ1  LYS P  18       7.079  18.428   2.652  1.00  0.00      PA   H 0
ATOM    259 HZ2  LYS P  18       7.643  19.154   1.260  1.00  0.00      PA   H 0
ATOM    260 HZ3  LYS P  18       6.464  17.950   1.167  1.00  0.00      PA   H 0
ATOM    261 C    LYS P  18      12.003  19.229   6.418  1.00  0.00      PA   C 0
ATOM    262 O    LYS P  18      12.382  20.396   6.502  1.00  0.00      PA   O 0
ATOM    263 N    MET P  19      12.682  18.187   6.892  1.00  0.00      PA   N 0
ATOM    264 HN   MET P  19      12.319  17.266   6.773  1.00  0.00      PA   H 0
ATOM    265 CA   MET P  19      13.905  18.320   7.664  1.00  0.00      PA   C 0
ATOM    266 HA   MET P  19      13.807  19.158   8.338  1.00  0.00      PA   H 0
ATOM    267 CB   MET P  19      14.107  17.030   8.475  1.00  0.00      PA   C 0
ATOM    268 HB1  MET P  19      14.116  16.153   7.793  1.00  0.00      PA   H 0
ATOM    269 HB2  MET P  19      13.206  16.916   9.115  1.00  0.00      PA   H 0
ATOM    270 CG   MET P  19      15.325  17.030   9.381  1.00  0.00      PA   C 0
ATOM    271 HG1  MET P  19      15.128  16.287  10.183  1.00  0.00      PA   H 0
ATOM    272 HG2  MET P  19      15.398  18.016   9.888  1.00  0.00      PA   H 0
ATOM    273 SD   MET P  19      16.914  16.607   8.649  1.00  0.00      PA   S 0
ATOM    274 CE   MET P  19      16.673  14.971   7.943  1.00  0.00      PA   C 0
ATOM    275 HE1  MET P  19      15.978  15.005   7.077  1.00  0.00      PA   H 0
ATOM    276 HE2  MET P  19      17.643  14.564   7.584  1.00  0.00      PA   H 0
ATOM    277 HE3  MET P  19      16.257  14.266   8.694  1.00  0.00      PA   H 0
ATOM    278 C    MET P  19      15.093  18.598   6.741  1.00  0.00      PA   C 0
ATOM    279 O    MET P  19      15.273  17.905   5.739  1.00  0.00      PA   O 0
ATOM    280 N    ILE P  20      15.910  19.587   7.113  1.00  0.00      PA   N 0
ATOM    281 HN   ILE P  20      15.681  20.150   7.904  1.00  0.00      PA   H 0
ATOM    282 CA   ILE P  20      17.211  19.856   6.513  1.00  0.00      PA   C 0
ATOM    283 HA   ILE P  20      17.307  19.305   5.589  1.00  0.00      PA   H 0
ATOM    284 CB   ILE P  20      17.316  21.349   6.177  1.00  0.00      PA   C 0
ATOM    285 HB   ILE P  20      17.010  21.933   7.071  1.00  0.00      PA   H 0
ATOM    286 CG2  ILE P  20      18.746  21.762   5.817  1.00  0.00      PA   C 0
ATOM    287 HG21 ILE P  20      18.795  22.845   5.575  1.00  0.00      PA   H 0
ATOM    288 HG22 ILE P  20      19.453  21.595   6.657  1.00  0.00      PA   H 0
ATOM    289 HG23 ILE P  20      19.098  21.193   4.930  1.00  0.00      PA   H 0
ATOM    290 CG1  ILE P  20      16.328  21.653   5.050  1.00  0.00      PA   C 0
ATOM    291 HG11 ILE P  20      15.308  21.325   5.343  1.00  0.00      PA   H 0
ATOM    292 HG12 ILE P  20      16.612  21.055   4.157  1.00  0.00      PA   H 0
ATOM    293 CD   ILE P  20      16.234  23.109   4.652  1.00  0.00      PA   C 0
ATOM    294 HD1  ILE P  20      17.195  23.485   4.240  1.00  0.00      PA   H 0
ATOM    295 HD2  ILE P  20      15.460  23.247   3.867  1.00  0.00      PA   H 0
ATOM    296 HD3  ILE P  20      15.958  23.736   5.527  1.00  0.00      PA   H 0
ATOM    297 C    ILE P  20      18.343  19.358   7.408  1.00  0.00      PA   C 0
ATOM    298 O    ILE P  20      19.329  18.793   6.919  1.00  0.00      PA   O 0
ATOM    299 N    GLY P  21      18.231  19.567   8.729  1.00  0.00      PA   N 0
ATOM    300 HN   GLY P  21      17.446  20.033   9.130  1.00  0.00      PA   H 0
ATOM    301 CA   GLY P  21      19.237  19.009   9.622  1.00  0.00      PA   C 0
ATOM    302 HA1  GLY P  21      20.110  19.632   9.495  1.00  0.00      PA   H 0
ATOM    303 HA2  GLY P  21      19.394  17.962   9.410  1.00  0.00      PA   H 0
ATOM    304 C    GLY P  21      18.842  19.138  11.083  1.00  0.00      PA   C 0
ATOM    305 O    GLY P  21      17.693  19.408  11.402  1.00  0.00      PA   O 0
ATOM    306 N    VAL P  22      19.817  18.856  11.953  1.00  0.00      PA   N 0
ATOM    307 HN   VAL P  22      20.743  18.653  11.643  1.00  0.00      PA   H 0
ATOM    308 CA   VAL P  22      19.646  18.960  13.400  1.00  0.00      PA   C 0
ATOM    309 HA   VAL P  22      18.874  19.679  13.634  1.00  0.00      PA   H 0
ATOM    310 CB   VAL P  22      19.312  17.583  13.986  1.00  0.00      PA   C 0
ATOM    311 HB   VAL P  22      19.242  17.703  15.088  1.00  0.00      PA   H 0
ATOM    312 CG1  VAL P  22      17.964  17.059  13.539  1.00  0.00      PA   C 0
ATOM    313 HG11 VAL P  22      17.970  16.810  12.456  1.00  0.00      PA   H 0
ATOM    314 HG12 VAL P  22      17.704  16.138  14.104  1.00  0.00      PA   H 0
ATOM    315 HG13 VAL P  22      17.173  17.818  13.721  1.00  0.00      PA   H 0
ATOM    316 CG2  VAL P  22      20.369  16.564  13.698  1.00  0.00      PA   C 0
ATOM    317 HG21 VAL P  22      21.367  16.871  14.077  1.00  0.00      PA   H 0
ATOM    318 HG22 VAL P  22      20.111  15.599  14.184  1.00  0.00      PA   H 0
ATOM    319 HG23 VAL P  22      20.456  16.366  12.608  1.00  0.00      PA   H 0
ATOM    320 C    VAL P  22      20.957  19.481  13.968  1.00  0.00      PA   C 0
ATOM    321 O    VAL P  22      21.967  19.456  13.269  1.00  0.00      PA   O 0
ATOM    322 N    SER P  23      20.945  19.997  15.199  1.00  0.00      PA   N 0
ATOM    323 HN   SER P  23      20.091  20.102  15.715  1.00  0.00      PA   H 0
ATOM    324 CA   SER P  23      22.150  20.489  15.827  1.00  0.00      PA   C 0
ATOM    325 HA   SER P  23      22.945  19.781  15.637  1.00  0.00      PA   H 0
ATOM    326 CB   SER P  23      22.604  21.896  15.326  1.00  0.00      PA   C 0
ATOM    327 HB1  SER P  23      22.810  21.829  14.237  1.00  0.00      PA   H 0
ATOM    328 HB2  SER P  23      23.549  22.216  15.819  1.00  0.00      PA   H 0
ATOM    329 OG   SER P  23      21.596  22.882  15.535  1.00  0.00      PA   O 0
ATOM    330 HG1  SER P  23      21.929  23.743  15.186  1.00  0.00      PA   H 0
ATOM    331 C    SER P  23      21.954  20.517  17.323  1.00  0.00      PA   C 0
ATOM    332 O    SER P  23      20.868  20.288  17.859  1.00  0.00      PA   O 0
ATOM    333 N    SER P  24      23.043  20.778  18.048  1.00  0.00      PA   N 0
ATOM    334 HN   SER P  24      23.923  20.857  17.585  1.00  0.00      PA   H 0
ATOM    335 CA   SER P  24      23.028  21.044  19.468  1.00  0.00      PA   C 0
ATOM    336 HA   SER P  24      22.082  21.481  19.752  1.00  0.00      PA   H 0
ATOM    337 CB   SER P  24      23.261  19.754  20.221  1.00  0.00      PA   C 0
ATOM    338 HB1  SER P  24      24.252  19.330  19.954  1.00  0.00      PA   H 0
ATOM    339 HB2  SER P  24      22.486  19.023  19.907  1.00  0.00      PA   H 0
ATOM    340 OG   SER P  24      23.191  19.918  21.626  1.00  0.00      PA   O 0
ATOM    341 HG1  SER P  24      22.400  20.406  21.866  1.00  0.00      PA   H 0
ATOM    342 C    SER P  24      24.114  22.066  19.764  1.00  0.00      PA   C 0
ATOM    343 O    SER P  24      25.206  21.933  19.243  1.00  0.00      PA   O 0
ATOM    344 N    ARG P  25      23.799  23.134  20.504  1.00  0.00      PA   N 0
ATOM    345 HN   ARG P  25      22.877  23.283  20.872  1.00  0.00      PA   H 0
ATOM    346 CA   ARG P  25      24.784  24.117  20.877  1.00  0.00      PA   C 0
ATOM    347 HA   ARG P  25      25.675  24.031  20.268  1.00  0.00      PA   H 0
ATOM    348 CB   ARG P  25      24.230  25.550  20.725  1.00  0.00      PA   C 0
ATOM    349 HB1  ARG P  25      24.822  26.283  21.318  1.00  0.00      PA   H 0
ATOM    350 HB2  ARG P  25      23.187  25.551  21.105  1.00  0.00      PA   H 0
ATOM    351 CG   ARG P  25      24.195  26.017  19.264  1.00  0.00      PA   C 0
ATOM    352 HG1  ARG P  25      23.313  26.678  19.111  1.00  0.00      PA   H 0
ATOM    353 HG2  ARG P  25      24.034  25.131  18.608  1.00  0.00      PA   H 0
ATOM    354 CD   ARG P  25      25.480  26.725  18.816  1.00  0.00      PA   C 0
ATOM    355 HD1  ARG P  25      25.625  26.605  17.720  1.00  0.00      PA   H 0
ATOM    356 HD2  ARG P  25      26.373  26.306  19.335  1.00  0.00      PA   H 0
ATOM    357 NE   ARG P  25      25.357  28.179  19.154  1.00  0.00      PA   N 0
ATOM    358 HE   ARG P  25      25.845  28.538  19.973  1.00  0.00      PA   H 0
ATOM    359 CZ   ARG P  25      24.768  29.053  18.348  1.00  0.00      PA   C 0
ATOM    360 NH1  ARG P  25      24.154  28.704  17.238  1.00  0.00      PA   N 0
ATOM    361 HH11 ARG P  25      23.972  27.733  17.027  1.00  0.00      PA   H 0
ATOM    362 HH12 ARG P  25      23.781  29.410  16.643  1.00  0.00      PA   H 0
ATOM    363 NH2  ARG P  25      24.740  30.336  18.633  1.00  0.00      PA   N 0
ATOM    364 HH21 ARG P  25      24.984  30.607  19.576  1.00  0.00      PA   H 0
ATOM    365 HH22 ARG P  25      24.139  30.895  18.076  1.00  0.00      PA   H 0
ATOM    366 C    ARG P  25      25.190  23.841  22.291  1.00  0.00      PA   C 0
ATOM    367 O    ARG P  25      24.339  23.790  23.184  1.00  0.00      PA   O 0
ATOM    368 N    ILE P  26      26.501  23.639  22.539  1.00  0.00      PA   N 0
ATOM    369 HN   ILE P  26      27.142  23.609  21.776  1.00  0.00      PA   H 0
ATOM    370 CA   ILE P  26      27.014  23.294  23.853  1.00  0.00      PA   C 0
ATOM    371 HA   ILE P  26      26.524  22.393  24.192  1.00  0.00      PA   H 0
ATOM    372 CB   ILE P  26      28.529  23.024  23.776  1.00  0.00      PA   C 0
ATOM    373 HB   ILE P  26      29.003  23.889  23.264  1.00  0.00      PA   H 0
ATOM    374 CG2  ILE P  26      29.136  22.914  25.174  1.00  0.00      PA   C 0
ATOM    375 HG21 ILE P  26      30.221  22.684  25.113  1.00  0.00      PA   H 0
ATOM    376 HG22 ILE P  26      29.033  23.858  25.750  1.00  0.00      PA   H 0
ATOM    377 HG23 ILE P  26      28.645  22.096  25.743  1.00  0.00      PA   H 0
ATOM    378 CG1  ILE P  26      28.815  21.771  22.919  1.00  0.00      PA   C 0
ATOM    379 HG11 ILE P  26      28.260  21.836  21.959  1.00  0.00      PA   H 0
ATOM    380 HG12 ILE P  26      28.414  20.881  23.450  1.00  0.00      PA   H 0
ATOM    381 CD   ILE P  26      30.281  21.529  22.581  1.00  0.00      PA   C 0
ATOM    382 HD1  ILE P  26      30.878  21.329  23.496  1.00  0.00      PA   H 0
ATOM    383 HD2  ILE P  26      30.372  20.641  21.920  1.00  0.00      PA   H 0
ATOM    384 HD3  ILE P  26      30.717  22.407  22.059  1.00  0.00      PA   H 0
ATOM    385 C    ILE P  26      26.633  24.407  24.830  1.00  0.00      PA   C 0
ATOM    386 O    ILE P  26      26.159  24.125  25.933  1.00  0.00      PA   O 0
ATOM    387 N    GLU P  27      26.808  25.668  24.428  1.00  0.00      PA   N 0
ATOM    388 HN   GLU P  27      27.130  25.924  23.520  1.00  0.00      PA   H 0
ATOM    389 CA   GLU P  27      26.645  26.776  25.360  1.00  0.00      PA   C 0
ATOM    390 HA   GLU P  27      27.064  26.476  26.309  1.00  0.00      PA   H 0
ATOM    391 CB   GLU P  27      27.371  28.036  24.920  1.00  0.00      PA   C 0
ATOM    392 HB1  GLU P  27      28.421  27.782  24.660  1.00  0.00      PA   H 0
ATOM    393 HB2  GLU P  27      27.419  28.731  25.786  1.00  0.00      PA   H 0
ATOM    394 CG   GLU P  27      26.708  28.779  23.763  1.00  0.00      PA   C 0
ATOM    395 HG1  GLU P  27      27.177  29.786  23.736  1.00  0.00      PA   H 0
ATOM    396 HG2  GLU P  27      25.619  28.951  23.899  1.00  0.00      PA   H 0
ATOM    397 CD   GLU P  27      26.941  28.197  22.393  1.00  0.00      PA   C 0
ATOM    398 OE1  GLU P  27      27.420  27.041  22.255  1.00  0.00      PA   O 0
ATOM    399 OE2  GLU P  27      26.656  28.982  21.466  1.00  0.00      PA   O 0
ATOM    400 C    GLU P  27      25.164  27.083  25.602  1.00  0.00      PA   C 0
ATOM    401 O    GLU P  27      24.820  27.792  26.552  1.00  0.00      PA   O 0
ATOM    402 N    GLN P  28      24.274  26.573  24.744  1.00  0.00      PA   N 0
ATOM    403 HN   GLN P  28      24.593  26.018  23.977  1.00  0.00      PA   H 0
ATOM    404 CA   GLN P  28      22.863  26.807  24.873  1.00  0.00      PA   C 0
ATOM    405 HA   GLN P  28      22.692  27.703  25.456  1.00  0.00      PA   H 0
ATOM    406 CB   GLN P  28      22.222  27.047  23.486  1.00  0.00      PA   C 0
ATOM    407 HB1  GLN P  28      21.132  27.238  23.619  1.00  0.00      PA   H 0
ATOM    408 HB2  GLN P  28      22.332  26.126  22.881  1.00  0.00      PA   H 0
ATOM    409 CG   GLN P  28      22.846  28.257  22.739  1.00  0.00      PA   C 0
ATOM    410 HG1  GLN P  28      23.915  28.069  22.511  1.00  0.00      PA   H 0
ATOM    411 HG2  GLN P  28      22.773  29.150  23.394  1.00  0.00      PA   H 0
ATOM    412 CD   GLN P  28      22.139  28.564  21.416  1.00  0.00      PA   C 0
ATOM    413 OE1  GLN P  28      21.426  27.736  20.852  1.00  0.00      PA   O 0
ATOM    414 NE2  GLN P  28      22.324  29.798  20.899  1.00  0.00      PA   N 0
ATOM    415 HE21 GLN P  28      21.779  30.046  20.098  1.00  0.00      PA   H 0
ATOM    416 HE22 GLN P  28      23.018  30.405  21.285  1.00  0.00      PA   H 0
ATOM    417 C    GLN P  28      22.176  25.676  25.618  1.00  0.00      PA   C 0
ATOM    418 O    GLN P  28      21.044  25.872  26.071  1.00  0.00      PA   O 0
ATOM    419 N    ASN P  29      22.824  24.474  25.772  1.00  0.00      PA   N 0
ATOM    420 HN   ASN P  29      23.760  24.387  25.439  1.00  0.00      PA   H 0
ATOM    421 CA   ASN P  29      22.221  23.331  26.430  1.00  0.00      PA   C 0
ATOM    422 HA   ASN P  29      22.897  22.503  26.275  1.00  0.00      PA   H 0
ATOM    423 CB   ASN P  29      21.995  23.588  27.922  1.00  0.00      PA   C 0
ATOM    424 HB1  ASN P  29      21.222  24.366  28.101  1.00  0.00      PA   H 0
ATOM    425 HB2  ASN P  29      22.948  23.961  28.356  1.00  0.00      PA   H 0
ATOM    426 CG   ASN P  29      21.665  22.297  28.620  1.00  0.00      PA   C 0
ATOM    427 OD1  ASN P  29      22.266  21.268  28.300  1.00  0.00      PA   O 0
ATOM    428 ND2  ASN P  29      20.712  22.311  29.548  1.00  0.00      PA   N 0
ATOM    429 HD21 ASN P  29      20.447  21.451  29.983  1.00  0.00      PA   H 0
ATOM    430 HD22 ASN P  29      20.154  23.131  29.680  1.00  0.00      PA   H 0
ATOM    431 C    ASN P  29      20.905  22.968  25.747  1.00  0.00      PA   C 0
ATOM    432 O    ASN P  29      19.884  22.778  26.409  1.00  0.00      PA   O 0
ATOM    433 N    ASN P  30      20.929  22.861  24.413  1.00  0.00      PA   N 0
ATOM    434 HN   ASN P  30      21.776  22.916  23.889  1.00  0.00      PA   H 0
ATOM    435 CA   ASN P  30      19.704  22.697  23.656  1.00  0.00      PA   C 0
ATOM    436 HA   ASN P  30      18.928  22.326  24.310  1.00  0.00      PA   H 0
ATOM    437 CB   ASN P  30      19.207  24.003  23.054  1.00  0.00      PA   C 0
ATOM    438 HB1  ASN P  30      19.111  24.739  23.881  1.00  0.00      PA   H 0
ATOM    439 HB2  ASN P  30      18.201  23.889  22.597  1.00  0.00      PA   H 0
ATOM    440 CG   ASN P  30      20.117  24.580  22.012  1.00  0.00      PA   C 0
ATOM    441 OD1  ASN P  30      21.189  24.024  21.701  1.00  0.00      PA   O 0
ATOM    442 ND2  ASN P  30      19.693  25.734  21.511  1.00  0.00      PA   N 0
ATOM    443 HD21 ASN P  30      20.348  26.279  20.987  1.00  0.00      PA   H 0
ATOM    444 HD22 ASN P  30      18.877  26.173  21.887  1.00  0.00      PA   H 0
ATOM    445 C    ASN P  30      19.853  21.623  22.596  1.00  0.00      PA   C 0
ATOM    446 O    ASN P  30      20.922  21.054  22.359  1.00  0.00      PA   O 0
ATOM    447 N    LEU P  31      18.701  21.341  22.007  1.00  0.00      PA   N 0
ATOM    448 HN   LEU P  31      17.856  21.760  22.331  1.00  0.00      PA   H 0
ATOM    449 CA   LEU P  31      18.590  20.527  20.813  1.00  0.00      PA   C 0
ATOM    450 HA   LEU P  31      19.564  20.303  20.403  1.00  0.00      PA   H 0
ATOM    451 CB   LEU P  31      17.820  19.251  21.133  1.00  0.00      PA   C 0
ATOM    452 HB1  LEU P  31      17.575  18.713  20.192  1.00  0.00      PA   H 0
ATOM    453 HB2  LEU P  31      16.862  19.528  21.623  1.00  0.00      PA   H 0
ATOM    454 CG   LEU P  31      18.569  18.267  22.030  1.00  0.00      PA   C 0
ATOM    455 HG   LEU P  31      18.966  18.831  22.901  1.00  0.00      PA   H 0
ATOM    456 CD1  LEU P  31      17.582  17.243  22.548  1.00  0.00      PA   C 0
ATOM    457 HD11 LEU P  31      17.148  16.649  21.716  1.00  0.00      PA   H 0
ATOM    458 HD12 LEU P  31      18.086  16.546  23.251  1.00  0.00      PA   H 0
ATOM    459 HD13 LEU P  31      16.755  17.750  23.090  1.00  0.00      PA   H 0
ATOM    460 CD2  LEU P  31      19.706  17.559  21.357  1.00  0.00      PA   C 0
ATOM    461 HD21 LEU P  31      20.486  18.282  21.036  1.00  0.00      PA   H 0
ATOM    462 HD22 LEU P  31      20.171  16.821  22.044  1.00  0.00      PA   H 0
ATOM    463 HD23 LEU P  31      19.349  17.010  20.459  1.00  0.00      PA   H 0
ATOM    464 C    LEU P  31      17.834  21.345  19.787  1.00  0.00      PA   C 0
ATOM    465 O    LEU P  31      16.903  22.052  20.150  1.00  0.00      PA   O 0
ATOM    466 N    ARG P  32      18.277  21.339  18.516  1.00  0.00      PA   N 0
ATOM    467 HN   ARG P  32      19.089  20.817  18.235  1.00  0.00      PA   H 0
ATOM    468 CA   ARG P  32      17.685  22.181  17.499  1.00  0.00      PA   C 0
ATOM    469 HA   ARG P  32      16.765  22.591  17.877  1.00  0.00      PA   H 0
ATOM    470 CB   ARG P  32      18.609  23.360  17.059  1.00  0.00      PA   C 0
ATOM    471 HB1  ARG P  32      17.958  24.217  16.777  1.00  0.00      PA   H 0
ATOM    472 HB2  ARG P  32      19.188  23.080  16.151  1.00  0.00      PA   H 0
ATOM    473 CG   ARG P  32      19.640  23.820  18.117  1.00  0.00      PA   C 0
ATOM    474 HG1  ARG P  32      20.378  22.995  18.250  1.00  0.00      PA   H 0
ATOM    475 HG2  ARG P  32      19.144  23.983  19.098  1.00  0.00      PA   H 0
ATOM    476 CD   ARG P  32      20.449  25.068  17.719  1.00  0.00      PA   C 0
ATOM    477 HD1  ARG P  32      20.738  25.039  16.646  1.00  0.00      PA   H 0
ATOM    478 HD2  ARG P  32      21.367  25.146  18.348  1.00  0.00      PA   H 0
ATOM    479 NE   ARG P  32      19.581  26.256  17.966  1.00  0.00      PA   N 0
ATOM    480 HE   ARG P  32      18.660  26.127  18.347  1.00  0.00      PA   H 0
ATOM    481 CZ   ARG P  32      20.016  27.510  17.955  1.00  0.00      PA   C 0
ATOM    482 NH1  ARG P  32      21.193  27.855  17.498  1.00  0.00      PA   N 0
ATOM    483 HH11 ARG P  32      21.790  27.156  17.071  1.00  0.00      PA   H 0
ATOM    484 HH12 ARG P  32      21.420  28.829  17.445  1.00  0.00      PA   H 0
ATOM    485 NH2  ARG P  32      19.226  28.441  18.449  1.00  0.00      PA   N 0
ATOM    486 HH21 ARG P  32      18.326  28.165  18.756  1.00  0.00      PA   H 0
ATOM    487 HH22 ARG P  32      19.588  29.365  18.607  1.00  0.00      PA   H 0
ATOM    488 C    ARG P  32      17.341  21.319  16.293  1.00  0.00      PA   C 0
ATOM    489 O    ARG P  32      18.068  20.394  15.928  1.00  0.00      PA   O 0
ATOM    490 N    ALA P  33      16.205  21.619  15.639  1.00  0.00      PA   N 0
ATOM    491 HN   ALA P  33      15.615  22.348  16.001  1.00  0.00      PA   H 0
ATOM    492 CA   ALA P  33      15.804  21.019  14.384  1.00  0.00      PA   C 0
ATOM    493 HA   ALA P  33      16.529  20.279  14.071  1.00  0.00      PA   H 0
ATOM    494 CB   ALA P  33      14.414  20.360  14.511  1.00  0.00      PA   C 0
ATOM    495 HB1  ALA P  33      13.651  21.114  14.801  1.00  0.00      PA   H 0
ATOM    496 HB2  ALA P  33      14.103  19.891  13.553  1.00  0.00      PA   H 0
ATOM    497 HB3  ALA P  33      14.437  19.577  15.297  1.00  0.00      PA   H 0
ATOM    498 C    ALA P  33      15.753  22.096  13.314  1.00  0.00      PA   C 0
ATOM    499 O    ALA P  33      15.126  23.139  13.505  1.00  0.00      PA   O 0
ATOM    500 N    ILE P  34      16.414  21.867  12.161  1.00  0.00      PA   N 0
ATOM    501 HN   ILE P  34      16.914  21.012  12.006  1.00  0.00      PA   H 0
ATOM    502 CA   ILE P  34      16.425  22.800  11.046  1.00  0.00      PA   C 0
ATOM    503 HA   ILE P  34      16.028  23.752  11.368  1.00  0.00      PA   H 0
ATOM    504 CB   ILE P  34      17.825  23.062  10.478  1.00  0.00      PA   C 0
ATOM    505 HB   ILE P  34      18.224  22.143   9.991  1.00  0.00      PA   H 0
ATOM    506 CG2  ILE P  34      17.727  24.177   9.408  1.00  0.00      PA   C 0
ATOM    507 HG21 ILE P  34      18.739  24.426   9.022  1.00  0.00      PA   H 0
ATOM    508 HG22 ILE P  34      17.100  23.873   8.545  1.00  0.00      PA   H 0
ATOM    509 HG23 ILE P  34      17.293  25.099   9.850  1.00  0.00      PA   H 0
ATOM    510 CG1  ILE P  34      18.829  23.471  11.587  1.00  0.00      PA   C 0
ATOM    511 HG11 ILE P  34      18.282  23.869  12.467  1.00  0.00      PA   H 0
ATOM    512 HG12 ILE P  34      19.473  24.293  11.194  1.00  0.00      PA   H 0
ATOM    513 CD   ILE P  34      19.752  22.348  12.064  1.00  0.00      PA   C 0
ATOM    514 HD1  ILE P  34      20.325  21.919  11.215  1.00  0.00      PA   H 0
ATOM    515 HD2  ILE P  34      20.477  22.738  12.813  1.00  0.00      PA   H 0
ATOM    516 HD3  ILE P  34      19.159  21.549  12.551  1.00  0.00      PA   H 0
ATOM    517 C    ILE P  34      15.506  22.257   9.962  1.00  0.00      PA   C 0
ATOM    518 O    ILE P  34      15.756  21.192   9.393  1.00  0.00      PA   O 0
ATOM    519 N    LEU P  35      14.406  22.972   9.653  1.00  0.00      PA   N 0
ATOM    520 HN   LEU P  35      14.277  23.859  10.090  1.00  0.00      PA   H 0
ATOM    521 CA   LEU P  35      13.450  22.580   8.638  1.00  0.00      PA   C 0
ATOM    522 HA   LEU P  35      13.754  21.650   8.180  1.00  0.00      PA   H 0
ATOM    523 CB   LEU P  35      12.025  22.426   9.178  1.00  0.00      PA   C 0
ATOM    524 HB1  LEU P  35      11.423  21.872   8.426  1.00  0.00      PA   H 0
ATOM    525 HB2  LEU P  35      11.540  23.419   9.297  1.00  0.00      PA   H 0
ATOM    526 CG   LEU P  35      11.873  21.695  10.516  1.00  0.00      PA   C 0
ATOM    527 HG   LEU P  35      12.414  22.270  11.298  1.00  0.00      PA   H 0
ATOM    528 CD1  LEU P  35      10.407  21.686  10.881  1.00  0.00      PA   C 0
ATOM    529 HD11 LEU P  35       9.820  21.128  10.121  1.00  0.00      PA   H 0
ATOM    530 HD12 LEU P  35      10.250  21.195  11.865  1.00  0.00      PA   H 0
ATOM    531 HD13 LEU P  35      10.003  22.719  10.937  1.00  0.00      PA   H 0
ATOM    532 CD2  LEU P  35      12.429  20.285  10.496  1.00  0.00      PA   C 0
ATOM    533 HD21 LEU P  35      13.522  20.281  10.298  1.00  0.00      PA   H 0
ATOM    534 HD22 LEU P  35      12.257  19.781  11.471  1.00  0.00      PA   H 0
ATOM    535 HD23 LEU P  35      11.925  19.687   9.707  1.00  0.00      PA   H 0
ATOM    536 C    LEU P  35      13.490  23.656   7.561  1.00  0.00      PA   C 0
ATOM    537 O    LEU P  35      14.038  24.737   7.735  1.00  0.00      PA   O 0
ATOM    538 N    GLY P  36      12.840  23.380   6.441  1.00  0.00      PA   N 0
ATOM    539 HN   GLY P  36      12.422  22.487   6.292  1.00  0.00      PA   H 0
ATOM    540 CA   GLY P  36      12.723  24.383   5.392  1.00  0.00      PA   C 0
ATOM    541 HA1  GLY P  36      13.516  24.220   4.677  1.00  0.00      PA   H 0
ATOM    542 HA2  GLY P  36      12.726  25.374   5.822  1.00  0.00      PA   H 0
ATOM    543 C    GLY P  36      11.401  24.241   4.653  1.00  0.00      PA   C 0
ATOM    544 O    GLY P  36      10.853  23.155   4.588  1.00  0.00      PA   O 0
ATOM    545 N    ASN P  37      10.969  25.348   4.041  1.00  0.00      PA   N 0
ATOM    546 HN   ASN P  37      11.455  26.213   4.138  1.00  0.00      PA   H 0
ATOM    547 CA   ASN P  37       9.858  25.272   3.108  1.00  0.00      PA   C 0
ATOM    548 HA   ASN P  37       9.083  24.680   3.571  1.00  0.00      PA   H 0
ATOM    549 CB   ASN P  37       9.262  26.649   2.853  1.00  0.00      PA   C 0
ATOM    550 HB1  ASN P  37       9.065  27.131   3.834  1.00  0.00      PA   H 0
ATOM    551 HB2  ASN P  37       8.286  26.540   2.333  1.00  0.00      PA   H 0
ATOM    552 CG   ASN P  37      10.133  27.574   2.043  1.00  0.00      PA   C 0
ATOM    553 OD1  ASN P  37      11.297  27.276   1.738  1.00  0.00      PA   O 0
ATOM    554 ND2  ASN P  37       9.578  28.723   1.707  1.00  0.00      PA   N 0
ATOM    555 HD21 ASN P  37      10.134  29.379   1.197  1.00  0.00      PA   H 0
ATOM    556 HD22 ASN P  37       8.626  28.903   1.955  1.00  0.00      PA   H 0
ATOM    557 C    ASN P  37      10.290  24.517   1.839  1.00  0.00      PA   C 0
ATOM    558 O    ASN P  37      11.444  24.138   1.685  1.00  0.00      PA   O 0
ATOM    559 N    ASP P  38       9.333  24.280   0.937  1.00  0.00      PA   N 0
ATOM    560 HN   ASP P  38       8.398  24.612   1.034  1.00  0.00      PA   H 0
ATOM    561 CA   ASP P  38       9.661  23.434  -0.209  1.00  0.00      PA   C 0
ATOM    562 HA   ASP P  38      10.133  22.553   0.199  1.00  0.00      PA   H 0
ATOM    563 CB   ASP P  38       8.435  22.932  -0.953  1.00  0.00      PA   C 0
ATOM    564 HB1  ASP P  38       8.699  22.565  -1.968  1.00  0.00      PA   H 0
ATOM    565 HB2  ASP P  38       7.700  23.757  -1.068  1.00  0.00      PA   H 0
ATOM    566 CG   ASP P  38       7.729  21.762  -0.256  1.00  0.00      PA   C 0
ATOM    567 OD1  ASP P  38       8.329  21.107   0.715  1.00  0.00      PA   O 0
ATOM    568 OD2  ASP P  38       6.588  21.480  -0.658  1.00  0.00      PA   O 0
ATOM    569 C    ASP P  38      10.795  24.029  -1.051  1.00  0.00      PA   C 0
ATOM    570 O    ASP P  38      11.667  23.285  -1.498  1.00  0.00      PA   O 0
ATOM    571 N    ILE P  39      10.847  25.355  -1.210  1.00  0.00      PA   N 0
ATOM    572 HN   ILE P  39      10.123  25.936  -0.846  1.00  0.00      PA   H 0
ATOM    573 CA   ILE P  39      11.919  25.967  -1.995  1.00  0.00      PA   C 0
ATOM    574 HA   ILE P  39      11.983  25.486  -2.960  1.00  0.00      PA   H 0
ATOM    575 CB   ILE P  39      11.644  27.460  -2.193  1.00  0.00      PA   C 0
ATOM    576 HB   ILE P  39      11.383  27.873  -1.195  1.00  0.00      PA   H 0
ATOM    577 CG2  ILE P  39      12.897  28.196  -2.661  1.00  0.00      PA   C 0
ATOM    578 HG21 ILE P  39      12.676  29.270  -2.841  1.00  0.00      PA   H 0
ATOM    579 HG22 ILE P  39      13.717  28.168  -1.912  1.00  0.00      PA   H 0
ATOM    580 HG23 ILE P  39      13.270  27.769  -3.616  1.00  0.00      PA   H 0
ATOM    581 CG1  ILE P  39      10.435  27.720  -3.096  1.00  0.00      PA   C 0
ATOM    582 HG11 ILE P  39       9.622  27.000  -2.859  1.00  0.00      PA   H 0
ATOM    583 HG12 ILE P  39      10.723  27.546  -4.155  1.00  0.00      PA   H 0
ATOM    584 CD   ILE P  39       9.885  29.124  -2.931  1.00  0.00      PA   C 0
ATOM    585 HD1  ILE P  39      10.623  29.887  -3.259  1.00  0.00      PA   H 0
ATOM    586 HD2  ILE P  39       8.967  29.258  -3.542  1.00  0.00      PA   H 0
ATOM    587 HD3  ILE P  39       9.623  29.324  -1.870  1.00  0.00      PA   H 0
ATOM    588 C    ILE P  39      13.252  25.740  -1.288  1.00  0.00      PA   C 0
ATOM    589 O    ILE P  39      14.270  25.418  -1.914  1.00  0.00      PA   O 0
ATOM    590 N    ALA P  40      13.278  25.895   0.040  1.00  0.00      PA   N 0
ATOM    591 HN   ALA P  40      12.469  26.137   0.571  1.00  0.00      PA   H 0
ATOM    592 CA   ALA P  40      14.538  25.745   0.763  1.00  0.00      PA   C 0
ATOM    593 HA   ALA P  40      15.299  26.332   0.270  1.00  0.00      PA   H 0
ATOM    594 CB   ALA P  40      14.395  26.227   2.181  1.00  0.00      PA   C 0
ATOM    595 HB1  ALA P  40      13.607  25.659   2.721  1.00  0.00      PA   H 0
ATOM    596 HB2  ALA P  40      15.347  26.130   2.745  1.00  0.00      PA   H 0
ATOM    597 HB3  ALA P  40      14.100  27.298   2.201  1.00  0.00      PA   H 0
ATOM    598 C    ALA P  40      15.008  24.297   0.738  1.00  0.00      PA   C 0
ATOM    599 O    ALA P  40      16.206  24.021   0.622  1.00  0.00      PA   O 0
ATOM    600 N    VAL P  41      14.084  23.359   0.879  1.00  0.00      PA   N 0
ATOM    601 HN   VAL P  41      13.132  23.599   1.052  1.00  0.00      PA   H 0
ATOM    602 CA   VAL P  41      14.449  21.963   0.868  1.00  0.00      PA   C 0
ATOM    603 HA   VAL P  41      15.260  21.808   1.564  1.00  0.00      PA   H 0
ATOM    604 CB   VAL P  41      13.274  21.103   1.333  1.00  0.00      PA   C 0
ATOM    605 HB   VAL P  41      12.381  21.406   0.745  1.00  0.00      PA   H 0
ATOM    606 CG1  VAL P  41      13.521  19.639   1.100  1.00  0.00      PA   C 0
ATOM    607 HG11 VAL P  41      14.493  19.334   1.544  1.00  0.00      PA   H 0
ATOM    608 HG12 VAL P  41      12.724  19.027   1.573  1.00  0.00      PA   H 0
ATOM    609 HG13 VAL P  41      13.537  19.382   0.019  1.00  0.00      PA   H 0
ATOM    610 CG2  VAL P  41      12.959  21.363   2.808  1.00  0.00      PA   C 0
ATOM    611 HG21 VAL P  41      11.934  21.013   3.055  1.00  0.00      PA   H 0
ATOM    612 HG22 VAL P  41      13.689  20.846   3.467  1.00  0.00      PA   H 0
ATOM    613 HG23 VAL P  41      12.990  22.448   3.045  1.00  0.00      PA   H 0
ATOM    614 C    VAL P  41      14.977  21.549  -0.504  1.00  0.00      PA   C 0
ATOM    615 O    VAL P  41      15.997  20.871  -0.559  1.00  0.00      PA   O 0
ATOM    616 N    LYS P  42      14.351  22.003  -1.596  1.00  0.00      PA   N 0
ATOM    617 HN   LYS P  42      13.524  22.555  -1.522  1.00  0.00      PA   H 0
ATOM    618 CA   LYS P  42      14.856  21.683  -2.926  1.00  0.00      PA   C 0
ATOM    619 HA   LYS P  42      14.927  20.610  -3.024  1.00  0.00      PA   H 0
ATOM    620 CB   LYS P  42      13.849  22.235  -3.934  1.00  0.00      PA   C 0
ATOM    621 HB1  LYS P  42      13.767  23.336  -3.810  1.00  0.00      PA   H 0
ATOM    622 HB2  LYS P  42      12.861  21.810  -3.655  1.00  0.00      PA   H 0
ATOM    623 CG   LYS P  42      14.120  21.890  -5.379  1.00  0.00      PA   C 0
ATOM    624 HG1  LYS P  42      14.152  20.784  -5.479  1.00  0.00      PA   H 0
ATOM    625 HG2  LYS P  42      15.102  22.297  -5.700  1.00  0.00      PA   H 0
ATOM    626 CD   LYS P  42      12.978  22.472  -6.226  1.00  0.00      PA   C 0
ATOM    627 HD1  LYS P  42      13.104  23.575  -6.272  1.00  0.00      PA   H 0
ATOM    628 HD2  LYS P  42      12.027  22.294  -5.680  1.00  0.00      PA   H 0
ATOM    629 CE   LYS P  42      12.797  21.894  -7.586  1.00  0.00      PA   C 0
ATOM    630 HE1  LYS P  42      11.986  22.417  -8.136  1.00  0.00      PA   H 0
ATOM    631 HE2  LYS P  42      12.542  20.814  -7.523  1.00  0.00      PA   H 0
ATOM    632 NZ   LYS P  42      14.031  22.025  -8.335  1.00  0.00      PA   N 0
ATOM    633 HZ1  LYS P  42      14.780  21.440  -7.913  1.00  0.00      PA   H 0
ATOM    634 HZ2  LYS P  42      13.931  21.698  -9.317  1.00  0.00      PA   H 0
ATOM    635 HZ3  LYS P  42      14.397  22.998  -8.310  1.00  0.00      PA   H 0
ATOM    636 C    LYS P  42      16.264  22.255  -3.075  1.00  0.00      PA   C 0
ATOM    637 O    LYS P  42      17.171  21.570  -3.550  1.00  0.00      PA   O 0
ATOM    638 N    ALA P  43      16.452  23.507  -2.637  1.00  0.00      PA   N 0
ATOM    639 HN   ALA P  43      15.711  24.018  -2.209  1.00  0.00      PA   H 0
ATOM    640 CA   ALA P  43      17.751  24.157  -2.726  1.00  0.00      PA   C 0
ATOM    641 HA   ALA P  43      18.068  24.121  -3.758  1.00  0.00      PA   H 0
ATOM    642 CB   ALA P  43      17.687  25.586  -2.268  1.00  0.00      PA   C 0
ATOM    643 HB1  ALA P  43      18.677  26.085  -2.336  1.00  0.00      PA   H 0
ATOM    644 HB2  ALA P  43      16.960  26.151  -2.890  1.00  0.00      PA   H 0
ATOM    645 HB3  ALA P  43      17.347  25.651  -1.212  1.00  0.00      PA   H 0
ATOM    646 C    ALA P  43      18.801  23.401  -1.925  1.00  0.00      PA   C 0
ATOM    647 O    ALA P  43      19.911  23.204  -2.403  1.00  0.00      PA   O 0
ATOM    648 N    ALA P  44      18.457  23.031  -0.693  1.00  0.00      PA   N 0
ATOM    649 HN   ALA P  44      17.571  23.261  -0.298  1.00  0.00      PA   H 0
ATOM    650 CA   ALA P  44      19.399  22.328   0.154  1.00  0.00      PA   C 0
ATOM    651 HA   ALA P  44      20.279  22.942   0.277  1.00  0.00      PA   H 0
ATOM    652 CB   ALA P  44      18.770  22.067   1.498  1.00  0.00      PA   C 0
ATOM    653 HB1  ALA P  44      17.832  21.481   1.390  1.00  0.00      PA   H 0
ATOM    654 HB2  ALA P  44      19.446  21.498   2.172  1.00  0.00      PA   H 0
ATOM    655 HB3  ALA P  44      18.506  23.026   1.994  1.00  0.00      PA   H 0
ATOM    656 C    ALA P  44      19.837  21.028  -0.502  1.00  0.00      PA   C 0
ATOM    657 O    ALA P  44      21.031  20.743  -0.551  1.00  0.00      PA   O 0
ATOM    658 N    ARG P  45      18.887  20.270  -1.048  1.00  0.00      PA   N 0
ATOM    659 HN   ARG P  45      17.931  20.544  -0.986  1.00  0.00      PA   H 0
ATOM    660 CA   ARG P  45      19.164  18.967  -1.617  1.00  0.00      PA   C 0
ATOM    661 HA   ARG P  45      19.772  18.403  -0.925  1.00  0.00      PA   H 0
ATOM    662 CB   ARG P  45      17.858  18.182  -1.805  1.00  0.00      PA   C 0
ATOM    663 HB1  ARG P  45      18.034  17.287  -2.439  1.00  0.00      PA   H 0
ATOM    664 HB2  ARG P  45      17.129  18.832  -2.335  1.00  0.00      PA   H 0
ATOM    665 CG   ARG P  45      17.282  17.721  -0.470  1.00  0.00      PA   C 0
ATOM    666 HG1  ARG P  45      17.212  18.581   0.230  1.00  0.00      PA   H 0
ATOM    667 HG2  ARG P  45      17.939  16.952  -0.010  1.00  0.00      PA   H 0
ATOM    668 CD   ARG P  45      15.881  17.166  -0.708  1.00  0.00      PA   C 0
ATOM    669 HD1  ARG P  45      15.947  16.305  -1.407  1.00  0.00      PA   H 0
ATOM    670 HD2  ARG P  45      15.224  17.951  -1.139  1.00  0.00      PA   H 0
ATOM    671 NE   ARG P  45      15.333  16.715   0.575  1.00  0.00      PA   N 0
ATOM    672 HE   ARG P  45      15.724  17.094   1.414  1.00  0.00      PA   H 0
ATOM    673 CZ   ARG P  45      14.149  16.151   0.707  1.00  0.00      PA   C 0
ATOM    674 NH1  ARG P  45      13.452  15.827  -0.376  1.00  0.00      PA   N 0
ATOM    675 HH11 ARG P  45      13.838  15.932  -1.293  1.00  0.00      PA   H 0
ATOM    676 HH12 ARG P  45      12.564  15.399  -0.211  1.00  0.00      PA   H 0
ATOM    677 NH2  ARG P  45      13.650  15.881   1.894  1.00  0.00      PA   N 0
ATOM    678 HH21 ARG P  45      14.229  15.935   2.707  1.00  0.00      PA   H 0
ATOM    679 HH22 ARG P  45      12.771  15.405   1.874  1.00  0.00      PA   H 0
ATOM    680 C    ARG P  45      19.968  19.078  -2.907  1.00  0.00      PA   C 0
ATOM    681 O    ARG P  45      20.712  18.164  -3.218  1.00  0.00      PA   O 0
ATOM    682 N    GLU P  46      19.764  20.149  -3.665  1.00  0.00      PA   N 0
ATOM    683 HN   GLU P  46      19.046  20.790  -3.407  1.00  0.00      PA   H 0
ATOM    684 CA   GLU P  46      20.397  20.404  -4.950  1.00  0.00      PA   C 0
ATOM    685 HA   GLU P  46      20.589  19.471  -5.459  1.00  0.00      PA   H 0
ATOM    686 CB   GLU P  46      19.434  21.245  -5.785  1.00  0.00      PA   C 0
ATOM    687 HB1  GLU P  46      19.956  21.618  -6.692  1.00  0.00      PA   H 0
ATOM    688 HB2  GLU P  46      19.104  22.131  -5.202  1.00  0.00      PA   H 0
ATOM    689 CG   GLU P  46      18.212  20.459  -6.272  1.00  0.00      PA   C 0
ATOM    690 HG1  GLU P  46      17.661  20.035  -5.405  1.00  0.00      PA   H 0
ATOM    691 HG2  GLU P  46      18.568  19.599  -6.878  1.00  0.00      PA   H 0
ATOM    692 CD   GLU P  46      17.192  21.193  -7.127  1.00  0.00      PA   C 0
ATOM    693 OE1  GLU P  46      17.329  22.411  -7.372  1.00  0.00      PA   O 0
ATOM    694 OE2  GLU P  46      16.245  20.506  -7.579  1.00  0.00      PA   O 0
ATOM    695 C    GLU P  46      21.735  21.128  -4.788  1.00  0.00      PA   C 0
ATOM    696 O    GLU P  46      22.431  21.348  -5.776  1.00  0.00      PA   O 0
ATOM    697 N    GLY P  47      22.055  21.568  -3.557  1.00  0.00      PA   N 0
ATOM    698 HN   GLY P  47      21.447  21.406  -2.783  1.00  0.00      PA   H 0
ATOM    699 CA   GLY P  47      23.262  22.350  -3.335  1.00  0.00      PA   C 0
ATOM    700 HA1  GLY P  47      24.098  21.869  -3.821  1.00  0.00      PA   H 0
ATOM    701 HA2  GLY P  47      23.402  22.430  -2.267  1.00  0.00      PA   H 0
ATOM    702 C    GLY P  47      23.183  23.780  -3.871  1.00  0.00      PA   C 0
ATOM    703 O    GLY P  47      24.217  24.384  -4.165  1.00  0.00      PA   O 0
ATOM    704 N    ARG P  48      21.963  24.296  -4.057  1.00  0.00      PA   N 0
ATOM    705 HN   ARG P  48      21.172  23.786  -3.729  1.00  0.00      PA   H 0
ATOM    706 CA   ARG P  48      21.748  25.619  -4.604  1.00  0.00      PA   C 0
ATOM    707 HA   ARG P  48      22.551  25.857  -5.286  1.00  0.00      PA   H 0
ATOM    708 CB   ARG P  48      20.437  25.523  -5.376  1.00  0.00      PA   C 0
ATOM    709 HB1  ARG P  48      19.581  25.548  -4.668  1.00  0.00      PA   H 0
ATOM    710 HB2  ARG P  48      20.398  24.529  -5.870  1.00  0.00      PA   H 0
ATOM    711 CG   ARG P  48      20.280  26.569  -6.446  1.00  0.00      PA   C 0
ATOM    712 HG1  ARG P  48      19.278  26.392  -6.891  1.00  0.00      PA   H 0
ATOM    713 HG2  ARG P  48      21.018  26.313  -7.236  1.00  0.00      PA   H 0
ATOM    714 CD   ARG P  48      20.448  27.975  -6.080  1.00  0.00      PA   C 0
ATOM    715 HD1  ARG P  48      21.497  28.229  -5.816  1.00  0.00      PA   H 0
ATOM    716 HD2  ARG P  48      19.777  28.270  -5.245  1.00  0.00      PA   H 0
ATOM    717 NE   ARG P  48      20.062  28.706  -7.279  1.00  0.00      PA   N 0
ATOM    718 HE   ARG P  48      19.879  28.170  -8.103  1.00  0.00      PA   H 0
ATOM    719 CZ   ARG P  48      19.935  30.007  -7.389  1.00  0.00      PA   C 0
ATOM    720 NH1  ARG P  48      20.253  30.829  -6.397  1.00  0.00      PA   N 0
ATOM    721 HH11 ARG P  48      20.664  30.488  -5.551  1.00  0.00      PA   H 0
ATOM    722 HH12 ARG P  48      19.987  31.789  -6.480  1.00  0.00      PA   H 0
ATOM    723 NH2  ARG P  48      19.519  30.420  -8.562  1.00  0.00      PA   N 0
ATOM    724 HH21 ARG P  48      19.229  29.766  -9.260  1.00  0.00      PA   H 0
ATOM    725 HH22 ARG P  48      19.340  31.401  -8.638  1.00  0.00      PA   H 0
ATOM    726 C    ARG P  48      21.744  26.630  -3.468  1.00  0.00      PA   C 0
ATOM    727 O    ARG P  48      20.686  27.118  -3.053  1.00  0.00      PA   O 0
ATOM    728 N    THR P  49      22.945  26.850  -2.934  1.00  0.00      PA   N 0
ATOM    729 HN   THR P  49      23.718  26.279  -3.200  1.00  0.00      PA   H 0
ATOM    730 CA   THR P  49      23.144  27.611  -1.706  1.00  0.00      PA   C 0
ATOM    731 HA   THR P  49      22.221  28.088  -1.412  1.00  0.00      PA   H 0
ATOM    732 CB   THR P  49      23.531  26.646  -0.575  1.00  0.00      PA   C 0
ATOM    733 HB   THR P  49      23.675  27.223   0.364  1.00  0.00      PA   H 0
ATOM    734 OG1  THR P  49      24.791  26.086  -0.931  1.00  0.00      PA   O 0
ATOM    735 HG1  THR P  49      25.466  26.689  -0.610  1.00  0.00      PA   H 0
ATOM    736 CG2  THR P  49      22.455  25.608  -0.319  1.00  0.00      PA   C 0
ATOM    737 HG21 THR P  49      22.694  25.030   0.599  1.00  0.00      PA   H 0
ATOM    738 HG22 THR P  49      21.464  26.091  -0.181  1.00  0.00      PA   H 0
ATOM    739 HG23 THR P  49      22.377  24.890  -1.163  1.00  0.00      PA   H 0
ATOM    740 C    THR P  49      24.162  28.737  -1.874  1.00  0.00      PA   C 0
ATOM    741 O    THR P  49      24.571  29.347  -0.883  1.00  0.00      PA   O 0
ATOM    742 N    HSD P  50      24.512  29.028  -3.135  1.00  0.00      PA   N 0
ATOM    743 HN   HSD P  50      24.098  28.502  -3.874  1.00  0.00      PA   H 0
ATOM    744 CA   HSD P  50      25.563  29.966  -3.489  1.00  0.00      PA   C 0
ATOM    745 HA   HSD P  50      25.857  30.549  -2.629  1.00  0.00      PA   H 0
ATOM    746 CB   HSD P  50      26.795  29.245  -4.064  1.00  0.00      PA   C 0
ATOM    747 HB1  HSD P  50      27.688  29.891  -3.920  1.00  0.00      PA   H 0
ATOM    748 HB2  HSD P  50      26.720  29.027  -5.151  1.00  0.00      PA   H 0
ATOM    749 ND1  HSD P  50      26.391  26.759  -3.836  1.00  0.00      PA   N 0
ATOM    750 HD1  HSD P  50      25.720  26.663  -4.571  1.00  0.00      PA   H 0
ATOM    751 CG   HSD P  50      27.077  27.903  -3.495  1.00  0.00      PA   C 0
ATOM    752 CE1  HSD P  50      26.865  25.741  -3.130  1.00  0.00      PA   C 0
ATOM    753 HE1  HSD P  50      26.487  24.720  -3.186  1.00  0.00      PA   H 0
ATOM    754 NE2  HSD P  50      27.780  26.187  -2.319  1.00  0.00      PA   N 0
ATOM    755 CD2  HSD P  50      27.940  27.544  -2.526  1.00  0.00      PA   C 0
ATOM    756 HD2  HSD P  50      28.615  28.125  -1.910  1.00  0.00      PA   H 0
ATOM    757 C    HSD P  50      25.046  30.919  -4.564  1.00  0.00      PA   C 0
ATOM    758 O    HSD P  50      25.591  30.952  -5.679  1.00  0.00      PA   O 0
ATOM    759 N    PRO P  51      24.003  31.749  -4.311  1.00  0.00      PA   N 0
ATOM    760 CD   PRO P  51      23.517  32.739  -5.266  1.00  0.00      PA   C 0
ATOM    761 HD1  PRO P  51      24.371  33.353  -5.624  1.00  0.00      PA   H 0
ATOM    762 HD2  PRO P  51      23.038  32.229  -6.129  1.00  0.00      PA   H 0
ATOM    763 CA   PRO P  51      23.280  31.817  -3.042  1.00  0.00      PA   C 0
ATOM    764 HA   PRO P  51      23.910  31.562  -2.203  1.00  0.00      PA   H 0
ATOM    765 CB   PRO P  51      22.875  33.287  -3.034  1.00  0.00      PA   C 0
ATOM    766 HB1  PRO P  51      23.741  33.903  -2.710  1.00  0.00      PA   H 0
ATOM    767 HB2  PRO P  51      22.026  33.483  -2.345  1.00  0.00      PA   H 0
ATOM    768 CG   PRO P  51      22.537  33.571  -4.477  1.00  0.00      PA   C 0
ATOM    769 HG1  PRO P  51      22.627  34.645  -4.745  1.00  0.00      PA   H 0
ATOM    770 HG2  PRO P  51      21.497  33.246  -4.694  1.00  0.00      PA   H 0
ATOM    771 C    PRO P  51      22.031  30.957  -2.998  1.00  0.00      PA   C 0
ATOM    772 O    PRO P  51      21.598  30.377  -4.006  1.00  0.00      PA   O 0
ATOM    773 N    TRP P  52      21.454  30.891  -1.796  1.00  0.00      PA   N 0
ATOM    774 HN   TRP P  52      21.826  31.358  -0.997  1.00  0.00      PA   H 0
ATOM    775 CA   TRP P  52      20.127  30.318  -1.695  1.00  0.00      PA   C 0
ATOM    776 HA   TRP P  52      20.179  29.301  -2.054  1.00  0.00      PA   H 0
ATOM    777 CB   TRP P  52      19.650  30.331  -0.239  1.00  0.00      PA   C 0
ATOM    778 HB1  TRP P  52      18.570  30.079  -0.171  1.00  0.00      PA   H 0
ATOM    779 HB2  TRP P  52      19.769  31.358   0.168  1.00  0.00      PA   H 0
ATOM    780 CG   TRP P  52      20.407  29.377   0.650  1.00  0.00      PA   C 0
ATOM    781 CD1  TRP P  52      21.685  29.553   1.134  1.00  0.00      PA   C 0
ATOM    782 HD1  TRP P  52      22.293  30.425   0.945  1.00  0.00      PA   H 0
ATOM    783 NE1  TRP P  52      22.028  28.506   1.923  1.00  0.00      PA   N 0
ATOM    784 HE1  TRP P  52      22.905  28.332   2.315  1.00  0.00      PA   H 0
ATOM    785 CE2  TRP P  52      20.988  27.624   1.985  1.00  0.00      PA   C 0
ATOM    786 CD2  TRP P  52      19.937  28.128   1.184  1.00  0.00      PA   C 0
ATOM    787 CE3  TRP P  52      18.749  27.395   1.105  1.00  0.00      PA   C 0
ATOM    788 HE3  TRP P  52      17.918  27.762   0.521  1.00  0.00      PA   H 0
ATOM    789 CZ3  TRP P  52      18.652  26.199   1.764  1.00  0.00      PA   C 0
ATOM    790 HZ3  TRP P  52      17.744  25.618   1.710  1.00  0.00      PA   H 0
ATOM    791 CZ2  TRP P  52      20.873  26.427   2.671  1.00  0.00      PA   C 0
ATOM    792 HZ2  TRP P  52      21.683  26.061   3.285  1.00  0.00      PA   H 0
ATOM    793 CH2  TRP P  52      19.711  25.726   2.535  1.00  0.00      PA   C 0
ATOM    794 HH2  TRP P  52      19.596  24.790   3.062  1.00  0.00      PA   H 0
ATOM    795 C    TRP P  52      19.166  31.122  -2.559  1.00  0.00      PA   C 0
ATOM    796 O    TRP P  52      19.302  32.345  -2.642  1.00  0.00      PA   O 0
ATOM    797 N    PRO P  53      18.137  30.473  -3.176  1.00  0.00      PA   N 0
ATOM    798 CD   PRO P  53      17.843  29.031  -3.126  1.00  0.00      PA   C 0
ATOM    799 HD1  PRO P  53      18.676  28.457  -3.586  1.00  0.00      PA   H 0
ATOM    800 HD2  PRO P  53      17.724  28.705  -2.070  1.00  0.00      PA   H 0
ATOM    801 CA   PRO P  53      17.196  31.187  -4.031  1.00  0.00      PA   C 0
ATOM    802 HA   PRO P  53      17.728  31.889  -4.656  1.00  0.00      PA   H 0
ATOM    803 CB   PRO P  53      16.576  30.042  -4.837  1.00  0.00      PA   C 0
ATOM    804 HB1  PRO P  53      17.243  29.810  -5.695  1.00  0.00      PA   H 0
ATOM    805 HB2  PRO P  53      15.569  30.286  -5.239  1.00  0.00      PA   H 0
ATOM    806 CG   PRO P  53      16.556  28.868  -3.890  1.00  0.00      PA   C 0
ATOM    807 HG1  PRO P  53      16.477  27.893  -4.416  1.00  0.00      PA   H 0
ATOM    808 HG2  PRO P  53      15.696  28.971  -3.194  1.00  0.00      PA   H 0
ATOM    809 C    PRO P  53      16.139  31.968  -3.265  1.00  0.00      PA   C 0
ATOM    810 O    PRO P  53      15.758  31.591  -2.160  1.00  0.00      PA   O 0
ATOM    811 N    ASP P  54      15.654  33.045  -3.875  1.00  0.00      PA   N 0
ATOM    812 HN   ASP P  54      15.986  33.328  -4.771  1.00  0.00      PA   H 0
ATOM    813 CA   ASP P  54      14.558  33.824  -3.331  1.00  0.00      PA   C 0
ATOM    814 HA   ASP P  54      14.877  34.235  -2.385  1.00  0.00      PA   H 0
ATOM    815 CB   ASP P  54      14.178  34.951  -4.283  1.00  0.00      PA   C 0
ATOM    816 HB1  ASP P  54      13.182  35.361  -4.011  1.00  0.00      PA   H 0
ATOM    817 HB2  ASP P  54      14.107  34.570  -5.324  1.00  0.00      PA   H 0
ATOM    818 CG   ASP P  54      15.120  36.141  -4.265  1.00  0.00      PA   C 0
ATOM    819 OD1  ASP P  54      16.029  36.154  -3.417  1.00  0.00      PA   O 0
ATOM    820 OD2  ASP P  54      14.949  37.036  -5.114  1.00  0.00      PA   O 0
ATOM    821 C    ASP P  54      13.387  32.901  -3.035  1.00  0.00      PA   C 0
ATOM    822 O    ASP P  54      13.074  32.001  -3.806  1.00  0.00      PA   O 0
ATOM    823 N    GLY P  55      12.747  33.156  -1.888  1.00  0.00      PA   N 0
ATOM    824 HN   GLY P  55      13.047  33.909  -1.308  1.00  0.00      PA   H 0
ATOM    825 CA   GLY P  55      11.598  32.387  -1.476  1.00  0.00      PA   C 0
ATOM    826 HA1  GLY P  55      11.089  31.969  -2.332  1.00  0.00      PA   H 0
ATOM    827 HA2  GLY P  55      10.958  33.058  -0.921  1.00  0.00      PA   H 0
ATOM    828 C    GLY P  55      11.943  31.240  -0.533  1.00  0.00      PA   C 0
ATOM    829 O    GLY P  55      11.047  30.677   0.068  1.00  0.00      PA   O 0
ATOM    830 N    ALA P  56      13.215  30.851  -0.454  1.00  0.00      PA   N 0
ATOM    831 HN   ALA P  56      13.924  31.277  -1.010  1.00  0.00      PA   H 0
ATOM    832 CA   ALA P  56      13.640  29.858   0.526  1.00  0.00      PA   C 0
ATOM    833 HA   ALA P  56      13.042  28.968   0.399  1.00  0.00      PA   H 0
ATOM    834 CB   ALA P  56      15.105  29.528   0.348  1.00  0.00      PA   C 0
ATOM    835 HB1  ALA P  56      15.728  30.440   0.463  1.00  0.00      PA   H 0
ATOM    836 HB2  ALA P  56      15.453  28.777   1.089  1.00  0.00      PA   H 0
ATOM    837 HB3  ALA P  56      15.292  29.127  -0.671  1.00  0.00      PA   H 0
ATOM    838 C    ALA P  56      13.400  30.403   1.926  1.00  0.00      PA   C 0
ATOM    839 O    ALA P  56      13.761  31.549   2.198  1.00  0.00      PA   O 0
ATOM    840 N    ILE P  57      12.815  29.553   2.771  1.00  0.00      PA   N 0
ATOM    841 HN   ILE P  57      12.461  28.667   2.481  1.00  0.00      PA   H 0
ATOM    842 CA   ILE P  57      12.692  29.892   4.191  1.00  0.00      PA   C 0
ATOM    843 HA   ILE P  57      13.302  30.756   4.408  1.00  0.00      PA   H 0
ATOM    844 CB   ILE P  57      11.251  30.227   4.624  1.00  0.00      PA   C 0
ATOM    845 HB   ILE P  57      10.623  29.322   4.482  1.00  0.00      PA   H 0
ATOM    846 CG2  ILE P  57      11.255  30.585   6.118  1.00  0.00      PA   C 0
ATOM    847 HG21 ILE P  57      10.246  30.907   6.454  1.00  0.00      PA   H 0
ATOM    848 HG22 ILE P  57      11.559  29.725   6.752  1.00  0.00      PA   H 0
ATOM    849 HG23 ILE P  57      11.959  31.423   6.310  1.00  0.00      PA   H 0
ATOM    850 CG1  ILE P  57      10.639  31.339   3.772  1.00  0.00      PA   C 0
ATOM    851 HG11 ILE P  57      10.750  31.092   2.695  1.00  0.00      PA   H 0
ATOM    852 HG12 ILE P  57      11.217  32.272   3.940  1.00  0.00      PA   H 0
ATOM    853 CD   ILE P  57       9.169  31.596   4.022  1.00  0.00      PA   C 0
ATOM    854 HD1  ILE P  57       8.994  32.001   5.041  1.00  0.00      PA   H 0
ATOM    855 HD2  ILE P  57       8.781  32.340   3.294  1.00  0.00      PA   H 0
ATOM    856 HD3  ILE P  57       8.577  30.662   3.911  1.00  0.00      PA   H 0
ATOM    857 C    ILE P  57      13.247  28.732   4.999  1.00  0.00      PA   C 0
ATOM    858 O    ILE P  57      12.831  27.595   4.847  1.00  0.00      PA   O 0
ATOM    859 N    LEU P  58      14.225  29.037   5.866  1.00  0.00      PA   N 0
ATOM    860 HN   LEU P  58      14.555  29.982   5.922  1.00  0.00      PA   H 0
ATOM    861 CA   LEU P  58      14.748  28.122   6.854  1.00  0.00      PA   C 0
ATOM    862 HA   LEU P  58      14.515  27.101   6.583  1.00  0.00      PA   H 0
ATOM    863 CB   LEU P  58      16.281  28.289   7.040  1.00  0.00      PA   C 0
ATOM    864 HB1  LEU P  58      16.642  27.590   7.827  1.00  0.00      PA   H 0
ATOM    865 HB2  LEU P  58      16.493  29.326   7.386  1.00  0.00      PA   H 0
ATOM    866 CG   LEU P  58      17.115  28.043   5.765  1.00  0.00      PA   C 0
ATOM    867 HG   LEU P  58      16.743  28.717   4.956  1.00  0.00      PA   H 0
ATOM    868 CD1  LEU P  58      18.592  28.394   6.006  1.00  0.00      PA   C 0
ATOM    869 HD11 LEU P  58      19.020  27.758   6.809  1.00  0.00      PA   H 0
ATOM    870 HD12 LEU P  58      19.184  28.234   5.079  1.00  0.00      PA   H 0
ATOM    871 HD13 LEU P  58      18.698  29.458   6.306  1.00  0.00      PA   H 0
ATOM    872 CD2  LEU P  58      16.985  26.591   5.281  1.00  0.00      PA   C 0
ATOM    873 HD21 LEU P  58      15.930  26.347   5.040  1.00  0.00      PA   H 0
ATOM    874 HD22 LEU P  58      17.600  26.437   4.370  1.00  0.00      PA   H 0
ATOM    875 HD23 LEU P  58      17.340  25.891   6.067  1.00  0.00      PA   H 0
ATOM    876 C    LEU P  58      14.066  28.426   8.170  1.00  0.00      PA   C 0
ATOM    877 O    LEU P  58      13.832  29.590   8.497  1.00  0.00      PA   O 0
ATOM    878 N    VAL P  59      13.731  27.388   8.957  1.00  0.00      PA   N 0
ATOM    879 HN   VAL P  59      13.885  26.442   8.657  1.00  0.00      PA   H 0
ATOM    880 CA   VAL P  59      13.285  27.568  10.327  1.00  0.00      PA   C 0
ATOM    881 HA   VAL P  59      13.472  28.589  10.620  1.00  0.00      PA   H 0
ATOM    882 CB   VAL P  59      11.796  27.312  10.556  1.00  0.00      PA   C 0
ATOM    883 HB   VAL P  59      11.237  27.960   9.842  1.00  0.00      PA   H 0
ATOM    884 CG1  VAL P  59      11.416  25.850  10.281  1.00  0.00      PA   C 0
ATOM    885 HG11 VAL P  59      10.313  25.725  10.297  1.00  0.00      PA   H 0
ATOM    886 HG12 VAL P  59      11.797  25.543   9.287  1.00  0.00      PA   H 0
ATOM    887 HG13 VAL P  59      11.846  25.172  11.048  1.00  0.00      PA   H 0
ATOM    888 CG2  VAL P  59      11.399  27.703  11.993  1.00  0.00      PA   C 0
ATOM    889 HG21 VAL P  59      11.672  28.760  12.202  1.00  0.00      PA   H 0
ATOM    890 HG22 VAL P  59      10.303  27.588  12.129  1.00  0.00      PA   H 0
ATOM    891 HG23 VAL P  59      11.901  27.055  12.739  1.00  0.00      PA   H 0
ATOM    892 C    VAL P  59      14.129  26.703  11.232  1.00  0.00      PA   C 0
ATOM    893 O    VAL P  59      14.404  25.538  10.946  1.00  0.00      PA   O 0
ATOM    894 N    LYS P  60      14.578  27.278  12.356  1.00  0.00      PA   N 0
ATOM    895 HN   LYS P  60      14.410  28.260  12.503  1.00  0.00      PA   H 0
ATOM    896 CA   LYS P  60      15.306  26.580  13.388  1.00  0.00      PA   C 0
ATOM    897 HA   LYS P  60      15.432  25.542  13.104  1.00  0.00      PA   H 0
ATOM    898 CB   LYS P  60      16.711  27.160  13.604  1.00  0.00      PA   C 0
ATOM    899 HB1  LYS P  60      17.203  26.724  14.489  1.00  0.00      PA   H 0
ATOM    900 HB2  LYS P  60      16.623  28.244  13.757  1.00  0.00      PA   H 0
ATOM    901 CG   LYS P  60      17.546  26.852  12.352  1.00  0.00      PA   C 0
ATOM    902 HG1  LYS P  60      17.052  27.245  11.451  1.00  0.00      PA   H 0
ATOM    903 HG2  LYS P  60      17.582  25.763  12.210  1.00  0.00      PA   H 0
ATOM    904 CD   LYS P  60      18.939  27.399  12.424  1.00  0.00      PA   C 0
ATOM    905 CE   LYS P  60      19.934  26.709  13.023  1.00  0.00      PA   C 0
ATOM    906 HE   LYS P  60      19.788  25.712  13.445  1.00  0.00      PA   H 0
ATOM    907 NZ   LYS P  60      21.218  27.207  13.170  1.00  0.00      PA   N 0
ATOM    908 HZ   LYS P  60      21.841  26.603  13.726  1.00  0.00      PA   H 0
ATOM    909 C    LYS P  60      14.551  26.569  14.686  1.00  0.00      PA   C 0
ATOM    910 O    LYS P  60      14.312  27.601  15.317  1.00  0.00      PA   O 0
ATOM    911 N    LEU P  61      14.128  25.365  15.098  1.00  0.00      PA   N 0
ATOM    912 HN   LEU P  61      14.371  24.552  14.562  1.00  0.00      PA   H 0
ATOM    913 CA   LEU P  61      13.303  25.130  16.261  1.00  0.00      PA   C 0
ATOM    914 HA   LEU P  61      12.851  26.054  16.593  1.00  0.00      PA   H 0
ATOM    915 CB   LEU P  61      12.212  24.077  15.936  1.00  0.00      PA   C 0
ATOM    916 HB1  LEU P  61      11.545  23.940  16.814  1.00  0.00      PA   H 0
ATOM    917 HB2  LEU P  61      12.698  23.097  15.727  1.00  0.00      PA   H 0
ATOM    918 CG   LEU P  61      11.357  24.436  14.704  1.00  0.00      PA   C 0
ATOM    919 HG   LEU P  61      12.025  24.516  13.812  1.00  0.00      PA   H 0
ATOM    920 CD1  LEU P  61      10.334  23.333  14.400  1.00  0.00      PA   C 0
ATOM    921 HD11 LEU P  61       9.624  23.230  15.245  1.00  0.00      PA   H 0
ATOM    922 HD12 LEU P  61       9.760  23.580  13.482  1.00  0.00      PA   H 0
ATOM    923 HD13 LEU P  61      10.848  22.361  14.243  1.00  0.00      PA   H 0
ATOM    924 CD2  LEU P  61      10.663  25.789  14.901  1.00  0.00      PA   C 0
ATOM    925 HD21 LEU P  61      11.405  26.594  15.077  1.00  0.00      PA   H 0
ATOM    926 HD22 LEU P  61      10.094  26.058  13.989  1.00  0.00      PA   H 0
ATOM    927 HD23 LEU P  61       9.966  25.751  15.765  1.00  0.00      PA   H 0
ATOM    928 C    LEU P  61      14.177  24.612  17.374  1.00  0.00      PA   C 0
ATOM    929 O    LEU P  61      14.841  23.595  17.201  1.00  0.00      PA   O 0
ATOM    930 N    SER P  62      14.223  25.305  18.528  1.00  0.00      PA   N 0
ATOM    931 HN   SER P  62      13.670  26.133  18.638  1.00  0.00      PA   H 0
ATOM    932 CA   SER P  62      15.096  24.912  19.631  1.00  0.00      PA   C 0
ATOM    933 HA   SER P  62      15.684  24.053  19.343  1.00  0.00      PA   H 0
ATOM    934 CB   SER P  62      16.095  26.021  20.047  1.00  0.00      PA   C 0
ATOM    935 HB1  SER P  62      16.719  25.675  20.903  1.00  0.00      PA   H 0
ATOM    936 HB2  SER P  62      15.547  26.932  20.360  1.00  0.00      PA   H 0
ATOM    937 OG   SER P  62      16.975  26.358  18.978  1.00  0.00      PA   O 0
ATOM    938 HG1  SER P  62      16.470  26.906  18.334  1.00  0.00      PA   H 0
ATOM    939 C    SER P  62      14.324  24.511  20.873  1.00  0.00      PA   C 0
ATOM    940 O    SER P  62      13.321  25.126  21.233  1.00  0.00      PA   O 0
ATOM    941 N    TRP P  63      14.805  23.468  21.578  1.00  0.00      PA   N 0
ATOM    942 HN   TRP P  63      15.573  22.950  21.209  1.00  0.00      PA   H 0
ATOM    943 CA   TRP P  63      14.272  23.028  22.854  1.00  0.00      PA   C 0
ATOM    944 HA   TRP P  63      13.561  23.749  23.229  1.00  0.00      PA   H 0
ATOM    945 CB   TRP P  63      13.618  21.647  22.729  1.00  0.00      PA   C 0
ATOM    946 HB1  TRP P  63      13.247  21.331  23.728  1.00  0.00      PA   H 0
ATOM    947 HB2  TRP P  63      14.379  20.903  22.409  1.00  0.00      PA   H 0
ATOM    948 CG   TRP P  63      12.468  21.572  21.766  1.00  0.00      PA   C 0
ATOM    949 CD1  TRP P  63      11.151  21.673  22.073  1.00  0.00      PA   C 0
ATOM    950 HD1  TRP P  63      10.775  21.829  23.074  1.00  0.00      PA   H 0
ATOM    951 NE1  TRP P  63      10.393  21.513  20.951  1.00  0.00      PA   N 0
ATOM    952 HE1  TRP P  63       9.437  21.690  20.862  1.00  0.00      PA   H 0
ATOM    953 CE2  TRP P  63      11.217  21.298  19.874  1.00  0.00      PA   C 0
ATOM    954 CD2  TRP P  63      12.544  21.321  20.348  1.00  0.00      PA   C 0
ATOM    955 CE3  TRP P  63      13.598  21.103  19.464  1.00  0.00      PA   C 0
ATOM    956 HE3  TRP P  63      14.625  21.119  19.798  1.00  0.00      PA   H 0
ATOM    957 CZ3  TRP P  63      13.300  20.892  18.136  1.00  0.00      PA   C 0
ATOM    958 HZ3  TRP P  63      14.100  20.725  17.430  1.00  0.00      PA   H 0
ATOM    959 CZ2  TRP P  63      10.914  21.064  18.534  1.00  0.00      PA   C 0
ATOM    960 HZ2  TRP P  63       9.894  21.023  18.182  1.00  0.00      PA   H 0
ATOM    961 CH2  TRP P  63      11.978  20.819  17.706  1.00  0.00      PA   C 0
ATOM    962 HH2  TRP P  63      11.796  20.622  16.660  1.00  0.00      PA   H 0
ATOM    963 C    TRP P  63      15.403  22.913  23.865  1.00  0.00      PA   C 0
ATOM    964 O    TRP P  63      16.508  22.511  23.524  1.00  0.00      PA   O 0
ATOM    965 N    LYS P  64      15.080  23.149  25.142  1.00  0.00      PA   N 0
ATOM    966 HN   LYS P  64      14.150  23.407  25.394  1.00  0.00      PA   H 0
ATOM    967 CA   LYS P  64      16.026  22.878  26.208  1.00  0.00      PA   C 0
ATOM    968 HA   LYS P  64      16.953  23.394  26.004  1.00  0.00      PA   H 0
ATOM    969 CB   LYS P  64      15.425  23.337  27.542  1.00  0.00      PA   C 0
ATOM    970 HB1  LYS P  64      16.164  23.161  28.353  1.00  0.00      PA   H 0
ATOM    971 HB2  LYS P  64      14.536  22.713  27.773  1.00  0.00      PA   H 0
ATOM    972 CG   LYS P  64      14.988  24.801  27.587  1.00  0.00      PA   C 0
ATOM    973 HG1  LYS P  64      14.188  24.936  26.828  1.00  0.00      PA   H 0
ATOM    974 HG2  LYS P  64      15.838  25.457  27.303  1.00  0.00      PA   H 0
ATOM    975 CD   LYS P  64      14.416  25.251  28.929  1.00  0.00      PA   C 0
ATOM    976 HD1  LYS P  64      15.237  25.234  29.678  1.00  0.00      PA   H 0
ATOM    977 HD2  LYS P  64      13.685  24.474  29.239  1.00  0.00      PA   H 0
ATOM    978 CE   LYS P  64      13.756  26.596  28.894  1.00  0.00      PA   C 0
ATOM    979 HE1  LYS P  64      13.025  26.646  28.059  1.00  0.00      PA   H 0
ATOM    980 HE2  LYS P  64      14.509  27.399  28.744  1.00  0.00      PA   H 0
ATOM    981 NZ   LYS P  64      13.025  26.867  30.135  1.00  0.00      PA   N 0
ATOM    982 HZ1  LYS P  64      12.609  27.819  30.088  1.00  0.00      PA   H 0
ATOM    983 HZ2  LYS P  64      12.249  26.181  30.223  1.00  0.00      PA   H 0
ATOM    984 HZ3  LYS P  64      13.652  26.780  30.960  1.00  0.00      PA   H 0
ATOM    985 C    LYS P  64      16.287  21.377  26.245  1.00  0.00      PA   C 0
ATOM    986 O    LYS P  64      15.381  20.582  26.055  1.00  0.00      PA   O 0
ATOM    987 N    LYS P  65      17.529  20.980  26.495  1.00  0.00      PA   N 0
ATOM    988 HN   LYS P  65      18.289  21.617  26.597  1.00  0.00      PA   H 0
ATOM    989 CA   LYS P  65      17.830  19.575  26.692  1.00  0.00      PA   C 0
ATOM    990 HA   LYS P  65      17.382  19.000  25.895  1.00  0.00      PA   H 0
ATOM    991 CB   LYS P  65      19.337  19.317  26.714  1.00  0.00      PA   C 0
ATOM    992 HB1  LYS P  65      19.580  18.455  27.372  1.00  0.00      PA   H 0
ATOM    993 HB2  LYS P  65      19.862  20.196  27.146  1.00  0.00      PA   H 0
ATOM    994 CG   LYS P  65      19.902  18.972  25.358  1.00  0.00      PA   C 0
ATOM    995 HG1  LYS P  65      19.701  19.814  24.661  1.00  0.00      PA   H 0
ATOM    996 HG2  LYS P  65      19.389  18.065  24.974  1.00  0.00      PA   H 0
ATOM    997 CD   LYS P  65      21.404  18.719  25.414  1.00  0.00      PA   C 0
ATOM    998 HD1  LYS P  65      21.585  18.014  26.253  1.00  0.00      PA   H 0
ATOM    999 HD2  LYS P  65      21.892  19.677  25.694  1.00  0.00      PA   H 0
ATOM   1000 CE   LYS P  65      22.015  18.177  24.177  1.00  0.00      PA   C 0
ATOM   1001 HE1  LYS P  65      21.891  18.902  23.344  1.00  0.00      PA   H 0
ATOM   1002 HE2  LYS P  65      21.555  17.211  23.878  1.00  0.00      PA   H 0
ATOM   1003 NZ   LYS P  65      23.449  17.948  24.425  1.00  0.00      PA   N 0
ATOM   1004 HZ1  LYS P  65      23.904  18.745  24.915  1.00  0.00      PA   H 0
ATOM   1005 HZ2  LYS P  65      23.506  17.071  24.982  1.00  0.00      PA   H 0
ATOM   1006 HZ3  LYS P  65      23.919  17.750  23.518  1.00  0.00      PA   H 0
ATOM   1007 C    LYS P  65      17.213  19.097  28.002  1.00  0.00      PA   C 0
ATOM   1008 O    LYS P  65      17.244  19.794  29.026  1.00  0.00      PA   O 0
ATOM   1009 N    SER P  66      16.704  17.871  27.934  1.00  0.00      PA   N 0
ATOM   1010 HN   SER P  66      16.657  17.385  27.065  1.00  0.00      PA   H 0
ATOM   1011 CA   SER P  66      16.152  17.159  29.065  1.00  0.00      PA   C 0
ATOM   1012 HA   SER P  66      16.542  17.568  29.985  1.00  0.00      PA   H 0
ATOM   1013 CB   SER P  66      14.634  17.228  29.058  1.00  0.00      PA   C 0
ATOM   1014 HB1  SER P  66      14.212  16.732  28.158  1.00  0.00      PA   H 0
ATOM   1015 HB2  SER P  66      14.340  18.299  29.011  1.00  0.00      PA   H 0
ATOM   1016 OG   SER P  66      14.082  16.676  30.244  1.00  0.00      PA   O 0
ATOM   1017 HG1  SER P  66      14.033  15.722  30.144  1.00  0.00      PA   H 0
ATOM   1018 C    SER P  66      16.667  15.731  28.943  1.00  0.00      PA   C 0
ATOM   1019 O    SER P  66      17.318  15.398  27.948  1.00  0.00      PA   O 0
ATOM   1020 N    THR P  67      16.430  14.896  29.960  1.00  0.00      PA   N 0
ATOM   1021 HN   THR P  67      16.003  15.184  30.813  1.00  0.00      PA   H 0
ATOM   1022 CA   THR P  67      16.850  13.515  29.835  1.00  0.00      PA   C 0
ATOM   1023 HA   THR P  67      17.192  13.318  28.830  1.00  0.00      PA   H 0
ATOM   1024 CB   THR P  67      18.030  13.109  30.699  1.00  0.00      PA   C 0
ATOM   1025 HB   THR P  67      18.201  12.014  30.628  1.00  0.00      PA   H 0
ATOM   1026 OG1  THR P  67      17.622  13.397  32.022  1.00  0.00      PA   O 0
ATOM   1027 HG1  THR P  67      16.870  12.828  32.204  1.00  0.00      PA   H 0
ATOM   1028 CG2  THR P  67      19.323  13.764  30.239  1.00  0.00      PA   C 0
ATOM   1029 HG21 THR P  67      19.240  14.871  30.281  1.00  0.00      PA   H 0
ATOM   1030 HG22 THR P  67      20.164  13.443  30.890  1.00  0.00      PA   H 0
ATOM   1031 HG23 THR P  67      19.561  13.463  29.196  1.00  0.00      PA   H 0
ATOM   1032 C    THR P  67      15.689  12.565  30.016  1.00  0.00      PA   C 0
ATOM   1033 O    THR P  67      14.784  12.777  30.823  1.00  0.00      PA   O 0
ATOM   1034 N    HSD P  68      15.799  11.492  29.219  1.00  0.00      PA   N 0
ATOM   1035 HN   HSD P  68      16.570  11.377  28.597  1.00  0.00      PA   H 0
ATOM   1036 CA   HSD P  68      14.792  10.464  29.216  1.00  0.00      PA   C 0
ATOM   1037 HA   HSD P  68      13.831  10.946  29.112  1.00  0.00      PA   H 0
ATOM   1038 CB   HSD P  68      15.010   9.540  28.018  1.00  0.00      PA   C 0
ATOM   1039 HB1  HSD P  68      15.767   8.751  28.215  1.00  0.00      PA   H 0
ATOM   1040 HB2  HSD P  68      15.366  10.147  27.158  1.00  0.00      PA   H 0
ATOM   1041 ND1  HSD P  68      13.098   7.944  28.349  1.00  0.00      PA   N 0
ATOM   1042 HD1  HSD P  68      13.521   7.473  29.123  1.00  0.00      PA   H 0
ATOM   1043 CG   HSD P  68      13.720   8.931  27.608  1.00  0.00      PA   C 0
ATOM   1044 CE1  HSD P  68      11.950   7.611  27.754  1.00  0.00      PA   C 0
ATOM   1045 HE1  HSD P  68      11.229   6.874  28.109  1.00  0.00      PA   H 0
ATOM   1046 NE2  HSD P  68      11.788   8.401  26.733  1.00  0.00      PA   N 0
ATOM   1047 CD2  HSD P  68      12.880   9.230  26.611  1.00  0.00      PA   C 0
ATOM   1048 HD2  HSD P  68      12.937   9.960  25.813  1.00  0.00      PA   H 0
ATOM   1049 C    HSD P  68      14.810   9.739  30.563  1.00  0.00      PA   C 0
ATOM   1050 O    HSD P  68      15.828   9.231  30.991  1.00  0.00      PA   O 0
ATOM   1051 N    GLU P  69      13.679   9.696  31.255  1.00  0.00      PA   N 0
ATOM   1052 HN   GLU P  69      12.865  10.186  30.955  1.00  0.00      PA   H 0
ATOM   1053 CA   GLU P  69      13.613   8.967  32.518  1.00  0.00      PA   C 0
ATOM   1054 HA   GLU P  69      14.334   9.401  33.194  1.00  0.00      PA   H 0
ATOM   1055 CB   GLU P  69      12.222   9.194  33.124  1.00  0.00      PA   C 0
ATOM   1056 HB1  GLU P  69      11.921   8.336  33.763  1.00  0.00      PA   H 0
ATOM   1057 HB2  GLU P  69      11.480   9.253  32.299  1.00  0.00      PA   H 0
ATOM   1058 CG   GLU P  69      12.148  10.452  33.991  1.00  0.00      PA   C 0
ATOM   1059 HG1  GLU P  69      12.894  11.191  33.629  1.00  0.00      PA   H 0
ATOM   1060 HG2  GLU P  69      12.416  10.203  35.040  1.00  0.00      PA   H 0
ATOM   1061 CD   GLU P  69      10.827  11.194  34.010  1.00  0.00      PA   C 0
ATOM   1062 OE1  GLU P  69      10.086  11.106  35.006  1.00  0.00      PA   O 0
ATOM   1063 OE2  GLU P  69      10.567  11.915  33.041  1.00  0.00      PA   O 0
ATOM   1064 C    GLU P  69      14.054   7.502  32.343  1.00  0.00      PA   C 0
ATOM   1065 O    GLU P  69      14.813   6.988  33.163  1.00  0.00      PA   O 0
ATOM   1066 N    LEU P  70      13.655   6.847  31.241  1.00  0.00      PA   N 0
ATOM   1067 HN   LEU P  70      12.959   7.289  30.681  1.00  0.00      PA   H 0
ATOM   1068 CA   LEU P  70      13.903   5.419  31.058  1.00  0.00      PA   C 0
ATOM   1069 HA   LEU P  70      13.882   4.917  32.014  1.00  0.00      PA   H 0
ATOM   1070 CB   LEU P  70      12.871   4.802  30.116  1.00  0.00      PA   C 0
ATOM   1071 HB1  LEU P  70      13.093   3.721  29.986  1.00  0.00      PA   H 0
ATOM   1072 HB2  LEU P  70      12.968   5.269  29.113  1.00  0.00      PA   H 0
ATOM   1073 CG   LEU P  70      11.404   4.882  30.515  1.00  0.00      PA   C 0
ATOM   1074 HG   LEU P  70      11.114   5.940  30.690  1.00  0.00      PA   H 0
ATOM   1075 CD1  LEU P  70      10.578   4.356  29.349  1.00  0.00      PA   C 0
ATOM   1076 HD11 LEU P  70      10.830   3.294  29.143  1.00  0.00      PA   H 0
ATOM   1077 HD12 LEU P  70       9.494   4.423  29.583  1.00  0.00      PA   H 0
ATOM   1078 HD13 LEU P  70      10.756   4.945  28.424  1.00  0.00      PA   H 0
ATOM   1079 CD2  LEU P  70      11.145   4.088  31.779  1.00  0.00      PA   C 0
ATOM   1080 HD21 LEU P  70      11.718   4.502  32.636  1.00  0.00      PA   H 0
ATOM   1081 HD22 LEU P  70      10.066   4.125  32.041  1.00  0.00      PA   H 0
ATOM   1082 HD23 LEU P  70      11.432   3.023  31.644  1.00  0.00      PA   H 0
ATOM   1083 C    LEU P  70      15.277   5.176  30.435  1.00  0.00      PA   C 0
ATOM   1084 O    LEU P  70      15.660   4.038  30.198  1.00  0.00      PA   O 0
ATOM   1085 N    PHE P  71      15.993   6.239  30.102  1.00  0.00      PA   N 0
ATOM   1086 HN   PHE P  71      15.727   7.157  30.386  1.00  0.00      PA   H 0
ATOM   1087 CA   PHE P  71      17.242   6.070  29.371  1.00  0.00      PA   C 0
ATOM   1088 HA   PHE P  71      17.786   5.238  29.793  1.00  0.00      PA   H 0
ATOM   1089 CB   PHE P  71      16.977   5.798  27.884  1.00  0.00      PA   C 0
ATOM   1090 HB1  PHE P  71      16.906   6.709  27.252  1.00  0.00      PA   H 0
ATOM   1091 HB2  PHE P  71      16.005   5.272  27.768  1.00  0.00      PA   H 0
ATOM   1092 CG   PHE P  71      18.046   4.887  27.320  1.00  0.00      PA   C 0
ATOM   1093 CD1  PHE P  71      19.273   5.394  26.900  1.00  0.00      PA   C 0
ATOM   1094 HD1  PHE P  71      19.482   6.450  26.984  1.00  0.00      PA   H 0
ATOM   1095 CE1  PHE P  71      20.228   4.545  26.377  1.00  0.00      PA   C 0
ATOM   1096 HE1  PHE P  71      21.183   4.943  26.066  1.00  0.00      PA   H 0
ATOM   1097 CZ   PHE P  71      19.969   3.198  26.255  1.00  0.00      PA   C 0
ATOM   1098 HZ   PHE P  71      20.724   2.548  25.838  1.00  0.00      PA   H 0
ATOM   1099 CD2  PHE P  71      17.804   3.527  27.186  1.00  0.00      PA   C 0
ATOM   1100 HD2  PHE P  71      16.851   3.126  27.497  1.00  0.00      PA   H 0
ATOM   1101 CE2  PHE P  71      18.758   2.690  26.641  1.00  0.00      PA   C 0
ATOM   1102 HE2  PHE P  71      18.552   1.635  26.540  1.00  0.00      PA   H 0
ATOM   1103 C    PHE P  71      18.049   7.342  29.584  1.00  0.00      PA   C 0
ATOM   1104 O    PHE P  71      18.018   8.235  28.739  1.00  0.00      PA   O 0
ATOM   1105 N    PRO P  72      18.754   7.489  30.728  1.00  0.00      PA   N 0
ATOM   1106 CD   PRO P  72      18.915   6.484  31.796  1.00  0.00      PA   C 0
ATOM   1107 HD1  PRO P  72      18.079   5.754  31.849  1.00  0.00      PA   H 0
ATOM   1108 HD2  PRO P  72      19.888   5.964  31.665  1.00  0.00      PA   H 0
ATOM   1109 CA   PRO P  72      19.239   8.815  31.116  1.00  0.00      PA   C 0
ATOM   1110 HA   PRO P  72      18.398   9.489  31.051  1.00  0.00      PA   H 0
ATOM   1111 CB   PRO P  72      19.674   8.617  32.568  1.00  0.00      PA   C 0
ATOM   1112 HB1  PRO P  72      19.439   9.510  33.186  1.00  0.00      PA   H 0
ATOM   1113 HB2  PRO P  72      20.764   8.414  32.634  1.00  0.00      PA   H 0
ATOM   1114 CG   PRO P  72      18.915   7.393  33.006  1.00  0.00      PA   C 0
ATOM   1115 HG1  PRO P  72      17.865   7.675  33.236  1.00  0.00      PA   H 0
ATOM   1116 HG2  PRO P  72      19.357   6.910  33.903  1.00  0.00      PA   H 0
ATOM   1117 C    PRO P  72      20.333   9.432  30.252  1.00  0.00      PA   C 0
ATOM   1118 O    PRO P  72      20.545  10.640  30.327  1.00  0.00      PA   O 0
ATOM   1119 N    SER P  73      20.983   8.620  29.404  1.00  0.00      PA   N 0
ATOM   1120 HN   SER P  73      20.776   7.647  29.335  1.00  0.00      PA   H 0
ATOM   1121 CA   SER P  73      21.974   9.140  28.467  1.00  0.00      PA   C 0
ATOM   1122 HA   SER P  73      22.510   9.954  28.932  1.00  0.00      PA   H 0
ATOM   1123 CB   SER P  73      22.947   8.081  28.106  1.00  0.00      PA   C 0
ATOM   1124 HB1  SER P  73      23.378   7.633  29.027  1.00  0.00      PA   H 0
ATOM   1125 HB2  SER P  73      23.794   8.505  27.526  1.00  0.00      PA   H 0
ATOM   1126 OG   SER P  73      22.359   7.052  27.338  1.00  0.00      PA   O 0
ATOM   1127 HG1  SER P  73      22.939   6.925  26.584  1.00  0.00      PA   H 0
ATOM   1128 C    SER P  73      21.352   9.687  27.179  1.00  0.00      PA   C 0
ATOM   1129 O    SER P  73      22.080  10.181  26.310  1.00  0.00      PA   O 0
ATOM   1130 N    ALA P  74      20.024   9.574  27.043  1.00  0.00      PA   N 0
ATOM   1131 HN   ALA P  74      19.455   9.159  27.749  1.00  0.00      PA   H 0
ATOM   1132 CA   ALA P  74      19.339  10.115  25.879  1.00  0.00      PA   C 0
ATOM   1133 HA   ALA P  74      20.016  10.150  25.038  1.00  0.00      PA   H 0
ATOM   1134 CB   ALA P  74      18.151   9.255  25.489  1.00  0.00      PA   C 0
ATOM   1135 HB1  ALA P  74      17.663   9.640  24.568  1.00  0.00      PA   H 0
ATOM   1136 HB2  ALA P  74      18.472   8.207  25.307  1.00  0.00      PA   H 0
ATOM   1137 HB3  ALA P  74      17.397   9.232  26.305  1.00  0.00      PA   H 0
ATOM   1138 C    ALA P  74      18.924  11.546  26.197  1.00  0.00      PA   C 0
ATOM   1139 O    ALA P  74      18.080  11.755  27.061  1.00  0.00      PA   O 0
ATOM   1140 N    GLU P  75      19.559  12.510  25.531  1.00  0.00      PA   N 0
ATOM   1141 HN   GLU P  75      20.284  12.299  24.880  1.00  0.00      PA   H 0
ATOM   1142 CA   GLU P  75      19.209  13.904  25.639  1.00  0.00      PA   C 0
ATOM   1143 HA   GLU P  75      18.873  14.114  26.643  1.00  0.00      PA   H 0
ATOM   1144 CB   GLU P  75      20.428  14.753  25.323  1.00  0.00      PA   C 0
ATOM   1145 HB1  GLU P  75      20.141  15.826  25.351  1.00  0.00      PA   H 0
ATOM   1146 HB2  GLU P  75      20.798  14.521  24.302  1.00  0.00      PA   H 0
ATOM   1147 CG   GLU P  75      21.541  14.509  26.340  1.00  0.00      PA   C 0
ATOM   1148 HG1  GLU P  75      21.918  13.467  26.262  1.00  0.00      PA   H 0
ATOM   1149 HG2  GLU P  75      21.163  14.657  27.374  1.00  0.00      PA   H 0
ATOM   1150 CD   GLU P  75      22.705  15.422  26.114  1.00  0.00      PA   C 0
ATOM   1151 OE1  GLU P  75      23.145  15.501  24.963  1.00  0.00      PA   O 0
ATOM   1152 OE2  GLU P  75      23.162  16.021  27.086  1.00  0.00      PA   O 0
ATOM   1153 C    GLU P  75      18.080  14.183  24.660  1.00  0.00      PA   C 0
ATOM   1154 O    GLU P  75      18.176  13.888  23.462  1.00  0.00      PA   O 0
ATOM   1155 N    VAL P  76      16.987  14.729  25.188  1.00  0.00      PA   N 0
ATOM   1156 HN   VAL P  76      16.960  14.968  26.155  1.00  0.00      PA   H 0
ATOM   1157 CA   VAL P  76      15.744  14.814  24.430  1.00  0.00      PA   C 0
ATOM   1158 HA   VAL P  76      15.980  14.732  23.379  1.00  0.00      PA   H 0
ATOM   1159 CB   VAL P  76      14.739  13.710  24.806  1.00  0.00      PA   C 0
ATOM   1160 HB   VAL P  76      13.809  13.829  24.210  1.00  0.00      PA   H 0
ATOM   1161 CG1  VAL P  76      15.271  12.329  24.460  1.00  0.00      PA   C 0
ATOM   1162 HG11 VAL P  76      14.491  11.557  24.631  1.00  0.00      PA   H 0
ATOM   1163 HG12 VAL P  76      15.574  12.274  23.393  1.00  0.00      PA   H 0
ATOM   1164 HG13 VAL P  76      16.150  12.069  25.087  1.00  0.00      PA   H 0
ATOM   1165 CG2  VAL P  76      14.345  13.777  26.276  1.00  0.00      PA   C 0
ATOM   1166 HG21 VAL P  76      13.621  12.968  26.511  1.00  0.00      PA   H 0
ATOM   1167 HG22 VAL P  76      15.232  13.626  26.927  1.00  0.00      PA   H 0
ATOM   1168 HG23 VAL P  76      13.874  14.748  26.540  1.00  0.00      PA   H 0
ATOM   1169 C    VAL P  76      15.143  16.187  24.663  1.00  0.00      PA   C 0
ATOM   1170 O    VAL P  76      15.477  16.865  25.640  1.00  0.00      PA   O 0
ATOM   1171 N    PRO P  77      14.168  16.617  23.833  1.00  0.00      PA   N 0
ATOM   1172 CD   PRO P  77      13.705  15.937  22.606  1.00  0.00      PA   C 0
ATOM   1173 HD1  PRO P  77      14.513  15.318  22.161  1.00  0.00      PA   H 0
ATOM   1174 HD2  PRO P  77      12.823  15.306  22.846  1.00  0.00      PA   H 0
ATOM   1175 CA   PRO P  77      13.594  17.946  24.013  1.00  0.00      PA   C 0
ATOM   1176 HA   PRO P  77      14.399  18.666  24.025  1.00  0.00      PA   H 0
ATOM   1177 CB   PRO P  77      12.698  18.096  22.770  1.00  0.00      PA   C 0
ATOM   1178 HB1  PRO P  77      12.677  19.136  22.379  1.00  0.00      PA   H 0
ATOM   1179 HB2  PRO P  77      11.657  17.770  22.978  1.00  0.00      PA   H 0
ATOM   1180 CG   PRO P  77      13.297  17.126  21.766  1.00  0.00      PA   C 0
ATOM   1181 HG1  PRO P  77      14.202  17.576  21.305  1.00  0.00      PA   H 0
ATOM   1182 HG2  PRO P  77      12.585  16.846  20.961  1.00  0.00      PA   H 0
ATOM   1183 C    PRO P  77      12.795  18.101  25.303  1.00  0.00      PA   C 0
ATOM   1184 O    PRO P  77      11.974  17.264  25.640  1.00  0.00      PA   O 0
ATOM   1185 N    GLY P  78      13.062  19.207  25.974  1.00  0.00      PA   N 0
ATOM   1186 HN   GLY P  78      13.868  19.749  25.748  1.00  0.00      PA   H 0
ATOM   1187 CA   GLY P  78      12.255  19.710  27.062  1.00  0.00      PA   C 0
ATOM   1188 HA1  GLY P  78      12.935  20.092  27.809  1.00  0.00      PA   H 0
ATOM   1189 HA2  GLY P  78      11.587  18.957  27.453  1.00  0.00      PA   H 0
ATOM   1190 C    GLY P  78      11.408  20.877  26.566  1.00  0.00      PA   C 0
ATOM   1191 O    GLY P  78      10.829  20.802  25.498  1.00  0.00      PA   O 0
ATOM   1192 N    ASP P  79      11.426  21.994  27.278  1.00  0.00      PA   N 0
ATOM   1193 HN   ASP P  79      11.898  22.044  28.155  1.00  0.00      PA   H 0
ATOM   1194 CA   ASP P  79      10.629  23.144  26.906  1.00  0.00      PA   C 0
ATOM   1195 HA   ASP P  79       9.606  22.815  26.798  1.00  0.00      PA   H 0
ATOM   1196 CB   ASP P  79      10.687  24.221  27.971  1.00  0.00      PA   C 0
ATOM   1197 HB1  ASP P  79      10.206  25.157  27.616  1.00  0.00      PA   H 0
ATOM   1198 HB2  ASP P  79      11.750  24.440  28.209  1.00  0.00      PA   H 0
ATOM   1199 CG   ASP P  79       9.985  23.874  29.283  1.00  0.00      PA   C 0
ATOM   1200 OD1  ASP P  79       9.322  22.817  29.363  1.00  0.00      PA   O 0
ATOM   1201 OD2  ASP P  79      10.076  24.678  30.191  1.00  0.00      PA   O 0
ATOM   1202 C    ASP P  79      11.061  23.713  25.569  1.00  0.00      PA   C 0
ATOM   1203 O    ASP P  79      12.250  23.803  25.255  1.00  0.00      PA   O 0
ATOM   1204 N    PHE P  80      10.060  24.048  24.762  1.00  0.00      PA   N 0
ATOM   1205 HN   PHE P  80       9.112  23.893  25.030  1.00  0.00      PA   H 0
ATOM   1206 CA   PHE P  80      10.290  24.750  23.503  1.00  0.00      PA   C 0
ATOM   1207 HA   PHE P  80      11.077  24.247  22.961  1.00  0.00      PA   H 0
ATOM   1208 CB   PHE P  80       9.004  24.763  22.678  1.00  0.00      PA   C 0
ATOM   1209 HB1  PHE P  80       8.184  25.237  23.259  1.00  0.00      PA   H 0
ATOM   1210 HB2  PHE P  80       8.700  23.716  22.465  1.00  0.00      PA   H 0
ATOM   1211 CG   PHE P  80       9.128  25.475  21.334  1.00  0.00      PA   C 0
ATOM   1212 CD1  PHE P  80      10.128  25.124  20.448  1.00  0.00      PA   C 0
ATOM   1213 HD1  PHE P  80      10.794  24.305  20.675  1.00  0.00      PA   H 0
ATOM   1214 CE1  PHE P  80      10.240  25.769  19.228  1.00  0.00      PA   C 0
ATOM   1215 HE1  PHE P  80      11.011  25.472  18.533  1.00  0.00      PA   H 0
ATOM   1216 CZ   PHE P  80       9.437  26.849  18.944  1.00  0.00      PA   C 0
ATOM   1217 HZ   PHE P  80       9.540  27.360  17.998  1.00  0.00      PA   H 0
ATOM   1218 CD2  PHE P  80       8.309  26.542  21.004  1.00  0.00      PA   C 0
ATOM   1219 HD2  PHE P  80       7.528  26.829  21.692  1.00  0.00      PA   H 0
ATOM   1220 CE2  PHE P  80       8.429  27.200  19.806  1.00  0.00      PA   C 0
ATOM   1221 HE2  PHE P  80       7.757  28.009  19.559  1.00  0.00      PA   H 0
ATOM   1222 C    PHE P  80      10.753  26.186  23.776  1.00  0.00      PA   C 0
ATOM   1223 O    PHE P  80      10.066  26.942  24.464  1.00  0.00      PA   O 0
ATOM   1224 N    THR P  81      11.911  26.590  23.199  1.00  0.00      PA   N 0
ATOM   1225 HN   THR P  81      12.448  25.998  22.604  1.00  0.00      PA   H 0
ATOM   1226 CA   THR P  81      12.439  27.916  23.481  1.00  0.00      PA   C 0
ATOM   1227 HA   THR P  81      11.963  28.311  24.366  1.00  0.00      PA   H 0
ATOM   1228 CB   THR P  81      13.928  27.892  23.835  1.00  0.00      PA   C 0
ATOM   1229 HB   THR P  81      14.245  28.906  24.160  1.00  0.00      PA   H 0
ATOM   1230 OG1  THR P  81      14.637  27.547  22.650  1.00  0.00      PA   O 0
ATOM   1231 HG1  THR P  81      14.706  28.361  22.147  1.00  0.00      PA   H 0
ATOM   1232 CG2  THR P  81      14.220  26.911  24.952  1.00  0.00      PA   C 0
ATOM   1233 HG21 THR P  81      13.599  27.151  25.842  1.00  0.00      PA   H 0
ATOM   1234 HG22 THR P  81      13.995  25.870  24.635  1.00  0.00      PA   H 0
ATOM   1235 HG23 THR P  81      15.290  26.957  25.247  1.00  0.00      PA   H 0
ATOM   1236 C    THR P  81      12.128  28.917  22.381  1.00  0.00      PA   C 0
ATOM   1237 O    THR P  81      11.758  30.037  22.693  1.00  0.00      PA   O 0
ATOM   1238 N    GLN P  82      12.259  28.562  21.095  1.00  0.00      PA   N 0
ATOM   1239 HN   GLN P  82      12.504  27.631  20.823  1.00  0.00      PA   H 0
ATOM   1240 CA   GLN P  82      12.089  29.552  20.057  1.00  0.00      PA   C 0
ATOM   1241 HA   GLN P  82      11.150  30.063  20.212  1.00  0.00      PA   H 0
ATOM   1242 CB   GLN P  82      13.270  30.557  20.028  1.00  0.00      PA   C 0
ATOM   1243 HB1  GLN P  82      13.346  31.027  21.032  1.00  0.00      PA   H 0
ATOM   1244 HB2  GLN P  82      13.062  31.383  19.312  1.00  0.00      PA   H 0
ATOM   1245 CG   GLN P  82      14.601  29.879  19.624  1.00  0.00      PA   C 0
ATOM   1246 HG1  GLN P  82      14.765  30.022  18.538  1.00  0.00      PA   H 0
ATOM   1247 HG2  GLN P  82      14.562  28.786  19.804  1.00  0.00      PA   H 0
ATOM   1248 CD   GLN P  82      15.782  30.392  20.431  1.00  0.00      PA   C 0
ATOM   1249 OE1  GLN P  82      15.739  30.372  21.667  1.00  0.00      PA   O 0
ATOM   1250 NE2  GLN P  82      16.854  30.823  19.740  1.00  0.00      PA   N 0
ATOM   1251 HE21 GLN P  82      17.654  31.135  20.253  1.00  0.00      PA   H 0
ATOM   1252 HE22 GLN P  82      16.824  30.853  18.736  1.00  0.00      PA   H 0
ATOM   1253 C    GLN P  82      12.039  28.917  18.690  1.00  0.00      PA   C 0
ATOM   1254 O    GLN P  82      12.523  27.807  18.462  1.00  0.00      PA   O 0
ATOM   1255 N    ALA P  83      11.458  29.671  17.751  1.00  0.00      PA   N 0
ATOM   1256 HN   ALA P  83      11.001  30.517  18.014  1.00  0.00      PA   H 0
ATOM   1257 CA   ALA P  83      11.530  29.415  16.310  1.00  0.00      PA   C 0
ATOM   1258 HA   ALA P  83      12.133  28.539  16.119  1.00  0.00      PA   H 0
ATOM   1259 CB   ALA P  83      10.147  29.213  15.726  1.00  0.00      PA   C 0
ATOM   1260 HB1  ALA P  83      10.199  29.055  14.628  1.00  0.00      PA   H 0
ATOM   1261 HB2  ALA P  83       9.657  28.315  16.159  1.00  0.00      PA   H 0
ATOM   1262 HB3  ALA P  83       9.491  30.087  15.926  1.00  0.00      PA   H 0
ATOM   1263 C    ALA P  83      12.205  30.609  15.657  1.00  0.00      PA   C 0
ATOM   1264 O    ALA P  83      11.747  31.751  15.798  1.00  0.00      PA   O 0
ATOM   1265 N    ASP P  84      13.346  30.345  15.001  1.00  0.00      PA   N 0
ATOM   1266 HN   ASP P  84      13.700  29.409  14.975  1.00  0.00      PA   H 0
ATOM   1267 CA   ASP P  84      14.179  31.335  14.362  1.00  0.00      PA   C 0
ATOM   1268 HA   ASP P  84      13.840  32.333  14.609  1.00  0.00      PA   H 0
ATOM   1269 CB   ASP P  84      15.671  31.154  14.759  1.00  0.00      PA   C 0
ATOM   1270 HB1  ASP P  84      16.300  31.901  14.238  1.00  0.00      PA   H 0
ATOM   1271 HB2  ASP P  84      16.019  30.141  14.479  1.00  0.00      PA   H 0
ATOM   1272 CG   ASP P  84      15.899  31.334  16.239  1.00  0.00      PA   C 0
ATOM   1273 OD1  ASP P  84      15.024  31.881  16.944  1.00  0.00      PA   O 0
ATOM   1274 OD2  ASP P  84      17.016  31.000  16.724  1.00  0.00      PA   O 0
ATOM   1275 C    ASP P  84      14.027  31.130  12.868  1.00  0.00      PA   C 0
ATOM   1276 O    ASP P  84      14.094  30.002  12.388  1.00  0.00      PA   O 0
ATOM   1277 N    PHE P  85      13.783  32.199  12.098  1.00  0.00      PA   N 0
ATOM   1278 HN   PHE P  85      13.700  33.110  12.513  1.00  0.00      PA   H 0
ATOM   1279 CA   PHE P  85      13.493  32.120  10.680  1.00  0.00      PA   C 0
ATOM   1280 HA   PHE P  85      13.598  31.099  10.342  1.00  0.00      PA   H 0
ATOM   1281 CB   PHE P  85      12.069  32.630  10.334  1.00  0.00      PA   C 0
ATOM   1282 HB1  PHE P  85      11.903  32.650   9.235  1.00  0.00      PA   H 0
ATOM   1283 HB2  PHE P  85      11.925  33.659  10.730  1.00  0.00      PA   H 0
ATOM   1284 CG   PHE P  85      11.031  31.737  10.944  1.00  0.00      PA   C 0
ATOM   1285 CD1  PHE P  85      10.625  31.925  12.274  1.00  0.00      PA   C 0
ATOM   1286 HD1  PHE P  85      11.099  32.691  12.871  1.00  0.00      PA   H 0
ATOM   1287 CE1  PHE P  85       9.627  31.125  12.833  1.00  0.00      PA   C 0
ATOM   1288 HE1  PHE P  85       9.326  31.274  13.859  1.00  0.00      PA   H 0
ATOM   1289 CZ   PHE P  85       9.019  30.131  12.063  1.00  0.00      PA   C 0
ATOM   1290 HZ   PHE P  85       8.264  29.508  12.509  1.00  0.00      PA   H 0
ATOM   1291 CD2  PHE P  85      10.417  30.732  10.179  1.00  0.00      PA   C 0
ATOM   1292 HD2  PHE P  85      10.730  30.573   9.158  1.00  0.00      PA   H 0
ATOM   1293 CE2  PHE P  85       9.408  29.933  10.733  1.00  0.00      PA   C 0
ATOM   1294 HE2  PHE P  85       8.946  29.155  10.142  1.00  0.00      PA   H 0
ATOM   1295 C    PHE P  85      14.458  32.950   9.871  1.00  0.00      PA   C 0
ATOM   1296 O    PHE P  85      14.871  34.033  10.285  1.00  0.00      PA   O 0
ATOM   1297 N    MET P  86      14.798  32.458   8.667  1.00  0.00      PA   N 0
ATOM   1298 HN   MET P  86      14.503  31.534   8.411  1.00  0.00      PA   H 0
ATOM   1299 CA   MET P  86      15.518  33.208   7.659  1.00  0.00      PA   C 0
ATOM   1300 HA   MET P  86      15.536  34.253   7.932  1.00  0.00      PA   H 0
ATOM   1301 CB   MET P  86      16.987  32.730   7.529  1.00  0.00      PA   C 0
ATOM   1302 HB1  MET P  86      17.447  33.193   6.634  1.00  0.00      PA   H 0
ATOM   1303 HB2  MET P  86      17.008  31.627   7.394  1.00  0.00      PA   H 0
ATOM   1304 CG   MET P  86      17.858  33.126   8.737  1.00  0.00      PA   C 0
ATOM   1305 HG1  MET P  86      17.367  32.766   9.668  1.00  0.00      PA   H 0
ATOM   1306 HG2  MET P  86      17.873  34.236   8.793  1.00  0.00      PA   H 0
ATOM   1307 SD   MET P  86      19.562  32.488   8.709  1.00  0.00      PA   S 0
ATOM   1308 CE   MET P  86      20.161  33.179   7.144  1.00  0.00      PA   C 0
ATOM   1309 HE1  MET P  86      19.969  34.271   7.083  1.00  0.00      PA   H 0
ATOM   1310 HE2  MET P  86      21.255  33.017   7.030  1.00  0.00      PA   H 0
ATOM   1311 HE3  MET P  86      19.666  32.691   6.278  1.00  0.00      PA   H 0
ATOM   1312 C    MET P  86      14.788  33.118   6.324  1.00  0.00      PA   C 0
ATOM   1313 O    MET P  86      14.611  32.028   5.786  1.00  0.00      PA   O 0
ATOM   1314 N    VAL P  87      14.323  34.265   5.775  1.00  0.00      PA   N 0
ATOM   1315 HN   VAL P  87      14.442  35.110   6.291  1.00  0.00      PA   H 0
ATOM   1316 CA   VAL P  87      13.515  34.357   4.566  1.00  0.00      PA   C 0
ATOM   1317 HA   VAL P  87      13.211  33.372   4.243  1.00  0.00      PA   H 0
ATOM   1318 CB   VAL P  87      12.277  35.224   4.843  1.00  0.00      PA   C 0
ATOM   1319 HB   VAL P  87      12.622  36.237   5.143  1.00  0.00      PA   H 0
ATOM   1320 CG1  VAL P  87      11.429  35.388   3.566  1.00  0.00      PA   C 0
ATOM   1321 HG11 VAL P  87      11.984  35.927   2.769  1.00  0.00      PA   H 0
ATOM   1322 HG12 VAL P  87      11.115  34.398   3.170  1.00  0.00      PA   H 0
ATOM   1323 HG13 VAL P  87      10.508  35.967   3.792  1.00  0.00      PA   H 0
ATOM   1324 CG2  VAL P  87      11.458  34.686   6.015  1.00  0.00      PA   C 0
ATOM   1325 HG21 VAL P  87      11.130  33.643   5.815  1.00  0.00      PA   H 0
ATOM   1326 HG22 VAL P  87      12.039  34.699   6.962  1.00  0.00      PA   H 0
ATOM   1327 HG23 VAL P  87      10.549  35.307   6.165  1.00  0.00      PA   H 0
ATOM   1328 C    VAL P  87      14.378  34.979   3.471  1.00  0.00      PA   C 0
ATOM   1329 O    VAL P  87      14.762  36.132   3.557  1.00  0.00      PA   O 0
ATOM   1330 N    LYS P  88      14.644  34.236   2.402  1.00  0.00      PA   N 0
ATOM   1331 HN   LYS P  88      14.321  33.297   2.314  1.00  0.00      PA   H 0
ATOM   1332 CA   LYS P  88      15.544  34.740   1.371  1.00  0.00      PA   C 0
ATOM   1333 HA   LYS P  88      16.314  35.316   1.862  1.00  0.00      PA   H 0
ATOM   1334 CB   LYS P  88      16.179  33.624   0.542  1.00  0.00      PA   C 0
ATOM   1335 HB1  LYS P  88      15.415  33.142  -0.105  1.00  0.00      PA   H 0
ATOM   1336 HB2  LYS P  88      16.556  32.833   1.225  1.00  0.00      PA   H 0
ATOM   1337 CG   LYS P  88      17.358  34.128  -0.301  1.00  0.00      PA   C 0
ATOM   1338 HG1  LYS P  88      17.019  34.966  -0.947  1.00  0.00      PA   H 0
ATOM   1339 HG2  LYS P  88      17.668  33.304  -0.979  1.00  0.00      PA   H 0
ATOM   1340 CD   LYS P  88      18.553  34.558   0.541  1.00  0.00      PA   C 0
ATOM   1341 HD1  LYS P  88      19.026  33.646   0.964  1.00  0.00      PA   H 0
ATOM   1342 HD2  LYS P  88      18.218  35.135   1.430  1.00  0.00      PA   H 0
ATOM   1343 CE   LYS P  88      19.556  35.392  -0.173  1.00  0.00      PA   C 0
ATOM   1344 HE1  LYS P  88      20.161  35.965   0.562  1.00  0.00      PA   H 0
ATOM   1345 HE2  LYS P  88      19.071  36.115  -0.864  1.00  0.00      PA   H 0
ATOM   1346 NZ   LYS P  88      20.494  34.561  -0.934  1.00  0.00      PA   N 0
ATOM   1347 HZ1  LYS P  88      21.113  35.171  -1.505  1.00  0.00      PA   H 0
ATOM   1348 HZ2  LYS P  88      21.102  34.007  -0.298  1.00  0.00      PA   H 0
ATOM   1349 HZ3  LYS P  88      19.982  33.906  -1.560  1.00  0.00      PA   H 0
ATOM   1350 C    LYS P  88      14.786  35.683   0.430  1.00  0.00      PA   C 0
ATOM   1351 O    LYS P  88      13.782  35.313  -0.169  1.00  0.00      PA   O 0
ATOM   1352 N    ASP P  89      15.271  36.916   0.343  1.00  0.00      PA   N 0
ATOM   1353 HN   ASP P  89      16.066  37.180   0.884  1.00  0.00      PA   H 0
ATOM   1354 CA   ASP P  89      14.801  37.884  -0.628  1.00  0.00      PA   C 0
ATOM   1355 HA   ASP P  89      14.626  37.372  -1.563  1.00  0.00      PA   H 0
ATOM   1356 CB   ASP P  89      13.509  38.528  -0.168  1.00  0.00      PA   C 0
ATOM   1357 HB1  ASP P  89      13.683  39.154   0.733  1.00  0.00      PA   H 0
ATOM   1358 HB2  ASP P  89      12.787  37.731   0.111  1.00  0.00      PA   H 0
ATOM   1359 CG   ASP P  89      12.826  39.413  -1.191  1.00  0.00      PA   C 0
ATOM   1360 OD1  ASP P  89      13.554  39.967  -2.062  1.00  0.00      PA   O 0
ATOM   1361 OD2  ASP P  89      11.569  39.560  -1.101  1.00  0.00      PA   O 0
ATOM   1362 C    ASP P  89      15.962  38.837  -0.861  1.00  0.00      PA   C 0
ATOM   1363 O    ASP P  89      16.151  39.794  -0.118  1.00  0.00      PA   O 0
ATOM   1364 N    ALA P  90      16.735  38.554  -1.913  1.00  0.00      PA   N 0
ATOM   1365 HN   ALA P  90      16.495  37.805  -2.526  1.00  0.00      PA   H 0
ATOM   1366 CA   ALA P  90      18.022  39.195  -2.112  1.00  0.00      PA   C 0
ATOM   1367 HA   ALA P  90      18.636  38.967  -1.254  1.00  0.00      PA   H 0
ATOM   1368 CB   ALA P  90      18.696  38.640  -3.343  1.00  0.00      PA   C 0
ATOM   1369 HB1  ALA P  90      19.697  39.096  -3.503  1.00  0.00      PA   H 0
ATOM   1370 HB2  ALA P  90      18.829  37.541  -3.245  1.00  0.00      PA   H 0
ATOM   1371 HB3  ALA P  90      18.075  38.818  -4.247  1.00  0.00      PA   H 0
ATOM   1372 C    ALA P  90      17.894  40.720  -2.162  1.00  0.00      PA   C 0
ATOM   1373 O    ALA P  90      18.706  41.439  -1.563  1.00  0.00      PA   O 0
ATOM   1374 N    ALA P  91      16.863  41.220  -2.854  1.00  0.00      PA   N 0
ATOM   1375 HN   ALA P  91      16.249  40.613  -3.353  1.00  0.00      PA   H 0
ATOM   1376 CA   ALA P  91      16.674  42.654  -2.984  1.00  0.00      PA   C 0
ATOM   1377 HA   ALA P  91      17.641  43.126  -3.079  1.00  0.00      PA   H 0
ATOM   1378 CB   ALA P  91      15.862  42.949  -4.237  1.00  0.00      PA   C 0
ATOM   1379 HB1  ALA P  91      16.384  42.540  -5.128  1.00  0.00      PA   H 0
ATOM   1380 HB2  ALA P  91      14.864  42.464  -4.186  1.00  0.00      PA   H 0
ATOM   1381 HB3  ALA P  91      15.721  44.041  -4.386  1.00  0.00      PA   H 0
ATOM   1382 C    ALA P  91      16.003  43.239  -1.744  1.00  0.00      PA   C 0
ATOM   1383 O    ALA P  91      16.427  44.275  -1.246  1.00  0.00      PA   O 0
ATOM   1384 N    LYS P  92      14.927  42.608  -1.271  1.00  0.00      PA   N 0
ATOM   1385 HN   LYS P  92      14.598  41.746  -1.650  1.00  0.00      PA   H 0
ATOM   1386 CA   LYS P  92      14.191  43.176  -0.154  1.00  0.00      PA   C 0
ATOM   1387 HA   LYS P  92      13.895  44.179  -0.425  1.00  0.00      PA   H 0
ATOM   1388 CB   LYS P  92      12.941  42.357   0.179  1.00  0.00      PA   C 0
ATOM   1389 HB1  LYS P  92      13.245  41.350   0.537  1.00  0.00      PA   H 0
ATOM   1390 HB2  LYS P  92      12.362  42.208  -0.757  1.00  0.00      PA   H 0
ATOM   1391 CG   LYS P  92      12.051  43.012   1.238  1.00  0.00      PA   C 0
ATOM   1392 HG1  LYS P  92      11.842  44.053   0.912  1.00  0.00      PA   H 0
ATOM   1393 HG2  LYS P  92      12.610  43.062   2.197  1.00  0.00      PA   H 0
ATOM   1394 CD   LYS P  92      10.757  42.244   1.459  1.00  0.00      PA   C 0
ATOM   1395 HD1  LYS P  92      11.040  41.219   1.781  1.00  0.00      PA   H 0
ATOM   1396 HD2  LYS P  92      10.212  42.115   0.499  1.00  0.00      PA   H 0
ATOM   1397 CE   LYS P  92       9.905  42.862   2.533  1.00  0.00      PA   C 0
ATOM   1398 HE1  LYS P  92      10.520  43.149   3.413  1.00  0.00      PA   H 0
ATOM   1399 HE2  LYS P  92       9.136  42.136   2.873  1.00  0.00      PA   H 0
ATOM   1400 NZ   LYS P  92       9.205  44.054   2.034  1.00  0.00      PA   N 0
ATOM   1401 HZ1  LYS P  92       8.605  43.781   1.229  1.00  0.00      PA   H 0
ATOM   1402 HZ2  LYS P  92       8.623  44.451   2.799  1.00  0.00      PA   H 0
ATOM   1403 HZ3  LYS P  92       9.914  44.749   1.724  1.00  0.00      PA   H 0
ATOM   1404 C    LYS P  92      15.086  43.285   1.086  1.00  0.00      PA   C 0
ATOM   1405 O    LYS P  92      15.035  44.307   1.783  1.00  0.00      PA   O 0
ATOM   1406 N    TYR P  93      15.924  42.267   1.331  1.00  0.00      PA   N 0
ATOM   1407 HN   TYR P  93      15.946  41.468   0.735  1.00  0.00      PA   H 0
ATOM   1408 CA   TYR P  93      16.700  42.204   2.564  1.00  0.00      PA   C 0
ATOM   1409 HA   TYR P  93      16.444  43.044   3.193  1.00  0.00      PA   H 0
ATOM   1410 CB   TYR P  93      16.382  40.926   3.353  1.00  0.00      PA   C 0
ATOM   1411 HB1  TYR P  93      16.962  40.904   4.300  1.00  0.00      PA   H 0
ATOM   1412 HB2  TYR P  93      16.660  40.037   2.747  1.00  0.00      PA   H 0
ATOM   1413 CG   TYR P  93      14.909  40.804   3.726  1.00  0.00      PA   C 0
ATOM   1414 CD1  TYR P  93      14.329  41.731   4.564  1.00  0.00      PA   C 0
ATOM   1415 HD1  TYR P  93      14.929  42.539   4.957  1.00  0.00      PA   H 0
ATOM   1416 CE1  TYR P  93      12.992  41.643   4.912  1.00  0.00      PA   C 0
ATOM   1417 HE1  TYR P  93      12.564  42.378   5.578  1.00  0.00      PA   H 0
ATOM   1418 CZ   TYR P  93      12.211  40.604   4.430  1.00  0.00      PA   C 0
ATOM   1419 OH   TYR P  93      10.891  40.521   4.766  1.00  0.00      PA   O 0
ATOM   1420 HH   TYR P  93      10.515  39.771   4.300  1.00  0.00      PA   H 0
ATOM   1421 CD2  TYR P  93      14.117  39.765   3.254  1.00  0.00      PA   C 0
ATOM   1422 HD2  TYR P  93      14.574  39.007   2.635  1.00  0.00      PA   H 0
ATOM   1423 CE2  TYR P  93      12.780  39.663   3.589  1.00  0.00      PA   C 0
ATOM   1424 HE2  TYR P  93      12.200  38.837   3.205  1.00  0.00      PA   H 0
ATOM   1425 C    TYR P  93      18.188  42.361   2.260  1.00  0.00      PA   C 0
ATOM   1426 O    TYR P  93      19.039  41.803   2.956  1.00  0.00      PA   O 0
ATOM   1427 N    ALA P  94      18.504  43.126   1.208  1.00  0.00      PA   N 0
ATOM   1428 HN   ALA P  94      17.799  43.500   0.610  1.00  0.00      PA   H 0
ATOM   1429 CA   ALA P  94      19.893  43.318   0.826  1.00  0.00      PA   C 0
ATOM   1430 HA   ALA P  94      20.288  42.351   0.552  1.00  0.00      PA   H 0
ATOM   1431 CB   ALA P  94      19.986  44.235  -0.373  1.00  0.00      PA   C 0
ATOM   1432 HB1  ALA P  94      21.036  44.336  -0.722  1.00  0.00      PA   H 0
ATOM   1433 HB2  ALA P  94      19.387  43.829  -1.216  1.00  0.00      PA   H 0
ATOM   1434 HB3  ALA P  94      19.592  45.247  -0.139  1.00  0.00      PA   H 0
ATOM   1435 C    ALA P  94      20.745  43.831   1.994  1.00  0.00      PA   C 0
ATOM   1436 O    ALA P  94      21.930  43.548   2.034  1.00  0.00      PA   O 0
ATOM   1437 N    SER P  95      20.155  44.558   2.956  1.00  0.00      PA   N 0
ATOM   1438 HN   SER P  95      19.182  44.767   2.901  1.00  0.00      PA   H 0
ATOM   1439 CA   SER P  95      20.935  45.161   4.029  1.00  0.00      PA   C 0
ATOM   1440 HA   SER P  95      21.857  45.536   3.609  1.00  0.00      PA   H 0
ATOM   1441 CB   SER P  95      20.222  46.320   4.638  1.00  0.00      PA   C 0
ATOM   1442 HB1  SER P  95      19.909  47.041   3.853  1.00  0.00      PA   H 0
ATOM   1443 HB2  SER P  95      20.895  46.861   5.337  1.00  0.00      PA   H 0
ATOM   1444 OG   SER P  95      19.088  45.883   5.368  1.00  0.00      PA   O 0
ATOM   1445 HG1  SER P  95      18.366  45.901   4.735  1.00  0.00      PA   H 0
ATOM   1446 C    SER P  95      21.333  44.148   5.105  1.00  0.00      PA   C 0
ATOM   1447 O    SER P  95      22.178  44.470   5.947  1.00  0.00      PA   O 0
ATOM   1448 N    THR P  96      20.735  42.948   5.071  1.00  0.00      PA   N 0
ATOM   1449 HN   THR P  96      20.051  42.746   4.375  1.00  0.00      PA   H 0
ATOM   1450 CA   THR P  96      21.049  41.859   5.995  1.00  0.00      PA   C 0
ATOM   1451 HA   THR P  96      21.958  42.083   6.533  1.00  0.00      PA   H 0
ATOM   1452 CB   THR P  96      19.922  41.680   7.019  1.00  0.00      PA   C 0
ATOM   1453 HB   THR P  96      20.141  40.795   7.655  1.00  0.00      PA   H 0
ATOM   1454 OG1  THR P  96      18.658  41.472   6.374  1.00  0.00      PA   O 0
ATOM   1455 HG1  THR P  96      18.618  40.545   6.128  1.00  0.00      PA   H 0
ATOM   1456 CG2  THR P  96      19.794  42.876   7.949  1.00  0.00      PA   C 0
ATOM   1457 HG21 THR P  96      20.755  43.064   8.475  1.00  0.00      PA   H 0
ATOM   1458 HG22 THR P  96      19.518  43.794   7.387  1.00  0.00      PA   H 0
ATOM   1459 HG23 THR P  96      19.009  42.689   8.713  1.00  0.00      PA   H 0
ATOM   1460 C    THR P  96      21.324  40.570   5.208  1.00  0.00      PA   C 0
ATOM   1461 O    THR P  96      20.704  39.536   5.424  1.00  0.00      PA   O 0
ATOM   1462 N    GLY P  97      22.307  40.642   4.304  1.00  0.00      PA   N 0
ATOM   1463 HN   GLY P  97      22.820  41.490   4.195  1.00  0.00      PA   H 0
ATOM   1464 CA   GLY P  97      22.773  39.512   3.516  1.00  0.00      PA   C 0
ATOM   1465 HA1  GLY P  97      23.142  38.747   4.182  1.00  0.00      PA   H 0
ATOM   1466 HA2  GLY P  97      23.550  39.883   2.864  1.00  0.00      PA   H 0
ATOM   1467 C    GLY P  97      21.729  38.867   2.612  1.00  0.00      PA   C 0
ATOM   1468 O    GLY P  97      21.876  37.714   2.227  1.00  0.00      PA   O 0
ATOM   1469 N    GLY P  98      20.677  39.602   2.268  1.00  0.00      PA   N 0
ATOM   1470 HN   GLY P  98      20.539  40.522   2.625  1.00  0.00      PA   H 0
ATOM   1471 CA   GLY P  98      19.637  39.041   1.427  1.00  0.00      PA   C 0
ATOM   1472 HA1  GLY P  98      20.077  38.439   0.645  1.00  0.00      PA   H 0
ATOM   1473 HA2  GLY P  98      19.067  39.865   1.024  1.00  0.00      PA   H 0
ATOM   1474 C    GLY P  98      18.645  38.158   2.178  1.00  0.00      PA   C 0
ATOM   1475 O    GLY P  98      17.853  37.472   1.542  1.00  0.00      PA   O 0
ATOM   1476 N    TRP P  99      18.729  38.129   3.521  1.00  0.00      PA   N 0
ATOM   1477 HN   TRP P  99      19.429  38.648   4.005  1.00  0.00      PA   H 0
ATOM   1478 CA   TRP P  99      17.851  37.315   4.323  1.00  0.00      PA   C 0
ATOM   1479 HA   TRP P  99      17.148  36.773   3.708  1.00  0.00      PA   H 0
ATOM   1480 CB   TRP P  99      18.656  36.330   5.182  1.00  0.00      PA   C 0
ATOM   1481 HB1  TRP P  99      18.002  35.830   5.929  1.00  0.00      PA   H 0
ATOM   1482 HB2  TRP P  99      19.422  36.896   5.755  1.00  0.00      PA   H 0
ATOM   1483 CG   TRP P  99      19.354  35.244   4.408  1.00  0.00      PA   C 0
ATOM   1484 CD1  TRP P  99      20.673  35.192   4.058  1.00  0.00      PA   C 0
ATOM   1485 HD1  TRP P  99      21.380  35.994   4.210  1.00  0.00      PA   H 0
ATOM   1486 NE1  TRP P  99      20.963  34.004   3.448  1.00  0.00      PA   N 0
ATOM   1487 HE1  TRP P  99      21.853  33.661   3.241  1.00  0.00      PA   H 0
ATOM   1488 CE2  TRP P  99      19.836  33.232   3.404  1.00  0.00      PA   C 0
ATOM   1489 CD2  TRP P  99      18.794  33.989   3.993  1.00  0.00      PA   C 0
ATOM   1490 CE3  TRP P  99      17.513  33.427   4.077  1.00  0.00      PA   C 0
ATOM   1491 HE3  TRP P  99      16.704  33.991   4.517  1.00  0.00      PA   H 0
ATOM   1492 CZ3  TRP P  99      17.324  32.143   3.627  1.00  0.00      PA   C 0
ATOM   1493 HZ3  TRP P  99      16.351  31.685   3.723  1.00  0.00      PA   H 0
ATOM   1494 CZ2  TRP P  99      19.611  31.949   2.912  1.00  0.00      PA   C 0
ATOM   1495 HZ2  TRP P  99      20.437  31.382   2.508  1.00  0.00      PA   H 0
ATOM   1496 CH2  TRP P  99      18.360  31.411   3.066  1.00  0.00      PA   C 0
ATOM   1497 HH2  TRP P  99      18.177  30.395   2.748  1.00  0.00      PA   H 0
ATOM   1498 C    TRP P  99      17.059  38.186   5.294  1.00  0.00      PA   C 0
ATOM   1499 O    TRP P  99      17.619  39.088   5.924  1.00  0.00      PA   O 0
ATOM   1500 N    GLY P 100      15.770  37.868   5.405  1.00  0.00      PA   N 0
ATOM   1501 HN   GLY P 100      15.381  37.189   4.787  1.00  0.00      PA   H 0
ATOM   1502 CA   GLY P 100      14.890  38.427   6.410  1.00  0.00      PA   C 0
ATOM   1503 HA1  GLY P 100      13.888  38.392   6.008  1.00  0.00      PA   H 0
ATOM   1504 HA2  GLY P 100      15.202  39.426   6.676  1.00  0.00      PA   H 0
ATOM   1505 C    GLY P 100      14.904  37.541   7.650  1.00  0.00      PA   C 0
ATOM   1506 O    GLY P 100      14.436  36.419   7.609  1.00  0.00      PA   O 0
ATOM   1507 N    TYR P 101      15.484  38.050   8.741  1.00  0.00      PA   N 0
ATOM   1508 HN   TYR P 101      15.890  38.970   8.706  1.00  0.00      PA   H 0
ATOM   1509 CA   TYR P 101      15.564  37.355  10.004  1.00  0.00      PA   C 0
ATOM   1510 HA   TYR P 101      15.620  36.291   9.822  1.00  0.00      PA   H 0
ATOM   1511 CB   TYR P 101      16.800  37.801  10.825  1.00  0.00      PA   C 0
ATOM   1512 HB1  TYR P 101      16.775  37.397  11.858  1.00  0.00      PA   H 0
ATOM   1513 HB2  TYR P 101      16.819  38.907  10.896  1.00  0.00      PA   H 0
ATOM   1514 CG   TYR P 101      18.077  37.338  10.180  1.00  0.00      PA   C 0
ATOM   1515 CD1  TYR P 101      18.714  38.106   9.191  1.00  0.00      PA   C 0
ATOM   1516 HD1  TYR P 101      18.265  39.027   8.855  1.00  0.00      PA   H 0
ATOM   1517 CE1  TYR P 101      19.919  37.678   8.621  1.00  0.00      PA   C 0
ATOM   1518 HE1  TYR P 101      20.381  38.266   7.844  1.00  0.00      PA   H 0
ATOM   1519 CZ   TYR P 101      20.509  36.488   9.053  1.00  0.00      PA   C 0
ATOM   1520 OH   TYR P 101      21.691  36.026   8.458  1.00  0.00      PA   O 0
ATOM   1521 HH   TYR P 101      21.861  35.150   8.823  1.00  0.00      PA   H 0
ATOM   1522 CD2  TYR P 101      18.695  36.153  10.614  1.00  0.00      PA   C 0
ATOM   1523 HD2  TYR P 101      18.238  35.561  11.390  1.00  0.00      PA   H 0
ATOM   1524 CE2  TYR P 101      19.912  35.734  10.065  1.00  0.00      PA   C 0
ATOM   1525 HE2  TYR P 101      20.370  34.820  10.417  1.00  0.00      PA   H 0
ATOM   1526 C    TYR P 101      14.322  37.619  10.829  1.00  0.00      PA   C 0
ATOM   1527 O    TYR P 101      13.773  38.719  10.818  1.00  0.00      PA   O 0
ATOM   1528 N    ALA P 102      13.846  36.611  11.577  1.00  0.00      PA   N 0
ATOM   1529 HN   ALA P 102      14.222  35.686  11.484  1.00  0.00      PA   H 0
ATOM   1530 CA   ALA P 102      12.784  36.812  12.534  1.00  0.00      PA   C 0
ATOM   1531 HA   ALA P 102      12.950  37.745  13.055  1.00  0.00      PA   H 0
ATOM   1532 CB   ALA P 102      11.409  36.844  11.836  1.00  0.00      PA   C 0
ATOM   1533 HB1  ALA P 102      11.372  37.690  11.117  1.00  0.00      PA   H 0
ATOM   1534 HB2  ALA P 102      11.236  35.905  11.270  1.00  0.00      PA   H 0
ATOM   1535 HB3  ALA P 102      10.594  36.982  12.576  1.00  0.00      PA   H 0
ATOM   1536 C    ALA P 102      12.819  35.713  13.578  1.00  0.00      PA   C 0
ATOM   1537 O    ALA P 102      13.175  34.576  13.287  1.00  0.00      PA   O 0
ATOM   1538 N    ARG P 103      12.460  36.021  14.835  1.00  0.00      PA   N 0
ATOM   1539 HN   ARG P 103      12.224  36.974  15.066  1.00  0.00      PA   H 0
ATOM   1540 CA   ARG P 103      12.361  35.043  15.902  1.00  0.00      PA   C 0
ATOM   1541 HA   ARG P 103      12.341  34.053  15.469  1.00  0.00      PA   H 0
ATOM   1542 CB   ARG P 103      13.594  35.092  16.853  1.00  0.00      PA   C 0
ATOM   1543 HB1  ARG P 103      13.871  36.157  17.004  1.00  0.00      PA   H 0
ATOM   1544 HB2  ARG P 103      14.443  34.617  16.310  1.00  0.00      PA   H 0
ATOM   1545 CG   ARG P 103      13.431  34.417  18.239  1.00  0.00      PA   C 0
ATOM   1546 HG1  ARG P 103      13.199  33.338  18.084  1.00  0.00      PA   H 0
ATOM   1547 HG2  ARG P 103      12.572  34.865  18.782  1.00  0.00      PA   H 0
ATOM   1548 CD   ARG P 103      14.652  34.556  19.166  1.00  0.00      PA   C 0
ATOM   1549 HD1  ARG P 103      14.456  34.114  20.165  1.00  0.00      PA   H 0
ATOM   1550 HD2  ARG P 103      14.926  35.627  19.275  1.00  0.00      PA   H 0
ATOM   1551 NE   ARG P 103      15.761  33.786  18.544  1.00  0.00      PA   N 0
ATOM   1552 HE   ARG P 103      15.514  33.032  17.892  1.00  0.00      PA   H 0
ATOM   1553 CZ   ARG P 103      17.049  34.076  18.630  1.00  0.00      PA   C 0
ATOM   1554 NH1  ARG P 103      17.488  35.020  19.428  1.00  0.00      PA   N 0
ATOM   1555 HH11 ARG P 103      16.840  35.484  20.012  1.00  0.00      PA   H 0
ATOM   1556 HH12 ARG P 103      18.353  35.470  19.161  1.00  0.00      PA   H 0
ATOM   1557 NH2  ARG P 103      17.911  33.416  17.888  1.00  0.00      PA   N 0
ATOM   1558 HH21 ARG P 103      17.580  32.609  17.380  1.00  0.00      PA   H 0
ATOM   1559 HH22 ARG P 103      18.891  33.549  18.064  1.00  0.00      PA   H 0
ATOM   1560 C    ARG P 103      11.047  35.173  16.654  1.00  0.00      PA   C 0
ATOM   1561 O    ARG P 103      10.586  36.271  16.967  1.00  0.00      PA   O 0
ATOM   1562 N    TRP P 104      10.396  34.040  16.975  1.00  0.00      PA   N 0
ATOM   1563 HN   TRP P 104      10.757  33.173  16.641  1.00  0.00      PA   H 0
ATOM   1564 CA   TRP P 104       9.278  33.991  17.892  1.00  0.00      PA   C 0
ATOM   1565 HA   TRP P 104       9.105  34.980  18.289  1.00  0.00      PA   H 0
ATOM   1566 CB   TRP P 104       7.998  33.515  17.197  1.00  0.00      PA   C 0
ATOM   1567 HB1  TRP P 104       7.238  33.246  17.961  1.00  0.00      PA   H 0
ATOM   1568 HB2  TRP P 104       8.209  32.592  16.615  1.00  0.00      PA   H 0
ATOM   1569 CG   TRP P 104       7.376  34.542  16.283  1.00  0.00      PA   C 0
ATOM   1570 CD1  TRP P 104       6.343  35.385  16.564  1.00  0.00      PA   C 0
ATOM   1571 HD1  TRP P 104       5.868  35.451  17.532  1.00  0.00      PA   H 0
ATOM   1572 NE1  TRP P 104       6.062  36.192  15.488  1.00  0.00      PA   N 0
ATOM   1573 HE1  TRP P 104       5.440  36.941  15.424  1.00  0.00      PA   H 0
ATOM   1574 CE2  TRP P 104       6.913  35.864  14.468  1.00  0.00      PA   C 0
ATOM   1575 CD2  TRP P 104       7.751  34.826  14.920  1.00  0.00      PA   C 0
ATOM   1576 CE3  TRP P 104       8.720  34.328  14.039  1.00  0.00      PA   C 0
ATOM   1577 HE3  TRP P 104       9.393  33.541  14.347  1.00  0.00      PA   H 0
ATOM   1578 CZ3  TRP P 104       8.806  34.852  12.763  1.00  0.00      PA   C 0
ATOM   1579 HZ3  TRP P 104       9.540  34.462  12.074  1.00  0.00      PA   H 0
ATOM   1580 CZ2  TRP P 104       7.002  36.382  13.175  1.00  0.00      PA   C 0
ATOM   1581 HZ2  TRP P 104       6.334  37.161  12.839  1.00  0.00      PA   H 0
ATOM   1582 CH2  TRP P 104       7.944  35.851  12.331  1.00  0.00      PA   C 0
ATOM   1583 HH2  TRP P 104       8.032  36.227  11.322  1.00  0.00      PA   H 0
ATOM   1584 C    TRP P 104       9.627  33.092  19.080  1.00  0.00      PA   C 0
ATOM   1585 O    TRP P 104      10.080  31.961  18.904  1.00  0.00      PA   O 0
ATOM   1586 N    LEU P 105       9.312  33.582  20.288  1.00  0.00      PA   N 0
ATOM   1587 HN   LEU P 105       8.889  34.481  20.374  1.00  0.00      PA   H 0
ATOM   1588 CA   LEU P 105       9.734  32.923  21.516  1.00  0.00      PA   C 0
ATOM   1589 HA   LEU P 105      10.606  32.314  21.331  1.00  0.00      PA   H 0
ATOM   1590 CB   LEU P 105      10.071  33.992  22.544  1.00  0.00      PA   C 0
ATOM   1591 HB1  LEU P 105      10.381  33.521  23.501  1.00  0.00      PA   H 0
ATOM   1592 HB2  LEU P 105       9.149  34.574  22.756  1.00  0.00      PA   H 0
ATOM   1593 CG   LEU P 105      11.148  34.982  22.127  1.00  0.00      PA   C 0
ATOM   1594 HG   LEU P 105      10.927  35.383  21.115  1.00  0.00      PA   H 0
ATOM   1595 CD1  LEU P 105      11.182  36.156  23.057  1.00  0.00      PA   C 0
ATOM   1596 HD11 LEU P 105      11.398  35.827  24.096  1.00  0.00      PA   H 0
ATOM   1597 HD12 LEU P 105      11.970  36.880  22.758  1.00  0.00      PA   H 0
ATOM   1598 HD13 LEU P 105      10.209  36.693  23.054  1.00  0.00      PA   H 0
ATOM   1599 CD2  LEU P 105      12.467  34.269  22.086  1.00  0.00      PA   C 0
ATOM   1600 HD21 LEU P 105      12.467  33.450  21.336  1.00  0.00      PA   H 0
ATOM   1601 HD22 LEU P 105      13.277  34.980  21.817  1.00  0.00      PA   H 0
ATOM   1602 HD23 LEU P 105      12.713  33.833  23.078  1.00  0.00      PA   H 0
ATOM   1603 C    LEU P 105       8.645  32.018  22.072  1.00  0.00      PA   C 0
ATOM   1604 O    LEU P 105       7.522  32.459  22.292  1.00  0.00      PA   O 0
ATOM   1605 N    GLY P 106       9.019  30.772  22.363  1.00  0.00      PA   N 0
ATOM   1606 HN   GLY P 106       9.951  30.474  22.174  1.00  0.00      PA   H 0
ATOM   1607 CA   GLY P 106       8.255  29.911  23.245  1.00  0.00      PA   C 0
ATOM   1608 HA1  GLY P 106       8.024  30.458  24.147  1.00  0.00      PA   H 0
ATOM   1609 HA2  GLY P 106       8.853  29.032  23.434  1.00  0.00      PA   H 0
ATOM   1610 C    GLY P 106       6.936  29.431  22.658  1.00  0.00      PA   C 0
ATOM   1611 O    GLY P 106       6.578  29.739  21.517  1.00  0.00      PA   O 0
ATOM   1612 N    MET P 107       6.191  28.697  23.484  1.00  0.00      PA   N 0
ATOM   1613 HN   MET P 107       6.498  28.483  24.408  1.00  0.00      PA   H 0
ATOM   1614 CA   MET P 107       4.872  28.226  23.089  1.00  0.00      PA   C 0
ATOM   1615 HA   MET P 107       4.945  27.718  22.139  1.00  0.00      PA   H 0
ATOM   1616 CB   MET P 107       4.309  27.275  24.150  1.00  0.00      PA   C 0
ATOM   1617 HB1  MET P 107       3.250  27.036  23.914  1.00  0.00      PA   H 0
ATOM   1618 HB2  MET P 107       4.319  27.796  25.131  1.00  0.00      PA   H 0
ATOM   1619 CG   MET P 107       5.079  25.971  24.279  1.00  0.00      PA   C 0
ATOM   1620 HG1  MET P 107       4.688  25.426  25.165  1.00  0.00      PA   H 0
ATOM   1621 HG2  MET P 107       6.143  26.205  24.495  1.00  0.00      PA   H 0
ATOM   1622 SD   MET P 107       5.011  24.883  22.844  1.00  0.00      PA   S 0
ATOM   1623 CE   MET P 107       3.365  24.175  22.982  1.00  0.00      PA   C 0
ATOM   1624 HE1  MET P 107       3.185  23.770  24.001  1.00  0.00      PA   H 0
ATOM   1625 HE2  MET P 107       2.585  24.938  22.773  1.00  0.00      PA   H 0
ATOM   1626 HE3  MET P 107       3.222  23.342  22.261  1.00  0.00      PA   H 0
ATOM   1627 C    MET P 107       3.935  29.413  22.893  1.00  0.00      PA   C 0
ATOM   1628 O    MET P 107       2.971  29.335  22.139  1.00  0.00      PA   O 0
ATOM   1629 N    GLU P 108       4.245  30.537  23.535  1.00  0.00      PA   N 0
ATOM   1630 HN   GLU P 108       4.975  30.571  24.213  1.00  0.00      PA   H 0
ATOM   1631 CA   GLU P 108       3.422  31.728  23.420  1.00  0.00      PA   C 0
ATOM   1632 HA   GLU P 108       2.380  31.445  23.451  1.00  0.00      PA   H 0
ATOM   1633 CB   GLU P 108       3.720  32.682  24.565  1.00  0.00      PA   C 0
ATOM   1634 HB1  GLU P 108       3.400  32.184  25.505  1.00  0.00      PA   H 0
ATOM   1635 HB2  GLU P 108       3.079  33.584  24.466  1.00  0.00      PA   H 0
ATOM   1636 CG   GLU P 108       5.170  33.114  24.725  1.00  0.00      PA   C 0
ATOM   1637 HG1  GLU P 108       5.172  34.043  25.334  1.00  0.00      PA   H 0
ATOM   1638 HG2  GLU P 108       5.667  33.289  23.747  1.00  0.00      PA   H 0
ATOM   1639 CD   GLU P 108       6.112  32.182  25.478  1.00  0.00      PA   C 0
ATOM   1640 OE1  GLU P 108       5.897  30.942  25.612  1.00  0.00      PA   O 0
ATOM   1641 OE2  GLU P 108       7.099  32.755  25.965  1.00  0.00      PA   O 0
ATOM   1642 C    GLU P 108       3.640  32.520  22.131  1.00  0.00      PA   C 0
ATOM   1643 O    GLU P 108       2.897  33.449  21.839  1.00  0.00      PA   O 0
ATOM   1644 N    GLN P 109       4.715  32.208  21.427  1.00  0.00      PA   N 0
ATOM   1645 HN   GLN P 109       5.320  31.490  21.763  1.00  0.00      PA   H 0
ATOM   1646 CA   GLN P 109       5.047  32.791  20.134  1.00  0.00      PA   C 0
ATOM   1647 HA   GLN P 109       6.038  32.442  19.883  1.00  0.00      PA   H 0
ATOM   1648 CB   GLN P 109       4.065  32.324  19.062  1.00  0.00      PA   C 0
ATOM   1649 HB1  GLN P 109       4.390  32.739  18.084  1.00  0.00      PA   H 0
ATOM   1650 HB2  GLN P 109       3.054  32.727  19.285  1.00  0.00      PA   H 0
ATOM   1651 CG   GLN P 109       3.996  30.808  18.954  1.00  0.00      PA   C 0
ATOM   1652 HG1  GLN P 109       3.605  30.355  19.890  1.00  0.00      PA   H 0
ATOM   1653 HG2  GLN P 109       5.018  30.397  18.807  1.00  0.00      PA   H 0
ATOM   1654 CD   GLN P 109       3.150  30.358  17.794  1.00  0.00      PA   C 0
ATOM   1655 OE1  GLN P 109       3.660  29.973  16.741  1.00  0.00      PA   O 0
ATOM   1656 NE2  GLN P 109       1.848  30.414  18.007  1.00  0.00      PA   N 0
ATOM   1657 HE21 GLN P 109       1.265  29.972  17.325  1.00  0.00      PA   H 0
ATOM   1658 HE22 GLN P 109       1.525  30.580  18.939  1.00  0.00      PA   H 0
ATOM   1659 C    GLN P 109       5.120  34.314  20.193  1.00  0.00      PA   C 0
ATOM   1660 O    GLN P 109       4.493  35.018  19.403  1.00  0.00      PA   O 0
ATOM   1661 N    LYS P 110       5.860  34.834  21.167  1.00  0.00      PA   N 0
ATOM   1662 HN   LYS P 110       6.344  34.235  21.801  1.00  0.00      PA   H 0
ATOM   1663 CA   LYS P 110       6.063  36.264  21.248  1.00  0.00      PA   C 0
ATOM   1664 HA   LYS P 110       5.111  36.732  21.047  1.00  0.00      PA   H 0
ATOM   1665 CB   LYS P 110       6.486  36.692  22.650  1.00  0.00      PA   C 0
ATOM   1666 HB1  LYS P 110       6.648  37.791  22.648  1.00  0.00      PA   H 0
ATOM   1667 HB2  LYS P 110       7.457  36.213  22.898  1.00  0.00      PA   H 0
ATOM   1668 CG   LYS P 110       5.474  36.313  23.691  1.00  0.00      PA   C 0
ATOM   1669 HG1  LYS P 110       5.289  35.218  23.689  1.00  0.00      PA   H 0
ATOM   1670 HG2  LYS P 110       4.503  36.800  23.458  1.00  0.00      PA   H 0
ATOM   1671 CD   LYS P 110       5.941  36.940  24.999  1.00  0.00      PA   C 0
ATOM   1672 HD1  LYS P 110       6.164  37.999  24.748  1.00  0.00      PA   H 0
ATOM   1673 HD2  LYS P 110       6.908  36.450  25.243  1.00  0.00      PA   H 0
ATOM   1674 CE   LYS P 110       5.020  36.850  26.138  1.00  0.00      PA   C 0
ATOM   1675 HE1  LYS P 110       4.919  35.819  26.540  1.00  0.00      PA   H 0
ATOM   1676 HE2  LYS P 110       4.015  37.262  25.904  1.00  0.00      PA   H 0
ATOM   1677 NZ   LYS P 110       5.659  37.698  27.144  1.00  0.00      PA   N 0
ATOM   1678 HZ1  LYS P 110       5.774  38.664  26.776  1.00  0.00      PA   H 0
ATOM   1679 HZ2  LYS P 110       5.091  37.713  28.015  1.00  0.00      PA   H 0
ATOM   1680 HZ3  LYS P 110       6.595  37.299  27.358  1.00  0.00      PA   H 0
ATOM   1681 C    LYS P 110       7.136  36.663  20.245  1.00  0.00      PA   C 0
ATOM   1682 O    LYS P 110       8.151  35.990  20.118  1.00  0.00      PA   O 0
ATOM   1683 N    PRO P 111       6.922  37.764  19.501  1.00  0.00      PA   N 0
ATOM   1684 CD   PRO P 111       5.650  38.486  19.459  1.00  0.00      PA   C 0
ATOM   1685 HD1  PRO P 111       4.853  37.801  19.099  1.00  0.00      PA   H 0
ATOM   1686 HD2  PRO P 111       5.397  38.897  20.460  1.00  0.00      PA   H 0
ATOM   1687 CA   PRO P 111       7.918  38.270  18.558  1.00  0.00      PA   C 0
ATOM   1688 HA   PRO P 111       8.268  37.455  17.941  1.00  0.00      PA   H 0
ATOM   1689 CB   PRO P 111       7.170  39.338  17.728  1.00  0.00      PA   C 0
ATOM   1690 HB1  PRO P 111       6.949  38.914  16.725  1.00  0.00      PA   H 0
ATOM   1691 HB2  PRO P 111       7.757  40.269  17.578  1.00  0.00      PA   H 0
ATOM   1692 CG   PRO P 111       5.886  39.581  18.457  1.00  0.00      PA   C 0
ATOM   1693 HG1  PRO P 111       5.061  39.676  17.719  1.00  0.00      PA   H 0
ATOM   1694 HG2  PRO P 111       5.970  40.549  18.996  1.00  0.00      PA   H 0
ATOM   1695 C    PRO P 111       9.122  38.841  19.301  1.00  0.00      PA   C 0
ATOM   1696 O    PRO P 111       8.967  39.609  20.245  1.00  0.00      PA   O 0
ATOM   1697 N    TYR P 112      10.332  38.443  18.872  1.00  0.00      PA   N 0
ATOM   1698 HN   TYR P 112      10.405  37.788  18.118  1.00  0.00      PA   H 0
ATOM   1699 CA   TYR P 112      11.580  38.905  19.430  1.00  0.00      PA   C 0
ATOM   1700 HA   TYR P 112      11.436  39.108  20.483  1.00  0.00      PA   H 0
ATOM   1701 CB   TYR P 112      12.660  37.794  19.264  1.00  0.00      PA   C 0
ATOM   1702 HB1  TYR P 112      12.736  37.542  18.185  1.00  0.00      PA   H 0
ATOM   1703 HB2  TYR P 112      12.324  36.886  19.808  1.00  0.00      PA   H 0
ATOM   1704 CG   TYR P 112      14.037  38.167  19.769  1.00  0.00      PA   C 0
ATOM   1705 CD1  TYR P 112      14.309  38.098  21.143  1.00  0.00      PA   C 0
ATOM   1706 HD1  TYR P 112      13.533  37.810  21.829  1.00  0.00      PA   H 0
ATOM   1707 CE1  TYR P 112      15.582  38.396  21.639  1.00  0.00      PA   C 0
ATOM   1708 HE1  TYR P 112      15.782  38.338  22.699  1.00  0.00      PA   H 0
ATOM   1709 CZ   TYR P 112      16.604  38.768  20.766  1.00  0.00      PA   C 0
ATOM   1710 OH   TYR P 112      17.866  39.061  21.315  1.00  0.00      PA   O 0
ATOM   1711 HH   TYR P 112      18.448  39.421  20.603  1.00  0.00      PA   H 0
ATOM   1712 CD2  TYR P 112      15.079  38.529  18.892  1.00  0.00      PA   C 0
ATOM   1713 HD2  TYR P 112      14.893  38.578  17.829  1.00  0.00      PA   H 0
ATOM   1714 CE2  TYR P 112      16.358  38.836  19.389  1.00  0.00      PA   C 0
ATOM   1715 HE2  TYR P 112      17.153  39.120  18.714  1.00  0.00      PA   H 0
ATOM   1716 C    TYR P 112      12.037  40.196  18.772  1.00  0.00      PA   C 0
ATOM   1717 O    TYR P 112      11.889  40.395  17.565  1.00  0.00      PA   O 0
ATOM   1718 N    GLY P 113      12.658  41.081  19.574  1.00  0.00      PA   N 0
ATOM   1719 HN   GLY P 113      12.741  40.848  20.540  1.00  0.00      PA   H 0
ATOM   1720 CA   GLY P 113      13.392  42.228  19.070  1.00  0.00      PA   C 0
ATOM   1721 HA1  GLY P 113      13.304  42.308  17.997  1.00  0.00      PA   H 0
ATOM   1722 HA2  GLY P 113      14.418  42.104  19.384  1.00  0.00      PA   H 0
ATOM   1723 C    GLY P 113      12.871  43.539  19.638  1.00  0.00      PA   C 0
ATOM   1724 O    GLY P 113      11.656  43.778  19.674  1.00  0.00      PA   O 0
ATOM   1725 N    ALA P 114      13.815  44.393  20.042  1.00  0.00      PA   N 0
ATOM   1726 HN   ALA P 114      14.784  44.171  19.968  1.00  0.00      PA   H 0
ATOM   1727 CA   ALA P 114      13.490  45.669  20.661  1.00  0.00      PA   C 0
ATOM   1728 HA   ALA P 114      12.744  45.502  21.424  1.00  0.00      PA   H 0
ATOM   1729 CB   ALA P 114      14.740  46.234  21.310  1.00  0.00      PA   C 0
ATOM   1730 HB1  ALA P 114      14.519  47.189  21.833  1.00  0.00      PA   H 0
ATOM   1731 HB2  ALA P 114      15.149  45.521  22.058  1.00  0.00      PA   H 0
ATOM   1732 HB3  ALA P 114      15.530  46.432  20.554  1.00  0.00      PA   H 0
ATOM   1733 C    ALA P 114      12.880  46.664  19.667  1.00  0.00      PA   C 0
ATOM   1734 O    ALA P 114      12.066  47.511  20.057  1.00  0.00      PA   O 0
ATOM   1735 N    ASN P 115      13.285  46.573  18.394  1.00  0.00      PA   N 0
ATOM   1736 HN   ASN P 115      13.935  45.882  18.089  1.00  0.00      PA   H 0
ATOM   1737 CA   ASN P 115      12.838  47.501  17.370  1.00  0.00      PA   C 0
ATOM   1738 HA   ASN P 115      11.767  47.605  17.465  1.00  0.00      PA   H 0
ATOM   1739 CB   ASN P 115      13.467  48.887  17.523  1.00  0.00      PA   C 0
ATOM   1740 HB1  ASN P 115      13.168  49.297  18.511  1.00  0.00      PA   H 0
ATOM   1741 HB2  ASN P 115      13.099  49.600  16.754  1.00  0.00      PA   H 0
ATOM   1742 CG   ASN P 115      14.972  48.845  17.411  1.00  0.00      PA   C 0
ATOM   1743 OD1  ASN P 115      15.529  48.094  16.592  1.00  0.00      PA   O 0
ATOM   1744 ND2  ASN P 115      15.659  49.571  18.288  1.00  0.00      PA   N 0
ATOM   1745 HD21 ASN P 115      16.641  49.656  18.119  1.00  0.00      PA   H 0
ATOM   1746 HD22 ASN P 115      15.179  50.119  18.973  1.00  0.00      PA   H 0
ATOM   1747 C    ASN P 115      13.065  46.880  15.989  1.00  0.00      PA   C 0
ATOM   1748 O    ASN P 115      13.535  45.750  15.881  1.00  0.00      PA   O 0
ATOM   1749 N    ALA P 116      12.765  47.650  14.939  1.00  0.00      PA   N 0
ATOM   1750 HN   ALA P 116      12.409  48.575  15.052  1.00  0.00      PA   H 0
ATOM   1751 CA   ALA P 116      12.810  47.134  13.582  1.00  0.00      PA   C 0
ATOM   1752 HA   ALA P 116      12.232  46.222  13.544  1.00  0.00      PA   H 0
ATOM   1753 CB   ALA P 116      12.196  48.132  12.636  1.00  0.00      PA   C 0
ATOM   1754 HB1  ALA P 116      12.097  47.720  11.609  1.00  0.00      PA   H 0
ATOM   1755 HB2  ALA P 116      11.178  48.413  12.981  1.00  0.00      PA   H 0
ATOM   1756 HB3  ALA P 116      12.803  49.061  12.588  1.00  0.00      PA   H 0
ATOM   1757 C    ALA P 116      14.229  46.779  13.133  1.00  0.00      PA   C 0
ATOM   1758 O    ALA P 116      14.393  46.180  12.067  1.00  0.00      PA   O 0
ATOM   1759 N    ASP P 117      15.241  47.177  13.923  1.00  0.00      PA   N 0
ATOM   1760 HN   ASP P 117      15.102  47.728  14.742  1.00  0.00      PA   H 0
ATOM   1761 CA   ASP P 117      16.636  46.946  13.590  1.00  0.00      PA   C 0
ATOM   1762 HA   ASP P 117      16.721  46.788  12.525  1.00  0.00      PA   H 0
ATOM   1763 CB   ASP P 117      17.488  48.163  13.899  1.00  0.00      PA   C 0
ATOM   1764 HB1  ASP P 117      18.566  47.963  13.721  1.00  0.00      PA   H 0
ATOM   1765 HB2  ASP P 117      17.371  48.458  14.964  1.00  0.00      PA   H 0
ATOM   1766 CG   ASP P 117      17.138  49.374  13.049  1.00  0.00      PA   C 0
ATOM   1767 OD1  ASP P 117      17.393  49.290  11.836  1.00  0.00      PA   O 0
ATOM   1768 OD2  ASP P 117      16.578  50.362  13.600  1.00  0.00      PA   O 0
ATOM   1769 C    ASP P 117      17.190  45.679  14.239  1.00  0.00      PA   C 0
ATOM   1770 O    ASP P 117      18.385  45.438  14.155  1.00  0.00      PA   O 0
ATOM   1771 N    PHE P 118      16.358  44.855  14.910  1.00  0.00      PA   N 0
ATOM   1772 HN   PHE P 118      15.397  45.113  14.992  1.00  0.00      PA   H 0
ATOM   1773 CA   PHE P 118      16.792  43.718  15.716  1.00  0.00      PA   C 0
ATOM   1774 HA   PHE P 118      17.394  44.125  16.518  1.00  0.00      PA   H 0
ATOM   1775 CB   PHE P 118      15.564  43.002  16.360  1.00  0.00      PA   C 0
ATOM   1776 HB1  PHE P 118      14.875  43.758  16.788  1.00  0.00      PA   H 0
ATOM   1777 HB2  PHE P 118      15.906  42.344  17.188  1.00  0.00      PA   H 0
ATOM   1778 CG   PHE P 118      14.798  42.158  15.373  1.00  0.00      PA   C 0
ATOM   1779 CD1  PHE P 118      13.912  42.748  14.462  1.00  0.00      PA   C 0
ATOM   1780 HD1  PHE P 118      13.755  43.812  14.475  1.00  0.00      PA   H 0
ATOM   1781 CE1  PHE P 118      13.253  41.974  13.507  1.00  0.00      PA   C 0
ATOM   1782 HE1  PHE P 118      12.569  42.440  12.822  1.00  0.00      PA   H 0
ATOM   1783 CZ   PHE P 118      13.478  40.597  13.449  1.00  0.00      PA   C 0
ATOM   1784 HZ   PHE P 118      12.955  40.001  12.718  1.00  0.00      PA   H 0
ATOM   1785 CD2  PHE P 118      15.011  40.769  15.316  1.00  0.00      PA   C 0
ATOM   1786 HD2  PHE P 118      15.710  40.304  15.996  1.00  0.00      PA   H 0
ATOM   1787 CE2  PHE P 118      14.370  39.993  14.344  1.00  0.00      PA   C 0
ATOM   1788 HE2  PHE P 118      14.551  38.929  14.294  1.00  0.00      PA   H 0
ATOM   1789 C    PHE P 118      17.687  42.699  14.993  1.00  0.00      PA   C 0
ATOM   1790 O    PHE P 118      18.546  42.070  15.614  1.00  0.00      PA   O 0
ATOM   1791 N    ALA P 119      17.525  42.533  13.659  1.00  0.00      PA   N 0
ATOM   1792 HN   ALA P 119      16.846  43.073  13.160  1.00  0.00      PA   H 0
ATOM   1793 CA   ALA P 119      18.269  41.587  12.856  1.00  0.00      PA   C 0
ATOM   1794 HA   ALA P 119      18.195  40.623  13.339  1.00  0.00      PA   H 0
ATOM   1795 CB   ALA P 119      17.667  41.473  11.444  1.00  0.00      PA   C 0
ATOM   1796 HB1  ALA P 119      17.791  42.417  10.876  1.00  0.00      PA   H 0
ATOM   1797 HB2  ALA P 119      18.164  40.662  10.869  1.00  0.00      PA   H 0
ATOM   1798 HB3  ALA P 119      16.582  41.241  11.508  1.00  0.00      PA   H 0
ATOM   1799 C    ALA P 119      19.749  41.910  12.734  1.00  0.00      PA   C 0
ATOM   1800 O    ALA P 119      20.540  41.072  12.301  1.00  0.00      PA   O 0
ATOM   1801 N    GLN P 120      20.188  43.118  13.175  1.00  0.00      PA   N 0
ATOM   1802 HN   GLN P 120      19.537  43.821  13.449  1.00  0.00      PA   H 0
ATOM   1803 CA   GLN P 120      21.603  43.437  13.267  1.00  0.00      PA   C 0
ATOM   1804 HA   GLN P 120      22.058  43.246  12.306  1.00  0.00      PA   H 0
ATOM   1805 CB   GLN P 120      21.759  44.909  13.630  1.00  0.00      PA   C 0
ATOM   1806 HB1  GLN P 120      22.828  45.133  13.834  1.00  0.00      PA   H 0
ATOM   1807 HB2  GLN P 120      21.200  45.112  14.568  1.00  0.00      PA   H 0
ATOM   1808 CG   GLN P 120      21.246  45.854  12.544  1.00  0.00      PA   C 0
ATOM   1809 HG1  GLN P 120      21.383  46.902  12.885  1.00  0.00      PA   H 0
ATOM   1810 HG2  GLN P 120      20.154  45.706  12.399  1.00  0.00      PA   H 0
ATOM   1811 CD   GLN P 120      21.980  45.704  11.230  1.00  0.00      PA   C 0
ATOM   1812 OE1  GLN P 120      23.214  45.699  11.171  1.00  0.00      PA   O 0
ATOM   1813 NE2  GLN P 120      21.228  45.585  10.142  1.00  0.00      PA   N 0
ATOM   1814 HE21 GLN P 120      21.687  45.480   9.260  1.00  0.00      PA   H 0
ATOM   1815 HE22 GLN P 120      20.232  45.582  10.231  1.00  0.00      PA   H 0
ATOM   1816 C    GLN P 120      22.291  42.499  14.257  1.00  0.00      PA   C 0
ATOM   1817 O    GLN P 120      23.469  42.184  14.089  1.00  0.00      PA   O 0
ATOM   1818 N    GLU P 121      21.574  41.992  15.288  1.00  0.00      PA   N 0
ATOM   1819 HN   GLU P 121      20.613  42.245  15.404  1.00  0.00      PA   H 0
ATOM   1820 CA   GLU P 121      22.092  40.996  16.212  1.00  0.00      PA   C 0
ATOM   1821 HA   GLU P 121      23.038  41.354  16.597  1.00  0.00      PA   H 0
ATOM   1822 CB   GLU P 121      21.131  40.772  17.406  1.00  0.00      PA   C 0
ATOM   1823 HB1  GLU P 121      20.140  40.457  17.006  1.00  0.00      PA   H 0
ATOM   1824 HB2  GLU P 121      20.985  41.740  17.934  1.00  0.00      PA   H 0
ATOM   1825 CG   GLU P 121      21.624  39.706  18.421  1.00  0.00      PA   C 0
ATOM   1826 HG1  GLU P 121      22.543  40.060  18.933  1.00  0.00      PA   H 0
ATOM   1827 HG2  GLU P 121      21.865  38.753  17.906  1.00  0.00      PA   H 0
ATOM   1828 CD   GLU P 121      20.598  39.356  19.479  1.00  0.00      PA   C 0
ATOM   1829 OE1  GLU P 121      19.546  40.033  19.593  1.00  0.00      PA   O 0
ATOM   1830 OE2  GLU P 121      20.818  38.333  20.183  1.00  0.00      PA   O 0
ATOM   1831 C    GLU P 121      22.379  39.661  15.537  1.00  0.00      PA   C 0
ATOM   1832 O    GLU P 121      23.475  39.118  15.650  1.00  0.00      PA   O 0
ATOM   1833 N    CYS P 122      21.402  39.114  14.777  1.00  0.00      PA   N 0
ATOM   1834 HN   CYS P 122      20.500  39.542  14.739  1.00  0.00      PA   H 0
ATOM   1835 CA   CYS P 122      21.540  37.881  14.008  1.00  0.00      PA   C 0
ATOM   1836 HA   CYS P 122      21.769  37.082  14.703  1.00  0.00      PA   H 0
ATOM   1837 CB   CYS P 122      20.248  37.537  13.202  1.00  0.00      PA   C 0
ATOM   1838 HB1  CYS P 122      20.266  36.475  12.910  1.00  0.00      PA   H 0
ATOM   1839 HB2  CYS P 122      20.196  38.146  12.285  1.00  0.00      PA   H 0
ATOM   1840 SG   CYS P 122      18.685  37.951  14.055  1.00  0.00      PA   S 0
ATOM   1841 C    CYS P 122      22.700  37.972  13.017  1.00  0.00      PA   C 0
ATOM   1842 O    CYS P 122      23.555  37.090  12.935  1.00  0.00      PA   O 0
ATOM   1843 N    MET P 123      22.804  39.108  12.294  1.00  0.00      PA   N 0
ATOM   1844 HN   MET P 123      22.074  39.793  12.352  1.00  0.00      PA   H 0
ATOM   1845 CA   MET P 123      23.943  39.455  11.458  1.00  0.00      PA   C 0
ATOM   1846 HA   MET P 123      24.018  38.693  10.696  1.00  0.00      PA   H 0
ATOM   1847 CB   MET P 123      23.733  40.824  10.763  1.00  0.00      PA   C 0
ATOM   1848 HB1  MET P 123      24.691  41.186  10.326  1.00  0.00      PA   H 0
ATOM   1849 HB2  MET P 123      23.427  41.567  11.529  1.00  0.00      PA   H 0
ATOM   1850 CG   MET P 123      22.681  40.800   9.638  1.00  0.00      PA   C 0
ATOM   1851 HG1  MET P 123      22.548  41.843   9.274  1.00  0.00      PA   H 0
ATOM   1852 HG2  MET P 123      21.706  40.480  10.068  1.00  0.00      PA   H 0
ATOM   1853 SD   MET P 123      23.099  39.721   8.234  1.00  0.00      PA   S 0
ATOM   1854 CE   MET P 123      24.526  40.642   7.593  1.00  0.00      PA   C 0
ATOM   1855 HE1  MET P 123      24.282  41.718   7.457  1.00  0.00      PA   H 0
ATOM   1856 HE2  MET P 123      25.393  40.572   8.285  1.00  0.00      PA   H 0
ATOM   1857 HE3  MET P 123      24.845  40.231   6.611  1.00  0.00      PA   H 0
ATOM   1858 C    MET P 123      25.300  39.454  12.153  1.00  0.00      PA   C 0
ATOM   1859 O    MET P 123      26.316  39.138  11.538  1.00  0.00      PA   O 0
ATOM   1860 N    GLY P 124      25.352  39.764  13.466  1.00  0.00      PA   N 0
ATOM   1861 HN   GLY P 124      24.503  39.995  13.944  1.00  0.00      PA   H 0
ATOM   1862 CA   GLY P 124      26.559  39.732  14.291  1.00  0.00      PA   C 0
ATOM   1863 HA1  GLY P 124      26.256  39.911  15.312  1.00  0.00      PA   H 0
ATOM   1864 HA2  GLY P 124      27.242  40.480  13.918  1.00  0.00      PA   H 0
ATOM   1865 C    GLY P 124      27.292  38.414  14.276  1.00  0.00      PA   C 0
ATOM   1866 O    GLY P 124      28.517  38.383  14.204  1.00  0.00      PA   O 0
ATOM   1867 N    CYS P 125      26.545  37.295  14.312  1.00  0.00      PA   N 0
ATOM   1868 HN   CYS P 125      25.556  37.375  14.422  1.00  0.00      PA   H 0
ATOM   1869 CA   CYS P 125      27.092  35.961  14.112  1.00  0.00      PA   C 0
ATOM   1870 HA   CYS P 125      28.143  35.952  14.394  1.00  0.00      PA   H 0
ATOM   1871 CB   CYS P 125      26.339  34.869  14.913  1.00  0.00      PA   C 0
ATOM   1872 HB1  CYS P 125      26.702  33.862  14.649  1.00  0.00      PA   H 0
ATOM   1873 HB2  CYS P 125      25.261  34.927  14.689  1.00  0.00      PA   H 0
ATOM   1874 SG   CYS P 125      26.641  35.192  16.683  1.00  0.00      PA   S 0
ATOM   1875 C    CYS P 125      27.051  35.541  12.656  1.00  0.00      PA   C 0
ATOM   1876 O    CYS P 125      28.053  35.104  12.099  1.00  0.00      PA   O 0
ATOM   1877 N    HSD P 126      25.889  35.666  11.978  1.00  0.00      PA   N 0
ATOM   1878 HN   HSD P 126      25.086  36.064  12.431  1.00  0.00      PA   H 0
ATOM   1879 CA   HSD P 126      25.688  35.174  10.618  1.00  0.00      PA   C 0
ATOM   1880 HA   HSD P 126      25.975  34.126  10.611  1.00  0.00      PA   H 0
ATOM   1881 CB   HSD P 126      24.204  35.256  10.175  1.00  0.00      PA   C 0
ATOM   1882 HB1  HSD P 126      24.132  35.110   9.085  1.00  0.00      PA   H 0
ATOM   1883 HB2  HSD P 126      23.837  36.264  10.417  1.00  0.00      PA   H 0
ATOM   1884 ND1  HSD P 126      23.200  32.948  10.294  1.00  0.00      PA   N 0
ATOM   1885 HD1  HSD P 126      23.532  32.652   9.364  1.00  0.00      PA   H 0
ATOM   1886 CG   HSD P 126      23.397  34.195  10.867  1.00  0.00      PA   C 0
ATOM   1887 CE1  HSD P 126      22.518  32.180  11.170  1.00  0.00      PA   C 0
ATOM   1888 HE1  HSD P 126      22.255  31.145  10.984  1.00  0.00      PA   H 0
ATOM   1889 NE2  HSD P 126      22.263  32.859  12.276  1.00  0.00      PA   N 0
ATOM   1890 CD2  HSD P 126      22.799  34.116  12.108  1.00  0.00      PA   C 0
ATOM   1891 HD2  HSD P 126      22.727  34.858  12.898  1.00  0.00      PA   H 0
ATOM   1892 C    HSD P 126      26.558  35.809   9.546  1.00  0.00      PA   C 0
ATOM   1893 O    HSD P 126      26.821  35.210   8.506  1.00  0.00      PA   O 0
ATOM   1894 N    SER P 127      27.110  37.014   9.793  1.00  0.00      PA   N 0
ATOM   1895 HN   SER P 127      26.855  37.526  10.615  1.00  0.00      PA   H 0
ATOM   1896 CA   SER P 127      28.182  37.585   8.985  1.00  0.00      PA   C 0
ATOM   1897 HA   SER P 127      27.813  37.653   7.972  1.00  0.00      PA   H 0
ATOM   1898 CB   SER P 127      28.600  39.017   9.419  1.00  0.00      PA   C 0
ATOM   1899 HB1  SER P 127      27.738  39.701   9.251  1.00  0.00      PA   H 0
ATOM   1900 HB2  SER P 127      29.447  39.386   8.799  1.00  0.00      PA   H 0
ATOM   1901 OG   SER P 127      28.959  39.078  10.798  1.00  0.00      PA   O 0
ATOM   1902 HG1  SER P 127      28.123  39.145  11.293  1.00  0.00      PA   H 0
ATOM   1903 C    SER P 127      29.430  36.716   8.912  1.00  0.00      PA   C 0
ATOM   1904 O    SER P 127      30.132  36.728   7.904  1.00  0.00      PA   O 0
ATOM   1905 N    GLY P 128      29.707  35.877   9.940  1.00  0.00      PA   N 0
ATOM   1906 HN   GLY P 128      29.125  35.899  10.749  1.00  0.00      PA   H 0
ATOM   1907 CA   GLY P 128      30.807  34.929   9.949  1.00  0.00      PA   C 0
ATOM   1908 HA1  GLY P 128      30.799  34.435  10.909  1.00  0.00      PA   H 0
ATOM   1909 HA2  GLY P 128      31.731  35.454   9.756  1.00  0.00      PA   H 0
ATOM   1910 C    GLY P 128      30.661  33.837   8.889  1.00  0.00      PA   C 0
ATOM   1911 O    GLY P 128      31.625  33.147   8.578  1.00  0.00      PA   O 0
ATOM   1912 N    ALA P 129      29.419  33.617   8.435  1.00  0.00      PA   N 0
ATOM   1913 HN   ALA P 129      28.663  34.175   8.777  1.00  0.00      PA   H 0
ATOM   1914 CA   ALA P 129      29.056  32.598   7.494  1.00  0.00      PA   C 0
ATOM   1915 HA   ALA P 129      29.854  31.875   7.395  1.00  0.00      PA   H 0
ATOM   1916 CB   ALA P 129      27.777  31.892   7.987  1.00  0.00      PA   C 0
ATOM   1917 HB1  ALA P 129      26.943  32.613   8.112  1.00  0.00      PA   H 0
ATOM   1918 HB2  ALA P 129      27.459  31.099   7.278  1.00  0.00      PA   H 0
ATOM   1919 HB3  ALA P 129      27.965  31.416   8.971  1.00  0.00      PA   H 0
ATOM   1920 C    ALA P 129      28.822  33.214   6.130  1.00  0.00      PA   C 0
ATOM   1921 O    ALA P 129      28.163  32.623   5.278  1.00  0.00      PA   O 0
ATOM   1922 N    LYS P 130      29.376  34.424   5.853  1.00  0.00      PA   N 0
ATOM   1923 HN   LYS P 130      29.887  34.892   6.570  1.00  0.00      PA   H 0
ATOM   1924 CA   LYS P 130      29.208  35.094   4.573  1.00  0.00      PA   C 0
ATOM   1925 HA   LYS P 130      28.157  35.306   4.442  1.00  0.00      PA   H 0
ATOM   1926 CB   LYS P 130      29.997  36.402   4.609  1.00  0.00      PA   C 0
ATOM   1927 HB1  LYS P 130      31.062  36.182   4.838  1.00  0.00      PA   H 0
ATOM   1928 HB2  LYS P 130      29.599  36.983   5.468  1.00  0.00      PA   H 0
ATOM   1929 CG   LYS P 130      29.894  37.264   3.380  1.00  0.00      PA   C 0
ATOM   1930 HG1  LYS P 130      28.825  37.399   3.109  1.00  0.00      PA   H 0
ATOM   1931 HG2  LYS P 130      30.391  36.760   2.524  1.00  0.00      PA   H 0
ATOM   1932 CD   LYS P 130      30.546  38.613   3.641  1.00  0.00      PA   C 0
ATOM   1933 HD1  LYS P 130      31.588  38.419   3.974  1.00  0.00      PA   H 0
ATOM   1934 HD2  LYS P 130      30.017  39.103   4.486  1.00  0.00      PA   H 0
ATOM   1935 CE   LYS P 130      30.514  39.470   2.433  1.00  0.00      PA   C 0
ATOM   1936 HE1  LYS P 130      29.472  39.765   2.185  1.00  0.00      PA   H 0
ATOM   1937 HE2  LYS P 130      30.949  38.942   1.558  1.00  0.00      PA   H 0
ATOM   1938 NZ   LYS P 130      31.293  40.692   2.661  1.00  0.00      PA   N 0
ATOM   1939 HZ1  LYS P 130      31.287  41.302   1.819  1.00  0.00      PA   H 0
ATOM   1940 HZ2  LYS P 130      30.858  41.214   3.449  1.00  0.00      PA   H 0
ATOM   1941 HZ3  LYS P 130      32.266  40.450   2.936  1.00  0.00      PA   H 0
ATOM   1942 C    LYS P 130      29.645  34.222   3.395  1.00  0.00      PA   C 0
ATOM   1943 O    LYS P 130      28.971  34.247   2.361  1.00  0.00      PA   O 0
ATOM   1944 N    ALA P 131      30.706  33.436   3.519  1.00  0.00      PA   N 0
ATOM   1945 HN   ALA P 131      31.205  33.350   4.378  1.00  0.00      PA   H 0
ATOM   1946 CA   ALA P 131      31.161  32.609   2.397  1.00  0.00      PA   C 0
ATOM   1947 HA   ALA P 131      31.270  33.245   1.531  1.00  0.00      PA   H 0
ATOM   1948 CB   ALA P 131      32.524  31.954   2.689  1.00  0.00      PA   C 0
ATOM   1949 HB1  ALA P 131      32.437  31.244   3.539  1.00  0.00      PA   H 0
ATOM   1950 HB2  ALA P 131      32.894  31.396   1.803  1.00  0.00      PA   H 0
ATOM   1951 HB3  ALA P 131      33.272  32.729   2.961  1.00  0.00      PA   H 0
ATOM   1952 C    ALA P 131      30.143  31.537   2.019  1.00  0.00      PA   C 0
ATOM   1953 O    ALA P 131      30.216  31.012   0.921  1.00  0.00      PA   O 0
ATOM   1954 N    ALA P 132      29.222  31.192   2.932  1.00  0.00      PA   N 0
ATOM   1955 HN   ALA P 132      29.244  31.593   3.845  1.00  0.00      PA   H 0
ATOM   1956 CA   ALA P 132      28.132  30.268   2.686  1.00  0.00      PA   C 0
ATOM   1957 HA   ALA P 132      28.263  29.811   1.716  1.00  0.00      PA   H 0
ATOM   1958 CB   ALA P 132      28.155  29.158   3.710  1.00  0.00      PA   C 0
ATOM   1959 HB1  ALA P 132      27.381  28.389   3.500  1.00  0.00      PA   H 0
ATOM   1960 HB2  ALA P 132      29.144  28.651   3.717  1.00  0.00      PA   H 0
ATOM   1961 HB3  ALA P 132      27.968  29.576   4.722  1.00  0.00      PA   H 0
ATOM   1962 C    ALA P 132      26.788  30.983   2.648  1.00  0.00      PA   C 0
ATOM   1963 O    ALA P 132      25.776  30.428   3.091  1.00  0.00      PA   O 0
ATOM   1964 N    ASP P 133      26.746  32.208   2.103  1.00  0.00      PA   N 0
ATOM   1965 HN   ASP P 133      27.590  32.616   1.765  1.00  0.00      PA   H 0
ATOM   1966 CA   ASP P 133      25.512  32.974   1.977  1.00  0.00      PA   C 0
ATOM   1967 HA   ASP P 133      25.803  33.971   1.681  1.00  0.00      PA   H 0
ATOM   1968 CB   ASP P 133      24.600  32.374   0.916  1.00  0.00      PA   C 0
ATOM   1969 HB1  ASP P 133      24.176  31.407   1.261  1.00  0.00      PA   H 0
ATOM   1970 HB2  ASP P 133      25.204  32.168   0.007  1.00  0.00      PA   H 0
ATOM   1971 CG   ASP P 133      23.472  33.301   0.488  1.00  0.00      PA   C 0
ATOM   1972 OD1  ASP P 133      23.714  34.530   0.439  1.00  0.00      PA   O 0
ATOM   1973 OD2  ASP P 133      22.330  32.774   0.263  1.00  0.00      PA   O 0
ATOM   1974 C    ASP P 133      24.820  33.113   3.315  1.00  0.00      PA   C 0
ATOM   1975 O    ASP P 133      23.590  33.120   3.364  1.00  0.00      PA   O 0
ATOM   1976 N    TYR P 134      25.588  33.318   4.407  1.00  0.00      PA   N 0
ATOM   1977 HN   TYR P 134      26.577  33.182   4.342  1.00  0.00      PA   H 0
ATOM   1978 CA   TYR P 134      25.116  33.746   5.717  1.00  0.00      PA   C 0
ATOM   1979 HA   TYR P 134      26.004  34.008   6.274  1.00  0.00      PA   H 0
ATOM   1980 CB   TYR P 134      24.225  35.016   5.671  1.00  0.00      PA   C 0
ATOM   1981 HB1  TYR P 134      24.017  35.386   6.698  1.00  0.00      PA   H 0
ATOM   1982 HB2  TYR P 134      23.251  34.805   5.184  1.00  0.00      PA   H 0
ATOM   1983 CG   TYR P 134      24.924  36.116   4.909  1.00  0.00      PA   C 0
ATOM   1984 CD1  TYR P 134      25.864  36.934   5.554  1.00  0.00      PA   C 0
ATOM   1985 HD1  TYR P 134      26.078  36.764   6.598  1.00  0.00      PA   H 0
ATOM   1986 CE1  TYR P 134      26.513  37.961   4.857  1.00  0.00      PA   C 0
ATOM   1987 HE1  TYR P 134      27.239  38.572   5.371  1.00  0.00      PA   H 0
ATOM   1988 CZ   TYR P 134      26.234  38.172   3.501  1.00  0.00      PA   C 0
ATOM   1989 OH   TYR P 134      26.896  39.199   2.801  1.00  0.00      PA   O 0
ATOM   1990 HH   TYR P 134      27.005  38.916   1.876  1.00  0.00      PA   H 0
ATOM   1991 CD2  TYR P 134      24.629  36.362   3.555  1.00  0.00      PA   C 0
ATOM   1992 HD2  TYR P 134      23.881  35.765   3.051  1.00  0.00      PA   H 0
ATOM   1993 CE2  TYR P 134      25.302  37.365   2.844  1.00  0.00      PA   C 0
ATOM   1994 HE2  TYR P 134      25.061  37.522   1.804  1.00  0.00      PA   H 0
ATOM   1995 C    TYR P 134      24.479  32.620   6.517  1.00  0.00      PA   C 0
ATOM   1996 O    TYR P 134      24.082  32.789   7.673  1.00  0.00      PA   O 0
ATOM   1997 N    VAL P 135      24.415  31.422   5.914  1.00  0.00      PA   N 0
ATOM   1998 HN   VAL P 135      24.734  31.341   4.970  1.00  0.00      PA   H 0
ATOM   1999 CA   VAL P 135      23.917  30.207   6.514  1.00  0.00      PA   C 0
ATOM   2000 HA   VAL P 135      23.325  30.452   7.384  1.00  0.00      PA   H 0
ATOM   2001 CB   VAL P 135      23.024  29.434   5.543  1.00  0.00      PA   C 0
ATOM   2002 HB   VAL P 135      23.575  29.275   4.589  1.00  0.00      PA   H 0
ATOM   2003 CG1  VAL P 135      22.601  28.061   6.109  1.00  0.00      PA   C 0
ATOM   2004 HG11 VAL P 135      23.467  27.376   6.217  1.00  0.00      PA   H 0
ATOM   2005 HG12 VAL P 135      22.120  28.181   7.102  1.00  0.00      PA   H 0
ATOM   2006 HG13 VAL P 135      21.870  27.579   5.426  1.00  0.00      PA   H 0
ATOM   2007 CG2  VAL P 135      21.774  30.285   5.239  1.00  0.00      PA   C 0
ATOM   2008 HG21 VAL P 135      21.105  29.746   4.536  1.00  0.00      PA   H 0
ATOM   2009 HG22 VAL P 135      21.210  30.492   6.173  1.00  0.00      PA   H 0
ATOM   2010 HG23 VAL P 135      22.049  31.254   4.770  1.00  0.00      PA   H 0
ATOM   2011 C    VAL P 135      25.089  29.361   6.983  1.00  0.00      PA   C 0
ATOM   2012 O    VAL P 135      25.978  28.970   6.221  1.00  0.00      PA   O 0
ATOM   2013 N    PHE P 136      25.113  29.033   8.282  1.00  0.00      PA   N 0
ATOM   2014 HN   PHE P 136      24.381  29.379   8.898  1.00  0.00      PA   H 0
ATOM   2015 CA   PHE P 136      26.004  28.066   8.876  1.00  0.00      PA   C 0
ATOM   2016 HA   PHE P 136      27.005  28.261   8.538  1.00  0.00      PA   H 0
ATOM   2017 CB   PHE P 136      25.984  28.146  10.423  1.00  0.00      PA   C 0
ATOM   2018 HB1  PHE P 136      26.539  27.290  10.865  1.00  0.00      PA   H 0
ATOM   2019 HB2  PHE P 136      24.933  28.115  10.783  1.00  0.00      PA   H 0
ATOM   2020 CG   PHE P 136      26.626  29.413  10.932  1.00  0.00      PA   C 0
ATOM   2021 CD1  PHE P 136      28.025  29.495  11.052  1.00  0.00      PA   C 0
ATOM   2022 HD1  PHE P 136      28.627  28.663  10.726  1.00  0.00      PA   H 0
ATOM   2023 CE1  PHE P 136      28.634  30.631  11.601  1.00  0.00      PA   C 0
ATOM   2024 HE1  PHE P 136      29.709  30.691  11.689  1.00  0.00      PA   H 0
ATOM   2025 CZ   PHE P 136      27.844  31.699  12.045  1.00  0.00      PA   C 0
ATOM   2026 HZ   PHE P 136      28.317  32.572  12.473  1.00  0.00      PA   H 0
ATOM   2027 CD2  PHE P 136      25.849  30.487  11.396  1.00  0.00      PA   C 0
ATOM   2028 HD2  PHE P 136      24.772  30.419  11.357  1.00  0.00      PA   H 0
ATOM   2029 CE2  PHE P 136      26.450  31.627  11.946  1.00  0.00      PA   C 0
ATOM   2030 HE2  PHE P 136      25.833  32.436  12.310  1.00  0.00      PA   H 0
ATOM   2031 C    PHE P 136      25.652  26.666   8.404  1.00  0.00      PA   C 0
ATOM   2032 O    PHE P 136      26.410  26.047   7.665  1.00  0.00      PA   O 0
ATOM   2033 N    THR P 137      24.452  26.178   8.776  1.00  0.00      PA   N 0
ATOM   2034 HN   THR P 137      23.835  26.806   9.276  1.00  0.00      PA   H 0
ATOM   2035 CA   THR P 137      23.943  24.818   8.588  1.00  0.00      PA   C 0
ATOM   2036 HA   THR P 137      24.407  24.225   9.363  1.00  0.00      PA   H 0
ATOM   2037 CB   THR P 137      22.428  24.740   8.809  1.00  0.00      PA   C 0
ATOM   2038 HB   THR P 137      21.912  25.413   8.083  1.00  0.00      PA   H 0
ATOM   2039 OG1  THR P 137      22.093  25.166  10.125  1.00  0.00      PA   O 0
ATOM   2040 HG1  THR P 137      22.216  26.150  10.122  1.00  0.00      PA   H 0
ATOM   2041 CG2  THR P 137      21.875  23.310   8.664  1.00  0.00      PA   C 0
ATOM   2042 HG21 THR P 137      22.441  22.614   9.317  1.00  0.00      PA   H 0
ATOM   2043 HG22 THR P 137      20.808  23.283   8.973  1.00  0.00      PA   H 0
ATOM   2044 HG23 THR P 137      21.933  22.953   7.616  1.00  0.00      PA   H 0
ATOM   2045 C    THR P 137      24.277  24.127   7.268  1.00  0.00      PA   C 0
ATOM   2046 O    THR P 137      23.954  24.601   6.177  1.00  0.00      PA   O 0
ATOM   2047 N    HSD P 138      24.928  22.947   7.344  1.00  0.00      PA   N 0
ATOM   2048 HN   HSD P 138      25.160  22.596   8.248  1.00  0.00      PA   H 0
ATOM   2049 CA   HSD P 138      25.236  22.099   6.210  1.00  0.00      PA   C 0
ATOM   2050 HA   HSD P 138      25.241  22.699   5.312  1.00  0.00      PA   H 0
ATOM   2051 CB   HSD P 138      26.626  21.458   6.294  1.00  0.00      PA   C 0
ATOM   2052 HB1  HSD P 138      26.819  20.816   5.408  1.00  0.00      PA   H 0
ATOM   2053 HB2  HSD P 138      26.667  20.815   7.199  1.00  0.00      PA   H 0
ATOM   2054 ND1  HSD P 138      28.286  23.177   5.407  1.00  0.00      PA   N 0
ATOM   2055 HD1  HSD P 138      27.828  23.374   4.540  1.00  0.00      PA   H 0
ATOM   2056 CG   HSD P 138      27.762  22.432   6.442  1.00  0.00      PA   C 0
ATOM   2057 CE1  HSD P 138      29.263  23.952   5.874  1.00  0.00      PA   C 0
ATOM   2058 HE1  HSD P 138      29.792  24.707   5.293  1.00  0.00      PA   H 0
ATOM   2059 NE2  HSD P 138      29.401  23.699   7.164  1.00  0.00      PA   N 0
ATOM   2060 CD2  HSD P 138      28.456  22.780   7.527  1.00  0.00      PA   C 0
ATOM   2061 HD2  HSD P 138      28.219  22.542   8.556  1.00  0.00      PA   H 0
ATOM   2062 C    HSD P 138      24.142  21.039   6.179  1.00  0.00      PA   C 0
ATOM   2063 O    HSD P 138      24.026  20.264   7.112  1.00  0.00      PA   O 0
ATOM   2064 N    PRO P 139      23.296  20.978   5.128  1.00  0.00      PA   N 0
ATOM   2065 CD   PRO P 139      23.289  21.880   3.969  1.00  0.00      PA   C 0
ATOM   2066 HD1  PRO P 139      23.371  22.947   4.268  1.00  0.00      PA   H 0
ATOM   2067 HD2  PRO P 139      24.109  21.600   3.274  1.00  0.00      PA   H 0
ATOM   2068 CA   PRO P 139      22.209  19.998   5.114  1.00  0.00      PA   C 0
ATOM   2069 HA   PRO P 139      21.503  20.277   5.883  1.00  0.00      PA   H 0
ATOM   2070 CB   PRO P 139      21.653  20.126   3.720  1.00  0.00      PA   C 0
ATOM   2071 HB1  PRO P 139      20.569  19.885   3.684  1.00  0.00      PA   H 0
ATOM   2072 HB2  PRO P 139      22.193  19.475   3.000  1.00  0.00      PA   H 0
ATOM   2073 CG   PRO P 139      21.929  21.571   3.382  1.00  0.00      PA   C 0
ATOM   2074 HG1  PRO P 139      21.174  22.217   3.879  1.00  0.00      PA   H 0
ATOM   2075 HG2  PRO P 139      21.891  21.770   2.290  1.00  0.00      PA   H 0
ATOM   2076 C    PRO P 139      22.717  18.595   5.441  1.00  0.00      PA   C 0
ATOM   2077 O    PRO P 139      23.766  18.157   4.952  1.00  0.00      PA   O 0
ATOM   2078 N    ALA P 140      22.011  17.915   6.347  1.00  0.00      PA   N 0
ATOM   2079 HN   ALA P 140      21.191  18.296   6.766  1.00  0.00      PA   H 0
ATOM   2080 CA   ALA P 140      22.425  16.592   6.774  1.00  0.00      PA   C 0
ATOM   2081 HA   ALA P 140      23.449  16.651   7.112  1.00  0.00      PA   H 0
ATOM   2082 CB   ALA P 140      21.548  16.152   7.917  1.00  0.00      PA   C 0
ATOM   2083 HB1  ALA P 140      20.495  16.006   7.595  1.00  0.00      PA   H 0
ATOM   2084 HB2  ALA P 140      21.922  15.207   8.366  1.00  0.00      PA   H 0
ATOM   2085 HB3  ALA P 140      21.551  16.925   8.715  1.00  0.00      PA   H 0
ATOM   2086 C    ALA P 140      22.354  15.623   5.598  1.00  0.00      PA   C 0
ATOM   2087 O    ALA P 140      21.451  15.730   4.764  1.00  0.00      PA   O 0
ATOM   2088 N    LYS P 141      23.320  14.716   5.521  1.00  0.00      PA   N 0
ATOM   2089 HN   LYS P 141      24.052  14.685   6.198  1.00  0.00      PA   H 0
ATOM   2090 CA   LYS P 141      23.380  13.777   4.411  1.00  0.00      PA   C 0
ATOM   2091 HA   LYS P 141      23.111  14.289   3.499  1.00  0.00      PA   H 0
ATOM   2092 CB   LYS P 141      24.817  13.265   4.250  1.00  0.00      PA   C 0
ATOM   2093 HB1  LYS P 141      24.839  12.500   3.445  1.00  0.00      PA   H 0
ATOM   2094 HB2  LYS P 141      25.106  12.764   5.199  1.00  0.00      PA   H 0
ATOM   2095 CG   LYS P 141      25.813  14.360   3.903  1.00  0.00      PA   C 0
ATOM   2096 HG1  LYS P 141      25.760  15.192   4.637  1.00  0.00      PA   H 0
ATOM   2097 HG2  LYS P 141      25.501  14.796   2.930  1.00  0.00      PA   H 0
ATOM   2098 CD   LYS P 141      27.249  13.871   3.769  1.00  0.00      PA   C 0
ATOM   2099 HD1  LYS P 141      27.855  14.658   3.272  1.00  0.00      PA   H 0
ATOM   2100 HD2  LYS P 141      27.248  12.996   3.085  1.00  0.00      PA   H 0
ATOM   2101 CE   LYS P 141      27.882  13.475   5.069  1.00  0.00      PA   C 0
ATOM   2102 HE1  LYS P 141      28.854  12.976   4.866  1.00  0.00      PA   H 0
ATOM   2103 HE2  LYS P 141      27.248  12.758   5.633  1.00  0.00      PA   H 0
ATOM   2104 NZ   LYS P 141      28.157  14.607   5.958  1.00  0.00      PA   N 0
ATOM   2105 HZ1  LYS P 141      28.533  15.426   5.439  1.00  0.00      PA   H 0
ATOM   2106 HZ2  LYS P 141      27.260  14.886   6.403  1.00  0.00      PA   H 0
ATOM   2107 HZ3  LYS P 141      28.823  14.331   6.708  1.00  0.00      PA   H 0
ATOM   2108 C    LYS P 141      22.381  12.646   4.627  1.00  0.00      PA   C 0
ATOM   2109 O    LYS P 141      22.340  12.036   5.697  1.00  0.00      PA   O 0
ATOM   2110 N    LEU P 142      21.590  12.364   3.577  1.00  0.00      PA   N 0
ATOM   2111 HN   LEU P 142      21.568  12.947   2.769  1.00  0.00      PA   H 0
ATOM   2112 CA   LEU P 142      20.698  11.216   3.557  1.00  0.00      PA   C 0
ATOM   2113 HA   LEU P 142      21.088  10.497   4.263  1.00  0.00      PA   H 0
ATOM   2114 CB   LEU P 142      19.249  11.559   3.897  1.00  0.00      PA   C 0
ATOM   2115 HB1  LEU P 142      18.565  10.725   3.629  1.00  0.00      PA   H 0
ATOM   2116 HB2  LEU P 142      18.955  12.424   3.265  1.00  0.00      PA   H 0
ATOM   2117 CG   LEU P 142      18.955  11.922   5.344  1.00  0.00      PA   C 0
ATOM   2118 HG   LEU P 142      19.666  12.709   5.675  1.00  0.00      PA   H 0
ATOM   2119 CD1  LEU P 142      17.553  12.473   5.464  1.00  0.00      PA   C 0
ATOM   2120 HD11 LEU P 142      16.814  11.743   5.071  1.00  0.00      PA   H 0
ATOM   2121 HD12 LEU P 142      17.302  12.673   6.528  1.00  0.00      PA   H 0
ATOM   2122 HD13 LEU P 142      17.447  13.419   4.890  1.00  0.00      PA   H 0
ATOM   2123 CD2  LEU P 142      19.140  10.689   6.203  1.00  0.00      PA   C 0
ATOM   2124 HD21 LEU P 142      20.190  10.328   6.167  1.00  0.00      PA   H 0
ATOM   2125 HD22 LEU P 142      18.902  10.913   7.265  1.00  0.00      PA   H 0
ATOM   2126 HD23 LEU P 142      18.472   9.867   5.868  1.00  0.00      PA   H 0
ATOM   2127 C    LEU P 142      20.742  10.598   2.166  1.00  0.00      PA   C 0
ATOM   2128 O    LEU P 142      20.921  11.297   1.181  1.00  0.00      PA   O 0
ATOM   2129 N    PRO P 143      20.524   9.283   2.060  1.00  0.00      PA   N 0
ATOM   2130 CD   PRO P 143      20.368   8.359   3.188  1.00  0.00      PA   C 0
ATOM   2131 HD1  PRO P 143      21.268   8.404   3.838  1.00  0.00      PA   H 0
ATOM   2132 HD2  PRO P 143      19.455   8.603   3.772  1.00  0.00      PA   H 0
ATOM   2133 CA   PRO P 143      20.495   8.628   0.759  1.00  0.00      PA   C 0
ATOM   2134 HA   PRO P 143      21.400   8.878   0.224  1.00  0.00      PA   H 0
ATOM   2135 CB   PRO P 143      20.435   7.135   1.051  1.00  0.00      PA   C 0
ATOM   2136 HB1  PRO P 143      21.392   6.676   0.723  1.00  0.00      PA   H 0
ATOM   2137 HB2  PRO P 143      19.616   6.643   0.484  1.00  0.00      PA   H 0
ATOM   2138 CG   PRO P 143      20.263   6.996   2.520  1.00  0.00      PA   C 0
ATOM   2139 HG1  PRO P 143      21.008   6.294   2.952  1.00  0.00      PA   H 0
ATOM   2140 HG2  PRO P 143      19.252   6.588   2.736  1.00  0.00      PA   H 0
ATOM   2141 C    PRO P 143      19.333   9.099  -0.114  1.00  0.00      PA   C 0
ATOM   2142 OT1  PRO P 143      19.547   8.934  -1.318  1.00  0.00      PA   O 0
ATOM   2143 OT2  PRO P 143      18.283   9.566   0.364  1.00  0.00      PA   O 0
ATOM   2144 FE   HEMCH 144      21.395  31.951  13.996  1.00  0.00      PA  Fe 0
ATOM   2145 NA   HEMCH 144      20.144  30.627  12.874  1.00  0.00      PA   N 0
ATOM   2146 NB   HEMCH 144      19.824  33.283  14.221  1.00  0.00      PA   N 0
ATOM   2147 NC   HEMCH 144      22.475  33.017  15.471  1.00  0.00      PA   N 0
ATOM   2148 ND   HEMCH 144      22.744  30.364  14.205  1.00  0.00      PA   N 0
ATOM   2149 C1A  HEMCH 144      20.412  29.339  12.569  1.00  0.00      PA   C 0
ATOM   2150 C2A  HEMCH 144      19.325  28.699  11.704  1.00  0.00      PA   C 0
ATOM   2151 C3A  HEMCH 144      18.294  29.847  11.664  1.00  0.00      PA   C 0
ATOM   2152 C4A  HEMCH 144      18.909  30.981  12.400  1.00  0.00      PA   C 0
ATOM   2153 C1B  HEMCH 144      18.642  33.243  13.532  1.00  0.00      PA   C 0
ATOM   2154 C2B  HEMCH 144      17.857  34.433  13.824  1.00  0.00      PA   C 0
ATOM   2155 C3B  HEMCH 144      18.620  35.196  14.696  1.00  0.00      PA   C 0
ATOM   2156 C4B  HEMCH 144      19.850  34.451  14.936  1.00  0.00      PA   C 0
ATOM   2157 C1C  HEMCH 144      22.128  34.233  16.011  1.00  0.00      PA   C 0
ATOM   2158 C2C  HEMCH 144      23.217  34.750  16.823  1.00  0.00      PA   C 0
ATOM   2159 C3C  HEMCH 144      24.222  33.797  16.770  1.00  0.00      PA   C 0
ATOM   2160 C4C  HEMCH 144      23.749  32.735  15.893  1.00  0.00      PA   C 0
ATOM   2161 C1D  HEMCH 144      24.031  30.528  14.682  1.00  0.00      PA   C 0
ATOM   2162 C2D  HEMCH 144      24.820  29.353  14.369  1.00  0.00      PA   C 0
ATOM   2163 C3D  HEMCH 144      23.960  28.441  13.783  1.00  0.00      PA   C 0
ATOM   2164 C4D  HEMCH 144      22.670  29.101  13.686  1.00  0.00      PA   C 0
ATOM   2165 CHA  HEMCH 144      21.455  28.571  13.132  1.00  0.00      PA   C 0
ATOM   2166 CHB  HEMCH 144      18.258  32.184  12.678  1.00  0.00      PA   C 0
ATOM   2167 HB   HEMCH 144      17.275  32.286  12.214  1.00  0.00      PA   H 0
ATOM   2168 CHC  HEMCH 144      20.898  34.874  15.765  1.00  0.00      PA   C 0
ATOM   2169 HC   HEMCH 144      20.743  35.823  16.279  1.00  0.00      PA   H 0
ATOM   2170 CHD  HEMCH 144      24.470  31.602  15.480  1.00  0.00      PA   C 0
ATOM   2171 HD   HEMCH 144      25.497  31.524  15.845  1.00  0.00      PA   H 0
ATOM   2172 CMA  HEMCH 144      17.085  29.877  11.071  1.00  0.00      PA   C 0
ATOM   2173 HMA1 HEMCH 144      16.456  30.770  11.089  1.00  0.00      PA   H 0
ATOM   2174 HMA2 HEMCH 144      16.678  29.021  10.529  1.00  0.00      PA   H 0
ATOM   2175 CAA  HEMCH 144      19.731  28.350  10.277  1.00  0.00      PA   C 0
ATOM   2176 HAA1 HEMCH 144      20.111  27.306  10.201  1.00  0.00      PA   H 0
ATOM   2177 HAA2 HEMCH 144      18.815  28.369   9.651  1.00  0.00      PA   H 0
ATOM   2178 CBA  HEMCH 144      20.738  29.307   9.624  1.00  0.00      PA   C 0
ATOM   2179 HBA1 HEMCH 144      20.569  29.342   8.526  1.00  0.00      PA   H 0
ATOM   2180 HBA2 HEMCH 144      20.602  30.332  10.020  1.00  0.00      PA   H 0
ATOM   2181 CGA  HEMCH 144      22.192  28.915   9.817  1.00  0.00      PA   C 0
ATOM   2182 O1A  HEMCH 144      23.036  29.839   9.738  1.00  0.00      PA   O 0
ATOM   2183 O2A  HEMCH 144      22.506  27.711   9.989  1.00  0.00      PA   O 0
ATOM   2184 CMB  HEMCH 144      16.515  34.699  13.314  1.00  0.00      PA   C 0
ATOM   2185 HMB1 HEMCH 144      16.373  35.782  13.214  1.00  0.00      PA   H 0
ATOM   2186 HMB2 HEMCH 144      15.778  34.287  14.017  1.00  0.00      PA   H 0
ATOM   2187 HMB3 HEMCH 144      16.393  34.231  12.328  1.00  0.00      PA   H 0
ATOM   2188 CAB  HEMCH 144      18.387  36.560  15.282  1.00  0.00      PA   C 0
ATOM   2189 HAB  HEMCH 144      19.105  36.724  16.093  1.00  0.00      PA   H 0
ATOM   2190 CBB  HEMCH 144      16.995  36.824  15.872  1.00  0.00      PA   C 0
ATOM   2191 HBB1 HEMCH 144      16.969  37.804  16.378  1.00  0.00      PA   H 0
ATOM   2192 HBB2 HEMCH 144      16.759  36.044  16.611  1.00  0.00      PA   H 0
ATOM   2193 HBB3 HEMCH 144      16.202  36.818  15.107  1.00  0.00      PA   H 0
ATOM   2194 CMC  HEMCH 144      23.269  36.072  17.446  1.00  0.00      PA   C 0
ATOM   2195 HMC1 HEMCH 144      24.259  36.516  17.267  1.00  0.00      PA   H 0
ATOM   2196 HMC2 HEMCH 144      23.105  35.972  18.525  1.00  0.00      PA   H 0
ATOM   2197 HMC3 HEMCH 144      22.509  36.731  17.006  1.00  0.00      PA   H 0
ATOM   2198 CAC  HEMCH 144      25.592  33.826  17.392  1.00  0.00      PA   C 0
ATOM   2199 HAC  HEMCH 144      26.114  32.890  17.146  1.00  0.00      PA   H 0
ATOM   2200 CBC  HEMCH 144      25.603  33.981  18.918  1.00  0.00      PA   C 0
ATOM   2201 HBC1 HEMCH 144      25.145  34.933  19.229  1.00  0.00      PA   H 0
ATOM   2202 HBC2 HEMCH 144      26.633  33.952  19.309  1.00  0.00      PA   H 0
ATOM   2203 HBC3 HEMCH 144      25.039  33.162  19.390  1.00  0.00      PA   H 0
ATOM   2204 CMD  HEMCH 144      26.255  29.232  14.627  1.00  0.00      PA   C 0
ATOM   2205 HMD1 HEMCH 144      26.704  28.508  13.933  1.00  0.00      PA   H 0
ATOM   2206 HMD2 HEMCH 144      26.412  28.905  15.664  1.00  0.00      PA   H 0
ATOM   2207 HMD3 HEMCH 144      26.732  30.209  14.468  1.00  0.00      PA   H 0
ATOM   2208 CAD  HEMCH 144      24.367  27.080  13.337  1.00  0.00      PA   C 0
ATOM   2209 HAD1 HEMCH 144      23.652  26.695  12.585  1.00  0.00      PA   H 0
ATOM   2210 HAD2 HEMCH 144      25.335  27.177  12.813  1.00  0.00      PA   H 0
ATOM   2211 CBD  HEMCH 144      24.570  26.108  14.508  1.00  0.00      PA   C 0
ATOM   2212 HBD1 HEMCH 144      24.943  25.131  14.133  1.00  0.00      PA   H 0
ATOM   2213 HBD2 HEMCH 144      25.315  26.526  15.217  1.00  0.00      PA   H 0
ATOM   2214 CGD  HEMCH 144      23.280  25.863  15.256  1.00  0.00      PA   C 0
ATOM   2215 O1D  HEMCH 144      22.376  25.241  14.640  1.00  0.00      PA   O 0
ATOM   2216 O2D  HEMCH 144      23.138  26.316  16.419  1.00  0.00      PA   O 0
ATOM   2217 N    PRO P   1      16.734  -0.668  -1.931  1.00  0.00      PB   N 0
ATOM   2218 HN1  PRO P   1      15.872  -1.147  -2.129  1.00  0.00      PB   H 0
ATOM   2219 HN2  PRO P   1      17.247  -0.608  -2.795  1.00  0.00      PB   H 0
ATOM   2220 CD   PRO P   1      16.413   0.690  -1.462  1.00  0.00      PB   C 0
ATOM   2221 HD1  PRO P   1      16.499   1.446  -2.271  1.00  0.00      PB   H 0
ATOM   2222 HD2  PRO P   1      15.389   0.718  -1.033  1.00  0.00      PB   H 0
ATOM   2223 CA   PRO P   1      17.489  -1.442  -0.955  1.00  0.00      PB   C 0
ATOM   2224 HA   PRO P   1      18.454  -1.606  -1.411  1.00  0.00      PB   H 0
ATOM   2225 CB   PRO P   1      17.487  -0.513   0.231  1.00  0.00      PB   C 0
ATOM   2226 HB1  PRO P   1      18.383  -0.661   0.871  1.00  0.00      PB   H 0
ATOM   2227 HB2  PRO P   1      16.591  -0.648   0.875  1.00  0.00      PB   H 0
ATOM   2228 CG   PRO P   1      17.461   0.849  -0.390  1.00  0.00      PB   C 0
ATOM   2229 HG1  PRO P   1      18.447   1.066  -0.853  1.00  0.00      PB   H 0
ATOM   2230 HG2  PRO P   1      17.277   1.693   0.309  1.00  0.00      PB   H 0
ATOM   2231 C    PRO P   1      16.848  -2.782  -0.654  1.00  0.00      PB   C 0
ATOM   2232 O    PRO P   1      15.632  -2.942  -0.747  1.00  0.00      PB   O 0
ATOM   2233 N    ALA P   2      17.690  -3.744  -0.287  1.00  0.00      PB   N 0
ATOM   2234 HN   ALA P   2      18.665  -3.575  -0.168  1.00  0.00      PB   H 0
ATOM   2235 CA   ALA P   2      17.206  -5.040   0.144  1.00  0.00      PB   C 0
ATOM   2236 HA   ALA P   2      16.584  -5.451  -0.638  1.00  0.00      PB   H 0
ATOM   2237 CB   ALA P   2      18.377  -5.975   0.354  1.00  0.00      PB   C 0
ATOM   2238 HB1  ALA P   2      19.106  -5.542   1.072  1.00  0.00      PB   H 0
ATOM   2239 HB2  ALA P   2      18.053  -6.968   0.734  1.00  0.00      PB   H 0
ATOM   2240 HB3  ALA P   2      18.913  -6.141  -0.605  1.00  0.00      PB   H 0
ATOM   2241 C    ALA P   2      16.337  -4.907   1.397  1.00  0.00      PB   C 0
ATOM   2242 O    ALA P   2      16.533  -4.044   2.250  1.00  0.00      PB   O 0
ATOM   2243 N    ALA P   3      15.334  -5.774   1.466  1.00  0.00      PB   N 0
ATOM   2244 HN   ALA P   3      15.165  -6.444   0.747  1.00  0.00      PB   H 0
ATOM   2245 CA   ALA P   3      14.493  -5.866   2.635  1.00  0.00      PB   C 0
ATOM   2246 HA   ALA P   3      14.083  -4.889   2.844  1.00  0.00      PB   H 0
ATOM   2247 CB   ALA P   3      13.373  -6.839   2.368  1.00  0.00      PB   C 0
ATOM   2248 HB1  ALA P   3      13.762  -7.859   2.163  1.00  0.00      PB   H 0
ATOM   2249 HB2  ALA P   3      12.678  -6.902   3.232  1.00  0.00      PB   H 0
ATOM   2250 HB3  ALA P   3      12.777  -6.518   1.487  1.00  0.00      PB   H 0
ATOM   2251 C    ALA P   3      15.311  -6.304   3.841  1.00  0.00      PB   C 0
ATOM   2252 O    ALA P   3      16.349  -6.952   3.727  1.00  0.00      PB   O 0
ATOM   2253 N    ALA P   4      14.775  -5.945   5.005  1.00  0.00      PB   N 0
ATOM   2254 HN   ALA P   4      13.921  -5.433   5.048  1.00  0.00      PB   H 0
ATOM   2255 CA   ALA P   4      15.344  -6.351   6.267  1.00  0.00      PB   C 0
ATOM   2256 HA   ALA P   4      16.398  -6.118   6.226  1.00  0.00      PB   H 0
ATOM   2257 CB   ALA P   4      14.705  -5.550   7.385  1.00  0.00      PB   C 0
ATOM   2258 HB1  ALA P   4      13.604  -5.699   7.403  1.00  0.00      PB   H 0
ATOM   2259 HB2  ALA P   4      15.108  -5.822   8.384  1.00  0.00      PB   H 0
ATOM   2260 HB3  ALA P   4      14.895  -4.466   7.230  1.00  0.00      PB   H 0
ATOM   2261 C    ALA P   4      15.163  -7.857   6.429  1.00  0.00      PB   C 0
ATOM   2262 O    ALA P   4      14.373  -8.501   5.735  1.00  0.00      PB   O 0
ATOM   2263 N    PRO P   5      15.930  -8.514   7.317  1.00  0.00      PB   N 0
ATOM   2264 CD   PRO P   5      17.079  -7.946   8.038  1.00  0.00      PB   C 0
ATOM   2265 HD1  PRO P   5      17.662  -7.212   7.441  1.00  0.00      PB   H 0
ATOM   2266 HD2  PRO P   5      16.732  -7.478   8.984  1.00  0.00      PB   H 0
ATOM   2267 CA   PRO P   5      15.805  -9.964   7.489  1.00  0.00      PB   C 0
ATOM   2268 HA   PRO P   5      16.022 -10.415   6.532  1.00  0.00      PB   H 0
ATOM   2269 CB   PRO P   5      16.898 -10.274   8.522  1.00  0.00      PB   C 0
ATOM   2270 HB1  PRO P   5      17.327 -11.288   8.373  1.00  0.00      PB   H 0
ATOM   2271 HB2  PRO P   5      16.491 -10.208   9.554  1.00  0.00      PB   H 0
ATOM   2272 CG   PRO P   5      17.908  -9.182   8.311  1.00  0.00      PB   C 0
ATOM   2273 HG1  PRO P   5      18.547  -9.414   7.432  1.00  0.00      PB   H 0
ATOM   2274 HG2  PRO P   5      18.572  -9.043   9.191  1.00  0.00      PB   H 0
ATOM   2275 C    PRO P   5      14.442 -10.528   7.897  1.00  0.00      PB   C 0
ATOM   2276 O    PRO P   5      14.202 -11.715   7.698  1.00  0.00      PB   O 0
ATOM   2277 N    ASN P   6      13.552  -9.659   8.401  1.00  0.00      PB   N 0
ATOM   2278 HN   ASN P   6      13.778  -8.695   8.516  1.00  0.00      PB   H 0
ATOM   2279 CA   ASN P   6      12.206 -10.029   8.806  1.00  0.00      PB   C 0
ATOM   2280 HA   ASN P   6      12.153 -11.098   8.952  1.00  0.00      PB   H 0
ATOM   2281 CB   ASN P   6      11.843  -9.360  10.132  1.00  0.00      PB   C 0
ATOM   2282 HB1  ASN P   6      12.562  -9.701  10.908  1.00  0.00      PB   H 0
ATOM   2283 HB2  ASN P   6      10.832  -9.683  10.460  1.00  0.00      PB   H 0
ATOM   2284 CG   ASN P   6      11.884  -7.854  10.072  1.00  0.00      PB   C 0
ATOM   2285 OD1  ASN P   6      12.213  -7.257   9.037  1.00  0.00      PB   O 0
ATOM   2286 ND2  ASN P   6      11.548  -7.194  11.163  1.00  0.00      PB   N 0
ATOM   2287 HD21 ASN P   6      11.701  -6.206  11.192  1.00  0.00      PB   H 0
ATOM   2288 HD22 ASN P   6      11.338  -7.711  11.993  1.00  0.00      PB   H 0
ATOM   2289 C    ASN P   6      11.198  -9.687   7.717  1.00  0.00      PB   C 0
ATOM   2290 O    ASN P   6       9.997  -9.781   7.937  1.00  0.00      PB   O 0
ATOM   2291 N    GLY P   7      11.702  -9.282   6.552  1.00  0.00      PB   N 0
ATOM   2292 HN   GLY P   7      12.686  -9.158   6.446  1.00  0.00      PB   H 0
ATOM   2293 CA   GLY P   7      10.864  -9.059   5.391  1.00  0.00      PB   C 0
ATOM   2294 HA1  GLY P   7       9.978  -9.675   5.442  1.00  0.00      PB   H 0
ATOM   2295 HA2  GLY P   7      11.462  -9.280   4.519  1.00  0.00      PB   H 0
ATOM   2296 C    GLY P   7      10.383  -7.620   5.230  1.00  0.00      PB   C 0
ATOM   2297 O    GLY P   7       9.714  -7.318   4.244  1.00  0.00      PB   O 0
ATOM   2298 N    ILE P   8      10.683  -6.720   6.168  1.00  0.00      PB   N 0
ATOM   2299 HN   ILE P   8      11.207  -6.961   6.981  1.00  0.00      PB   H 0
ATOM   2300 CA   ILE P   8      10.203  -5.351   6.065  1.00  0.00      PB   C 0
ATOM   2301 HA   ILE P   8       9.164  -5.359   5.770  1.00  0.00      PB   H 0
ATOM   2302 CB   ILE P   8      10.309  -4.627   7.423  1.00  0.00      PB   C 0
ATOM   2303 HB   ILE P   8      11.364  -4.698   7.765  1.00  0.00      PB   H 0
ATOM   2304 CG2  ILE P   8       9.964  -3.138   7.316  1.00  0.00      PB   C 0
ATOM   2305 HG21 ILE P   8      10.088  -2.633   8.298  1.00  0.00      PB   H 0
ATOM   2306 HG22 ILE P   8      10.620  -2.602   6.597  1.00  0.00      PB   H 0
ATOM   2307 HG23 ILE P   8       8.908  -3.011   6.997  1.00  0.00      PB   H 0
ATOM   2308 CG1  ILE P   8       9.447  -5.343   8.476  1.00  0.00      PB   C 0
ATOM   2309 HG11 ILE P   8       9.780  -6.398   8.575  1.00  0.00      PB   H 0
ATOM   2310 HG12 ILE P   8       8.404  -5.365   8.093  1.00  0.00      PB   H 0
ATOM   2311 CD   ILE P   8       9.438  -4.723   9.867  1.00  0.00      PB   C 0
ATOM   2312 HD1  ILE P   8       8.924  -3.738   9.868  1.00  0.00      PB   H 0
ATOM   2313 HD2  ILE P   8       8.904  -5.391  10.576  1.00  0.00      PB   H 0
ATOM   2314 HD3  ILE P   8      10.475  -4.576  10.238  1.00  0.00      PB   H 0
ATOM   2315 C    ILE P   8      11.004  -4.632   4.980  1.00  0.00      PB   C 0
ATOM   2316 O    ILE P   8      12.239  -4.671   4.963  1.00  0.00      PB   O 0
ATOM   2317 N    SER P   9      10.290  -3.953   4.091  1.00  0.00      PB   N 0
ATOM   2318 HN   SER P   9       9.295  -3.952   4.152  1.00  0.00      PB   H 0
ATOM   2319 CA   SER P   9      10.889  -3.150   3.041  1.00  0.00      PB   C 0
ATOM   2320 HA   SER P   9      11.819  -3.603   2.731  1.00  0.00      PB   H 0
ATOM   2321 CB   SER P   9       9.965  -3.046   1.854  1.00  0.00      PB   C 0
ATOM   2322 HB1  SER P   9      10.378  -2.354   1.089  1.00  0.00      PB   H 0
ATOM   2323 HB2  SER P   9       8.974  -2.652   2.166  1.00  0.00      PB   H 0
ATOM   2324 OG   SER P   9       9.793  -4.313   1.245  1.00  0.00      PB   O 0
ATOM   2325 HG1  SER P   9      10.667  -4.618   0.989  1.00  0.00      PB   H 0
ATOM   2326 C    SER P   9      11.210  -1.754   3.557  1.00  0.00      PB   C 0
ATOM   2327 O    SER P   9      10.505  -1.209   4.403  1.00  0.00      PB   O 0
ATOM   2328 N    LEU P  10      12.267  -1.148   3.033  1.00  0.00      PB   N 0
ATOM   2329 HN   LEU P  10      12.823  -1.590   2.333  1.00  0.00      PB   H 0
ATOM   2330 CA   LEU P  10      12.628   0.211   3.407  1.00  0.00      PB   C 0
ATOM   2331 HA   LEU P  10      12.812   0.244   4.471  1.00  0.00      PB   H 0
ATOM   2332 CB   LEU P  10      13.894   0.620   2.662  1.00  0.00      PB   C 0
ATOM   2333 HB1  LEU P  10      13.746   0.414   1.580  1.00  0.00      PB   H 0
ATOM   2334 HB2  LEU P  10      14.725  -0.033   3.005  1.00  0.00      PB   H 0
ATOM   2335 CG   LEU P  10      14.324   2.079   2.818  1.00  0.00      PB   C 0
ATOM   2336 HG   LEU P  10      13.491   2.758   2.536  1.00  0.00      PB   H 0
ATOM   2337 CD1  LEU P  10      14.721   2.372   4.249  1.00  0.00      PB   C 0
ATOM   2338 HD11 LEU P  10      15.560   1.715   4.562  1.00  0.00      PB   H 0
ATOM   2339 HD12 LEU P  10      15.055   3.426   4.362  1.00  0.00      PB   H 0
ATOM   2340 HD13 LEU P  10      13.875   2.204   4.950  1.00  0.00      PB   H 0
ATOM   2341 CD2  LEU P  10      15.472   2.372   1.873  1.00  0.00      PB   C 0
ATOM   2342 HD21 LEU P  10      15.173   2.163   0.824  1.00  0.00      PB   H 0
ATOM   2343 HD22 LEU P  10      15.738   3.448   1.953  1.00  0.00      PB   H 0
ATOM   2344 HD23 LEU P  10      16.356   1.767   2.167  1.00  0.00      PB   H 0
ATOM   2345 C    LEU P  10      11.486   1.143   3.027  1.00  0.00      PB   C 0
ATOM   2346 O    LEU P  10      11.168   1.235   1.830  1.00  0.00      PB   O 0
ATOM   2347 N    PRO P  11      10.831   1.876   3.969  1.00  0.00      PB   N 0
ATOM   2348 CD   PRO P  11      10.964   1.775   5.433  1.00  0.00      PB   C 0
ATOM   2349 HD1  PRO P  11      11.138   0.735   5.781  1.00  0.00      PB   H 0
ATOM   2350 HD2  PRO P  11      11.798   2.433   5.758  1.00  0.00      PB   H 0
ATOM   2351 CA   PRO P  11       9.762   2.806   3.602  1.00  0.00      PB   C 0
ATOM   2352 HA   PRO P  11       8.973   2.239   3.132  1.00  0.00      PB   H 0
ATOM   2353 CB   PRO P  11       9.307   3.409   4.915  1.00  0.00      PB   C 0
ATOM   2354 HB1  PRO P  11       8.231   3.684   4.904  1.00  0.00      PB   H 0
ATOM   2355 HB2  PRO P  11       9.903   4.310   5.177  1.00  0.00      PB   H 0
ATOM   2356 CG   PRO P  11       9.615   2.312   5.920  1.00  0.00      PB   C 0
ATOM   2357 HG1  PRO P  11       8.848   1.511   5.847  1.00  0.00      PB   H 0
ATOM   2358 HG2  PRO P  11       9.653   2.682   6.967  1.00  0.00      PB   H 0
ATOM   2359 C    PRO P  11      10.246   3.859   2.599  1.00  0.00      PB   C 0
ATOM   2360 O    PRO P  11      11.209   4.575   2.839  1.00  0.00      PB   O 0
ATOM   2361 N    ALA P  12       9.581   3.946   1.448  1.00  0.00      PB   N 0
ATOM   2362 HN   ALA P  12       8.804   3.355   1.246  1.00  0.00      PB   H 0
ATOM   2363 CA   ALA P  12       9.980   4.898   0.432  1.00  0.00      PB   C 0
ATOM   2364 HA   ALA P  12      11.053   4.864   0.312  1.00  0.00      PB   H 0
ATOM   2365 CB   ALA P  12       9.333   4.510  -0.867  1.00  0.00      PB   C 0
ATOM   2366 HB1  ALA P  12       9.657   5.182  -1.690  1.00  0.00      PB   H 0
ATOM   2367 HB2  ALA P  12       9.606   3.470  -1.146  1.00  0.00      PB   H 0
ATOM   2368 HB3  ALA P  12       8.225   4.558  -0.793  1.00  0.00      PB   H 0
ATOM   2369 C    ALA P  12       9.605   6.311   0.849  1.00  0.00      PB   C 0
ATOM   2370 O    ALA P  12       8.508   6.538   1.379  1.00  0.00      PB   O 0
ATOM   2371 N    GLY P  13      10.494   7.270   0.572  1.00  0.00      PB   N 0
ATOM   2372 HN   GLY P  13      11.348   7.037   0.114  1.00  0.00      PB   H 0
ATOM   2373 CA   GLY P  13      10.192   8.675   0.773  1.00  0.00      PB   C 0
ATOM   2374 HA1  GLY P  13       9.211   8.890   0.376  1.00  0.00      PB   H 0
ATOM   2375 HA2  GLY P  13      10.964   9.246   0.279  1.00  0.00      PB   H 0
ATOM   2376 C    GLY P  13      10.191   9.114   2.235  1.00  0.00      PB   C 0
ATOM   2377 O    GLY P  13       9.697  10.195   2.508  1.00  0.00      PB   O 0
ATOM   2378 N    TYR P  14      10.883   8.383   3.112  1.00  0.00      PB   N 0
ATOM   2379 HN   TYR P  14      11.349   7.546   2.836  1.00  0.00      PB   H 0
ATOM   2380 CA   TYR P  14      10.849   8.750   4.524  1.00  0.00      PB   C 0
ATOM   2381 HA   TYR P  14       9.812   8.854   4.806  1.00  0.00      PB   H 0
ATOM   2382 CB   TYR P  14      11.473   7.692   5.444  1.00  0.00      PB   C 0
ATOM   2383 HB1  TYR P  14      11.004   6.708   5.229  1.00  0.00      PB   H 0
ATOM   2384 HB2  TYR P  14      11.244   7.938   6.503  1.00  0.00      PB   H 0
ATOM   2385 CG   TYR P  14      12.976   7.559   5.327  1.00  0.00      PB   C 0
ATOM   2386 CD1  TYR P  14      13.815   8.534   5.829  1.00  0.00      PB   C 0
ATOM   2387 HD1  TYR P  14      13.412   9.375   6.374  1.00  0.00      PB   H 0
ATOM   2388 CE1  TYR P  14      15.182   8.463   5.639  1.00  0.00      PB   C 0
ATOM   2389 HE1  TYR P  14      15.822   9.249   6.011  1.00  0.00      PB   H 0
ATOM   2390 CZ   TYR P  14      15.737   7.364   5.016  1.00  0.00      PB   C 0
ATOM   2391 OH   TYR P  14      17.117   7.312   4.864  1.00  0.00      PB   O 0
ATOM   2392 HH   TYR P  14      17.362   6.390   4.760  1.00  0.00      PB   H 0
ATOM   2393 CD2  TYR P  14      13.550   6.483   4.672  1.00  0.00      PB   C 0
ATOM   2394 HD2  TYR P  14      12.909   5.710   4.275  1.00  0.00      PB   H 0
ATOM   2395 CE2  TYR P  14      14.916   6.365   4.538  1.00  0.00      PB   C 0
ATOM   2396 HE2  TYR P  14      15.344   5.523   4.015  1.00  0.00      PB   H 0
ATOM   2397 C    TYR P  14      11.492  10.124   4.743  1.00  0.00      PB   C 0
ATOM   2398 O    TYR P  14      11.162  10.817   5.703  1.00  0.00      PB   O 0
ATOM   2399 N    LYS P  15      12.429  10.557   3.875  1.00  0.00      PB   N 0
ATOM   2400 HN   LYS P  15      12.757   9.981   3.130  1.00  0.00      PB   H 0
ATOM   2401 CA   LYS P  15      13.077  11.825   4.085  1.00  0.00      PB   C 0
ATOM   2402 HA   LYS P  15      13.447  11.843   5.099  1.00  0.00      PB   H 0
ATOM   2403 CB   LYS P  15      14.269  11.999   3.146  1.00  0.00      PB   C 0
ATOM   2404 HB1  LYS P  15      14.899  11.088   3.232  1.00  0.00      PB   H 0
ATOM   2405 HB2  LYS P  15      14.882  12.847   3.520  1.00  0.00      PB   H 0
ATOM   2406 CG   LYS P  15      13.966  12.272   1.667  1.00  0.00      PB   C 0
ATOM   2407 HG1  LYS P  15      13.234  13.101   1.563  1.00  0.00      PB   H 0
ATOM   2408 HG2  LYS P  15      13.458  11.373   1.256  1.00  0.00      PB   H 0
ATOM   2409 CD   LYS P  15      15.143  12.610   0.760  1.00  0.00      PB   C 0
ATOM   2410 HD1  LYS P  15      15.448  13.646   1.019  1.00  0.00      PB   H 0
ATOM   2411 HD2  LYS P  15      14.764  12.644  -0.284  1.00  0.00      PB   H 0
ATOM   2412 CE   LYS P  15      16.288  11.751   0.869  1.00  0.00      PB   C 0
ATOM   2413 HE1  LYS P  15      16.025  10.726   0.529  1.00  0.00      PB   H 0
ATOM   2414 HE2  LYS P  15      16.666  11.675   1.911  1.00  0.00      PB   H 0
ATOM   2415 NZ   LYS P  15      17.413  12.218   0.045  1.00  0.00      PB   N 0
ATOM   2416 HZ1  LYS P  15      18.068  11.416  -0.053  1.00  0.00      PB   H 0
ATOM   2417 HZ2  LYS P  15      17.072  12.506  -0.894  1.00  0.00      PB   H 0
ATOM   2418 HZ3  LYS P  15      17.898  13.023   0.490  1.00  0.00      PB   H 0
ATOM   2419 C    LYS P  15      12.135  13.016   3.936  1.00  0.00      PB   C 0
ATOM   2420 O    LYS P  15      12.491  14.133   4.316  1.00  0.00      PB   O 0
ATOM   2421 N    ASP P  16      10.924  12.765   3.399  1.00  0.00      PB   N 0
ATOM   2422 HN   ASP P  16      10.682  11.854   3.074  1.00  0.00      PB   H 0
ATOM   2423 CA   ASP P  16       9.928  13.801   3.208  1.00  0.00      PB   C 0
ATOM   2424 HA   ASP P  16      10.402  14.770   3.259  1.00  0.00      PB   H 0
ATOM   2425 CB   ASP P  16       9.299  13.669   1.820  1.00  0.00      PB   C 0
ATOM   2426 HB1  ASP P  16       8.399  14.308   1.694  1.00  0.00      PB   H 0
ATOM   2427 HB2  ASP P  16       8.968  12.618   1.676  1.00  0.00      PB   H 0
ATOM   2428 CG   ASP P  16      10.248  14.016   0.677  1.00  0.00      PB   C 0
ATOM   2429 OD1  ASP P  16      11.212  14.776   0.901  1.00  0.00      PB   O 0
ATOM   2430 OD2  ASP P  16      10.064  13.428  -0.395  1.00  0.00      PB   O 0
ATOM   2431 C    ASP P  16       8.873  13.832   4.316  1.00  0.00      PB   C 0
ATOM   2432 O    ASP P  16       7.875  14.556   4.204  1.00  0.00      PB   O 0
ATOM   2433 N    TRP P  17       9.044  12.979   5.330  1.00  0.00      PB   N 0
ATOM   2434 HN   TRP P  17       9.821  12.354   5.346  1.00  0.00      PB   H 0
ATOM   2435 CA   TRP P  17       8.128  12.881   6.442  1.00  0.00      PB   C 0
ATOM   2436 HA   TRP P  17       7.116  12.978   6.078  1.00  0.00      PB   H 0
ATOM   2437 CB   TRP P  17       8.280  11.525   7.130  1.00  0.00      PB   C 0
ATOM   2438 HB1  TRP P  17       7.753  11.525   8.108  1.00  0.00      PB   H 0
ATOM   2439 HB2  TRP P  17       9.354  11.374   7.369  1.00  0.00      PB   H 0
ATOM   2440 CG   TRP P  17       7.810  10.343   6.314  1.00  0.00      PB   C 0
ATOM   2441 CD1  TRP P  17       7.226  10.304   5.074  1.00  0.00      PB   C 0
ATOM   2442 HD1  TRP P  17       7.021  11.175   4.469  1.00  0.00      PB   H 0
ATOM   2443 NE1  TRP P  17       6.994   9.006   4.716  1.00  0.00      PB   N 0
ATOM   2444 HE1  TRP P  17       6.819   8.695   3.808  1.00  0.00      PB   H 0
ATOM   2445 CE2  TRP P  17       7.415   8.162   5.701  1.00  0.00      PB   C 0
ATOM   2446 CD2  TRP P  17       7.939   8.973   6.729  1.00  0.00      PB   C 0
ATOM   2447 CE3  TRP P  17       8.461   8.368   7.872  1.00  0.00      PB   C 0
ATOM   2448 HE3  TRP P  17       8.878   8.965   8.670  1.00  0.00      PB   H 0
ATOM   2449 CZ3  TRP P  17       8.461   6.997   7.945  1.00  0.00      PB   C 0
ATOM   2450 HZ3  TRP P  17       8.867   6.520   8.825  1.00  0.00      PB   H 0
ATOM   2451 CZ2  TRP P  17       7.405   6.772   5.789  1.00  0.00      PB   C 0
ATOM   2452 HZ2  TRP P  17       7.008   6.157   4.995  1.00  0.00      PB   H 0
ATOM   2453 CH2  TRP P  17       7.906   6.212   6.944  1.00  0.00      PB   C 0
ATOM   2454 HH2  TRP P  17       7.907   5.137   7.049  1.00  0.00      PB   H 0
ATOM   2455 C    TRP P  17       8.336  14.011   7.453  1.00  0.00      PB   C 0
ATOM   2456 O    TRP P  17       9.426  14.552   7.620  1.00  0.00      PB   O 0
ATOM   2457 N    LYS P  18       7.260  14.297   8.179  1.00  0.00      PB   N 0
ATOM   2458 HN   LYS P  18       6.406  13.801   8.042  1.00  0.00      PB   H 0
ATOM   2459 CA   LYS P  18       7.272  15.340   9.179  1.00  0.00      PB   C 0
ATOM   2460 HA   LYS P  18       7.784  16.198   8.768  1.00  0.00      PB   H 0
ATOM   2461 CB   LYS P  18       5.846  15.753   9.528  1.00  0.00      PB   C 0
ATOM   2462 HB1  LYS P  18       5.845  16.542  10.310  1.00  0.00      PB   H 0
ATOM   2463 HB2  LYS P  18       5.307  14.872   9.938  1.00  0.00      PB   H 0
ATOM   2464 CG   LYS P  18       5.078  16.271   8.317  1.00  0.00      PB   C 0
ATOM   2465 HG1  LYS P  18       5.177  15.529   7.496  1.00  0.00      PB   H 0
ATOM   2466 HG2  LYS P  18       5.548  17.214   7.964  1.00  0.00      PB   H 0
ATOM   2467 CD   LYS P  18       3.602  16.494   8.594  1.00  0.00      PB   C 0
ATOM   2468 HD1  LYS P  18       3.490  17.285   9.366  1.00  0.00      PB   H 0
ATOM   2469 HD2  LYS P  18       3.168  15.565   9.022  1.00  0.00      PB   H 0
ATOM   2470 CE   LYS P  18       2.827  16.889   7.366  1.00  0.00      PB   C 0
ATOM   2471 HE1  LYS P  18       3.221  17.844   6.957  1.00  0.00      PB   H 0
ATOM   2472 HE2  LYS P  18       1.756  17.038   7.622  1.00  0.00      PB   H 0
ATOM   2473 NZ   LYS P  18       2.910  15.892   6.302  1.00  0.00      PB   N 0
ATOM   2474 HZ1  LYS P  18       2.282  16.123   5.506  1.00  0.00      PB   H 0
ATOM   2475 HZ2  LYS P  18       3.881  15.825   5.936  1.00  0.00      PB   H 0
ATOM   2476 HZ3  LYS P  18       2.647  14.952   6.662  1.00  0.00      PB   H 0
ATOM   2477 C    LYS P  18       8.029  14.914  10.441  1.00  0.00      PB   C 0
ATOM   2478 O    LYS P  18       8.089  13.739  10.797  1.00  0.00      PB   O 0
ATOM   2479 N    MET P  19       8.520  15.950  11.104  1.00  0.00      PB   N 0
ATOM   2480 HN   MET P  19       8.374  16.870  10.748  1.00  0.00      PB   H 0
ATOM   2481 CA   MET P  19       9.307  15.848  12.325  1.00  0.00      PB   C 0
ATOM   2482 HA   MET P  19      10.025  15.049  12.209  1.00  0.00      PB   H 0
ATOM   2483 CB   MET P  19      10.043  17.188  12.493  1.00  0.00      PB   C 0
ATOM   2484 HB1  MET P  19       9.310  18.017  12.592  1.00  0.00      PB   H 0
ATOM   2485 HB2  MET P  19      10.579  17.368  11.537  1.00  0.00      PB   H 0
ATOM   2486 CG   MET P  19      11.082  17.219  13.595  1.00  0.00      PB   C 0
ATOM   2487 HG1  MET P  19      11.786  18.045  13.356  1.00  0.00      PB   H 0
ATOM   2488 HG2  MET P  19      11.661  16.271  13.593  1.00  0.00      PB   H 0
ATOM   2489 SD   MET P  19      10.433  17.555  15.234  1.00  0.00      PB   S 0
ATOM   2490 CE   MET P  19       9.820  19.239  15.066  1.00  0.00      PB   C 0
ATOM   2491 HE1  MET P  19       9.528  19.641  16.060  1.00  0.00      PB   H 0
ATOM   2492 HE2  MET P  19      10.596  19.908  14.636  1.00  0.00      PB   H 0
ATOM   2493 HE3  MET P  19       8.925  19.281  14.409  1.00  0.00      PB   H 0
ATOM   2494 C    MET P  19       8.418  15.521  13.538  1.00  0.00      PB   C 0
ATOM   2495 O    MET P  19       7.434  16.219  13.798  1.00  0.00      PB   O 0
ATOM   2496 N    ILE P  20       8.828  14.512  14.318  1.00  0.00      PB   N 0
ATOM   2497 HN   ILE P  20       9.612  13.957  14.052  1.00  0.00      PB   H 0
ATOM   2498 CA   ILE P  20       8.270  14.235  15.615  1.00  0.00      PB   C 0
ATOM   2499 HA   ILE P  20       7.348  14.781  15.749  1.00  0.00      PB   H 0
ATOM   2500 CB   ILE P  20       7.939  12.750  15.738  1.00  0.00      PB   C 0
ATOM   2501 HB   ILE P  20       8.801  12.146  15.383  1.00  0.00      PB   H 0
ATOM   2502 CG2  ILE P  20       7.657  12.404  17.197  1.00  0.00      PB   C 0
ATOM   2503 HG21 ILE P  20       7.332  11.346  17.288  1.00  0.00      PB   H 0
ATOM   2504 HG22 ILE P  20       8.558  12.509  17.838  1.00  0.00      PB   H 0
ATOM   2505 HG23 ILE P  20       6.845  13.046  17.602  1.00  0.00      PB   H 0
ATOM   2506 CG1  ILE P  20       6.719  12.457  14.819  1.00  0.00      PB   C 0
ATOM   2507 HG11 ILE P  20       6.939  12.829  13.795  1.00  0.00      PB   H 0
ATOM   2508 HG12 ILE P  20       5.852  13.042  15.194  1.00  0.00      PB   H 0
ATOM   2509 CD   ILE P  20       6.326  11.014  14.700  1.00  0.00      PB   C 0
ATOM   2510 HD1  ILE P  20       6.011  10.596  15.680  1.00  0.00      PB   H 0
ATOM   2511 HD2  ILE P  20       5.475  10.895  13.996  1.00  0.00      PB   H 0
ATOM   2512 HD3  ILE P  20       7.178  10.408  14.323  1.00  0.00      PB   H 0
ATOM   2513 C    ILE P  20       9.210  14.744  16.710  1.00  0.00      PB   C 0
ATOM   2514 O    ILE P  20       8.763  15.315  17.703  1.00  0.00      PB   O 0
ATOM   2515 N    GLY P  21      10.517  14.564  16.548  1.00  0.00      PB   N 0
ATOM   2516 HN   GLY P  21      10.899  14.114  15.745  1.00  0.00      PB   H 0
ATOM   2517 CA   GLY P  21      11.431  15.111  17.530  1.00  0.00      PB   C 0
ATOM   2518 HA1  GLY P  21      11.330  14.487  18.405  1.00  0.00      PB   H 0
ATOM   2519 HA2  GLY P  21      11.220  16.156  17.700  1.00  0.00      PB   H 0
ATOM   2520 C    GLY P  21      12.880  14.999  17.102  1.00  0.00      PB   C 0
ATOM   2521 O    GLY P  21      13.162  14.727  15.929  1.00  0.00      PB   O 0
ATOM   2522 N    VAL P  22      13.765  15.264  18.063  1.00  0.00      PB   N 0
ATOM   2523 HN   VAL P  22      13.466  15.471  18.991  1.00  0.00      PB   H 0
ATOM   2524 CA   VAL P  22      15.205  15.145  17.884  1.00  0.00      PB   C 0
ATOM   2525 HA   VAL P  22      15.409  14.431  17.100  1.00  0.00      PB   H 0
ATOM   2526 CB   VAL P  22      15.836  16.485  17.520  1.00  0.00      PB   C 0
ATOM   2527 HB   VAL P  22      16.931  16.319  17.436  1.00  0.00      PB   H 0
ATOM   2528 CG1  VAL P  22      15.403  16.977  16.147  1.00  0.00      PB   C 0
ATOM   2529 HG11 VAL P  22      15.987  17.878  15.862  1.00  0.00      PB   H 0
ATOM   2530 HG12 VAL P  22      15.571  16.190  15.381  1.00  0.00      PB   H 0
ATOM   2531 HG13 VAL P  22      14.326  17.250  16.144  1.00  0.00      PB   H 0
ATOM   2532 CG2  VAL P  22      15.628  17.549  18.564  1.00  0.00      PB   C 0
ATOM   2533 HG21 VAL P  22      14.552  17.806  18.663  1.00  0.00      PB   H 0
ATOM   2534 HG22 VAL P  22      16.002  17.230  19.560  1.00  0.00      PB   H 0
ATOM   2535 HG23 VAL P  22      16.165  18.478  18.277  1.00  0.00      PB   H 0
ATOM   2536 C    VAL P  22      15.801  14.574  19.160  1.00  0.00      PB   C 0
ATOM   2537 O    VAL P  22      15.157  14.619  20.184  1.00  0.00      PB   O 0
ATOM   2538 N    SER P  23      17.034  14.087  19.094  1.00  0.00      PB   N 0
ATOM   2539 HN   SER P  23      17.524  14.003  18.230  1.00  0.00      PB   H 0
ATOM   2540 CA   SER P  23      17.695  13.572  20.281  1.00  0.00      PB   C 0
ATOM   2541 HA   SER P  23      17.512  14.250  21.102  1.00  0.00      PB   H 0
ATOM   2542 CB   SER P  23      17.192  12.206  20.631  1.00  0.00      PB   C 0
ATOM   2543 HB1  SER P  23      16.083  12.203  20.696  1.00  0.00      PB   H 0
ATOM   2544 HB2  SER P  23      17.565  11.887  21.628  1.00  0.00      PB   H 0
ATOM   2545 OG   SER P  23      17.586  11.234  19.678  1.00  0.00      PB   O 0
ATOM   2546 HG1  SER P  23      17.183  10.408  19.955  1.00  0.00      PB   H 0
ATOM   2547 C    SER P  23      19.194  13.528  20.060  1.00  0.00      PB   C 0
ATOM   2548 O    SER P  23      19.675  13.681  18.936  1.00  0.00      PB   O 0
ATOM   2549 N    SER P  24      19.916  13.253  21.154  1.00  0.00      PB   N 0
ATOM   2550 HN   SER P  24      19.476  13.160  22.044  1.00  0.00      PB   H 0
ATOM   2551 CA   SER P  24      21.351  13.030  21.099  1.00  0.00      PB   C 0
ATOM   2552 HA   SER P  24      21.612  12.598  20.144  1.00  0.00      PB   H 0
ATOM   2553 CB   SER P  24      22.085  14.316  21.287  1.00  0.00      PB   C 0
ATOM   2554 HB1  SER P  24      21.805  14.778  22.258  1.00  0.00      PB   H 0
ATOM   2555 HB2  SER P  24      21.794  15.022  20.480  1.00  0.00      PB   H 0
ATOM   2556 OG   SER P  24      23.500  14.131  21.264  1.00  0.00      PB   O 0
ATOM   2557 HG1  SER P  24      23.742  13.612  20.493  1.00  0.00      PB   H 0
ATOM   2558 C    SER P  24      21.714  12.005  22.165  1.00  0.00      PB   C 0
ATOM   2559 O    SER P  24      21.253  12.134  23.282  1.00  0.00      PB   O 0
ATOM   2560 N    ARG P  25      22.441  10.954  21.800  1.00  0.00      PB   N 0
ATOM   2561 HN   ARG P  25      22.780  10.820  20.872  1.00  0.00      PB   H 0
ATOM   2562 CA   ARG P  25      22.808   9.934  22.770  1.00  0.00      PB   C 0
ATOM   2563 HA   ARG P  25      22.230  10.021  23.678  1.00  0.00      PB   H 0
ATOM   2564 CB   ARG P  25      22.574   8.545  22.174  1.00  0.00      PB   C 0
ATOM   2565 HB1  ARG P  25      23.114   7.763  22.750  1.00  0.00      PB   H 0
ATOM   2566 HB2  ARG P  25      22.989   8.540  21.143  1.00  0.00      PB   H 0
ATOM   2567 CG   ARG P  25      21.097   8.203  22.090  1.00  0.00      PB   C 0
ATOM   2568 HG1  ARG P  25      20.903   7.571  21.197  1.00  0.00      PB   H 0
ATOM   2569 HG2  ARG P  25      20.486   9.122  21.964  1.00  0.00      PB   H 0
ATOM   2570 CD   ARG P  25      20.685   7.492  23.365  1.00  0.00      PB   C 0
ATOM   2571 HD1  ARG P  25      19.586   7.574  23.508  1.00  0.00      PB   H 0
ATOM   2572 HD2  ARG P  25      21.171   7.943  24.256  1.00  0.00      PB   H 0
ATOM   2573 NE   ARG P  25      21.056   6.081  23.296  1.00  0.00      PB   N 0
ATOM   2574 HE   ARG P  25      21.871   5.776  23.788  1.00  0.00      PB   H 0
ATOM   2575 CZ   ARG P  25      20.398   5.155  22.622  1.00  0.00      PB   C 0
ATOM   2576 NH1  ARG P  25      19.299   5.458  21.956  1.00  0.00      PB   N 0
ATOM   2577 HH11 ARG P  25      18.974   6.402  21.906  1.00  0.00      PB   H 0
ATOM   2578 HH12 ARG P  25      18.750   4.740  21.527  1.00  0.00      PB   H 0
ATOM   2579 NH2  ARG P  25      20.849   3.915  22.605  1.00  0.00      PB   N 0
ATOM   2580 HH21 ARG P  25      21.735   3.720  23.025  1.00  0.00      PB   H 0
ATOM   2581 HH22 ARG P  25      20.440   3.270  21.960  1.00  0.00      PB   H 0
ATOM   2582 C    ARG P  25      24.257  10.153  23.133  1.00  0.00      PB   C 0
ATOM   2583 O    ARG P  25      25.132  10.004  22.282  1.00  0.00      PB   O 0
ATOM   2584 N    ILE P  26      24.479  10.460  24.406  1.00  0.00      PB   N 0
ATOM   2585 HN   ILE P  26      23.723  10.538  25.051  1.00  0.00      PB   H 0
ATOM   2586 CA   ILE P  26      25.805  10.748  24.918  1.00  0.00      PB   C 0
ATOM   2587 HA   ILE P  26      26.167  11.642  24.432  1.00  0.00      PB   H 0
ATOM   2588 CB   ILE P  26      25.729  11.017  26.434  1.00  0.00      PB   C 0
ATOM   2589 HB   ILE P  26      25.196  10.164  26.906  1.00  0.00      PB   H 0
ATOM   2590 CG2  ILE P  26      27.124  11.107  27.049  1.00  0.00      PB   C 0
ATOM   2591 HG21 ILE P  26      27.069  11.308  28.140  1.00  0.00      PB   H 0
ATOM   2592 HG22 ILE P  26      27.694  10.161  26.926  1.00  0.00      PB   H 0
ATOM   2593 HG23 ILE P  26      27.702  11.929  26.575  1.00  0.00      PB   H 0
ATOM   2594 CG1  ILE P  26      24.920  12.294  26.723  1.00  0.00      PB   C 0
ATOM   2595 HG11 ILE P  26      23.941  12.247  26.199  1.00  0.00      PB   H 0
ATOM   2596 HG12 ILE P  26      25.465  13.166  26.304  1.00  0.00      PB   H 0
ATOM   2597 CD   ILE P  26      24.641  12.539  28.201  1.00  0.00      PB   C 0
ATOM   2598 HD1  ILE P  26      25.576  12.737  28.767  1.00  0.00      PB   H 0
ATOM   2599 HD2  ILE P  26      23.985  13.428  28.319  1.00  0.00      PB   H 0
ATOM   2600 HD3  ILE P  26      24.123  11.667  28.655  1.00  0.00      PB   H 0
ATOM   2601 C    ILE P  26      26.778   9.626  24.538  1.00  0.00      PB   C 0
ATOM   2602 O    ILE P  26      27.877   9.910  24.095  1.00  0.00      PB   O 0
ATOM   2603 N    GLU P  27      26.394   8.357  24.693  1.00  0.00      PB   N 0
ATOM   2604 HN   GLU P  27      25.488   8.089  25.012  1.00  0.00      PB   H 0
ATOM   2605 CA   GLU P  27      27.342   7.261  24.524  1.00  0.00      PB   C 0
ATOM   2606 HA   GLU P  27      28.296   7.580  24.917  1.00  0.00      PB   H 0
ATOM   2607 CB   GLU P  27      26.936   5.997  25.287  1.00  0.00      PB   C 0
ATOM   2608 HB1  GLU P  27      26.712   6.275  26.339  1.00  0.00      PB   H 0
ATOM   2609 HB2  GLU P  27      27.815   5.318  25.316  1.00  0.00      PB   H 0
ATOM   2610 CG   GLU P  27      25.756   5.209  24.706  1.00  0.00      PB   C 0
ATOM   2611 HG1  GLU P  27      25.742   4.228  25.228  1.00  0.00      PB   H 0
ATOM   2612 HG2  GLU P  27      25.893   4.986  23.626  1.00  0.00      PB   H 0
ATOM   2613 CD   GLU P  27      24.352   5.769  24.892  1.00  0.00      PB   C 0
ATOM   2614 OE1  GLU P  27      24.189   6.911  25.351  1.00  0.00      PB   O 0
ATOM   2615 OE2  GLU P  27      23.394   5.060  24.522  1.00  0.00      PB   O 0
ATOM   2616 C    GLU P  27      27.560   6.934  23.044  1.00  0.00      PB   C 0
ATOM   2617 O    GLU P  27      28.516   6.232  22.699  1.00  0.00      PB   O 0
ATOM   2618 N    GLN P  28      26.659   7.415  22.182  1.00  0.00      PB   N 0
ATOM   2619 HN   GLN P  28      25.909   7.987  22.504  1.00  0.00      PB   H 0
ATOM   2620 CA   GLN P  28      26.774   7.162  20.755  1.00  0.00      PB   C 0
ATOM   2621 HA   GLN P  28      27.392   6.293  20.581  1.00  0.00      PB   H 0
ATOM   2622 CB   GLN P  28      25.419   6.899  20.117  1.00  0.00      PB   C 0
ATOM   2623 HB1  GLN P  28      25.546   6.743  19.024  1.00  0.00      PB   H 0
ATOM   2624 HB2  GLN P  28      24.788   7.804  20.248  1.00  0.00      PB   H 0
ATOM   2625 CG   GLN P  28      24.695   5.693  20.696  1.00  0.00      PB   C 0
ATOM   2626 HG1  GLN P  28      24.484   5.861  21.774  1.00  0.00      PB   H 0
ATOM   2627 HG2  GLN P  28      25.358   4.805  20.611  1.00  0.00      PB   H 0
ATOM   2628 CD   GLN P  28      23.374   5.410  20.024  1.00  0.00      PB   C 0
ATOM   2629 OE1  GLN P  28      22.718   6.292  19.457  1.00  0.00      PB   O 0
ATOM   2630 NE2  GLN P  28      22.962   4.157  20.103  1.00  0.00      PB   N 0
ATOM   2631 HE21 GLN P  28      22.096   3.947  19.650  1.00  0.00      PB   H 0
ATOM   2632 HE22 GLN P  28      23.397   3.537  20.756  1.00  0.00      PB   H 0
ATOM   2633 C    GLN P  28      27.456   8.312  20.014  1.00  0.00      PB   C 0
ATOM   2634 O    GLN P  28      27.787   8.170  18.830  1.00  0.00      PB   O 0
ATOM   2635 N    ASN P  29      27.652   9.447  20.695  1.00  0.00      PB   N 0
ATOM   2636 HN   ASN P  29      27.364   9.521  21.647  1.00  0.00      PB   H 0
ATOM   2637 CA   ASN P  29      28.275  10.617  20.092  1.00  0.00      PB   C 0
ATOM   2638 HA   ASN P  29      28.115  11.441  20.771  1.00  0.00      PB   H 0
ATOM   2639 CB   ASN P  29      29.761  10.377  19.909  1.00  0.00      PB   C 0
ATOM   2640 HB1  ASN P  29      29.931   9.566  19.169  1.00  0.00      PB   H 0
ATOM   2641 HB2  ASN P  29      30.181  10.040  20.881  1.00  0.00      PB   H 0
ATOM   2642 CG   ASN P  29      30.496  11.631  19.521  1.00  0.00      PB   C 0
ATOM   2643 OD1  ASN P  29      30.200  12.724  20.015  1.00  0.00      PB   O 0
ATOM   2644 ND2  ASN P  29      31.447  11.492  18.623  1.00  0.00      PB   N 0
ATOM   2645 HD21 ASN P  29      31.917  12.331  18.348  1.00  0.00      PB   H 0
ATOM   2646 HD22 ASN P  29      31.625  10.595  18.219  1.00  0.00      PB   H 0
ATOM   2647 C    ASN P  29      27.563  10.966  18.794  1.00  0.00      PB   C 0
ATOM   2648 O    ASN P  29      28.184  11.163  17.746  1.00  0.00      PB   O 0
ATOM   2649 N    ASN P  30      26.243  11.059  18.857  1.00  0.00      PB   N 0
ATOM   2650 HN   ASN P  30      25.734  10.968  19.709  1.00  0.00      PB   H 0
ATOM   2651 CA   ASN P  30      25.469  11.274  17.644  1.00  0.00      PB   C 0
ATOM   2652 HA   ASN P  30      26.106  11.663  16.863  1.00  0.00      PB   H 0
ATOM   2653 CB   ASN P  30      24.843   9.990  17.136  1.00  0.00      PB   C 0
ATOM   2654 HB1  ASN P  30      25.659   9.248  17.002  1.00  0.00      PB   H 0
ATOM   2655 HB2  ASN P  30      24.350  10.124  16.150  1.00  0.00      PB   H 0
ATOM   2656 CG   ASN P  30      23.833   9.432  18.084  1.00  0.00      PB   C 0
ATOM   2657 OD1  ASN P  30      23.553  10.009  19.161  1.00  0.00      PB   O 0
ATOM   2658 ND2  ASN P  30      23.311   8.291  17.663  1.00  0.00      PB   N 0
ATOM   2659 HD21 ASN P  30      22.792   7.748  18.323  1.00  0.00      PB   H 0
ATOM   2660 HD22 ASN P  30      23.674   7.872  16.831  1.00  0.00      PB   H 0
ATOM   2661 C    ASN P  30      24.409  12.349  17.849  1.00  0.00      PB   C 0
ATOM   2662 O    ASN P  30      24.246  12.910  18.928  1.00  0.00      PB   O 0
ATOM   2663 N    LEU P  31      23.794  12.693  16.725  1.00  0.00      PB   N 0
ATOM   2664 HN   LEU P  31      24.094  12.289  15.864  1.00  0.00      PB   H 0
ATOM   2665 CA   LEU P  31      22.609  13.516  16.651  1.00  0.00      PB   C 0
ATOM   2666 HA   LEU P  31      22.217  13.705  17.639  1.00  0.00      PB   H 0
ATOM   2667 CB   LEU P  31      22.918  14.821  15.923  1.00  0.00      PB   C 0
ATOM   2668 HB1  LEU P  31      21.974  15.379  15.744  1.00  0.00      PB   H 0
ATOM   2669 HB2  LEU P  31      23.336  14.560  14.927  1.00  0.00      PB   H 0
ATOM   2670 CG   LEU P  31      23.893  15.777  16.596  1.00  0.00      PB   C 0
ATOM   2671 HG   LEU P  31      24.771  15.204  16.963  1.00  0.00      PB   H 0
ATOM   2672 CD1  LEU P  31      24.361  16.794  15.586  1.00  0.00      PB   C 0
ATOM   2673 HD11 LEU P  31      23.510  17.385  15.186  1.00  0.00      PB   H 0
ATOM   2674 HD12 LEU P  31      25.083  17.497  16.055  1.00  0.00      PB   H 0
ATOM   2675 HD13 LEU P  31      24.869  16.287  14.738  1.00  0.00      PB   H 0
ATOM   2676 CD2  LEU P  31      23.203  16.448  17.747  1.00  0.00      PB   C 0
ATOM   2677 HD21 LEU P  31      22.893  15.703  18.511  1.00  0.00      PB   H 0
ATOM   2678 HD22 LEU P  31      23.882  17.183  18.230  1.00  0.00      PB   H 0
ATOM   2679 HD23 LEU P  31      22.300  16.996  17.403  1.00  0.00      PB   H 0
ATOM   2680 C    LEU P  31      21.565  12.726  15.878  1.00  0.00      PB   C 0
ATOM   2681 O    LEU P  31      21.917  12.007  14.928  1.00  0.00      PB   O 0
ATOM   2682 N    ARG P  32      20.305  12.849  16.306  1.00  0.00      PB   N 0
ATOM   2683 HN   ARG P  32      20.060  13.376  17.116  1.00  0.00      PB   H 0
ATOM   2684 CA   ARG P  32      19.246  12.053  15.734  1.00  0.00      PB   C 0
ATOM   2685 HA   ARG P  32      19.616  11.700  14.783  1.00  0.00      PB   H 0
ATOM   2686 CB   ARG P  32      18.886  10.875  16.652  1.00  0.00      PB   C 0
ATOM   2687 HB1  ARG P  32      18.421  10.073  16.040  1.00  0.00      PB   H 0
ATOM   2688 HB2  ARG P  32      18.128  11.200  17.396  1.00  0.00      PB   H 0
ATOM   2689 CG   ARG P  32      20.110  10.341  17.380  1.00  0.00      PB   C 0
ATOM   2690 HG1  ARG P  32      20.450  11.105  18.112  1.00  0.00      PB   H 0
ATOM   2691 HG2  ARG P  32      20.950  10.145  16.679  1.00  0.00      PB   H 0
ATOM   2692 CD   ARG P  32      19.811   9.112  18.199  1.00  0.00      PB   C 0
ATOM   2693 HD1  ARG P  32      18.783   9.154  18.619  1.00  0.00      PB   H 0
ATOM   2694 HD2  ARG P  32      20.525   9.052  19.048  1.00  0.00      PB   H 0
ATOM   2695 NE   ARG P  32      19.964   7.902  17.396  1.00  0.00      PB   N 0
ATOM   2696 HE   ARG P  32      20.261   7.977  16.444  1.00  0.00      PB   H 0
ATOM   2697 CZ   ARG P  32      19.860   6.664  17.841  1.00  0.00      PB   C 0
ATOM   2698 NH1  ARG P  32      19.390   6.433  19.030  1.00  0.00      PB   N 0
ATOM   2699 HH11 ARG P  32      18.987   7.170  19.572  1.00  0.00      PB   H 0
ATOM   2700 HH12 ARG P  32      19.172   5.486  19.268  1.00  0.00      PB   H 0
ATOM   2701 NH2  ARG P  32      20.156   5.639  17.077  1.00  0.00      PB   N 0
ATOM   2702 HH21 ARG P  32      20.445   5.846  16.142  1.00  0.00      PB   H 0
ATOM   2703 HH22 ARG P  32      20.206   4.743  17.519  1.00  0.00      PB   H 0
ATOM   2704 C    ARG P  32      18.022  12.918  15.454  1.00  0.00      PB   C 0
ATOM   2705 O    ARG P  32      17.679  13.826  16.210  1.00  0.00      PB   O 0
ATOM   2706 N    ALA P  33      17.372  12.602  14.341  1.00  0.00      PB   N 0
ATOM   2707 HN   ALA P  33      17.722  11.869  13.763  1.00  0.00      PB   H 0
ATOM   2708 CA   ALA P  33      16.057  13.116  14.045  1.00  0.00      PB   C 0
ATOM   2709 HA   ALA P  33      15.755  13.843  14.784  1.00  0.00      PB   H 0
ATOM   2710 CB   ALA P  33      16.034  13.751  12.704  1.00  0.00      PB   C 0
ATOM   2711 HB1  ALA P  33      15.035  14.176  12.466  1.00  0.00      PB   H 0
ATOM   2712 HB2  ALA P  33      16.775  14.577  12.652  1.00  0.00      PB   H 0
ATOM   2713 HB3  ALA P  33      16.297  13.022  11.908  1.00  0.00      PB   H 0
ATOM   2714 C    ALA P  33      15.049  11.970  14.094  1.00  0.00      PB   C 0
ATOM   2715 O    ALA P  33      15.321  10.868  13.624  1.00  0.00      PB   O 0
ATOM   2716 N    ILE P  34      13.870  12.265  14.653  1.00  0.00      PB   N 0
ATOM   2717 HN   ILE P  34      13.679  13.157  15.056  1.00  0.00      PB   H 0
ATOM   2718 CA   ILE P  34      12.765  11.319  14.660  1.00  0.00      PB   C 0
ATOM   2719 HA   ILE P  34      13.084  10.386  14.219  1.00  0.00      PB   H 0
ATOM   2720 CB   ILE P  34      12.237  10.980  16.073  1.00  0.00      PB   C 0
ATOM   2721 HB   ILE P  34      11.789  11.892  16.522  1.00  0.00      PB   H 0
ATOM   2722 CG2  ILE P  34      11.149   9.916  15.991  1.00  0.00      PB   C 0
ATOM   2723 HG21 ILE P  34      10.780   9.653  17.006  1.00  0.00      PB   H 0
ATOM   2724 HG22 ILE P  34      10.276  10.254  15.393  1.00  0.00      PB   H 0
ATOM   2725 HG23 ILE P  34      11.546   8.989  15.526  1.00  0.00      PB   H 0
ATOM   2726 CG1  ILE P  34      13.330  10.507  17.011  1.00  0.00      PB   C 0
ATOM   2727 HG11 ILE P  34      14.084   9.927  16.437  1.00  0.00      PB   H 0
ATOM   2728 HG12 ILE P  34      12.874   9.792  17.728  1.00  0.00      PB   H 0
ATOM   2729 CD   ILE P  34      14.018  11.567  17.851  1.00  0.00      PB   C 0
ATOM   2730 HD1  ILE P  34      13.276  12.121  18.465  1.00  0.00      PB   H 0
ATOM   2731 HD2  ILE P  34      14.747  11.094  18.543  1.00  0.00      PB   H 0
ATOM   2732 HD3  ILE P  34      14.572  12.291  17.216  1.00  0.00      PB   H 0
ATOM   2733 C    ILE P  34      11.661  11.908  13.786  1.00  0.00      PB   C 0
ATOM   2734 O    ILE P  34      11.159  12.994  14.054  1.00  0.00      PB   O 0
ATOM   2735 N    LEU P  35      11.365  11.206  12.694  1.00  0.00      PB   N 0
ATOM   2736 HN   LEU P  35      11.797  10.319  12.549  1.00  0.00      PB   H 0
ATOM   2737 CA   LEU P  35      10.275  11.576  11.791  1.00  0.00      PB   C 0
ATOM   2738 HA   LEU P  35       9.825  12.505  12.109  1.00  0.00      PB   H 0
ATOM   2739 CB   LEU P  35      10.748  11.714  10.337  1.00  0.00      PB   C 0
ATOM   2740 HB1  LEU P  35       9.970  12.270   9.770  1.00  0.00      PB   H 0
ATOM   2741 HB2  LEU P  35      10.826  10.719   9.849  1.00  0.00      PB   H 0
ATOM   2742 CG   LEU P  35      12.087  12.431  10.102  1.00  0.00      PB   C 0
ATOM   2743 HG   LEU P  35      12.894  11.876  10.627  1.00  0.00      PB   H 0
ATOM   2744 CD1  LEU P  35      12.373  12.384   8.625  1.00  0.00      PB   C 0
ATOM   2745 HD11 LEU P  35      11.579  12.915   8.057  1.00  0.00      PB   H 0
ATOM   2746 HD12 LEU P  35      13.344  12.874   8.396  1.00  0.00      PB   H 0
ATOM   2747 HD13 LEU P  35      12.415  11.337   8.257  1.00  0.00      PB   H 0
ATOM   2748 CD2  LEU P  35      12.068  13.857  10.611  1.00  0.00      PB   C 0
ATOM   2749 HD21 LEU P  35      11.916  13.891  11.711  1.00  0.00      PB   H 0
ATOM   2750 HD22 LEU P  35      13.027  14.369  10.381  1.00  0.00      PB   H 0
ATOM   2751 HD23 LEU P  35      11.248  14.428  10.125  1.00  0.00      PB   H 0
ATOM   2752 C    LEU P  35       9.215  10.488  11.887  1.00  0.00      PB   C 0
ATOM   2753 O    LEU P  35       9.446   9.420  12.438  1.00  0.00      PB   O 0
ATOM   2754 N    GLY P  36       8.033  10.758  11.335  1.00  0.00      PB   N 0
ATOM   2755 HN   GLY P  36       7.852  11.653  10.934  1.00  0.00      PB   H 0
ATOM   2756 CA   GLY P  36       6.989   9.758  11.254  1.00  0.00      PB   C 0
ATOM   2757 HA1  GLY P  36       6.331   9.873  12.103  1.00  0.00      PB   H 0
ATOM   2758 HA2  GLY P  36       7.435   8.778  11.171  1.00  0.00      PB   H 0
ATOM   2759 C    GLY P  36       6.163   9.980   9.987  1.00  0.00      PB   C 0
ATOM   2760 O    GLY P  36       6.081  11.100   9.482  1.00  0.00      PB   O 0
ATOM   2761 N    ASN P  37       5.553   8.897   9.519  1.00  0.00      PB   N 0
ATOM   2762 HN   ASN P  37       5.682   8.010   9.956  1.00  0.00      PB   H 0
ATOM   2763 CA   ASN P  37       4.544   9.041   8.486  1.00  0.00      PB   C 0
ATOM   2764 HA   ASN P  37       4.959   9.677   7.718  1.00  0.00      PB   H 0
ATOM   2765 CB   ASN P  37       4.251   7.698   7.840  1.00  0.00      PB   C 0
ATOM   2766 HB1  ASN P  37       5.217   7.198   7.615  1.00  0.00      PB   H 0
ATOM   2767 HB2  ASN P  37       3.736   7.868   6.870  1.00  0.00      PB   H 0
ATOM   2768 CG   ASN P  37       3.416   6.767   8.670  1.00  0.00      PB   C 0
ATOM   2769 OD1  ASN P  37       3.176   7.040   9.855  1.00  0.00      PB   O 0
ATOM   2770 ND2  ASN P  37       2.982   5.660   8.081  1.00  0.00      PB   N 0
ATOM   2771 HD21 ASN P  37       2.509   4.984   8.646  1.00  0.00      PB   H 0
ATOM   2772 HD22 ASN P  37       3.206   5.482   7.123  1.00  0.00      PB   H 0
ATOM   2773 C    ASN P  37       3.338   9.774   9.065  1.00  0.00      PB   C 0
ATOM   2774 O    ASN P  37       3.272  10.107  10.260  1.00  0.00      PB   O 0
ATOM   2775 N    ASP P  38       2.394  10.115   8.203  1.00  0.00      PB   N 0
ATOM   2776 HN   ASP P  38       2.471   9.966   7.220  1.00  0.00      PB   H 0
ATOM   2777 CA   ASP P  38       1.309  10.981   8.649  1.00  0.00      PB   C 0
ATOM   2778 HA   ASP P  38       1.744  11.796   9.208  1.00  0.00      PB   H 0
ATOM   2779 CB   ASP P  38       0.577  11.598   7.469  1.00  0.00      PB   C 0
ATOM   2780 HB1  ASP P  38      -0.356  12.095   7.810  1.00  0.00      PB   H 0
ATOM   2781 HB2  ASP P  38       0.287  10.819   6.732  1.00  0.00      PB   H 0
ATOM   2782 CG   ASP P  38       1.364  12.679   6.745  1.00  0.00      PB   C 0
ATOM   2783 OD1  ASP P  38       2.112  13.428   7.416  1.00  0.00      PB   O 0
ATOM   2784 OD2  ASP P  38       1.252  12.712   5.491  1.00  0.00      PB   O 0
ATOM   2785 C    ASP P  38       0.383  10.287   9.656  1.00  0.00      PB   C 0
ATOM   2786 O    ASP P  38      -0.252  10.968  10.448  1.00  0.00      PB   O 0
ATOM   2787 N    ILE P  39       0.306   8.955   9.625  1.00  0.00      PB   N 0
ATOM   2788 HN   ILE P  39       0.823   8.438   8.947  1.00  0.00      PB   H 0
ATOM   2789 CA   ILE P  39      -0.419   8.202  10.639  1.00  0.00      PB   C 0
ATOM   2790 HA   ILE P  39      -1.412   8.617  10.725  1.00  0.00      PB   H 0
ATOM   2791 CB   ILE P  39      -0.545   6.718  10.249  1.00  0.00      PB   C 0
ATOM   2792 HB   ILE P  39       0.473   6.308  10.076  1.00  0.00      PB   H 0
ATOM   2793 CG2  ILE P  39      -1.205   5.925  11.381  1.00  0.00      PB   C 0
ATOM   2794 HG21 ILE P  39      -1.338   4.859  11.097  1.00  0.00      PB   H 0
ATOM   2795 HG22 ILE P  39      -0.585   5.930  12.303  1.00  0.00      PB   H 0
ATOM   2796 HG23 ILE P  39      -2.206   6.343  11.620  1.00  0.00      PB   H 0
ATOM   2797 CG1  ILE P  39      -1.343   6.564   8.940  1.00  0.00      PB   C 0
ATOM   2798 HG11 ILE P  39      -0.956   7.267   8.171  1.00  0.00      PB   H 0
ATOM   2799 HG12 ILE P  39      -2.402   6.841   9.128  1.00  0.00      PB   H 0
ATOM   2800 CD   ILE P  39      -1.276   5.168   8.351  1.00  0.00      PB   C 0
ATOM   2801 HD1  ILE P  39      -1.750   4.417   9.019  1.00  0.00      PB   H 0
ATOM   2802 HD2  ILE P  39      -1.805   5.125   7.375  1.00  0.00      PB   H 0
ATOM   2803 HD3  ILE P  39      -0.222   4.862   8.178  1.00  0.00      PB   H 0
ATOM   2804 C    ILE P  39       0.259   8.392  11.998  1.00  0.00      PB   C 0
ATOM   2805 O    ILE P  39      -0.394   8.674  13.012  1.00  0.00      PB   O 0
ATOM   2806 N    ALA P  40       1.580   8.250  12.032  1.00  0.00      PB   N 0
ATOM   2807 HN   ALA P  40       2.116   8.028  11.221  1.00  0.00      PB   H 0
ATOM   2808 CA   ALA P  40       2.324   8.454  13.269  1.00  0.00      PB   C 0
ATOM   2809 HA   ALA P  40       1.887   7.843  14.045  1.00  0.00      PB   H 0
ATOM   2810 CB   ALA P  40       3.769   8.032  13.055  1.00  0.00      PB   C 0
ATOM   2811 HB1  ALA P  40       3.825   6.970  12.733  1.00  0.00      PB   H 0
ATOM   2812 HB2  ALA P  40       4.252   8.645  12.264  1.00  0.00      PB   H 0
ATOM   2813 HB3  ALA P  40       4.360   8.136  13.990  1.00  0.00      PB   H 0
ATOM   2814 C    ALA P  40       2.236   9.906  13.740  1.00  0.00      PB   C 0
ATOM   2815 O    ALA P  40       2.142  10.162  14.940  1.00  0.00      PB   O 0
ATOM   2816 N    VAL P  41       2.350  10.871  12.820  1.00  0.00      PB   N 0
ATOM   2817 HN   VAL P  41       2.545  10.640  11.870  1.00  0.00      PB   H 0
ATOM   2818 CA   VAL P  41       2.371  12.276  13.184  1.00  0.00      PB   C 0
ATOM   2819 HA   VAL P  41       3.092  12.420  13.975  1.00  0.00      PB   H 0
ATOM   2820 CB   VAL P  41       2.773  13.178  12.010  1.00  0.00      PB   C 0
ATOM   2821 HB   VAL P  41       2.185  12.861  11.122  1.00  0.00      PB   H 0
ATOM   2822 CG1  VAL P  41       2.480  14.641  12.273  1.00  0.00      PB   C 0
ATOM   2823 HG11 VAL P  41       2.931  14.956  13.238  1.00  0.00      PB   H 0
ATOM   2824 HG12 VAL P  41       2.915  15.273  11.469  1.00  0.00      PB   H 0
ATOM   2825 HG13 VAL P  41       1.390  14.853  12.304  1.00  0.00      PB   H 0
ATOM   2826 CG2  VAL P  41       4.252  12.979  11.691  1.00  0.00      PB   C 0
ATOM   2827 HG21 VAL P  41       4.555  11.916  11.804  1.00  0.00      PB   H 0
ATOM   2828 HG22 VAL P  41       4.449  13.247  10.631  1.00  0.00      PB   H 0
ATOM   2829 HG23 VAL P  41       4.894  13.595  12.356  1.00  0.00      PB   H 0
ATOM   2830 C    VAL P  41       1.020  12.669  13.761  1.00  0.00      PB   C 0
ATOM   2831 O    VAL P  41       0.980  13.349  14.782  1.00  0.00      PB   O 0
ATOM   2832 N    LYS P  42      -0.089  12.225  13.159  1.00  0.00      PB   N 0
ATOM   2833 HN   LYS P  42      -0.058  11.701  12.311  1.00  0.00      PB   H 0
ATOM   2834 CA   LYS P  42      -1.390  12.551  13.735  1.00  0.00      PB   C 0
ATOM   2835 HA   LYS P  42      -1.489  13.624  13.808  1.00  0.00      PB   H 0
ATOM   2836 CB   LYS P  42      -2.492  11.996  12.838  1.00  0.00      PB   C 0
ATOM   2837 HB1  LYS P  42      -2.302  10.918  12.651  1.00  0.00      PB   H 0
ATOM   2838 HB2  LYS P  42      -2.410  12.506  11.855  1.00  0.00      PB   H 0
ATOM   2839 CG   LYS P  42      -3.907  12.193  13.341  1.00  0.00      PB   C 0
ATOM   2840 HG1  LYS P  42      -4.094  13.273  13.521  1.00  0.00      PB   H 0
ATOM   2841 HG2  LYS P  42      -4.057  11.685  14.318  1.00  0.00      PB   H 0
ATOM   2842 CD   LYS P  42      -4.924  11.664  12.332  1.00  0.00      PB   C 0
ATOM   2843 HD1  LYS P  42      -4.634  10.608  12.146  1.00  0.00      PB   H 0
ATOM   2844 HD2  LYS P  42      -4.793  12.214  11.375  1.00  0.00      PB   H 0
ATOM   2845 CE   LYS P  42      -6.362  11.761  12.778  1.00  0.00      PB   C 0
ATOM   2846 HE1  LYS P  42      -6.779  12.777  12.610  1.00  0.00      PB   H 0
ATOM   2847 HE2  LYS P  42      -6.439  11.530  13.862  1.00  0.00      PB   H 0
ATOM   2848 NZ   LYS P  42      -7.152  10.774  12.051  1.00  0.00      PB   N 0
ATOM   2849 HZ1  LYS P  42      -6.729   9.826  12.110  1.00  0.00      PB   H 0
ATOM   2850 HZ2  LYS P  42      -8.098  10.794  12.482  1.00  0.00      PB   H 0
ATOM   2851 HZ3  LYS P  42      -7.295  11.047  11.058  1.00  0.00      PB   H 0
ATOM   2852 C    LYS P  42      -1.485  11.990  15.148  1.00  0.00      PB   C 0
ATOM   2853 O    LYS P  42      -1.978  12.667  16.044  1.00  0.00      PB   O 0
ATOM   2854 N    ALA P  43      -1.071  10.735  15.323  1.00  0.00      PB   N 0
ATOM   2855 HN   ALA P  43      -0.638  10.230  14.580  1.00  0.00      PB   H 0
ATOM   2856 CA   ALA P  43      -1.139  10.085  16.629  1.00  0.00      PB   C 0
ATOM   2857 HA   ALA P  43      -2.163  10.121  16.971  1.00  0.00      PB   H 0
ATOM   2858 CB   ALA P  43      -0.677   8.653  16.516  1.00  0.00      PB   C 0
ATOM   2859 HB1  ALA P  43      -1.305   8.112  15.776  1.00  0.00      PB   H 0
ATOM   2860 HB2  ALA P  43       0.378   8.598  16.172  1.00  0.00      PB   H 0
ATOM   2861 HB3  ALA P  43      -0.743   8.130  17.494  1.00  0.00      PB   H 0
ATOM   2862 C    ALA P  43      -0.304  10.861  17.641  1.00  0.00      PB   C 0
ATOM   2863 O    ALA P  43      -0.749  11.089  18.769  1.00  0.00      PB   O 0
ATOM   2864 N    ALA P  44       0.922  11.213  17.251  1.00  0.00      PB   N 0
ATOM   2865 HN   ALA P  44       1.281  10.950  16.359  1.00  0.00      PB   H 0
ATOM   2866 CA   ALA P  44       1.825  11.951  18.133  1.00  0.00      PB   C 0
ATOM   2867 HA   ALA P  44       1.990  11.364  19.024  1.00  0.00      PB   H 0
ATOM   2868 CB   ALA P  44       3.148  12.204  17.425  1.00  0.00      PB   C 0
ATOM   2869 HB1  ALA P  44       2.987  12.754  16.473  1.00  0.00      PB   H 0
ATOM   2870 HB2  ALA P  44       3.845  12.804  18.049  1.00  0.00      PB   H 0
ATOM   2871 HB3  ALA P  44       3.638  11.239  17.175  1.00  0.00      PB   H 0
ATOM   2872 C    ALA P  44       1.185  13.269  18.563  1.00  0.00      PB   C 0
ATOM   2873 O    ALA P  44       1.215  13.632  19.750  1.00  0.00      PB   O 0
ATOM   2874 N    ARG P  45       0.608  14.004  17.606  1.00  0.00      PB   N 0
ATOM   2875 HN   ARG P  45       0.596  13.702  16.656  1.00  0.00      PB   H 0
ATOM   2876 CA   ARG P  45       0.116  15.336  17.910  1.00  0.00      PB   C 0
ATOM   2877 HA   ARG P  45       0.846  15.838  18.528  1.00  0.00      PB   H 0
ATOM   2878 CB   ARG P  45      -0.058  16.183  16.652  1.00  0.00      PB   C 0
ATOM   2879 HB1  ARG P  45      -0.497  17.168  16.918  1.00  0.00      PB   H 0
ATOM   2880 HB2  ARG P  45      -0.765  15.665  15.969  1.00  0.00      PB   H 0
ATOM   2881 CG   ARG P  45       1.271  16.409  15.936  1.00  0.00      PB   C 0
ATOM   2882 HG1  ARG P  45       1.790  15.452  15.715  1.00  0.00      PB   H 0
ATOM   2883 HG2  ARG P  45       1.934  16.999  16.604  1.00  0.00      PB   H 0
ATOM   2884 CD   ARG P  45       1.049  17.170  14.651  1.00  0.00      PB   C 0
ATOM   2885 HD1  ARG P  45       0.486  18.105  14.857  1.00  0.00      PB   H 0
ATOM   2886 HD2  ARG P  45       0.460  16.541  13.950  1.00  0.00      PB   H 0
ATOM   2887 NE   ARG P  45       2.330  17.518  14.045  1.00  0.00      PB   N 0
ATOM   2888 HE   ARG P  45       3.172  17.110  14.397  1.00  0.00      PB   H 0
ATOM   2889 CZ   ARG P  45       2.424  18.082  12.864  1.00  0.00      PB   C 0
ATOM   2890 NH1  ARG P  45       1.345  18.439  12.194  1.00  0.00      PB   N 0
ATOM   2891 HH11 ARG P  45       0.420  18.234  12.513  1.00  0.00      PB   H 0
ATOM   2892 HH12 ARG P  45       1.520  18.875  11.311  1.00  0.00      PB   H 0
ATOM   2893 NH2  ARG P  45       3.617  18.329  12.370  1.00  0.00      PB   N 0
ATOM   2894 HH21 ARG P  45       4.430  18.232  12.944  1.00  0.00      PB   H 0
ATOM   2895 HH22 ARG P  45       3.602  18.831  11.505  1.00  0.00      PB   H 0
ATOM   2896 C    ARG P  45      -1.163  15.271  18.753  1.00  0.00      PB   C 0
ATOM   2897 O    ARG P  45      -1.418  16.199  19.518  1.00  0.00      PB   O 0
ATOM   2898 N    GLU P  46      -1.955  14.191  18.627  1.00  0.00      PB   N 0
ATOM   2899 HN   GLU P  46      -1.780  13.507  17.923  1.00  0.00      PB   H 0
ATOM   2900 CA   GLU P  46      -3.203  14.043  19.385  1.00  0.00      PB   C 0
ATOM   2901 HA   GLU P  46      -3.605  15.016  19.626  1.00  0.00      PB   H 0
ATOM   2902 CB   GLU P  46      -4.250  13.268  18.579  1.00  0.00      PB   C 0
ATOM   2903 HB1  GLU P  46      -5.175  13.118  19.176  1.00  0.00      PB   H 0
ATOM   2904 HB2  GLU P  46      -3.848  12.263  18.328  1.00  0.00      PB   H 0
ATOM   2905 CG   GLU P  46      -4.643  13.964  17.274  1.00  0.00      PB   C 0
ATOM   2906 HG1  GLU P  46      -3.753  14.200  16.653  1.00  0.00      PB   H 0
ATOM   2907 HG2  GLU P  46      -5.126  14.932  17.526  1.00  0.00      PB   H 0
ATOM   2908 CD   GLU P  46      -5.620  13.224  16.361  1.00  0.00      PB   C 0
ATOM   2909 OE1  GLU P  46      -5.964  12.023  16.617  1.00  0.00      PB   O 0
ATOM   2910 OE2  GLU P  46      -6.060  13.907  15.380  1.00  0.00      PB   O 0
ATOM   2911 C    GLU P  46      -3.001  13.289  20.706  1.00  0.00      PB   C 0
ATOM   2912 O    GLU P  46      -3.941  13.145  21.487  1.00  0.00      PB   O 0
ATOM   2913 N    GLY P  47      -1.786  12.786  20.931  1.00  0.00      PB   N 0
ATOM   2914 HN   GLY P  47      -1.069  12.922  20.252  1.00  0.00      PB   H 0
ATOM   2915 CA   GLY P  47      -1.465  11.999  22.111  1.00  0.00      PB   C 0
ATOM   2916 HA1  GLY P  47      -1.873  12.484  22.986  1.00  0.00      PB   H 0
ATOM   2917 HA2  GLY P  47      -0.390  11.905  22.155  1.00  0.00      PB   H 0
ATOM   2918 C    GLY P  47      -2.025  10.572  22.083  1.00  0.00      PB   C 0
ATOM   2919 O    GLY P  47      -2.143   9.947  23.140  1.00  0.00      PB   O 0
ATOM   2920 N    ARG P  48      -2.345  10.055  20.888  1.00  0.00      PB   N 0
ATOM   2921 HN   ARG P  48      -2.118  10.582  20.073  1.00  0.00      PB   H 0
ATOM   2922 CA   ARG P  48      -2.912   8.726  20.706  1.00  0.00      PB   C 0
ATOM   2923 HA   ARG P  48      -3.486   8.450  21.578  1.00  0.00      PB   H 0
ATOM   2924 CB   ARG P  48      -3.842   8.809  19.484  1.00  0.00      PB   C 0
ATOM   2925 HB1  ARG P  48      -3.250   9.304  18.684  1.00  0.00      PB   H 0
ATOM   2926 HB2  ARG P  48      -4.658   9.515  19.749  1.00  0.00      PB   H 0
ATOM   2927 CG   ARG P  48      -4.453   7.547  18.888  1.00  0.00      PB   C 0
ATOM   2928 HG1  ARG P  48      -5.098   7.032  19.632  1.00  0.00      PB   H 0
ATOM   2929 HG2  ARG P  48      -3.644   6.843  18.598  1.00  0.00      PB   H 0
ATOM   2930 CD   ARG P  48      -5.244   7.883  17.620  1.00  0.00      PB   C 0
ATOM   2931 HD1  ARG P  48      -4.693   8.676  17.070  1.00  0.00      PB   H 0
ATOM   2932 HD2  ARG P  48      -6.230   8.300  17.918  1.00  0.00      PB   H 0
ATOM   2933 NE   ARG P  48      -5.438   6.761  16.694  1.00  0.00      PB   N 0
ATOM   2934 HE   ARG P  48      -5.072   5.880  16.993  1.00  0.00      PB   H 0
ATOM   2935 CZ   ARG P  48      -6.133   6.810  15.552  1.00  0.00      PB   C 0
ATOM   2936 NH1  ARG P  48      -6.260   5.731  14.799  1.00  0.00      PB   N 0
ATOM   2937 HH11 ARG P  48      -5.846   4.894  15.157  1.00  0.00      PB   H 0
ATOM   2938 HH12 ARG P  48      -5.957   5.915  13.864  1.00  0.00      PB   H 0
ATOM   2939 NH2  ARG P  48      -6.705   7.934  15.156  1.00  0.00      PB   N 0
ATOM   2940 HH21 ARG P  48      -6.649   8.724  15.766  1.00  0.00      PB   H 0
ATOM   2941 HH22 ARG P  48      -7.385   7.836  14.429  1.00  0.00      PB   H 0
ATOM   2942 C    ARG P  48      -1.770   7.728  20.567  1.00  0.00      PB   C 0
ATOM   2943 O    ARG P  48      -1.550   7.160  19.510  1.00  0.00      PB   O 0
ATOM   2944 N    THR P  49      -1.029   7.519  21.651  1.00  0.00      PB   N 0
ATOM   2945 HN   THR P  49      -1.150   8.065  22.476  1.00  0.00      PB   H 0
ATOM   2946 CA   THR P  49       0.170   6.710  21.584  1.00  0.00      PB   C 0
ATOM   2947 HA   THR P  49       0.302   6.249  20.617  1.00  0.00      PB   H 0
ATOM   2948 CB   THR P  49       1.361   7.632  21.848  1.00  0.00      PB   C 0
ATOM   2949 HB   THR P  49       2.311   7.057  21.874  1.00  0.00      PB   H 0
ATOM   2950 OG1  THR P  49       1.162   8.204  23.141  1.00  0.00      PB   O 0
ATOM   2951 HG1  THR P  49       1.613   7.615  23.750  1.00  0.00      PB   H 0
ATOM   2952 CG2  THR P  49       1.461   8.715  20.791  1.00  0.00      PB   C 0
ATOM   2953 HG21 THR P  49       2.385   9.311  20.951  1.00  0.00      PB   H 0
ATOM   2954 HG22 THR P  49       1.509   8.267  19.775  1.00  0.00      PB   H 0
ATOM   2955 HG23 THR P  49       0.597   9.412  20.831  1.00  0.00      PB   H 0
ATOM   2956 C    THR P  49       0.098   5.578  22.606  1.00  0.00      PB   C 0
ATOM   2957 O    THR P  49       1.158   5.090  23.007  1.00  0.00      PB   O 0
ATOM   2958 N    HSD P  50      -1.140   5.198  22.991  1.00  0.00      PB   N 0
ATOM   2959 HN   HSD P  50      -1.918   5.648  22.559  1.00  0.00      PB   H 0
ATOM   2960 CA   HSD P  50      -1.434   4.171  23.982  1.00  0.00      PB   C 0
ATOM   2961 HA   HSD P  50      -0.546   3.605  24.222  1.00  0.00      PB   H 0
ATOM   2962 CB   HSD P  50      -2.037   4.777  25.259  1.00  0.00      PB   C 0
ATOM   2963 HB1  HSD P  50      -2.095   3.999  26.050  1.00  0.00      PB   H 0
ATOM   2964 HB2  HSD P  50      -3.056   5.192  25.107  1.00  0.00      PB   H 0
ATOM   2965 ND1  HSD P  50      -1.438   7.215  25.555  1.00  0.00      PB   N 0
ATOM   2966 HD1  HSD P  50      -2.112   7.561  24.902  1.00  0.00      PB   H 0
ATOM   2967 CG   HSD P  50      -1.206   5.878  25.817  1.00  0.00      PB   C 0
ATOM   2968 CE1  HSD P  50      -0.508   7.938  26.174  1.00  0.00      PB   C 0
ATOM   2969 HE1  HSD P  50      -0.409   9.022  26.111  1.00  0.00      PB   H 0
ATOM   2970 NE2  HSD P  50       0.309   7.110  26.807  1.00  0.00      PB   N 0
ATOM   2971 CD2  HSD P  50      -0.110   5.819  26.583  1.00  0.00      PB   C 0
ATOM   2972 HD2  HSD P  50       0.382   4.976  27.052  1.00  0.00      PB   H 0
ATOM   2973 C    HSD P  50      -2.548   3.225  23.538  1.00  0.00      PB   C 0
ATOM   2974 O    HSD P  50      -3.569   3.093  24.221  1.00  0.00      PB   O 0
ATOM   2975 N    PRO P  51      -2.359   2.404  22.501  1.00  0.00      PB   N 0
ATOM   2976 CD   PRO P  51      -3.324   1.412  22.013  1.00  0.00      PB   C 0
ATOM   2977 HD1  PRO P  51      -3.679   0.800  22.870  1.00  0.00      PB   H 0
ATOM   2978 HD2  PRO P  51      -4.184   1.922  21.529  1.00  0.00      PB   H 0
ATOM   2979 CA   PRO P  51      -1.100   2.336  21.788  1.00  0.00      PB   C 0
ATOM   2980 HA   PRO P  51      -0.251   2.584  22.407  1.00  0.00      PB   H 0
ATOM   2981 CB   PRO P  51      -1.100   0.873  21.396  1.00  0.00      PB   C 0
ATOM   2982 HB1  PRO P  51      -0.787   0.259  22.268  1.00  0.00      PB   H 0
ATOM   2983 HB2  PRO P  51      -0.368   0.738  20.571  1.00  0.00      PB   H 0
ATOM   2984 CG   PRO P  51      -2.530   0.578  21.039  1.00  0.00      PB   C 0
ATOM   2985 HG1  PRO P  51      -2.779  -0.503  21.107  1.00  0.00      PB   H 0
ATOM   2986 HG2  PRO P  51      -2.743   0.918  20.003  1.00  0.00      PB   H 0
ATOM   2987 C    PRO P  51      -1.089   3.247  20.569  1.00  0.00      PB   C 0
ATOM   2988 O    PRO P  51      -2.096   3.862  20.232  1.00  0.00      PB   O 0
ATOM   2989 N    TRP P  52       0.068   3.309  19.919  1.00  0.00      PB   N 0
ATOM   2990 HN   TRP P  52       0.872   2.818  20.245  1.00  0.00      PB   H 0
ATOM   2991 CA   TRP P  52       0.146   3.918  18.604  1.00  0.00      PB   C 0
ATOM   2992 HA   TRP P  52      -0.222   4.926  18.722  1.00  0.00      PB   H 0
ATOM   2993 CB   TRP P  52       1.588   3.959  18.087  1.00  0.00      PB   C 0
ATOM   2994 HB1  TRP P  52       1.615   4.288  17.026  1.00  0.00      PB   H 0
ATOM   2995 HB2  TRP P  52       1.989   2.923  18.108  1.00  0.00      PB   H 0
ATOM   2996 CG   TRP P  52       2.519   4.823  18.869  1.00  0.00      PB   C 0
ATOM   2997 CD1  TRP P  52       3.029   4.583  20.124  1.00  0.00      PB   C 0
ATOM   2998 HD1  TRP P  52       2.839   3.691  20.703  1.00  0.00      PB   H 0
ATOM   2999 NE1  TRP P  52       3.849   5.603  20.499  1.00  0.00      PB   N 0
ATOM   3000 HE1  TRP P  52       4.210   5.742  21.395  1.00  0.00      PB   H 0
ATOM   3001 CE2  TRP P  52       3.861   6.562  19.517  1.00  0.00      PB   C 0
ATOM   3002 CD2  TRP P  52       3.011   6.111  18.470  1.00  0.00      PB   C 0
ATOM   3003 CE3  TRP P  52       2.884   6.898  17.319  1.00  0.00      PB   C 0
ATOM   3004 HE3  TRP P  52       2.273   6.567  16.493  1.00  0.00      PB   H 0
ATOM   3005 CZ3  TRP P  52       3.505   8.123  17.274  1.00  0.00      PB   C 0
ATOM   3006 HZ3  TRP P  52       3.411   8.747  16.398  1.00  0.00      PB   H 0
ATOM   3007 CZ2  TRP P  52       4.517   7.789  19.440  1.00  0.00      PB   C 0
ATOM   3008 HZ2  TRP P  52       5.157   8.118  20.246  1.00  0.00      PB   H 0
ATOM   3009 CH2  TRP P  52       4.340   8.547  18.305  1.00  0.00      PB   C 0
ATOM   3010 HH2  TRP P  52       4.846   9.497  18.221  1.00  0.00      PB   H 0
ATOM   3011 C    TRP P  52      -0.757   3.119  17.673  1.00  0.00      PB   C 0
ATOM   3012 O    TRP P  52      -0.853   1.899  17.785  1.00  0.00      PB   O 0
ATOM   3013 N    PRO P  53      -1.425   3.799  16.725  1.00  0.00      PB   N 0
ATOM   3014 CD   PRO P  53      -1.335   5.250  16.507  1.00  0.00      PB   C 0
ATOM   3015 HD1  PRO P  53      -1.817   5.769  17.363  1.00  0.00      PB   H 0
ATOM   3016 HD2  PRO P  53      -0.280   5.581  16.399  1.00  0.00      PB   H 0
ATOM   3017 CA   PRO P  53      -2.326   3.117  15.801  1.00  0.00      PB   C 0
ATOM   3018 HA   PRO P  53      -2.965   2.439  16.347  1.00  0.00      PB   H 0
ATOM   3019 CB   PRO P  53      -3.082   4.277  15.179  1.00  0.00      PB   C 0
ATOM   3020 HB1  PRO P  53      -3.951   4.490  15.838  1.00  0.00      PB   H 0
ATOM   3021 HB2  PRO P  53      -3.451   4.068  14.152  1.00  0.00      PB   H 0
ATOM   3022 CG   PRO P  53      -2.125   5.440  15.241  1.00  0.00      PB   C 0
ATOM   3023 HG1  PRO P  53      -2.649   6.419  15.208  1.00  0.00      PB   H 0
ATOM   3024 HG2  PRO P  53      -1.429   5.381  14.377  1.00  0.00      PB   H 0
ATOM   3025 C    PRO P  53      -1.564   2.308  14.752  1.00  0.00      PB   C 0
ATOM   3026 O    PRO P  53      -0.457   2.663  14.343  1.00  0.00      PB   O 0
ATOM   3027 N    ASP P  54      -2.202   1.223  14.315  1.00  0.00      PB   N 0
ATOM   3028 HN   ASP P  54      -3.106   0.979  14.658  1.00  0.00      PB   H 0
ATOM   3029 CA   ASP P  54      -1.674   0.401  13.246  1.00  0.00      PB   C 0
ATOM   3030 HA   ASP P  54      -0.720   0.003  13.558  1.00  0.00      PB   H 0
ATOM   3031 CB   ASP P  54      -2.628  -0.730  12.906  1.00  0.00      PB   C 0
ATOM   3032 HB1  ASP P  54      -2.332  -1.211  11.949  1.00  0.00      PB   H 0
ATOM   3033 HB2  ASP P  54      -3.658  -0.332  12.780  1.00  0.00      PB   H 0
ATOM   3034 CG   ASP P  54      -2.692  -1.873  13.907  1.00  0.00      PB   C 0
ATOM   3035 OD1  ASP P  54      -1.748  -1.970  14.714  1.00  0.00      PB   O 0
ATOM   3036 OD2  ASP P  54      -3.672  -2.655  13.839  1.00  0.00      PB   O 0
ATOM   3037 C    ASP P  54      -1.428   1.283  12.025  1.00  0.00      PB   C 0
ATOM   3038 O    ASP P  54      -2.235   2.160  11.679  1.00  0.00      PB   O 0
ATOM   3039 N    GLY P  55      -0.290   1.038  11.374  1.00  0.00      PB   N 0
ATOM   3040 HN   GLY P  55       0.318   0.313  11.689  1.00  0.00      PB   H 0
ATOM   3041 CA   GLY P  55       0.102   1.785  10.195  1.00  0.00      PB   C 0
ATOM   3042 HA1  GLY P  55      -0.764   2.180   9.685  1.00  0.00      PB   H 0
ATOM   3043 HA2  GLY P  55       0.669   1.114   9.567  1.00  0.00      PB   H 0
ATOM   3044 C    GLY P  55       1.024   2.960  10.513  1.00  0.00      PB   C 0
ATOM   3045 O    GLY P  55       1.624   3.533   9.615  1.00  0.00      PB   O 0
ATOM   3046 N    ALA P  56       1.152   3.349  11.790  1.00  0.00      PB   N 0
ATOM   3047 HN   ALA P  56       0.630   2.917  12.522  1.00  0.00      PB   H 0
ATOM   3048 CA   ALA P  56       2.136   4.345  12.186  1.00  0.00      PB   C 0
ATOM   3049 HA   ALA P  56       1.996   5.233  11.587  1.00  0.00      PB   H 0
ATOM   3050 CB   ALA P  56       2.003   4.681  13.653  1.00  0.00      PB   C 0
ATOM   3051 HB1  ALA P  56       2.119   3.770  14.278  1.00  0.00      PB   H 0
ATOM   3052 HB2  ALA P  56       2.761   5.422  13.984  1.00  0.00      PB   H 0
ATOM   3053 HB3  ALA P  56       0.995   5.098  13.862  1.00  0.00      PB   H 0
ATOM   3054 C    ALA P  56       3.532   3.807  11.934  1.00  0.00      PB   C 0
ATOM   3055 O    ALA P  56       3.799   2.639  12.216  1.00  0.00      PB   O 0
ATOM   3056 N    ILE P  57       4.361   4.643  11.289  1.00  0.00      PB   N 0
ATOM   3057 HN   ILE P  57       4.058   5.535  10.963  1.00  0.00      PB   H 0
ATOM   3058 CA   ILE P  57       5.770   4.335  11.126  1.00  0.00      PB   C 0
ATOM   3059 HA   ILE P  57       6.014   3.453  11.700  1.00  0.00      PB   H 0
ATOM   3060 CB   ILE P  57       6.152   4.055   9.654  1.00  0.00      PB   C 0
ATOM   3061 HB   ILE P  57       5.960   4.974   9.060  1.00  0.00      PB   H 0
ATOM   3062 CG2  ILE P  57       7.642   3.723   9.576  1.00  0.00      PB   C 0
ATOM   3063 HG21 ILE P  57       7.935   3.451   8.539  1.00  0.00      PB   H 0
ATOM   3064 HG22 ILE P  57       8.279   4.578   9.887  1.00  0.00      PB   H 0
ATOM   3065 HG23 ILE P  57       7.879   2.859  10.233  1.00  0.00      PB   H 0
ATOM   3066 CG1  ILE P  57       5.290   2.933   9.049  1.00  0.00      PB   C 0
ATOM   3067 HG11 ILE P  57       4.217   3.156   9.230  1.00  0.00      PB   H 0
ATOM   3068 HG12 ILE P  57       5.506   1.988   9.592  1.00  0.00      PB   H 0
ATOM   3069 CD   ILE P  57       5.441   2.719   7.553  1.00  0.00      PB   C 0
ATOM   3070 HD1  ILE P  57       6.460   2.358   7.297  1.00  0.00      PB   H 0
ATOM   3071 HD2  ILE P  57       4.714   1.959   7.194  1.00  0.00      PB   H 0
ATOM   3072 HD3  ILE P  57       5.258   3.664   6.999  1.00  0.00      PB   H 0
ATOM   3073 C    ILE P  57       6.585   5.483  11.690  1.00  0.00      PB   C 0
ATOM   3074 O    ILE P  57       6.397   6.643  11.324  1.00  0.00      PB   O 0
ATOM   3075 N    LEU P  58       7.514   5.109  12.585  1.00  0.00      PB   N 0
ATOM   3076 HN   LEU P  58       7.604   4.152  12.849  1.00  0.00      PB   H 0
ATOM   3077 CA   LEU P  58       8.484   6.028  13.156  1.00  0.00      PB   C 0
ATOM   3078 HA   LEU P  58       8.231   7.050  12.917  1.00  0.00      PB   H 0
ATOM   3079 CB   LEU P  58       8.543   5.833  14.673  1.00  0.00      PB   C 0
ATOM   3080 HB1  LEU P  58       9.372   6.436  15.101  1.00  0.00      PB   H 0
ATOM   3081 HB2  LEU P  58       8.778   4.768  14.883  1.00  0.00      PB   H 0
ATOM   3082 CG   LEU P  58       7.272   6.192  15.437  1.00  0.00      PB   C 0
ATOM   3083 HG   LEU P  58       6.410   5.657  14.984  1.00  0.00      PB   H 0
ATOM   3084 CD1  LEU P  58       7.389   5.751  16.854  1.00  0.00      PB   C 0
ATOM   3085 HD11 LEU P  58       8.235   6.260  17.363  1.00  0.00      PB   H 0
ATOM   3086 HD12 LEU P  58       6.464   5.986  17.423  1.00  0.00      PB   H 0
ATOM   3087 HD13 LEU P  58       7.558   4.655  16.925  1.00  0.00      PB   H 0
ATOM   3088 CD2  LEU P  58       7.030   7.668  15.356  1.00  0.00      PB   C 0
ATOM   3089 HD21 LEU P  58       6.864   7.995  14.307  1.00  0.00      PB   H 0
ATOM   3090 HD22 LEU P  58       6.132   7.945  15.949  1.00  0.00      PB   H 0
ATOM   3091 HD23 LEU P  58       7.895   8.231  15.766  1.00  0.00      PB   H 0
ATOM   3092 C    LEU P  58       9.848   5.735  12.539  1.00  0.00      PB   C 0
ATOM   3093 O    LEU P  58      10.193   4.572  12.344  1.00  0.00      PB   O 0
ATOM   3094 N    VAL P  59      10.583   6.803  12.193  1.00  0.00      PB   N 0
ATOM   3095 HN   VAL P  59      10.266   7.737  12.336  1.00  0.00      PB   H 0
ATOM   3096 CA   VAL P  59      11.948   6.624  11.713  1.00  0.00      PB   C 0
ATOM   3097 HA   VAL P  59      12.241   5.594  11.857  1.00  0.00      PB   H 0
ATOM   3098 CB   VAL P  59      12.135   6.929  10.221  1.00  0.00      PB   C 0
ATOM   3099 HB   VAL P  59      11.456   6.242   9.672  1.00  0.00      PB   H 0
ATOM   3100 CG1  VAL P  59      11.721   8.346   9.898  1.00  0.00      PB   C 0
ATOM   3101 HG11 VAL P  59      12.380   9.086  10.400  1.00  0.00      PB   H 0
ATOM   3102 HG12 VAL P  59      11.787   8.527   8.804  1.00  0.00      PB   H 0
ATOM   3103 HG13 VAL P  59      10.671   8.533  10.209  1.00  0.00      PB   H 0
ATOM   3104 CG2  VAL P  59      13.559   6.684   9.731  1.00  0.00      PB   C 0
ATOM   3105 HG21 VAL P  59      13.876   5.644   9.959  1.00  0.00      PB   H 0
ATOM   3106 HG22 VAL P  59      13.619   6.832   8.632  1.00  0.00      PB   H 0
ATOM   3107 HG23 VAL P  59      14.276   7.385  10.209  1.00  0.00      PB   H 0
ATOM   3108 C    VAL P  59      12.857   7.471  12.596  1.00  0.00      PB   C 0
ATOM   3109 O    VAL P  59      12.561   8.622  12.899  1.00  0.00      PB   O 0
ATOM   3110 N    LYS P  60      14.017   6.902  12.917  1.00  0.00      PB   N 0
ATOM   3111 HN   LYS P  60      14.171   5.944  12.688  1.00  0.00      PB   H 0
ATOM   3112 CA   LYS P  60      15.065   7.601  13.644  1.00  0.00      PB   C 0
ATOM   3113 HA   LYS P  60      14.760   8.617  13.849  1.00  0.00      PB   H 0
ATOM   3114 CB   LYS P  60      15.367   6.926  14.932  1.00  0.00      PB   C 0
ATOM   3115 HB1  LYS P  60      16.040   7.589  15.515  1.00  0.00      PB   H 0
ATOM   3116 HB2  LYS P  60      15.907   5.971  14.757  1.00  0.00      PB   H 0
ATOM   3117 CG   LYS P  60      14.058   6.616  15.654  1.00  0.00      PB   C 0
ATOM   3118 HG1  LYS P  60      13.419   5.953  15.032  1.00  0.00      PB   H 0
ATOM   3119 HG2  LYS P  60      13.483   7.548  15.843  1.00  0.00      PB   H 0
ATOM   3120 CD   LYS P  60      14.448   5.920  16.941  1.00  0.00      PB   C 0
ATOM   3121 CE   LYS P  60      14.950   7.061  17.902  1.00  0.00      PB   C 0
ATOM   3122 HE   LYS P  60      15.071   8.014  17.623  1.00  0.00      PB   H 0
ATOM   3123 NZ   LYS P  60      15.212   6.578  19.214  1.00  0.00      PB   N 0
ATOM   3124 HZ   LYS P  60      15.475   7.299  19.854  1.00  0.00      PB   H 0
ATOM   3125 C    LYS P  60      16.316   7.619  12.773  1.00  0.00      PB   C 0
ATOM   3126 O    LYS P  60      16.764   6.555  12.341  1.00  0.00      PB   O 0
ATOM   3127 N    LEU P  61      16.784   8.827  12.476  1.00  0.00      PB   N 0
ATOM   3128 HN   LEU P  61      16.339   9.644  12.834  1.00  0.00      PB   H 0
ATOM   3129 CA   LEU P  61      17.938   9.000  11.598  1.00  0.00      PB   C 0
ATOM   3130 HA   LEU P  61      18.226   8.066  11.138  1.00  0.00      PB   H 0
ATOM   3131 CB   LEU P  61      17.596  10.037  10.533  1.00  0.00      PB   C 0
ATOM   3132 HB1  LEU P  61      18.460  10.186   9.850  1.00  0.00      PB   H 0
ATOM   3133 HB2  LEU P  61      17.411  11.009  11.038  1.00  0.00      PB   H 0
ATOM   3134 CG   LEU P  61      16.355   9.721   9.706  1.00  0.00      PB   C 0
ATOM   3135 HG   LEU P  61      15.496   9.516  10.380  1.00  0.00      PB   H 0
ATOM   3136 CD1  LEU P  61      15.946  10.908   8.844  1.00  0.00      PB   C 0
ATOM   3137 HD11 LEU P  61      16.766  11.178   8.144  1.00  0.00      PB   H 0
ATOM   3138 HD12 LEU P  61      15.042  10.661   8.248  1.00  0.00      PB   H 0
ATOM   3139 HD13 LEU P  61      15.715  11.791   9.477  1.00  0.00      PB   H 0
ATOM   3140 CD2  LEU P  61      16.626   8.483   8.888  1.00  0.00      PB   C 0
ATOM   3141 HD21 LEU P  61      16.854   7.612   9.538  1.00  0.00      PB   H 0
ATOM   3142 HD22 LEU P  61      15.732   8.219   8.284  1.00  0.00      PB   H 0
ATOM   3143 HD23 LEU P  61      17.478   8.642   8.193  1.00  0.00      PB   H 0
ATOM   3144 C    LEU P  61      19.090   9.466  12.478  1.00  0.00      PB   C 0
ATOM   3145 O    LEU P  61      18.913  10.424  13.245  1.00  0.00      PB   O 0
ATOM   3146 N    SER P  62      20.255   8.832  12.322  1.00  0.00      PB   N 0
ATOM   3147 HN   SER P  62      20.335   8.092  11.658  1.00  0.00      PB   H 0
ATOM   3148 CA   SER P  62      21.412   9.113  13.140  1.00  0.00      PB   C 0
ATOM   3149 HA   SER P  62      21.192   9.914  13.831  1.00  0.00      PB   H 0
ATOM   3150 CB   SER P  62      21.799   7.883  13.944  1.00  0.00      PB   C 0
ATOM   3151 HB1  SER P  62      22.671   8.106  14.596  1.00  0.00      PB   H 0
ATOM   3152 HB2  SER P  62      22.066   7.047  13.263  1.00  0.00      PB   H 0
ATOM   3153 OG   SER P  62      20.727   7.461  14.766  1.00  0.00      PB   O 0
ATOM   3154 HG1  SER P  62      20.075   7.027  14.210  1.00  0.00      PB   H 0
ATOM   3155 C    SER P  62      22.593   9.544  12.301  1.00  0.00      PB   C 0
ATOM   3156 O    SER P  62      22.849   8.928  11.271  1.00  0.00      PB   O 0
ATOM   3157 N    TRP P  63      23.296  10.580  12.781  1.00  0.00      PB   N 0
ATOM   3158 HN   TRP P  63      22.959  11.074  13.579  1.00  0.00      PB   H 0
ATOM   3159 CA   TRP P  63      24.560  11.038  12.240  1.00  0.00      PB   C 0
ATOM   3160 HA   TRP P  63      24.915  10.341  11.495  1.00  0.00      PB   H 0
ATOM   3161 CB   TRP P  63      24.400  12.443  11.649  1.00  0.00      PB   C 0
ATOM   3162 HB1  TRP P  63      25.389  12.799  11.289  1.00  0.00      PB   H 0
ATOM   3163 HB2  TRP P  63      24.063  13.147  12.440  1.00  0.00      PB   H 0
ATOM   3164 CG   TRP P  63      23.435  12.535  10.495  1.00  0.00      PB   C 0
ATOM   3165 CD1  TRP P  63      23.706  12.437   9.160  1.00  0.00      PB   C 0
ATOM   3166 HD1  TRP P  63      24.690  12.269   8.749  1.00  0.00      PB   H 0
ATOM   3167 NE1  TRP P  63      22.548  12.621   8.450  1.00  0.00      PB   N 0
ATOM   3168 HE1  TRP P  63      22.409  12.448   7.500  1.00  0.00      PB   H 0
ATOM   3169 CE2  TRP P  63      21.502  12.820   9.301  1.00  0.00      PB   C 0
ATOM   3170 CD2  TRP P  63      22.026  12.784  10.606  1.00  0.00      PB   C 0
ATOM   3171 CE3  TRP P  63      21.165  13.006  11.686  1.00  0.00      PB   C 0
ATOM   3172 HE3  TRP P  63      21.526  13.004  12.704  1.00  0.00      PB   H 0
ATOM   3173 CZ3  TRP P  63      19.838  13.266  11.416  1.00  0.00      PB   C 0
ATOM   3174 HZ3  TRP P  63      19.158  13.446  12.235  1.00  0.00      PB   H 0
ATOM   3175 CZ2  TRP P  63      20.163  13.061   9.042  1.00  0.00      PB   C 0
ATOM   3176 HZ2  TRP P  63      19.786  13.088   8.030  1.00  0.00      PB   H 0
ATOM   3177 CH2  TRP P  63      19.340  13.265  10.110  1.00  0.00      PB   C 0
ATOM   3178 HH2  TRP P  63      18.289  13.459   9.953  1.00  0.00      PB   H 0
ATOM   3179 C    TRP P  63      25.600  11.133  13.355  1.00  0.00      PB   C 0
ATOM   3180 O    TRP P  63      25.275  11.503  14.483  1.00  0.00      PB   O 0
ATOM   3181 N    LYS P  64      26.858  10.850  13.022  1.00  0.00      PB   N 0
ATOM   3182 HN   LYS P  64      27.080  10.584  12.087  1.00  0.00      PB   H 0
ATOM   3183 CA   LYS P  64      27.950  11.127  13.931  1.00  0.00      PB   C 0
ATOM   3184 HA   LYS P  64      27.779  10.610  14.864  1.00  0.00      PB   H 0
ATOM   3185 CB   LYS P  64      29.278  10.700  13.301  1.00  0.00      PB   C 0
ATOM   3186 HB1  LYS P  64      30.098  10.962  14.004  1.00  0.00      PB   H 0
ATOM   3187 HB2  LYS P  64      29.441  11.290  12.374  1.00  0.00      PB   H 0
ATOM   3188 CG   LYS P  64      29.425   9.226  12.950  1.00  0.00      PB   C 0
ATOM   3189 HG1  LYS P  64      28.676   9.002  12.160  1.00  0.00      PB   H 0
ATOM   3190 HG2  LYS P  64      29.170   8.605  13.836  1.00  0.00      PB   H 0
ATOM   3191 CD   LYS P  64      30.808   8.850  12.429  1.00  0.00      PB   C 0
ATOM   3192 HD1  LYS P  64      31.515   8.825  13.286  1.00  0.00      PB   H 0
ATOM   3193 HD2  LYS P  64      31.139   9.666  11.751  1.00  0.00      PB   H 0
ATOM   3194 CE   LYS P  64      30.811   7.556  11.665  1.00  0.00      PB   C 0
ATOM   3195 HE1  LYS P  64      30.102   7.605  10.811  1.00  0.00      PB   H 0
ATOM   3196 HE2  LYS P  64      30.492   6.726  12.331  1.00  0.00      PB   H 0
ATOM   3197 NZ   LYS P  64      32.139   7.221  11.127  1.00  0.00      PB   N 0
ATOM   3198 HZ1  LYS P  64      32.137   6.266  10.715  1.00  0.00      PB   H 0
ATOM   3199 HZ2  LYS P  64      32.343   7.897  10.364  1.00  0.00      PB   H 0
ATOM   3200 HZ3  LYS P  64      32.869   7.304  11.864  1.00  0.00      PB   H 0
ATOM   3201 C    LYS P  64      28.001  12.627  14.202  1.00  0.00      PB   C 0
ATOM   3202 O    LYS P  64      27.795  13.450  13.304  1.00  0.00      PB   O 0
ATOM   3203 N    LYS P  65      28.283  12.990  15.452  1.00  0.00      PB   N 0
ATOM   3204 HN   LYS P  65      28.382  12.338  16.199  1.00  0.00      PB   H 0
ATOM   3205 CA   LYS P  65      28.509  14.381  15.777  1.00  0.00      PB   C 0
ATOM   3206 HA   LYS P  65      27.700  14.968  15.370  1.00  0.00      PB   H 0
ATOM   3207 CB   LYS P  65      28.607  14.669  17.267  1.00  0.00      PB   C 0
ATOM   3208 HB1  LYS P  65      29.230  15.570  17.453  1.00  0.00      PB   H 0
ATOM   3209 HB2  LYS P  65      29.145  13.829  17.755  1.00  0.00      PB   H 0
ATOM   3210 CG   LYS P  65      27.339  14.924  17.955  1.00  0.00      PB   C 0
ATOM   3211 HG1  LYS P  65      26.681  14.032  17.878  1.00  0.00      PB   H 0
ATOM   3212 HG2  LYS P  65      26.824  15.775  17.459  1.00  0.00      PB   H 0
ATOM   3213 CD   LYS P  65      27.566  15.270  19.410  1.00  0.00      PB   C 0
ATOM   3214 HD1  LYS P  65      28.258  16.134  19.503  1.00  0.00      PB   H 0
ATOM   3215 HD2  LYS P  65      28.040  14.402  19.916  1.00  0.00      PB   H 0
ATOM   3216 CE   LYS P  65      26.229  15.578  20.000  1.00  0.00      PB   C 0
ATOM   3217 HE1  LYS P  65      25.508  14.752  19.818  1.00  0.00      PB   H 0
ATOM   3218 HE2  LYS P  65      25.816  16.515  19.570  1.00  0.00      PB   H 0
ATOM   3219 NZ   LYS P  65      26.362  15.768  21.452  1.00  0.00      PB   N 0
ATOM   3220 HZ1  LYS P  65      26.642  14.876  21.907  1.00  0.00      PB   H 0
ATOM   3221 HZ2  LYS P  65      27.067  16.514  21.623  1.00  0.00      PB   H 0
ATOM   3222 HZ3  LYS P  65      25.461  16.098  21.854  1.00  0.00      PB   H 0
ATOM   3223 C    LYS P  65      29.791  14.870  15.119  1.00  0.00      PB   C 0
ATOM   3224 O    LYS P  65      30.830  14.197  15.125  1.00  0.00      PB   O 0
ATOM   3225 N    SER P  66      29.721  16.115  14.651  1.00  0.00      PB   N 0
ATOM   3226 HN   SER P  66      28.859  16.614  14.611  1.00  0.00      PB   H 0
ATOM   3227 CA   SER P  66      30.860  16.836  14.120  1.00  0.00      PB   C 0
ATOM   3228 HA   SER P  66      31.767  16.471  14.578  1.00  0.00      PB   H 0
ATOM   3229 CB   SER P  66      30.928  16.687  12.630  1.00  0.00      PB   C 0
ATOM   3230 HB1  SER P  66      30.020  17.115  12.154  1.00  0.00      PB   H 0
ATOM   3231 HB2  SER P  66      30.982  15.611  12.358  1.00  0.00      PB   H 0
ATOM   3232 OG   SER P  66      32.084  17.344  12.139  1.00  0.00      PB   O 0
ATOM   3233 HG1  SER P  66      32.878  16.992  12.549  1.00  0.00      PB   H 0
ATOM   3234 C    SER P  66      30.722  18.304  14.514  1.00  0.00      PB   C 0
ATOM   3235 O    SER P  66      29.636  18.765  14.816  1.00  0.00      PB   O 0
ATOM   3236 N    THR P  67      31.813  19.066  14.498  1.00  0.00      PB   N 0
ATOM   3237 HN   THR P  67      32.685  18.752  14.131  1.00  0.00      PB   H 0
ATOM   3238 CA   THR P  67      31.683  20.449  14.939  1.00  0.00      PB   C 0
ATOM   3239 HA   THR P  67      30.694  20.653  15.322  1.00  0.00      PB   H 0
ATOM   3240 CB   THR P  67      32.587  20.836  16.102  1.00  0.00      PB   C 0
ATOM   3241 HB   THR P  67      32.496  21.924  16.308  1.00  0.00      PB   H 0
ATOM   3242 OG1  THR P  67      33.922  20.558  15.720  1.00  0.00      PB   O 0
ATOM   3243 HG1  THR P  67      34.042  20.841  14.810  1.00  0.00      PB   H 0
ATOM   3244 CG2  THR P  67      32.198  20.082  17.362  1.00  0.00      PB   C 0
ATOM   3245 HG21 THR P  67      31.169  20.359  17.676  1.00  0.00      PB   H 0
ATOM   3246 HG22 THR P  67      32.232  18.983  17.202  1.00  0.00      PB   H 0
ATOM   3247 HG23 THR P  67      32.896  20.337  18.188  1.00  0.00      PB   H 0
ATOM   3248 C    THR P  67      31.839  21.366  13.755  1.00  0.00      PB   C 0
ATOM   3249 O    THR P  67      32.626  21.097  12.868  1.00  0.00      PB   O 0
ATOM   3250 N    HSD P  68      31.043  22.440  13.803  1.00  0.00      PB   N 0
ATOM   3251 HN   HSD P  68      30.399  22.563  14.554  1.00  0.00      PB   H 0
ATOM   3252 CA   HSD P  68      31.032  23.437  12.757  1.00  0.00      PB   C 0
ATOM   3253 HA   HSD P  68      30.900  22.918  11.819  1.00  0.00      PB   H 0
ATOM   3254 CB   HSD P  68      29.866  24.407  12.969  1.00  0.00      PB   C 0
ATOM   3255 HB1  HSD P  68      30.076  25.154  13.764  1.00  0.00      PB   H 0
ATOM   3256 HB2  HSD P  68      28.979  23.819  13.287  1.00  0.00      PB   H 0
ATOM   3257 ND1  HSD P  68      30.314  26.026  11.090  1.00  0.00      PB   N 0
ATOM   3258 HD1  HSD P  68      31.035  26.503  11.593  1.00  0.00      PB   H 0
ATOM   3259 CG   HSD P  68      29.495  25.090  11.696  1.00  0.00      PB   C 0
ATOM   3260 CE1  HSD P  68      29.746  26.453   9.961  1.00  0.00      PB   C 0
ATOM   3261 HE1  HSD P  68      30.160  27.204   9.288  1.00  0.00      PB   H 0
ATOM   3262 NE2  HSD P  68      28.662  25.793   9.801  1.00  0.00      PB   N 0
ATOM   3263 CD2  HSD P  68      28.464  24.938  10.869  1.00  0.00      PB   C 0
ATOM   3264 HD2  HSD P  68      27.597  24.290  10.908  1.00  0.00      PB   H 0
ATOM   3265 C    HSD P  68      32.394  24.143  12.730  1.00  0.00      PB   C 0
ATOM   3266 O    HSD P  68      32.873  24.681  13.723  1.00  0.00      PB   O 0
ATOM   3267 N    GLU P  69      32.993  24.176  11.539  1.00  0.00      PB   N 0
ATOM   3268 HN   GLU P  69      32.645  23.637  10.776  1.00  0.00      PB   H 0
ATOM   3269 CA   GLU P  69      34.280  24.825  11.342  1.00  0.00      PB   C 0
ATOM   3270 HA   GLU P  69      35.020  24.313  11.939  1.00  0.00      PB   H 0
ATOM   3271 CB   GLU P  69      34.694  24.739   9.866  1.00  0.00      PB   C 0
ATOM   3272 HB1  GLU P  69      35.642  25.296   9.707  1.00  0.00      PB   H 0
ATOM   3273 HB2  GLU P  69      33.912  25.250   9.265  1.00  0.00      PB   H 0
ATOM   3274 CG   GLU P  69      34.875  23.328   9.291  1.00  0.00      PB   C 0
ATOM   3275 HG1  GLU P  69      34.738  23.387   8.190  1.00  0.00      PB   H 0
ATOM   3276 HG2  GLU P  69      34.106  22.624   9.674  1.00  0.00      PB   H 0
ATOM   3277 CD   GLU P  69      36.226  22.673   9.500  1.00  0.00      PB   C 0
ATOM   3278 OE1  GLU P  69      37.028  22.699   8.544  1.00  0.00      PB   O 0
ATOM   3279 OE2  GLU P  69      36.499  22.125  10.593  1.00  0.00      PB   O 0
ATOM   3280 C    GLU P  69      34.252  26.296  11.791  1.00  0.00      PB   C 0
ATOM   3281 O    GLU P  69      35.264  26.798  12.257  1.00  0.00      PB   O 0
ATOM   3282 N    LEU P  70      33.114  26.996  11.633  1.00  0.00      PB   N 0
ATOM   3283 HN   LEU P  70      32.413  26.547  11.085  1.00  0.00      PB   H 0
ATOM   3284 CA   LEU P  70      33.011  28.433  11.887  1.00  0.00      PB   C 0
ATOM   3285 HA   LEU P  70      33.990  28.887  11.840  1.00  0.00      PB   H 0
ATOM   3286 CB   LEU P  70      32.089  29.065  10.840  1.00  0.00      PB   C 0
ATOM   3287 HB1  LEU P  70      32.066  30.165  10.998  1.00  0.00      PB   H 0
ATOM   3288 HB2  LEU P  70      31.049  28.706  10.991  1.00  0.00      PB   H 0
ATOM   3289 CG   LEU P  70      32.452  28.842   9.374  1.00  0.00      PB   C 0
ATOM   3290 HG   LEU P  70      32.439  27.750   9.170  1.00  0.00      PB   H 0
ATOM   3291 CD1  LEU P  70      31.412  29.475   8.469  1.00  0.00      PB   C 0
ATOM   3292 HD11 LEU P  70      31.573  30.569   8.366  1.00  0.00      PB   H 0
ATOM   3293 HD12 LEU P  70      31.519  28.980   7.480  1.00  0.00      PB   H 0
ATOM   3294 HD13 LEU P  70      30.382  29.301   8.846  1.00  0.00      PB   H 0
ATOM   3295 CD2  LEU P  70      33.846  29.359   9.062  1.00  0.00      PB   C 0
ATOM   3296 HD21 LEU P  70      34.615  28.823   9.658  1.00  0.00      PB   H 0
ATOM   3297 HD22 LEU P  70      34.077  29.207   7.986  1.00  0.00      PB   H 0
ATOM   3298 HD23 LEU P  70      33.915  30.445   9.285  1.00  0.00      PB   H 0
ATOM   3299 C    LEU P  70      32.435  28.736  13.273  1.00  0.00      PB   C 0
ATOM   3300 O    LEU P  70      32.252  29.894  13.624  1.00  0.00      PB   O 0
ATOM   3301 N    PHE P  71      32.042  27.701  14.022  1.00  0.00      PB   N 0
ATOM   3302 HN   PHE P  71      32.278  26.762  13.766  1.00  0.00      PB   H 0
ATOM   3303 CA   PHE P  71      31.339  27.919  15.262  1.00  0.00      PB   C 0
ATOM   3304 HA   PHE P  71      31.789  28.751  15.790  1.00  0.00      PB   H 0
ATOM   3305 CB   PHE P  71      29.834  28.220  15.000  1.00  0.00      PB   C 0
ATOM   3306 HB1  PHE P  71      29.196  27.317  14.922  1.00  0.00      PB   H 0
ATOM   3307 HB2  PHE P  71      29.735  28.769  14.038  1.00  0.00      PB   H 0
ATOM   3308 CG   PHE P  71      29.306  29.119  16.085  1.00  0.00      PB   C 0
ATOM   3309 CD1  PHE P  71      28.878  28.598  17.317  1.00  0.00      PB   C 0
ATOM   3310 HD1  PHE P  71      28.938  27.536  17.507  1.00  0.00      PB   H 0
ATOM   3311 CE1  PHE P  71      28.388  29.449  18.315  1.00  0.00      PB   C 0
ATOM   3312 HE1  PHE P  71      28.082  29.043  19.269  1.00  0.00      PB   H 0
ATOM   3313 CZ   PHE P  71      28.300  30.827  18.084  1.00  0.00      PB   C 0
ATOM   3314 HZ   PHE P  71      27.917  31.477  18.858  1.00  0.00      PB   H 0
ATOM   3315 CD2  PHE P  71      29.221  30.507  15.868  1.00  0.00      PB   C 0
ATOM   3316 HD2  PHE P  71      29.551  30.922  14.925  1.00  0.00      PB   H 0
ATOM   3317 CE2  PHE P  71      28.716  31.358  16.858  1.00  0.00      PB   C 0
ATOM   3318 HE2  PHE P  71      28.658  32.423  16.680  1.00  0.00      PB   H 0
ATOM   3319 C    PHE P  71      31.546  26.638  16.056  1.00  0.00      PB   C 0
ATOM   3320 O    PHE P  71      30.662  25.779  16.073  1.00  0.00      PB   O 0
ATOM   3321 N    PRO P  72      32.694  26.427  16.703  1.00  0.00      PB   N 0
ATOM   3322 CD   PRO P  72      33.759  27.428  16.839  1.00  0.00      PB   C 0
ATOM   3323 HD1  PRO P  72      33.864  28.080  15.946  1.00  0.00      PB   H 0
ATOM   3324 HD2  PRO P  72      33.557  28.042  17.743  1.00  0.00      PB   H 0
ATOM   3325 CA   PRO P  72      33.072  25.108  17.208  1.00  0.00      PB   C 0
ATOM   3326 HA   PRO P  72      33.028  24.436  16.364  1.00  0.00      PB   H 0
ATOM   3327 CB   PRO P  72      34.515  25.298  17.704  1.00  0.00      PB   C 0
ATOM   3328 HB1  PRO P  72      35.150  24.422  17.454  1.00  0.00      PB   H 0
ATOM   3329 HB2  PRO P  72      34.540  25.454  18.804  1.00  0.00      PB   H 0
ATOM   3330 CG   PRO P  72      34.996  26.572  17.020  1.00  0.00      PB   C 0
ATOM   3331 HG1  PRO P  72      35.390  26.305  16.016  1.00  0.00      PB   H 0
ATOM   3332 HG2  PRO P  72      35.799  27.087  17.589  1.00  0.00      PB   H 0
ATOM   3333 C    PRO P  72      32.164  24.491  18.271  1.00  0.00      PB   C 0
ATOM   3334 O    PRO P  72      32.164  23.266  18.437  1.00  0.00      PB   O 0
ATOM   3335 N    SER P  73      31.360  25.324  18.950  1.00  0.00      PB   N 0
ATOM   3336 HN   SER P  73      31.340  26.306  18.781  1.00  0.00      PB   H 0
ATOM   3337 CA   SER P  73      30.432  24.824  19.957  1.00  0.00      PB   C 0
ATOM   3338 HA   SER P  73      30.886  23.999  20.486  1.00  0.00      PB   H 0
ATOM   3339 CB   SER P  73      30.129  25.900  20.926  1.00  0.00      PB   C 0
ATOM   3340 HB1  SER P  73      31.075  26.313  21.338  1.00  0.00      PB   H 0
ATOM   3341 HB2  SER P  73      29.553  25.501  21.788  1.00  0.00      PB   H 0
ATOM   3342 OG   SER P  73      29.387  26.965  20.356  1.00  0.00      PB   O 0
ATOM   3343 HG1  SER P  73      28.644  27.109  20.947  1.00  0.00      PB   H 0
ATOM   3344 C    SER P  73      29.102  24.321  19.372  1.00  0.00      PB   C 0
ATOM   3345 O    SER P  73      28.238  23.825  20.125  1.00  0.00      PB   O 0
ATOM   3346 N    ALA P  74      28.921  24.448  18.045  1.00  0.00      PB   N 0
ATOM   3347 HN   ALA P  74      29.619  24.857  17.462  1.00  0.00      PB   H 0
ATOM   3348 CA   ALA P  74      27.753  23.917  17.379  1.00  0.00      PB   C 0
ATOM   3349 HA   ALA P  74      26.919  23.868  18.063  1.00  0.00      PB   H 0
ATOM   3350 CB   ALA P  74      27.387  24.806  16.206  1.00  0.00      PB   C 0
ATOM   3351 HB1  ALA P  74      26.469  24.437  15.701  1.00  0.00      PB   H 0
ATOM   3352 HB2  ALA P  74      27.211  25.849  16.545  1.00  0.00      PB   H 0
ATOM   3353 HB3  ALA P  74      28.209  24.836  15.459  1.00  0.00      PB   H 0
ATOM   3354 C    ALA P  74      28.089  22.500  16.925  1.00  0.00      PB   C 0
ATOM   3355 O    ALA P  74      28.956  22.283  16.058  1.00  0.00      PB   O 0
ATOM   3356 N    GLU P  75      27.445  21.535  17.574  1.00  0.00      PB   N 0
ATOM   3357 HN   GLU P  75      26.808  21.745  18.312  1.00  0.00      PB   H 0
ATOM   3358 CA   GLU P  75      27.528  20.137  17.208  1.00  0.00      PB   C 0
ATOM   3359 HA   GLU P  75      28.516  19.924  16.827  1.00  0.00      PB   H 0
ATOM   3360 CB   GLU P  75      27.253  19.240  18.410  1.00  0.00      PB   C 0
ATOM   3361 HB1  GLU P  75      27.269  18.174  18.098  1.00  0.00      PB   H 0
ATOM   3362 HB2  GLU P  75      26.245  19.466  18.818  1.00  0.00      PB   H 0
ATOM   3363 CG   GLU P  75      28.291  19.455  19.499  1.00  0.00      PB   C 0
ATOM   3364 HG1  GLU P  75      28.288  20.516  19.829  1.00  0.00      PB   H 0
ATOM   3365 HG2  GLU P  75      29.306  19.232  19.106  1.00  0.00      PB   H 0
ATOM   3366 CD   GLU P  75      28.078  18.636  20.746  1.00  0.00      PB   C 0
ATOM   3367 OE1  GLU P  75      26.971  18.699  21.302  1.00  0.00      PB   O 0
ATOM   3368 OE2  GLU P  75      29.025  17.988  21.185  1.00  0.00      PB   O 0
ATOM   3369 C    GLU P  75      26.516  19.886  16.103  1.00  0.00      PB   C 0
ATOM   3370 O    GLU P  75      25.336  20.170  16.254  1.00  0.00      PB   O 0
ATOM   3371 N    VAL P  76      27.000  19.323  14.991  1.00  0.00      PB   N 0
ATOM   3372 HN   VAL P  76      27.969  19.101  14.912  1.00  0.00      PB   H 0
ATOM   3373 CA   VAL P  76      26.234  19.252  13.772  1.00  0.00      PB   C 0
ATOM   3374 HA   VAL P  76      25.189  19.335  14.031  1.00  0.00      PB   H 0
ATOM   3375 CB   VAL P  76      26.600  20.400  12.798  1.00  0.00      PB   C 0
ATOM   3376 HB   VAL P  76      25.953  20.297  11.901  1.00  0.00      PB   H 0
ATOM   3377 CG1  VAL P  76      26.258  21.771  13.397  1.00  0.00      PB   C 0
ATOM   3378 HG11 VAL P  76      25.207  21.799  13.755  1.00  0.00      PB   H 0
ATOM   3379 HG12 VAL P  76      26.932  22.011  14.247  1.00  0.00      PB   H 0
ATOM   3380 HG13 VAL P  76      26.381  22.565  12.629  1.00  0.00      PB   H 0
ATOM   3381 CG2  VAL P  76      28.042  20.311  12.309  1.00  0.00      PB   C 0
ATOM   3382 HG21 VAL P  76      28.266  19.339  11.819  1.00  0.00      PB   H 0
ATOM   3383 HG22 VAL P  76      28.242  21.115  11.569  1.00  0.00      PB   H 0
ATOM   3384 HG23 VAL P  76      28.753  20.456  13.151  1.00  0.00      PB   H 0
ATOM   3385 C    VAL P  76      26.464  17.880  13.148  1.00  0.00      PB   C 0
ATOM   3386 O    VAL P  76      27.428  17.192  13.434  1.00  0.00      PB   O 0
ATOM   3387 N    PRO P  77      25.595  17.445  12.219  1.00  0.00      PB   N 0
ATOM   3388 CD   PRO P  77      24.332  18.087  11.830  1.00  0.00      PB   C 0
ATOM   3389 HD1  PRO P  77      23.903  18.628  12.701  1.00  0.00      PB   H 0
ATOM   3390 HD2  PRO P  77      24.519  18.787  10.988  1.00  0.00      PB   H 0
ATOM   3391 CA   PRO P  77      25.742  16.122  11.627  1.00  0.00      PB   C 0
ATOM   3392 HA   PRO P  77      25.780  15.397  12.426  1.00  0.00      PB   H 0
ATOM   3393 CB   PRO P  77      24.494  15.992  10.790  1.00  0.00      PB   C 0
ATOM   3394 HB1  PRO P  77      24.114  14.949  10.748  1.00  0.00      PB   H 0
ATOM   3395 HB2  PRO P  77      24.663  16.337   9.748  1.00  0.00      PB   H 0
ATOM   3396 CG   PRO P  77      23.511  16.912  11.401  1.00  0.00      PB   C 0
ATOM   3397 HG1  PRO P  77      23.058  16.440  12.299  1.00  0.00      PB   H 0
ATOM   3398 HG2  PRO P  77      22.692  17.205  10.710  1.00  0.00      PB   H 0
ATOM   3399 C    PRO P  77      26.988  15.956  10.776  1.00  0.00      PB   C 0
ATOM   3400 O    PRO P  77      27.299  16.814   9.957  1.00  0.00      PB   O 0
ATOM   3401 N    GLY P  78      27.690  14.858  11.025  1.00  0.00      PB   N 0
ATOM   3402 HN   GLY P  78      27.521  14.320  11.847  1.00  0.00      PB   H 0
ATOM   3403 CA   GLY P  78      28.706  14.382  10.108  1.00  0.00      PB   C 0
ATOM   3404 HA1  GLY P  78      29.533  14.042  10.713  1.00  0.00      PB   H 0
ATOM   3405 HA2  GLY P  78      28.998  15.150   9.408  1.00  0.00      PB   H 0
ATOM   3406 C    GLY P  78      28.189  13.198   9.314  1.00  0.00      PB   C 0
ATOM   3407 O    GLY P  78      27.112  13.267   8.726  1.00  0.00      PB   O 0
ATOM   3408 N    ASP P  79      28.914  12.086   9.345  1.00  0.00      PB   N 0
ATOM   3409 HN   ASP P  79      29.778  12.022   9.838  1.00  0.00      PB   H 0
ATOM   3410 CA   ASP P  79      28.509  10.964   8.517  1.00  0.00      PB   C 0
ATOM   3411 HA   ASP P  79      28.408  11.303   7.496  1.00  0.00      PB   H 0
ATOM   3412 CB   ASP P  79      29.550   9.865   8.571  1.00  0.00      PB   C 0
ATOM   3413 HB1  ASP P  79      29.180   8.952   8.057  1.00  0.00      PB   H 0
ATOM   3414 HB2  ASP P  79      29.730   9.605   9.636  1.00  0.00      PB   H 0
ATOM   3415 CG   ASP P  79      30.893  10.164   7.947  1.00  0.00      PB   C 0
ATOM   3416 OD1  ASP P  79      31.020  11.144   7.163  1.00  0.00      PB   O 0
ATOM   3417 OD2  ASP P  79      31.788   9.384   8.242  1.00  0.00      PB   O 0
ATOM   3418 C    ASP P  79      27.153  10.424   8.964  1.00  0.00      PB   C 0
ATOM   3419 O    ASP P  79      26.879  10.287  10.152  1.00  0.00      PB   O 0
ATOM   3420 N    PHE P  80      26.337  10.028   7.983  1.00  0.00      PB   N 0
ATOM   3421 HN   PHE P  80      26.600  10.153   7.030  1.00  0.00      PB   H 0
ATOM   3422 CA   PHE P  80      25.087   9.343   8.220  1.00  0.00      PB   C 0
ATOM   3423 HA   PHE P  80      24.581   9.816   9.048  1.00  0.00      PB   H 0
ATOM   3424 CB   PHE P  80      24.209   9.437   6.964  1.00  0.00      PB   C 0
ATOM   3425 HB1  PHE P  80      24.756   9.032   6.086  1.00  0.00      PB   H 0
ATOM   3426 HB2  PHE P  80      23.980  10.504   6.756  1.00  0.00      PB   H 0
ATOM   3427 CG   PHE P  80      22.885   8.708   7.097  1.00  0.00      PB   C 0
ATOM   3428 CD1  PHE P  80      21.994   9.040   8.104  1.00  0.00      PB   C 0
ATOM   3429 HD1  PHE P  80      22.217   9.851   8.782  1.00  0.00      PB   H 0
ATOM   3430 CE1  PHE P  80      20.784   8.378   8.210  1.00  0.00      PB   C 0
ATOM   3431 HE1  PHE P  80      20.087   8.664   8.984  1.00  0.00      PB   H 0
ATOM   3432 CZ   PHE P  80      20.484   7.331   7.376  1.00  0.00      PB   C 0
ATOM   3433 HZ   PHE P  80      19.537   6.819   7.467  1.00  0.00      PB   H 0
ATOM   3434 CD2  PHE P  80      22.570   7.648   6.273  1.00  0.00      PB   C 0
ATOM   3435 HD2  PHE P  80      23.259   7.362   5.492  1.00  0.00      PB   H 0
ATOM   3436 CE2  PHE P  80      21.370   6.980   6.398  1.00  0.00      PB   C 0
ATOM   3437 HE2  PHE P  80      21.130   6.178   5.715  1.00  0.00      PB   H 0
ATOM   3438 C    PHE P  80      25.359   7.896   8.614  1.00  0.00      PB   C 0
ATOM   3439 O    PHE P  80      26.036   7.157   7.901  1.00  0.00      PB   O 0
ATOM   3440 N    THR P  81      24.812   7.470   9.772  1.00  0.00      PB   N 0
ATOM   3441 HN   THR P  81      24.226   8.053  10.329  1.00  0.00      PB   H 0
ATOM   3442 CA   THR P  81      25.101   6.140  10.261  1.00  0.00      PB   C 0
ATOM   3443 HA   THR P  81      25.973   5.751   9.756  1.00  0.00      PB   H 0
ATOM   3444 CB   THR P  81      25.483   6.138  11.737  1.00  0.00      PB   C 0
ATOM   3445 HB   THR P  81      25.950   5.164  11.998  1.00  0.00      PB   H 0
ATOM   3446 OG1  THR P  81      24.337   6.323  12.526  1.00  0.00      PB   O 0
ATOM   3447 HG1  THR P  81      23.875   5.482  12.535  1.00  0.00      PB   H 0
ATOM   3448 CG2  THR P  81      26.410   7.266  12.123  1.00  0.00      PB   C 0
ATOM   3449 HG21 THR P  81      26.738   7.169  13.180  1.00  0.00      PB   H 0
ATOM   3450 HG22 THR P  81      27.311   7.260  11.473  1.00  0.00      PB   H 0
ATOM   3451 HG23 THR P  81      25.914   8.254  12.014  1.00  0.00      PB   H 0
ATOM   3452 C    THR P  81      23.984   5.159   9.951  1.00  0.00      PB   C 0
ATOM   3453 O    THR P  81      24.282   4.060   9.494  1.00  0.00      PB   O 0
ATOM   3454 N    GLN P  82      22.716   5.516  10.211  1.00  0.00      PB   N 0
ATOM   3455 HN   GLN P  82      22.473   6.426  10.537  1.00  0.00      PB   H 0
ATOM   3456 CA   GLN P  82      21.648   4.560   9.991  1.00  0.00      PB   C 0
ATOM   3457 HA   GLN P  82      21.764   4.130   9.007  1.00  0.00      PB   H 0
ATOM   3458 CB   GLN P  82      21.680   3.481  11.070  1.00  0.00      PB   C 0
ATOM   3459 HB1  GLN P  82      22.710   3.067  11.121  1.00  0.00      PB   H 0
ATOM   3460 HB2  GLN P  82      21.037   2.628  10.764  1.00  0.00      PB   H 0
ATOM   3461 CG   GLN P  82      21.200   3.979  12.430  1.00  0.00      PB   C 0
ATOM   3462 HG1  GLN P  82      20.108   3.794  12.522  1.00  0.00      PB   H 0
ATOM   3463 HG2  GLN P  82      21.356   5.074  12.532  1.00  0.00      PB   H 0
ATOM   3464 CD   GLN P  82      21.967   3.357  13.565  1.00  0.00      PB   C 0
ATOM   3465 OE1  GLN P  82      23.205   3.278  13.551  1.00  0.00      PB   O 0
ATOM   3466 NE2  GLN P  82      21.224   2.943  14.576  1.00  0.00      PB   N 0
ATOM   3467 HE21 GLN P  82      21.684   2.564  15.379  1.00  0.00      PB   H 0
ATOM   3468 HE22 GLN P  82      20.230   3.031  14.519  1.00  0.00      PB   H 0
ATOM   3469 C    GLN P  82      20.267   5.202  10.050  1.00  0.00      PB   C 0
ATOM   3470 O    GLN P  82      20.100   6.297  10.572  1.00  0.00      PB   O 0
ATOM   3471 N    ALA P  83      19.315   4.467   9.461  1.00  0.00      PB   N 0
ATOM   3472 HN   ALA P  83      19.555   3.619   8.995  1.00  0.00      PB   H 0
ATOM   3473 CA   ALA P  83      17.902   4.725   9.557  1.00  0.00      PB   C 0
ATOM   3474 HA   ALA P  83      17.728   5.595  10.173  1.00  0.00      PB   H 0
ATOM   3475 CB   ALA P  83      17.294   4.950   8.192  1.00  0.00      PB   C 0
ATOM   3476 HB1  ALA P  83      17.479   4.086   7.519  1.00  0.00      PB   H 0
ATOM   3477 HB2  ALA P  83      16.197   5.108   8.268  1.00  0.00      PB   H 0
ATOM   3478 HB3  ALA P  83      17.719   5.856   7.709  1.00  0.00      PB   H 0
ATOM   3479 C    ALA P  83      17.269   3.528  10.251  1.00  0.00      PB   C 0
ATOM   3480 O    ALA P  83      17.376   2.401   9.782  1.00  0.00      PB   O 0
ATOM   3481 N    ASP P  84      16.588   3.831  11.363  1.00  0.00      PB   N 0
ATOM   3482 HN   ASP P  84      16.531   4.774  11.682  1.00  0.00      PB   H 0
ATOM   3483 CA   ASP P  84      15.904   2.868  12.202  1.00  0.00      PB   C 0
ATOM   3484 HA   ASP P  84      16.106   1.855  11.888  1.00  0.00      PB   H 0
ATOM   3485 CB   ASP P  84      16.293   3.100  13.654  1.00  0.00      PB   C 0
ATOM   3486 HB1  ASP P  84      15.579   2.599  14.342  1.00  0.00      PB   H 0
ATOM   3487 HB2  ASP P  84      16.285   4.187  13.884  1.00  0.00      PB   H 0
ATOM   3488 CG   ASP P  84      17.653   2.534  14.009  1.00  0.00      PB   C 0
ATOM   3489 OD1  ASP P  84      17.806   1.322  13.784  1.00  0.00      PB   O 0
ATOM   3490 OD2  ASP P  84      18.531   3.320  14.480  1.00  0.00      PB   O 0
ATOM   3491 C    ASP P  84      14.403   3.110  12.118  1.00  0.00      PB   C 0
ATOM   3492 O    ASP P  84      13.965   4.248  12.293  1.00  0.00      PB   O 0
ATOM   3493 N    PHE P  85      13.643   2.021  11.961  1.00  0.00      PB   N 0
ATOM   3494 HN   PHE P  85      14.060   1.120  11.871  1.00  0.00      PB   H 0
ATOM   3495 CA   PHE P  85      12.211   2.095  11.756  1.00  0.00      PB   C 0
ATOM   3496 HA   PHE P  85      11.879   3.110  11.916  1.00  0.00      PB   H 0
ATOM   3497 CB   PHE P  85      11.804   1.637  10.348  1.00  0.00      PB   C 0
ATOM   3498 HB1  PHE P  85      10.699   1.654  10.231  1.00  0.00      PB   H 0
ATOM   3499 HB2  PHE P  85      12.149   0.595  10.176  1.00  0.00      PB   H 0
ATOM   3500 CG   PHE P  85      12.407   2.505   9.258  1.00  0.00      PB   C 0
ATOM   3501 CD1  PHE P  85      13.693   2.272   8.777  1.00  0.00      PB   C 0
ATOM   3502 HD1  PHE P  85      14.287   1.478   9.204  1.00  0.00      PB   H 0
ATOM   3503 CE1  PHE P  85      14.211   3.069   7.780  1.00  0.00      PB   C 0
ATOM   3504 HE1  PHE P  85      15.217   2.904   7.424  1.00  0.00      PB   H 0
ATOM   3505 CZ   PHE P  85      13.460   4.087   7.270  1.00  0.00      PB   C 0
ATOM   3506 HZ   PHE P  85      13.889   4.715   6.504  1.00  0.00      PB   H 0
ATOM   3507 CD2  PHE P  85      11.656   3.533   8.712  1.00  0.00      PB   C 0
ATOM   3508 HD2  PHE P  85      10.660   3.722   9.083  1.00  0.00      PB   H 0
ATOM   3509 CE2  PHE P  85      12.166   4.302   7.688  1.00  0.00      PB   C 0
ATOM   3510 HE2  PHE P  85      11.582   5.107   7.267  1.00  0.00      PB   H 0
ATOM   3511 C    PHE P  85      11.499   1.208  12.774  1.00  0.00      PB   C 0
ATOM   3512 O    PHE P  85      11.963   0.115  13.101  1.00  0.00      PB   O 0
ATOM   3513 N    MET P  86      10.299   1.663  13.114  1.00  0.00      PB   N 0
ATOM   3514 HN   MET P  86      10.027   2.589  12.865  1.00  0.00      PB   H 0
ATOM   3515 CA   MET P  86       9.315   0.854  13.797  1.00  0.00      PB   C 0
ATOM   3516 HA   MET P  86       9.591  -0.189  13.740  1.00  0.00      PB   H 0
ATOM   3517 CB   MET P  86       9.206   1.239  15.290  1.00  0.00      PB   C 0
ATOM   3518 HB1  MET P  86       8.322   0.745  15.747  1.00  0.00      PB   H 0
ATOM   3519 HB2  MET P  86       9.064   2.338  15.371  1.00  0.00      PB   H 0
ATOM   3520 CG   MET P  86      10.420   0.800  16.095  1.00  0.00      PB   C 0
ATOM   3521 HG1  MET P  86      11.351   1.092  15.564  1.00  0.00      PB   H 0
ATOM   3522 HG2  MET P  86      10.422  -0.309  16.160  1.00  0.00      PB   H 0
ATOM   3523 SD   MET P  86      10.480   1.523  17.742  1.00  0.00      PB   S 0
ATOM   3524 CE   MET P  86       9.056   0.770  18.536  1.00  0.00      PB   C 0
ATOM   3525 HE1  MET P  86       9.028   1.023  19.617  1.00  0.00      PB   H 0
ATOM   3526 HE2  MET P  86       8.112   1.155  18.093  1.00  0.00      PB   H 0
ATOM   3527 HE3  MET P  86       9.058  -0.336  18.431  1.00  0.00      PB   H 0
ATOM   3528 C    MET P  86       7.994   1.018  13.048  1.00  0.00      PB   C 0
ATOM   3529 O    MET P  86       7.506   2.137  12.921  1.00  0.00      PB   O 0
ATOM   3530 N    VAL P  87       7.440  -0.112  12.597  1.00  0.00      PB   N 0
ATOM   3531 HN   VAL P  87       7.937  -0.972  12.678  1.00  0.00      PB   H 0
ATOM   3532 CA   VAL P  87       6.200  -0.127  11.832  1.00  0.00      PB   C 0
ATOM   3533 HA   VAL P  87       5.889   0.875  11.576  1.00  0.00      PB   H 0
ATOM   3534 CB   VAL P  87       6.378  -0.964  10.553  1.00  0.00      PB   C 0
ATOM   3535 HB   VAL P  87       6.723  -1.977  10.853  1.00  0.00      PB   H 0
ATOM   3536 CG1  VAL P  87       5.064  -1.139   9.810  1.00  0.00      PB   C 0
ATOM   3537 HG11 VAL P  87       5.236  -1.677   8.853  1.00  0.00      PB   H 0
ATOM   3538 HG12 VAL P  87       4.324  -1.729  10.391  1.00  0.00      PB   H 0
ATOM   3539 HG13 VAL P  87       4.612  -0.154   9.565  1.00  0.00      PB   H 0
ATOM   3540 CG2  VAL P  87       7.462  -0.394   9.658  1.00  0.00      PB   C 0
ATOM   3541 HG21 VAL P  87       7.564  -1.010   8.739  1.00  0.00      PB   H 0
ATOM   3542 HG22 VAL P  87       7.217   0.644   9.347  1.00  0.00      PB   H 0
ATOM   3543 HG23 VAL P  87       8.448  -0.383  10.170  1.00  0.00      PB   H 0
ATOM   3544 C    VAL P  87       5.113  -0.757  12.701  1.00  0.00      PB   C 0
ATOM   3545 O    VAL P  87       5.201  -1.951  13.012  1.00  0.00      PB   O 0
ATOM   3546 N    LYS P  88       4.059  -0.019  13.032  1.00  0.00      PB   N 0
ATOM   3547 HN   LYS P  88       3.962   0.932  12.747  1.00  0.00      PB   H 0
ATOM   3548 CA   LYS P  88       3.071  -0.552  13.974  1.00  0.00      PB   C 0
ATOM   3549 HA   LYS P  88       3.598  -1.147  14.706  1.00  0.00      PB   H 0
ATOM   3550 CB   LYS P  88       2.247   0.487  14.740  1.00  0.00      PB   C 0
ATOM   3551 HB1  LYS P  88       1.598   1.039  14.027  1.00  0.00      PB   H 0
ATOM   3552 HB2  LYS P  88       2.930   1.242  15.184  1.00  0.00      PB   H 0
ATOM   3553 CG   LYS P  88       1.393  -0.104  15.867  1.00  0.00      PB   C 0
ATOM   3554 HG1  LYS P  88       0.780  -0.954  15.499  1.00  0.00      PB   H 0
ATOM   3555 HG2  LYS P  88       0.676   0.682  16.187  1.00  0.00      PB   H 0
ATOM   3556 CD   LYS P  88       2.220  -0.523  17.075  1.00  0.00      PB   C 0
ATOM   3557 HD1  LYS P  88       2.638   0.393  17.545  1.00  0.00      PB   H 0
ATOM   3558 HD2  LYS P  88       3.114  -1.090  16.739  1.00  0.00      PB   H 0
ATOM   3559 CE   LYS P  88       1.475  -1.326  18.099  1.00  0.00      PB   C 0
ATOM   3560 HE1  LYS P  88       2.203  -1.891  18.719  1.00  0.00      PB   H 0
ATOM   3561 HE2  LYS P  88       0.788  -2.056  17.620  1.00  0.00      PB   H 0
ATOM   3562 NZ   LYS P  88       0.707  -0.481  19.019  1.00  0.00      PB   N 0
ATOM   3563 HZ1  LYS P  88       1.349   0.120  19.575  1.00  0.00      PB   H 0
ATOM   3564 HZ2  LYS P  88       0.036   0.123  18.503  1.00  0.00      PB   H 0
ATOM   3565 HZ3  LYS P  88       0.196  -1.097  19.683  1.00  0.00      PB   H 0
ATOM   3566 C    LYS P  88       2.100  -1.475  13.244  1.00  0.00      PB   C 0
ATOM   3567 O    LYS P  88       1.461  -1.099  12.240  1.00  0.00      PB   O 0
ATOM   3568 N    ASP P  89       1.978  -2.705  13.757  1.00  0.00      PB   N 0
ATOM   3569 HN   ASP P  89       2.514  -2.984  14.550  1.00  0.00      PB   H 0
ATOM   3570 CA   ASP P  89       0.976  -3.646  13.274  1.00  0.00      PB   C 0
ATOM   3571 HA   ASP P  89       0.048  -3.115  13.124  1.00  0.00      PB   H 0
ATOM   3572 CB   ASP P  89       1.393  -4.329  11.976  1.00  0.00      PB   C 0
ATOM   3573 HB1  ASP P  89       2.258  -5.006  12.144  1.00  0.00      PB   H 0
ATOM   3574 HB2  ASP P  89       1.706  -3.557  11.241  1.00  0.00      PB   H 0
ATOM   3575 CG   ASP P  89       0.290  -5.153  11.330  1.00  0.00      PB   C 0
ATOM   3576 OD1  ASP P  89      -0.558  -5.691  12.080  1.00  0.00      PB   O 0
ATOM   3577 OD2  ASP P  89       0.267  -5.238  10.098  1.00  0.00      PB   O 0
ATOM   3578 C    ASP P  89       0.756  -4.626  14.417  1.00  0.00      PB   C 0
ATOM   3579 O    ASP P  89       1.507  -5.583  14.598  1.00  0.00      PB   O 0
ATOM   3580 N    ALA P  90      -0.240  -4.305  15.238  1.00  0.00      PB   N 0
ATOM   3581 HN   ALA P  90      -0.838  -3.534  15.034  1.00  0.00      PB   H 0
ATOM   3582 CA   ALA P  90      -0.413  -4.958  16.527  1.00  0.00      PB   C 0
ATOM   3583 HA   ALA P  90       0.470  -4.762  17.117  1.00  0.00      PB   H 0
ATOM   3584 CB   ALA P  90      -1.619  -4.368  17.214  1.00  0.00      PB   C 0
ATOM   3585 HB1  ALA P  90      -2.533  -4.508  16.598  1.00  0.00      PB   H 0
ATOM   3586 HB2  ALA P  90      -1.792  -4.823  18.213  1.00  0.00      PB   H 0
ATOM   3587 HB3  ALA P  90      -1.482  -3.275  17.356  1.00  0.00      PB   H 0
ATOM   3588 C    ALA P  90      -0.523  -6.473  16.365  1.00  0.00      PB   C 0
ATOM   3589 O    ALA P  90       0.081  -7.217  17.125  1.00  0.00      PB   O 0
ATOM   3590 N    ALA P  91      -1.262  -6.922  15.331  1.00  0.00      PB   N 0
ATOM   3591 HN   ALA P  91      -1.762  -6.277  14.758  1.00  0.00      PB   H 0
ATOM   3592 CA   ALA P  91      -1.431  -8.340  15.044  1.00  0.00      PB   C 0
ATOM   3593 HA   ALA P  91      -1.583  -8.846  15.986  1.00  0.00      PB   H 0
ATOM   3594 CB   ALA P  91      -2.673  -8.547  14.183  1.00  0.00      PB   C 0
ATOM   3595 HB1  ALA P  91      -2.869  -9.626  14.006  1.00  0.00      PB   H 0
ATOM   3596 HB2  ALA P  91      -3.560  -8.109  14.690  1.00  0.00      PB   H 0
ATOM   3597 HB3  ALA P  91      -2.565  -8.035  13.203  1.00  0.00      PB   H 0
ATOM   3598 C    ALA P  91      -0.194  -8.962  14.387  1.00  0.00      PB   C 0
ATOM   3599 O    ALA P  91       0.336  -9.961  14.866  1.00  0.00      PB   O 0
ATOM   3600 N    LYS P  92       0.291  -8.386  13.289  1.00  0.00      PB   N 0
ATOM   3601 HN   LYS P  92      -0.085  -7.532  12.938  1.00  0.00      PB   H 0
ATOM   3602 CA   LYS P  92       1.378  -9.011  12.530  1.00  0.00      PB   C 0
ATOM   3603 HA   LYS P  92       1.076 -10.009  12.248  1.00  0.00      PB   H 0
ATOM   3604 CB   LYS P  92       1.706  -8.182  11.288  1.00  0.00      PB   C 0
ATOM   3605 HB1  LYS P  92       2.089  -7.182  11.586  1.00  0.00      PB   H 0
ATOM   3606 HB2  LYS P  92       0.754  -8.002  10.744  1.00  0.00      PB   H 0
ATOM   3607 CG   LYS P  92       2.702  -8.841  10.337  1.00  0.00      PB   C 0
ATOM   3608 HG1  LYS P  92       2.355  -9.871  10.107  1.00  0.00      PB   H 0
ATOM   3609 HG2  LYS P  92       3.690  -8.920  10.838  1.00  0.00      PB   H 0
ATOM   3610 CD   LYS P  92       2.851  -8.043   9.053  1.00  0.00      PB   C 0
ATOM   3611 HD1  LYS P  92       3.138  -7.002   9.317  1.00  0.00      PB   H 0
ATOM   3612 HD2  LYS P  92       1.853  -7.992   8.567  1.00  0.00      PB   H 0
ATOM   3613 CE   LYS P  92       3.875  -8.665   8.166  1.00  0.00      PB   C 0
ATOM   3614 HE1  LYS P  92       3.645  -9.737   7.985  1.00  0.00      PB   H 0
ATOM   3615 HE2  LYS P  92       4.887  -8.598   8.618  1.00  0.00      PB   H 0
ATOM   3616 NZ   LYS P  92       3.895  -7.980   6.871  1.00  0.00      PB   N 0
ATOM   3617 HZ1  LYS P  92       4.680  -8.348   6.296  1.00  0.00      PB   H 0
ATOM   3618 HZ2  LYS P  92       2.983  -8.076   6.381  1.00  0.00      PB   H 0
ATOM   3619 HZ3  LYS P  92       4.078  -6.973   7.058  1.00  0.00      PB   H 0
ATOM   3620 C    LYS P  92       2.644  -9.118  13.394  1.00  0.00      PB   C 0
ATOM   3621 O    LYS P  92       3.332 -10.142  13.383  1.00  0.00      PB   O 0
ATOM   3622 N    TYR P  93       2.952  -8.061  14.145  1.00  0.00      PB   N 0
ATOM   3623 HN   TYR P  93       2.376  -7.247  14.148  1.00  0.00      PB   H 0
ATOM   3624 CA   TYR P  93       4.175  -8.017  14.953  1.00  0.00      PB   C 0
ATOM   3625 HA   TYR P  93       4.821  -8.839  14.681  1.00  0.00      PB   H 0
ATOM   3626 CB   TYR P  93       4.897  -6.702  14.662  1.00  0.00      PB   C 0
ATOM   3627 HB1  TYR P  93       5.837  -6.645  15.251  1.00  0.00      PB   H 0
ATOM   3628 HB2  TYR P  93       4.248  -5.842  14.933  1.00  0.00      PB   H 0
ATOM   3629 CG   TYR P  93       5.287  -6.583  13.207  1.00  0.00      PB   C 0
ATOM   3630 CD1  TYR P  93       6.051  -7.562  12.589  1.00  0.00      PB   C 0
ATOM   3631 HD1  TYR P  93       6.395  -8.415  13.155  1.00  0.00      PB   H 0
ATOM   3632 CE1  TYR P  93       6.349  -7.481  11.229  1.00  0.00      PB   C 0
ATOM   3633 HE1  TYR P  93       6.932  -8.261  10.761  1.00  0.00      PB   H 0
ATOM   3634 CZ   TYR P  93       5.936  -6.386  10.483  1.00  0.00      PB   C 0
ATOM   3635 OH   TYR P  93       6.208  -6.265   9.123  1.00  0.00      PB   O 0
ATOM   3636 HH   TYR P  93       5.718  -5.513   8.782  1.00  0.00      PB   H 0
ATOM   3637 CD2  TYR P  93       4.867  -5.503  12.453  1.00  0.00      PB   C 0
ATOM   3638 HD2  TYR P  93       4.286  -4.723  12.922  1.00  0.00      PB   H 0
ATOM   3639 CE2  TYR P  93       5.158  -5.416  11.094  1.00  0.00      PB   C 0
ATOM   3640 HE2  TYR P  93       4.801  -4.563  10.536  1.00  0.00      PB   H 0
ATOM   3641 C    TYR P  93       3.907  -8.173  16.454  1.00  0.00      PB   C 0
ATOM   3642 O    TYR P  93       4.656  -7.655  17.283  1.00  0.00      PB   O 0
ATOM   3643 N    ALA P  94       2.883  -8.949  16.798  1.00  0.00      PB   N 0
ATOM   3644 HN   ALA P  94       2.254  -9.288  16.102  1.00  0.00      PB   H 0
ATOM   3645 CA   ALA P  94       2.529  -9.186  18.180  1.00  0.00      PB   C 0
ATOM   3646 HA   ALA P  94       2.259  -8.234  18.613  1.00  0.00      PB   H 0
ATOM   3647 CB   ALA P  94       1.327 -10.115  18.256  1.00  0.00      PB   C 0
ATOM   3648 HB1  ALA P  94       1.553 -11.107  17.811  1.00  0.00      PB   H 0
ATOM   3649 HB2  ALA P  94       1.003 -10.261  19.309  1.00  0.00      PB   H 0
ATOM   3650 HB3  ALA P  94       0.476  -9.671  17.697  1.00  0.00      PB   H 0
ATOM   3651 C    ALA P  94       3.716  -9.720  18.977  1.00  0.00      PB   C 0
ATOM   3652 O    ALA P  94       3.837  -9.396  20.156  1.00  0.00      PB   O 0
ATOM   3653 N    SER P  95       4.604 -10.502  18.348  1.00  0.00      PB   N 0
ATOM   3654 HN   SER P  95       4.471 -10.734  17.388  1.00  0.00      PB   H 0
ATOM   3655 CA   SER P  95       5.709 -11.131  19.051  1.00  0.00      PB   C 0
ATOM   3656 HA   SER P  95       5.328 -11.563  19.964  1.00  0.00      PB   H 0
ATOM   3657 CB   SER P  95       6.290 -12.238  18.219  1.00  0.00      PB   C 0
ATOM   3658 HB1  SER P  95       5.484 -12.917  17.867  1.00  0.00      PB   H 0
ATOM   3659 HB2  SER P  95       6.997 -12.844  18.824  1.00  0.00      PB   H 0
ATOM   3660 OG   SER P  95       6.994 -11.716  17.106  1.00  0.00      PB   O 0
ATOM   3661 HG1  SER P  95       6.509 -11.014  16.666  1.00  0.00      PB   H 0
ATOM   3662 C    SER P  95       6.778 -10.114  19.456  1.00  0.00      PB   C 0
ATOM   3663 O    SER P  95       7.549 -10.367  20.376  1.00  0.00      PB   O 0
ATOM   3664 N    THR P  96       6.818  -8.951  18.805  1.00  0.00      PB   N 0
ATOM   3665 HN   THR P  96       6.174  -8.747  18.072  1.00  0.00      PB   H 0
ATOM   3666 CA   THR P  96       7.781  -7.911  19.140  1.00  0.00      PB   C 0
ATOM   3667 HA   THR P  96       8.342  -8.179  20.023  1.00  0.00      PB   H 0
ATOM   3668 CB   THR P  96       8.789  -7.684  18.007  1.00  0.00      PB   C 0
ATOM   3669 HB   THR P  96       9.437  -6.818  18.262  1.00  0.00      PB   H 0
ATOM   3670 OG1  THR P  96       8.119  -7.404  16.775  1.00  0.00      PB   O 0
ATOM   3671 HG1  THR P  96       7.764  -6.515  16.849  1.00  0.00      PB   H 0
ATOM   3672 CG2  THR P  96       9.703  -8.875  17.803  1.00  0.00      PB   C 0
ATOM   3673 HG21 THR P  96      10.451  -8.673  17.007  1.00  0.00      PB   H 0
ATOM   3674 HG22 THR P  96      10.247  -9.114  18.742  1.00  0.00      PB   H 0
ATOM   3675 HG23 THR P  96       9.122  -9.774  17.505  1.00  0.00      PB   H 0
ATOM   3676 C    THR P  96       7.036  -6.624  19.494  1.00  0.00      PB   C 0
ATOM   3677 O    THR P  96       7.266  -5.572  18.910  1.00  0.00      PB   O 0
ATOM   3678 N    GLY P  97       6.131  -6.712  20.467  1.00  0.00      PB   N 0
ATOM   3679 HN   GLY P  97       5.983  -7.566  20.960  1.00  0.00      PB   H 0
ATOM   3680 CA   GLY P  97       5.486  -5.541  21.035  1.00  0.00      PB   C 0
ATOM   3681 HA1  GLY P  97       6.223  -4.836  21.390  1.00  0.00      PB   H 0
ATOM   3682 HA2  GLY P  97       4.868  -5.894  21.847  1.00  0.00      PB   H 0
ATOM   3683 C    GLY P  97       4.538  -4.831  20.079  1.00  0.00      PB   C 0
ATOM   3684 O    GLY P  97       4.116  -3.706  20.353  1.00  0.00      PB   O 0
ATOM   3685 N    GLY P  98       4.139  -5.505  18.999  1.00  0.00      PB   N 0
ATOM   3686 HN   GLY P  98       4.483  -6.418  18.792  1.00  0.00      PB   H 0
ATOM   3687 CA   GLY P  98       3.218  -4.889  18.065  1.00  0.00      PB   C 0
ATOM   3688 HA1  GLY P  98       2.503  -4.271  18.587  1.00  0.00      PB   H 0
ATOM   3689 HA2  GLY P  98       2.735  -5.686  17.519  1.00  0.00      PB   H 0
ATOM   3690 C    GLY P  98       3.916  -4.011  17.020  1.00  0.00      PB   C 0
ATOM   3691 O    GLY P  98       3.244  -3.326  16.252  1.00  0.00      PB   O 0
ATOM   3692 N    TRP P  99       5.262  -4.023  17.023  1.00  0.00      PB   N 0
ATOM   3693 HN   TRP P  99       5.760  -4.561  17.698  1.00  0.00      PB   H 0
ATOM   3694 CA   TRP P  99       6.043  -3.211  16.117  1.00  0.00      PB   C 0
ATOM   3695 HA   TRP P  99       5.400  -2.685  15.427  1.00  0.00      PB   H 0
ATOM   3696 CB   TRP P  99       6.901  -2.206  16.872  1.00  0.00      PB   C 0
ATOM   3697 HB1  TRP P  99       7.614  -1.698  16.188  1.00  0.00      PB   H 0
ATOM   3698 HB2  TRP P  99       7.514  -2.746  17.625  1.00  0.00      PB   H 0
ATOM   3699 CG   TRP P  99       6.131  -1.135  17.569  1.00  0.00      PB   C 0
ATOM   3700 CD1  TRP P  99       5.823  -1.137  18.892  1.00  0.00      PB   C 0
ATOM   3701 HD1  TRP P  99       6.007  -1.956  19.572  1.00  0.00      PB   H 0
ATOM   3702 NE1  TRP P  99       5.183   0.025  19.207  1.00  0.00      PB   N 0
ATOM   3703 HE1  TRP P  99       5.020   0.358  20.110  1.00  0.00      PB   H 0
ATOM   3704 CE2  TRP P  99       5.158   0.855  18.124  1.00  0.00      PB   C 0
ATOM   3705 CD2  TRP P  99       5.749   0.153  17.057  1.00  0.00      PB   C 0
ATOM   3706 CE3  TRP P  99       5.794   0.769  15.791  1.00  0.00      PB   C 0
ATOM   3707 HE3  TRP P  99       6.208   0.234  14.949  1.00  0.00      PB   H 0
ATOM   3708 CZ3  TRP P  99       5.338   2.059  15.667  1.00  0.00      PB   C 0
ATOM   3709 HZ3  TRP P  99       5.406   2.560  14.713  1.00  0.00      PB   H 0
ATOM   3710 CZ2  TRP P  99       4.688   2.153  17.994  1.00  0.00      PB   C 0
ATOM   3711 HZ2  TRP P  99       4.294   2.674  18.854  1.00  0.00      PB   H 0
ATOM   3712 CH2  TRP P  99       4.813   2.752  16.763  1.00  0.00      PB   C 0
ATOM   3713 HH2  TRP P  99       4.496   3.777  16.639  1.00  0.00      PB   H 0
ATOM   3714 C    TRP P  99       6.982  -4.073  15.300  1.00  0.00      PB   C 0
ATOM   3715 O    TRP P  99       7.620  -4.996  15.791  1.00  0.00      PB   O 0
ATOM   3716 N    GLY P 100       7.062  -3.721  14.020  1.00  0.00      PB   N 0
ATOM   3717 HN   GLY P 100       6.446  -3.031  13.647  1.00  0.00      PB   H 0
ATOM   3718 CA   GLY P 100       8.056  -4.297  13.129  1.00  0.00      PB   C 0
ATOM   3719 HA1  GLY P 100       7.626  -4.272  12.139  1.00  0.00      PB   H 0
ATOM   3720 HA2  GLY P 100       8.324  -5.298  13.432  1.00  0.00      PB   H 0
ATOM   3721 C    GLY P 100       9.297  -3.419  13.080  1.00  0.00      PB   C 0
ATOM   3722 O    GLY P 100       9.227  -2.284  12.645  1.00  0.00      PB   O 0
ATOM   3723 N    TYR P 101      10.399  -3.933  13.633  1.00  0.00      PB   N 0
ATOM   3724 HN   TYR P 101      10.395  -4.860  13.999  1.00  0.00      PB   H 0
ATOM   3725 CA   TYR P 101      11.651  -3.198  13.704  1.00  0.00      PB   C 0
ATOM   3726 HA   TYR P 101      11.462  -2.137  13.778  1.00  0.00      PB   H 0
ATOM   3727 CB   TYR P 101      12.437  -3.689  14.924  1.00  0.00      PB   C 0
ATOM   3728 HB1  TYR P 101      13.469  -3.277  14.915  1.00  0.00      PB   H 0
ATOM   3729 HB2  TYR P 101      12.538  -4.794  14.873  1.00  0.00      PB   H 0
ATOM   3730 CG   TYR P 101      11.854  -3.346  16.286  1.00  0.00      PB   C 0
ATOM   3731 CD1  TYR P 101      10.881  -4.143  16.870  1.00  0.00      PB   C 0
ATOM   3732 HD1  TYR P 101      10.534  -5.034  16.368  1.00  0.00      PB   H 0
ATOM   3733 CE1  TYR P 101      10.396  -3.868  18.141  1.00  0.00      PB   C 0
ATOM   3734 HE1  TYR P 101       9.665  -4.522  18.592  1.00  0.00      PB   H 0
ATOM   3735 CZ   TYR P 101      10.778  -2.706  18.780  1.00  0.00      PB   C 0
ATOM   3736 OH   TYR P 101      10.268  -2.425  20.011  1.00  0.00      PB   O 0
ATOM   3737 HH   TYR P 101      10.418  -1.488  20.159  1.00  0.00      PB   H 0
ATOM   3738 CD2  TYR P 101      12.238  -2.194  16.954  1.00  0.00      PB   C 0
ATOM   3739 HD2  TYR P 101      12.971  -1.536  16.512  1.00  0.00      PB   H 0
ATOM   3740 CE2  TYR P 101      11.721  -1.879  18.207  1.00  0.00      PB   C 0
ATOM   3741 HE2  TYR P 101      12.050  -0.980  18.707  1.00  0.00      PB   H 0
ATOM   3742 C    TYR P 101      12.496  -3.469  12.456  1.00  0.00      PB   C 0
ATOM   3743 O    TYR P 101      12.508  -4.596  11.963  1.00  0.00      PB   O 0
ATOM   3744 N    ALA P 102      13.246  -2.456  12.005  1.00  0.00      PB   N 0
ATOM   3745 HN   ALA P 102      13.165  -1.539  12.388  1.00  0.00      PB   H 0
ATOM   3746 CA   ALA P 102      14.155  -2.648  10.892  1.00  0.00      PB   C 0
ATOM   3747 HA   ALA P 102      14.714  -3.559  11.048  1.00  0.00      PB   H 0
ATOM   3748 CB   ALA P 102      13.350  -2.747   9.603  1.00  0.00      PB   C 0
ATOM   3749 HB1  ALA P 102      12.738  -1.832   9.451  1.00  0.00      PB   H 0
ATOM   3750 HB2  ALA P 102      14.023  -2.875   8.728  1.00  0.00      PB   H 0
ATOM   3751 HB3  ALA P 102      12.662  -3.619   9.630  1.00  0.00      PB   H 0
ATOM   3752 C    ALA P 102      15.162  -1.505  10.856  1.00  0.00      PB   C 0
ATOM   3753 O    ALA P 102      14.857  -0.381  11.212  1.00  0.00      PB   O 0
ATOM   3754 N    ARG P 103      16.398  -1.825  10.450  1.00  0.00      PB   N 0
ATOM   3755 HN   ARG P 103      16.617  -2.752  10.155  1.00  0.00      PB   H 0
ATOM   3756 CA   ARG P 103      17.479  -0.848  10.359  1.00  0.00      PB   C 0
ATOM   3757 HA   ARG P 103      17.074   0.152  10.395  1.00  0.00      PB   H 0
ATOM   3758 CB   ARG P 103      18.447  -1.048  11.523  1.00  0.00      PB   C 0
ATOM   3759 HB1  ARG P 103      18.696  -2.127  11.618  1.00  0.00      PB   H 0
ATOM   3760 HB2  ARG P 103      17.885  -0.787  12.445  1.00  0.00      PB   H 0
ATOM   3761 CG   ARG P 103      19.710  -0.217  11.445  1.00  0.00      PB   C 0
ATOM   3762 HG1  ARG P 103      19.424   0.856  11.417  1.00  0.00      PB   H 0
ATOM   3763 HG2  ARG P 103      20.275  -0.437  10.514  1.00  0.00      PB   H 0
ATOM   3764 CD   ARG P 103      20.706  -0.431  12.594  1.00  0.00      PB   C 0
ATOM   3765 HD1  ARG P 103      21.598   0.217  12.458  1.00  0.00      PB   H 0
ATOM   3766 HD2  ARG P 103      21.023  -1.496  12.598  1.00  0.00      PB   H 0
ATOM   3767 NE   ARG P 103      20.080  -0.093  13.871  1.00  0.00      PB   N 0
ATOM   3768 HE   ARG P 103      19.230   0.433  13.856  1.00  0.00      PB   H 0
ATOM   3769 CZ   ARG P 103      20.544  -0.460  15.057  1.00  0.00      PB   C 0
ATOM   3770 NH1  ARG P 103      21.627  -1.191  15.149  1.00  0.00      PB   N 0
ATOM   3771 HH11 ARG P 103      22.209  -1.342  14.350  1.00  0.00      PB   H 0
ATOM   3772 HH12 ARG P 103      21.899  -1.492  16.063  1.00  0.00      PB   H 0
ATOM   3773 NH2  ARG P 103      19.893  -0.095  16.144  1.00  0.00      PB   N 0
ATOM   3774 HH21 ARG P 103      19.032   0.397  16.019  1.00  0.00      PB   H 0
ATOM   3775 HH22 ARG P 103      20.194  -0.497  17.009  1.00  0.00      PB   H 0
ATOM   3776 C    ARG P 103      18.222  -1.007   9.034  1.00  0.00      PB   C 0
ATOM   3777 O    ARG P 103      18.543  -2.129   8.643  1.00  0.00      PB   O 0
ATOM   3778 N    TRP P 104      18.514   0.136   8.410  1.00  0.00      PB   N 0
ATOM   3779 HN   TRP P 104      18.182   1.002   8.776  1.00  0.00      PB   H 0
ATOM   3780 CA   TRP P 104      19.370   0.167   7.244  1.00  0.00      PB   C 0
ATOM   3781 HA   TRP P 104      19.773  -0.818   7.059  1.00  0.00      PB   H 0
ATOM   3782 CB   TRP P 104      18.602   0.605   5.989  1.00  0.00      PB   C 0
ATOM   3783 HB1  TRP P 104      19.323   0.876   5.189  1.00  0.00      PB   H 0
ATOM   3784 HB2  TRP P 104      18.013   1.520   6.215  1.00  0.00      PB   H 0
ATOM   3785 CG   TRP P 104      17.685  -0.443   5.439  1.00  0.00      PB   C 0
ATOM   3786 CD1  TRP P 104      17.954  -1.305   4.417  1.00  0.00      PB   C 0
ATOM   3787 HD1  TRP P 104      18.912  -1.374   3.924  1.00  0.00      PB   H 0
ATOM   3788 NE1  TRP P 104      16.862  -2.096   4.140  1.00  0.00      PB   N 0
ATOM   3789 HE1  TRP P 104      16.780  -2.822   3.493  1.00  0.00      PB   H 0
ATOM   3790 CE2  TRP P 104      15.865  -1.780   5.039  1.00  0.00      PB   C 0
ATOM   3791 CD2  TRP P 104      16.336  -0.732   5.852  1.00  0.00      PB   C 0
ATOM   3792 CE3  TRP P 104      15.485  -0.185   6.818  1.00  0.00      PB   C 0
ATOM   3793 HE3  TRP P 104      15.820   0.616   7.460  1.00  0.00      PB   H 0
ATOM   3794 CZ3  TRP P 104      14.222  -0.694   6.941  1.00  0.00      PB   C 0
ATOM   3795 HZ3  TRP P 104      13.549  -0.286   7.681  1.00  0.00      PB   H 0
ATOM   3796 CZ2  TRP P 104      14.581  -2.295   5.186  1.00  0.00      PB   C 0
ATOM   3797 HZ2  TRP P 104      14.223  -3.091   4.550  1.00  0.00      PB   H 0
ATOM   3798 CH2  TRP P 104      13.773  -1.733   6.134  1.00  0.00      PB   C 0
ATOM   3799 HH2  TRP P 104      12.768  -2.105   6.267  1.00  0.00      PB   H 0
ATOM   3800 C    TRP P 104      20.570   1.060   7.537  1.00  0.00      PB   C 0
ATOM   3801 O    TRP P 104      20.414   2.179   8.028  1.00  0.00      PB   O 0
ATOM   3802 N    LEU P 105      21.759   0.572   7.158  1.00  0.00      PB   N 0
ATOM   3803 HN   LEU P 105      21.810  -0.328   6.731  1.00  0.00      PB   H 0
ATOM   3804 CA   LEU P 105      23.029   1.181   7.532  1.00  0.00      PB   C 0
ATOM   3805 HA   LEU P 105      22.895   1.793   8.411  1.00  0.00      PB   H 0
ATOM   3806 CB   LEU P 105      24.041   0.087   7.831  1.00  0.00      PB   C 0
ATOM   3807 HB1  LEU P 105      25.007   0.543   8.134  1.00  0.00      PB   H 0
ATOM   3808 HB2  LEU P 105      24.206  -0.490   6.896  1.00  0.00      PB   H 0
ATOM   3809 CG   LEU P 105      23.651  -0.939   8.898  1.00  0.00      PB   C 0
ATOM   3810 HG   LEU P 105      22.666  -1.382   8.638  1.00  0.00      PB   H 0
ATOM   3811 CD1  LEU P 105      24.648  -2.075   8.940  1.00  0.00      PB   C 0
ATOM   3812 HD11 LEU P 105      25.654  -1.706   9.232  1.00  0.00      PB   H 0
ATOM   3813 HD12 LEU P 105      24.341  -2.845   9.680  1.00  0.00      PB   H 0
ATOM   3814 HD13 LEU P 105      24.721  -2.577   7.951  1.00  0.00      PB   H 0
ATOM   3815 CD2  LEU P 105      23.530  -0.261  10.253  1.00  0.00      PB   C 0
ATOM   3816 HD21 LEU P 105      22.740   0.520  10.244  1.00  0.00      PB   H 0
ATOM   3817 HD22 LEU P 105      23.274  -1.008  11.034  1.00  0.00      PB   H 0
ATOM   3818 HD23 LEU P 105      24.492   0.215  10.540  1.00  0.00      PB   H 0
ATOM   3819 C    LEU P 105      23.568   2.072   6.421  1.00  0.00      PB   C 0
ATOM   3820 O    LEU P 105      23.686   1.622   5.274  1.00  0.00      PB   O 0
ATOM   3821 N    GLY P 106      23.885   3.318   6.788  1.00  0.00      PB   N 0
ATOM   3822 HN   GLY P 106      23.764   3.612   7.733  1.00  0.00      PB   H 0
ATOM   3823 CA   GLY P 106      24.720   4.184   5.973  1.00  0.00      PB   C 0
ATOM   3824 HA1  GLY P 106      25.611   3.641   5.692  1.00  0.00      PB   H 0
ATOM   3825 HA2  GLY P 106      24.947   5.059   6.564  1.00  0.00      PB   H 0
ATOM   3826 C    GLY P 106      24.062   4.677   4.694  1.00  0.00      PB   C 0
ATOM   3827 O    GLY P 106      22.898   4.454   4.420  1.00  0.00      PB   O 0
ATOM   3828 N    MET P 107      24.870   5.342   3.870  1.00  0.00      PB   N 0
ATOM   3829 HN   MET P 107      25.841   5.450   4.068  1.00  0.00      PB   H 0
ATOM   3830 CA   MET P 107      24.390   5.882   2.617  1.00  0.00      PB   C 0
ATOM   3831 HA   MET P 107      23.461   6.405   2.790  1.00  0.00      PB   H 0
ATOM   3832 CB   MET P 107      25.417   6.865   2.047  1.00  0.00      PB   C 0
ATOM   3833 HB1  MET P 107      25.116   7.199   1.031  1.00  0.00      PB   H 0
ATOM   3834 HB2  MET P 107      26.392   6.341   1.953  1.00  0.00      PB   H 0
ATOM   3835 CG   MET P 107      25.616   8.092   2.952  1.00  0.00      PB   C 0
ATOM   3836 HG1  MET P 107      26.503   8.648   2.580  1.00  0.00      PB   H 0
ATOM   3837 HG2  MET P 107      25.857   7.759   3.984  1.00  0.00      PB   H 0
ATOM   3838 SD   MET P 107      24.182   9.188   2.964  1.00  0.00      PB   S 0
ATOM   3839 CE   MET P 107      24.261   9.907   1.317  1.00  0.00      PB   C 0
ATOM   3840 HE1  MET P 107      25.270  10.318   1.098  1.00  0.00      PB   H 0
ATOM   3841 HE2  MET P 107      24.017   9.154   0.538  1.00  0.00      PB   H 0
ATOM   3842 HE3  MET P 107      23.527  10.734   1.212  1.00  0.00      PB   H 0
ATOM   3843 C    MET P 107      24.082   4.752   1.639  1.00  0.00      PB   C 0
ATOM   3844 O    MET P 107      23.271   4.962   0.736  1.00  0.00      PB   O 0
ATOM   3845 N    GLU P 108      24.697   3.570   1.829  1.00  0.00      PB   N 0
ATOM   3846 HN   GLU P 108      25.422   3.497   2.509  1.00  0.00      PB   H 0
ATOM   3847 CA   GLU P 108      24.489   2.406   0.986  1.00  0.00      PB   C 0
ATOM   3848 HA   GLU P 108      24.413   2.721  -0.044  1.00  0.00      PB   H 0
ATOM   3849 CB   GLU P 108      25.721   1.514   1.153  1.00  0.00      PB   C 0
ATOM   3850 HB1  GLU P 108      26.609   2.065   0.776  1.00  0.00      PB   H 0
ATOM   3851 HB2  GLU P 108      25.594   0.626   0.497  1.00  0.00      PB   H 0
ATOM   3852 CG   GLU P 108      26.007   1.044   2.579  1.00  0.00      PB   C 0
ATOM   3853 HG1  GLU P 108      26.671   0.158   2.487  1.00  0.00      PB   H 0
ATOM   3854 HG2  GLU P 108      25.035   0.805   3.061  1.00  0.00      PB   H 0
ATOM   3855 CD   GLU P 108      26.666   1.941   3.624  1.00  0.00      PB   C 0
ATOM   3856 OE1  GLU P 108      27.000   3.129   3.437  1.00  0.00      PB   O 0
ATOM   3857 OE2  GLU P 108      26.881   1.342   4.701  1.00  0.00      PB   O 0
ATOM   3858 C    GLU P 108      23.194   1.668   1.328  1.00  0.00      PB   C 0
ATOM   3859 O    GLU P 108      22.772   0.784   0.594  1.00  0.00      PB   O 0
ATOM   3860 N    GLN P 109      22.608   1.974   2.502  1.00  0.00      PB   N 0
ATOM   3861 HN   GLN P 109      22.998   2.669   3.101  1.00  0.00      PB   H 0
ATOM   3862 CA   GLN P 109      21.325   1.396   2.878  1.00  0.00      PB   C 0
ATOM   3863 HA   GLN P 109      21.136   1.708   3.894  1.00  0.00      PB   H 0
ATOM   3864 CB   GLN P 109      20.211   1.941   1.990  1.00  0.00      PB   C 0
ATOM   3865 HB1  GLN P 109      19.246   1.539   2.364  1.00  0.00      PB   H 0
ATOM   3866 HB2  GLN P 109      20.347   1.564   0.954  1.00  0.00      PB   H 0
ATOM   3867 CG   GLN P 109      20.126   3.463   1.954  1.00  0.00      PB   C 0
ATOM   3868 HG1  GLN P 109      21.036   3.901   1.491  1.00  0.00      PB   H 0
ATOM   3869 HG2  GLN P 109      20.076   3.855   2.992  1.00  0.00      PB   H 0
ATOM   3870 CD   GLN P 109      18.909   3.969   1.226  1.00  0.00      PB   C 0
ATOM   3871 OE1  GLN P 109      17.914   4.387   1.811  1.00  0.00      PB   O 0
ATOM   3872 NE2  GLN P 109      18.976   3.927  -0.087  1.00  0.00      PB   N 0
ATOM   3873 HE21 GLN P 109      18.253   4.396  -0.594  1.00  0.00      PB   H 0
ATOM   3874 HE22 GLN P 109      19.843   3.686  -0.523  1.00  0.00      PB   H 0
ATOM   3875 C    GLN P 109      21.393  -0.131   2.896  1.00  0.00      PB   C 0
ATOM   3876 O    GLN P 109      20.536  -0.838   2.345  1.00  0.00      PB   O 0
ATOM   3877 N    LYS P 110      22.410  -0.639   3.605  1.00  0.00      PB   N 0
ATOM   3878 HN   LYS P 110      23.045  -0.016   4.055  1.00  0.00      PB   H 0
ATOM   3879 CA   LYS P 110      22.568  -2.068   3.798  1.00  0.00      PB   C 0
ATOM   3880 HA   LYS P 110      22.296  -2.555   2.873  1.00  0.00      PB   H 0
ATOM   3881 CB   LYS P 110      24.011  -2.468   4.120  1.00  0.00      PB   C 0
ATOM   3882 HB1  LYS P 110      24.076  -3.570   4.243  1.00  0.00      PB   H 0
ATOM   3883 HB2  LYS P 110      24.265  -2.017   5.103  1.00  0.00      PB   H 0
ATOM   3884 CG   LYS P 110      25.055  -2.044   3.091  1.00  0.00      PB   C 0
ATOM   3885 HG1  LYS P 110      24.817  -1.033   2.697  1.00  0.00      PB   H 0
ATOM   3886 HG2  LYS P 110      24.875  -2.681   2.199  1.00  0.00      PB   H 0
ATOM   3887 CD   LYS P 110      26.519  -2.299   3.481  1.00  0.00      PB   C 0
ATOM   3888 HD1  LYS P 110      27.194  -1.858   2.716  1.00  0.00      PB   H 0
ATOM   3889 HD2  LYS P 110      26.692  -3.396   3.447  1.00  0.00      PB   H 0
ATOM   3890 CE   LYS P 110      26.923  -1.832   4.875  1.00  0.00      PB   C 0
ATOM   3891 HE1  LYS P 110      28.024  -1.926   4.988  1.00  0.00      PB   H 0
ATOM   3892 HE2  LYS P 110      26.461  -2.507   5.627  1.00  0.00      PB   H 0
ATOM   3893 NZ   LYS P 110      26.557  -0.457   5.257  1.00  0.00      PB   N 0
ATOM   3894 HZ1  LYS P 110      25.989  -0.372   6.124  1.00  0.00      PB   H 0
ATOM   3895 HZ2  LYS P 110      27.379   0.170   5.372  1.00  0.00      PB   H 0
ATOM   3896 HZ3  LYS P 110      26.082   0.086   4.508  1.00  0.00      PB   H 0
ATOM   3897 C    LYS P 110      21.680  -2.511   4.955  1.00  0.00      PB   C 0
ATOM   3898 O    LYS P 110      21.729  -1.940   6.049  1.00  0.00      PB   O 0
ATOM   3899 N    PRO P 111      20.836  -3.545   4.766  1.00  0.00      PB   N 0
ATOM   3900 CD   PRO P 111      20.612  -4.280   3.514  1.00  0.00      PB   C 0
ATOM   3901 HD1  PRO P 111      20.039  -3.634   2.815  1.00  0.00      PB   H 0
ATOM   3902 HD2  PRO P 111      21.571  -4.609   3.059  1.00  0.00      PB   H 0
ATOM   3903 CA   PRO P 111      19.989  -4.005   5.864  1.00  0.00      PB   C 0
ATOM   3904 HA   PRO P 111      19.438  -3.168   6.267  1.00  0.00      PB   H 0
ATOM   3905 CB   PRO P 111      19.062  -5.032   5.221  1.00  0.00      PB   C 0
ATOM   3906 HB1  PRO P 111      18.109  -4.532   4.944  1.00  0.00      PB   H 0
ATOM   3907 HB2  PRO P 111      18.826  -5.893   5.882  1.00  0.00      PB   H 0
ATOM   3908 CG   PRO P 111      19.785  -5.460   3.963  1.00  0.00      PB   C 0
ATOM   3909 HG1  PRO P 111      19.074  -5.826   3.192  1.00  0.00      PB   H 0
ATOM   3910 HG2  PRO P 111      20.470  -6.294   4.226  1.00  0.00      PB   H 0
ATOM   3911 C    PRO P 111      20.813  -4.598   7.006  1.00  0.00      PB   C 0
ATOM   3912 O    PRO P 111      21.755  -5.358   6.806  1.00  0.00      PB   O 0
ATOM   3913 N    TYR P 112      20.428  -4.217   8.228  1.00  0.00      PB   N 0
ATOM   3914 HN   TYR P 112      19.681  -3.572   8.368  1.00  0.00      PB   H 0
ATOM   3915 CA   TYR P 112      21.092  -4.754   9.396  1.00  0.00      PB   C 0
ATOM   3916 HA   TYR P 112      22.141  -4.926   9.204  1.00  0.00      PB   H 0
ATOM   3917 CB   TYR P 112      20.896  -3.696  10.472  1.00  0.00      PB   C 0
ATOM   3918 HB1  TYR P 112      19.809  -3.485  10.562  1.00  0.00      PB   H 0
ATOM   3919 HB2  TYR P 112      21.396  -2.752  10.165  1.00  0.00      PB   H 0
ATOM   3920 CG   TYR P 112      21.420  -4.087  11.835  1.00  0.00      PB   C 0
ATOM   3921 CD1  TYR P 112      22.765  -3.963  12.140  1.00  0.00      PB   C 0
ATOM   3922 HD1  TYR P 112      23.452  -3.596  11.392  1.00  0.00      PB   H 0
ATOM   3923 CE1  TYR P 112      23.245  -4.290  13.395  1.00  0.00      PB   C 0
ATOM   3924 HE1  TYR P 112      24.295  -4.173  13.619  1.00  0.00      PB   H 0
ATOM   3925 CZ   TYR P 112      22.392  -4.774  14.365  1.00  0.00      PB   C 0
ATOM   3926 OH   TYR P 112      22.919  -5.060  15.601  1.00  0.00      PB   O 0
ATOM   3927 HH   TYR P 112      22.216  -5.294  16.212  1.00  0.00      PB   H 0
ATOM   3928 CD2  TYR P 112      20.569  -4.551  12.823  1.00  0.00      PB   C 0
ATOM   3929 HD2  TYR P 112      19.515  -4.652  12.610  1.00  0.00      PB   H 0
ATOM   3930 CE2  TYR P 112      21.042  -4.901  14.077  1.00  0.00      PB   C 0
ATOM   3931 HE2  TYR P 112      20.365  -5.264  14.836  1.00  0.00      PB   H 0
ATOM   3932 C    TYR P 112      20.456  -6.053   9.871  1.00  0.00      PB   C 0
ATOM   3933 O    TYR P 112      19.250  -6.249   9.764  1.00  0.00      PB   O 0
ATOM   3934 N    GLY P 113      21.278  -6.936  10.424  1.00  0.00      PB   N 0
ATOM   3935 HN   GLY P 113      22.264  -6.787  10.407  1.00  0.00      PB   H 0
ATOM   3936 CA   GLY P 113      20.761  -8.055  11.195  1.00  0.00      PB   C 0
ATOM   3937 HA1  GLY P 113      19.690  -8.154  11.094  1.00  0.00      PB   H 0
ATOM   3938 HA2  GLY P 113      21.069  -7.898  12.218  1.00  0.00      PB   H 0
ATOM   3939 C    GLY P 113      21.359  -9.363  10.716  1.00  0.00      PB   C 0
ATOM   3940 O    GLY P 113      21.459  -9.605   9.517  1.00  0.00      PB   O 0
ATOM   3941 N    ALA P 114      21.785 -10.208  11.652  1.00  0.00      PB   N 0
ATOM   3942 HN   ALA P 114      21.744  -9.978  12.621  1.00  0.00      PB   H 0
ATOM   3943 CA   ALA P 114      22.438 -11.463  11.299  1.00  0.00      PB   C 0
ATOM   3944 HA   ALA P 114      23.189 -11.268  10.547  1.00  0.00      PB   H 0
ATOM   3945 CB   ALA P 114      23.108 -12.053  12.526  1.00  0.00      PB   C 0
ATOM   3946 HB1  ALA P 114      23.851 -11.338  12.940  1.00  0.00      PB   H 0
ATOM   3947 HB2  ALA P 114      22.366 -12.280  13.321  1.00  0.00      PB   H 0
ATOM   3948 HB3  ALA P 114      23.644 -12.994  12.275  1.00  0.00      PB   H 0
ATOM   3949 C    ALA P 114      21.441 -12.459  10.701  1.00  0.00      PB   C 0
ATOM   3950 O    ALA P 114      21.812 -13.318   9.916  1.00  0.00      PB   O 0
ATOM   3951 N    ASN P 115      20.185 -12.397  11.139  1.00  0.00      PB   N 0
ATOM   3952 HN   ASN P 115      19.887 -11.709  11.796  1.00  0.00      PB   H 0
ATOM   3953 CA   ASN P 115      19.171 -13.351  10.734  1.00  0.00      PB   C 0
ATOM   3954 HA   ASN P 115      19.223 -13.474   9.662  1.00  0.00      PB   H 0
ATOM   3955 CB   ASN P 115      19.372 -14.706  11.410  1.00  0.00      PB   C 0
ATOM   3956 HB1  ASN P 115      20.352 -15.113  11.081  1.00  0.00      PB   H 0
ATOM   3957 HB2  ASN P 115      18.603 -15.440  11.087  1.00  0.00      PB   H 0
ATOM   3958 CG   ASN P 115      19.317 -14.651  12.917  1.00  0.00      PB   C 0
ATOM   3959 OD1  ASN P 115      18.487 -13.944  13.487  1.00  0.00      PB   O 0
ATOM   3960 ND2  ASN P 115      20.204 -15.385  13.566  1.00  0.00      PB   N 0
ATOM   3961 HD21 ASN P 115      20.048 -15.503  14.547  1.00  0.00      PB   H 0
ATOM   3962 HD22 ASN P 115      20.901 -15.893  13.060  1.00  0.00      PB   H 0
ATOM   3963 C    ASN P 115      17.793 -12.752  11.027  1.00  0.00      PB   C 0
ATOM   3964 O    ASN P 115      17.682 -11.623  11.485  1.00  0.00      PB   O 0
ATOM   3965 N    ALA P 116      16.739 -13.529  10.754  1.00  0.00      PB   N 0
ATOM   3966 HN   ALA P 116      16.848 -14.452  10.393  1.00  0.00      PB   H 0
ATOM   3967 CA   ALA P 116      15.380 -13.031  10.852  1.00  0.00      PB   C 0
ATOM   3968 HA   ALA P 116      15.302 -12.126  10.268  1.00  0.00      PB   H 0
ATOM   3969 CB   ALA P 116      14.436 -14.052  10.288  1.00  0.00      PB   C 0
ATOM   3970 HB1  ALA P 116      14.456 -14.986  10.889  1.00  0.00      PB   H 0
ATOM   3971 HB2  ALA P 116      13.390 -13.677  10.273  1.00  0.00      PB   H 0
ATOM   3972 HB3  ALA P 116      14.717 -14.311   9.245  1.00  0.00      PB   H 0
ATOM   3973 C    ALA P 116      14.971 -12.673  12.275  1.00  0.00      PB   C 0
ATOM   3974 O    ALA P 116      13.933 -12.035  12.450  1.00  0.00      PB   O 0
ATOM   3975 N    ASP P 117      15.762 -13.111  13.268  1.00  0.00      PB   N 0
ATOM   3976 HN   ASP P 117      16.550 -13.702  13.115  1.00  0.00      PB   H 0
ATOM   3977 CA   ASP P 117      15.473 -12.855  14.668  1.00  0.00      PB   C 0
ATOM   3978 HA   ASP P 117      14.410 -12.707  14.789  1.00  0.00      PB   H 0
ATOM   3979 CB   ASP P 117      15.833 -14.090  15.465  1.00  0.00      PB   C 0
ATOM   3980 HB1  ASP P 117      15.734 -13.904  16.556  1.00  0.00      PB   H 0
ATOM   3981 HB2  ASP P 117      16.884 -14.397  15.274  1.00  0.00      PB   H 0
ATOM   3982 CG   ASP P 117      14.941 -15.279  15.165  1.00  0.00      PB   C 0
ATOM   3983 OD1  ASP P 117      13.762 -15.195  15.519  1.00  0.00      PB   O 0
ATOM   3984 OD2  ASP P 117      15.432 -16.254  14.581  1.00  0.00      PB   O 0
ATOM   3985 C    ASP P 117      16.133 -11.577  15.200  1.00  0.00      PB   C 0
ATOM   3986 O    ASP P 117      16.025 -11.307  16.397  1.00  0.00      PB   O 0
ATOM   3987 N    PHE P 118      16.729 -10.746  14.331  1.00  0.00      PB   N 0
ATOM   3988 HN   PHE P 118      16.785 -11.016  13.373  1.00  0.00      PB   H 0
ATOM   3989 CA   PHE P 118      17.532  -9.617  14.758  1.00  0.00      PB   C 0
ATOM   3990 HA   PHE P 118      18.362 -10.010  15.326  1.00  0.00      PB   H 0
ATOM   3991 CB   PHE P 118      18.081  -8.827  13.560  1.00  0.00      PB   C 0
ATOM   3992 HB1  PHE P 118      18.533  -9.530  12.828  1.00  0.00      PB   H 0
ATOM   3993 HB2  PHE P 118      18.878  -8.128  13.892  1.00  0.00      PB   H 0
ATOM   3994 CG   PHE P 118      17.011  -8.023  12.859  1.00  0.00      PB   C 0
ATOM   3995 CD1  PHE P 118      16.224  -8.588  11.873  1.00  0.00      PB   C 0
ATOM   3996 HD1  PHE P 118      16.365  -9.623  11.599  1.00  0.00      PB   H 0
ATOM   3997 CE1  PHE P 118      15.221  -7.845  11.286  1.00  0.00      PB   C 0
ATOM   3998 HE1  PHE P 118      14.608  -8.296  10.520  1.00  0.00      PB   H 0
ATOM   3999 CZ   PHE P 118      14.995  -6.555  11.672  1.00  0.00      PB   C 0
ATOM   4000 HZ   PHE P 118      14.216  -5.991  11.181  1.00  0.00      PB   H 0
ATOM   4001 CD2  PHE P 118      16.779  -6.714  13.211  1.00  0.00      PB   C 0
ATOM   4002 HD2  PHE P 118      17.380  -6.264  13.988  1.00  0.00      PB   H 0
ATOM   4003 CE2  PHE P 118      15.766  -5.982  12.643  1.00  0.00      PB   C 0
ATOM   4004 HE2  PHE P 118      15.582  -4.966  12.959  1.00  0.00      PB   H 0
ATOM   4005 C    PHE P 118      16.757  -8.683  15.687  1.00  0.00      PB   C 0
ATOM   4006 O    PHE P 118      17.369  -7.996  16.485  1.00  0.00      PB   O 0
ATOM   4007 N    ALA P 119      15.427  -8.554  15.534  1.00  0.00      PB   N 0
ATOM   4008 HN   ALA P 119      14.905  -9.137  14.916  1.00  0.00      PB   H 0
ATOM   4009 CA   ALA P 119      14.696  -7.533  16.274  1.00  0.00      PB   C 0
ATOM   4010 HA   ALA P 119      15.211  -6.591  16.153  1.00  0.00      PB   H 0
ATOM   4011 CB   ALA P 119      13.289  -7.387  15.756  1.00  0.00      PB   C 0
ATOM   4012 HB1  ALA P 119      12.704  -8.318  15.915  1.00  0.00      PB   H 0
ATOM   4013 HB2  ALA P 119      12.767  -6.553  16.272  1.00  0.00      PB   H 0
ATOM   4014 HB3  ALA P 119      13.303  -7.168  14.667  1.00  0.00      PB   H 0
ATOM   4015 C    ALA P 119      14.654  -7.851  17.778  1.00  0.00      PB   C 0
ATOM   4016 O    ALA P 119      14.284  -6.978  18.571  1.00  0.00      PB   O 0
ATOM   4017 N    GLN P 120      15.058  -9.061  18.172  1.00  0.00      PB   N 0
ATOM   4018 HN   GLN P 120      15.327  -9.762  17.516  1.00  0.00      PB   H 0
ATOM   4019 CA   GLN P 120      15.177  -9.365  19.597  1.00  0.00      PB   C 0
ATOM   4020 HA   GLN P 120      14.223  -9.177  20.068  1.00  0.00      PB   H 0
ATOM   4021 CB   GLN P 120      15.568 -10.823  19.803  1.00  0.00      PB   C 0
ATOM   4022 HB1  GLN P 120      15.761 -11.020  20.879  1.00  0.00      PB   H 0
ATOM   4023 HB2  GLN P 120      16.515 -11.025  19.259  1.00  0.00      PB   H 0
ATOM   4024 CG   GLN P 120      14.508 -11.795  19.291  1.00  0.00      PB   C 0
ATOM   4025 HG1  GLN P 120      14.868 -12.836  19.434  1.00  0.00      PB   H 0
ATOM   4026 HG2  GLN P 120      14.342 -11.661  18.201  1.00  0.00      PB   H 0
ATOM   4027 CD   GLN P 120      13.204 -11.660  20.037  1.00  0.00      PB   C 0
ATOM   4028 OE1  GLN P 120      13.177 -11.732  21.254  1.00  0.00      PB   O 0
ATOM   4029 NE2  GLN P 120      12.094 -11.450  19.363  1.00  0.00      PB   N 0
ATOM   4030 HE21 GLN P 120      11.240 -11.380  19.879  1.00  0.00      PB   H 0
ATOM   4031 HE22 GLN P 120      12.105 -11.490  18.364  1.00  0.00      PB   H 0
ATOM   4032 C    GLN P 120      16.183  -8.422  20.259  1.00  0.00      PB   C 0
ATOM   4033 O    GLN P 120      16.074  -8.146  21.441  1.00  0.00      PB   O 0
ATOM   4034 N    GLU P 121      17.220  -7.980  19.541  1.00  0.00      PB   N 0
ATOM   4035 HN   GLU P 121      17.336  -8.241  18.586  1.00  0.00      PB   H 0
ATOM   4036 CA   GLU P 121      18.149  -7.003  20.098  1.00  0.00      PB   C 0
ATOM   4037 HA   GLU P 121      18.563  -7.388  21.018  1.00  0.00      PB   H 0
ATOM   4038 CB   GLU P 121      19.273  -6.716  19.098  1.00  0.00      PB   C 0
ATOM   4039 HB1  GLU P 121      18.823  -6.363  18.145  1.00  0.00      PB   H 0
ATOM   4040 HB2  GLU P 121      19.802  -7.667  18.874  1.00  0.00      PB   H 0
ATOM   4041 CG   GLU P 121      20.284  -5.689  19.602  1.00  0.00      PB   C 0
ATOM   4042 HG1  GLU P 121      20.888  -6.120  20.429  1.00  0.00      PB   H 0
ATOM   4043 HG2  GLU P 121      19.781  -4.777  19.989  1.00  0.00      PB   H 0
ATOM   4044 CD   GLU P 121      21.244  -5.192  18.533  1.00  0.00      PB   C 0
ATOM   4045 OE1  GLU P 121      21.220  -5.765  17.413  1.00  0.00      PB   O 0
ATOM   4046 OE2  GLU P 121      22.049  -4.282  18.855  1.00  0.00      PB   O 0
ATOM   4047 C    GLU P 121      17.411  -5.707  20.424  1.00  0.00      PB   C 0
ATOM   4048 O    GLU P 121      17.539  -5.149  21.516  1.00  0.00      PB   O 0
ATOM   4049 N    CYS P 122      16.655  -5.198  19.440  1.00  0.00      PB   N 0
ATOM   4050 HN   CYS P 122      16.564  -5.668  18.566  1.00  0.00      PB   H 0
ATOM   4051 CA   CYS P 122      15.915  -3.964  19.623  1.00  0.00      PB   C 0
ATOM   4052 HA   CYS P 122      16.620  -3.166  19.805  1.00  0.00      PB   H 0
ATOM   4053 CB   CYS P 122      15.057  -3.620  18.401  1.00  0.00      PB   C 0
ATOM   4054 HB1  CYS P 122      14.758  -2.552  18.470  1.00  0.00      PB   H 0
ATOM   4055 HB2  CYS P 122      14.119  -4.214  18.428  1.00  0.00      PB   H 0
ATOM   4056 SG   CYS P 122      15.797  -3.953  16.772  1.00  0.00      PB   S 0
ATOM   4057 C    CYS P 122      14.991  -4.070  20.844  1.00  0.00      PB   C 0
ATOM   4058 O    CYS P 122      14.888  -3.145  21.632  1.00  0.00      PB   O 0
ATOM   4059 N    MET P 123      14.277  -5.188  20.943  1.00  0.00      PB   N 0
ATOM   4060 HN   MET P 123      14.322  -5.872  20.219  1.00  0.00      PB   H 0
ATOM   4061 CA   MET P 123      13.387  -5.469  22.043  1.00  0.00      PB   C 0
ATOM   4062 HA   MET P 123      12.637  -4.693  22.096  1.00  0.00      PB   H 0
ATOM   4063 CB   MET P 123      12.728  -6.833  21.854  1.00  0.00      PB   C 0
ATOM   4064 HB1  MET P 123      12.279  -7.196  22.803  1.00  0.00      PB   H 0
ATOM   4065 HB2  MET P 123      13.504  -7.575  21.569  1.00  0.00      PB   H 0
ATOM   4066 CG   MET P 123      11.664  -6.784  20.792  1.00  0.00      PB   C 0
ATOM   4067 HG1  MET P 123      11.383  -7.829  20.540  1.00  0.00      PB   H 0
ATOM   4068 HG2  MET P 123      12.074  -6.338  19.861  1.00  0.00      PB   H 0
ATOM   4069 SD   MET P 123      10.174  -5.898  21.273  1.00  0.00      PB   S 0
ATOM   4070 CE   MET P 123       9.510  -6.975  22.548  1.00  0.00      PB   C 0
ATOM   4071 HE1  MET P 123      10.153  -6.965  23.454  1.00  0.00      PB   H 0
ATOM   4072 HE2  MET P 123       8.490  -6.649  22.843  1.00  0.00      PB   H 0
ATOM   4073 HE3  MET P 123       9.443  -8.025  22.191  1.00  0.00      PB   H 0
ATOM   4074 C    MET P 123      14.131  -5.465  23.381  1.00  0.00      PB   C 0
ATOM   4075 O    MET P 123      13.533  -5.147  24.395  1.00  0.00      PB   O 0
ATOM   4076 N    GLY P 124      15.411  -5.842  23.409  1.00  0.00      PB   N 0
ATOM   4077 HN   GLY P 124      15.880  -6.105  22.569  1.00  0.00      PB   H 0
ATOM   4078 CA   GLY P 124      16.176  -5.875  24.650  1.00  0.00      PB   C 0
ATOM   4079 HA1  GLY P 124      17.206  -6.083  24.400  1.00  0.00      PB   H 0
ATOM   4080 HA2  GLY P 124      15.736  -6.604  25.315  1.00  0.00      PB   H 0
ATOM   4081 C    GLY P 124      16.134  -4.518  25.345  1.00  0.00      PB   C 0
ATOM   4082 O    GLY P 124      16.017  -4.435  26.570  1.00  0.00      PB   O 0
ATOM   4083 N    CYS P 125      16.192  -3.432  24.570  1.00  0.00      PB   N 0
ATOM   4084 HN   CYS P 125      16.317  -3.525  23.585  1.00  0.00      PB   H 0
ATOM   4085 CA   CYS P 125      16.061  -2.097  25.138  1.00  0.00      PB   C 0
ATOM   4086 HA   CYS P 125      16.401  -2.091  26.163  1.00  0.00      PB   H 0
ATOM   4087 CB   CYS P 125      16.881  -1.062  24.388  1.00  0.00      PB   C 0
ATOM   4088 HB1  CYS P 125      16.637  -0.039  24.746  1.00  0.00      PB   H 0
ATOM   4089 HB2  CYS P 125      16.617  -1.107  23.310  1.00  0.00      PB   H 0
ATOM   4090 SG   CYS P 125      18.659  -1.295  24.603  1.00  0.00      PB   S 0
ATOM   4091 C    CYS P 125      14.614  -1.600  25.155  1.00  0.00      PB   C 0
ATOM   4092 O    CYS P 125      14.181  -0.969  26.117  1.00  0.00      PB   O 0
ATOM   4093 N    HSD P 126      13.891  -1.777  24.052  1.00  0.00      PB   N 0
ATOM   4094 HN   HSD P 126      14.275  -2.246  23.260  1.00  0.00      PB   H 0
ATOM   4095 CA   HSD P 126      12.562  -1.203  23.901  1.00  0.00      PB   C 0
ATOM   4096 HA   HSD P 126      12.615  -0.161  24.180  1.00  0.00      PB   H 0
ATOM   4097 CB   HSD P 126      12.112  -1.237  22.436  1.00  0.00      PB   C 0
ATOM   4098 HB1  HSD P 126      11.014  -1.080  22.378  1.00  0.00      PB   H 0
ATOM   4099 HB2  HSD P 126      12.330  -2.234  21.998  1.00  0.00      PB   H 0
ATOM   4100 ND1  HSD P 126      12.122   0.998  21.250  1.00  0.00      PB   N 0
ATOM   4101 HD1  HSD P 126      11.194   1.260  21.516  1.00  0.00      PB   H 0
ATOM   4102 CG   HSD P 126      12.765  -0.174  21.590  1.00  0.00      PB   C 0
ATOM   4103 CE1  HSD P 126      12.958   1.774  20.558  1.00  0.00      PB   C 0
ATOM   4104 HE1  HSD P 126      12.697   2.763  20.182  1.00  0.00      PB   H 0
ATOM   4105 NE2  HSD P 126      14.103   1.124  20.403  1.00  0.00      PB   N 0
ATOM   4106 CD2  HSD P 126      14.011  -0.088  21.065  1.00  0.00      PB   C 0
ATOM   4107 HD2  HSD P 126      14.855  -0.766  21.090  1.00  0.00      PB   H 0
ATOM   4108 C    HSD P 126      11.558  -1.811  24.877  1.00  0.00      PB   C 0
ATOM   4109 O    HSD P 126      10.592  -1.146  25.237  1.00  0.00      PB   O 0
ATOM   4110 N    SER P 127      11.807  -3.029  25.365  1.00  0.00      PB   N 0
ATOM   4111 HN   SER P 127      12.580  -3.578  25.058  1.00  0.00      PB   H 0
ATOM   4112 CA   SER P 127      10.975  -3.581  26.415  1.00  0.00      PB   C 0
ATOM   4113 HA   SER P 127       9.952  -3.594  26.070  1.00  0.00      PB   H 0
ATOM   4114 CB   SER P 127      11.394  -4.984  26.731  1.00  0.00      PB   C 0
ATOM   4115 HB1  SER P 127      11.237  -5.639  25.847  1.00  0.00      PB   H 0
ATOM   4116 HB2  SER P 127      10.795  -5.400  27.569  1.00  0.00      PB   H 0
ATOM   4117 OG   SER P 127      12.769  -5.015  27.085  1.00  0.00      PB   O 0
ATOM   4118 HG1  SER P 127      13.250  -5.202  26.276  1.00  0.00      PB   H 0
ATOM   4119 C    SER P 127      11.004  -2.697  27.668  1.00  0.00      PB   C 0
ATOM   4120 O    SER P 127      10.065  -2.713  28.436  1.00  0.00      PB   O 0
ATOM   4121 N    GLY P 128      12.061  -1.912  27.883  1.00  0.00      PB   N 0
ATOM   4122 HN   GLY P 128      12.840  -1.913  27.261  1.00  0.00      PB   H 0
ATOM   4123 CA   GLY P 128      12.060  -0.979  29.000  1.00  0.00      PB   C 0
ATOM   4124 HA1  GLY P 128      13.006  -0.458  28.994  1.00  0.00      PB   H 0
ATOM   4125 HA2  GLY P 128      11.890  -1.528  29.914  1.00  0.00      PB   H 0
ATOM   4126 C    GLY P 128      10.964   0.075  28.879  1.00  0.00      PB   C 0
ATOM   4127 O    GLY P 128      10.558   0.677  29.864  1.00  0.00      PB   O 0
ATOM   4128 N    ALA P 129      10.552   0.346  27.633  1.00  0.00      PB   N 0
ATOM   4129 HN   ALA P 129      10.923  -0.148  26.851  1.00  0.00      PB   H 0
ATOM   4130 CA   ALA P 129       9.480   1.285  27.309  1.00  0.00      PB   C 0
ATOM   4131 HA   ALA P 129       9.358   2.000  28.109  1.00  0.00      PB   H 0
ATOM   4132 CB   ALA P 129       9.868   2.024  26.043  1.00  0.00      PB   C 0
ATOM   4133 HB1  ALA P 129      10.838   2.546  26.185  1.00  0.00      PB   H 0
ATOM   4134 HB2  ALA P 129       9.983   1.335  25.179  1.00  0.00      PB   H 0
ATOM   4135 HB3  ALA P 129       9.118   2.798  25.773  1.00  0.00      PB   H 0
ATOM   4136 C    ALA P 129       8.124   0.617  27.099  1.00  0.00      PB   C 0
ATOM   4137 O    ALA P 129       7.238   1.249  26.528  1.00  0.00      PB   O 0
ATOM   4138 N    LYS P 130       7.959  -0.643  27.500  1.00  0.00      PB   N 0
ATOM   4139 HN   LYS P 130       8.701  -1.139  27.944  1.00  0.00      PB   H 0
ATOM   4140 CA   LYS P 130       6.735  -1.370  27.218  1.00  0.00      PB   C 0
ATOM   4141 HA   LYS P 130       6.644  -1.440  26.144  1.00  0.00      PB   H 0
ATOM   4142 CB   LYS P 130       6.772  -2.793  27.779  1.00  0.00      PB   C 0
ATOM   4143 HB1  LYS P 130       7.612  -3.286  27.244  1.00  0.00      PB   H 0
ATOM   4144 HB2  LYS P 130       5.844  -3.315  27.462  1.00  0.00      PB   H 0
ATOM   4145 CG   LYS P 130       6.965  -2.945  29.253  1.00  0.00      PB   C 0
ATOM   4146 HG1  LYS P 130       6.141  -2.423  29.785  1.00  0.00      PB   H 0
ATOM   4147 HG2  LYS P 130       7.910  -2.472  29.597  1.00  0.00      PB   H 0
ATOM   4148 CD   LYS P 130       6.924  -4.416  29.654  1.00  0.00      PB   C 0
ATOM   4149 HD1  LYS P 130       5.990  -4.859  29.248  1.00  0.00      PB   H 0
ATOM   4150 HD2  LYS P 130       6.862  -4.459  30.762  1.00  0.00      PB   H 0
ATOM   4151 CE   LYS P 130       8.120  -5.188  29.189  1.00  0.00      PB   C 0
ATOM   4152 HE1  LYS P 130       9.032  -4.756  29.655  1.00  0.00      PB   H 0
ATOM   4153 HE2  LYS P 130       8.249  -5.122  28.088  1.00  0.00      PB   H 0
ATOM   4154 NZ   LYS P 130       8.091  -6.613  29.533  1.00  0.00      PB   N 0
ATOM   4155 HZ1  LYS P 130       9.069  -6.964  29.574  1.00  0.00      PB   H 0
ATOM   4156 HZ2  LYS P 130       7.630  -6.775  30.451  1.00  0.00      PB   H 0
ATOM   4157 HZ3  LYS P 130       7.615  -7.138  28.772  1.00  0.00      PB   H 0
ATOM   4158 C    LYS P 130       5.490  -0.622  27.694  1.00  0.00      PB   C 0
ATOM   4159 O    LYS P 130       4.450  -0.687  27.045  1.00  0.00      PB   O 0
ATOM   4160 N    ALA P 131       5.555   0.093  28.806  1.00  0.00      PB   N 0
ATOM   4161 HN   ALA P 131       6.394   0.212  29.332  1.00  0.00      PB   H 0
ATOM   4162 CA   ALA P 131       4.354   0.761  29.296  1.00  0.00      PB   C 0
ATOM   4163 HA   ALA P 131       3.520   0.077  29.242  1.00  0.00      PB   H 0
ATOM   4164 CB   ALA P 131       4.529   1.167  30.735  1.00  0.00      PB   C 0
ATOM   4165 HB1  ALA P 131       3.593   1.607  31.140  1.00  0.00      PB   H 0
ATOM   4166 HB2  ALA P 131       4.798   0.287  31.358  1.00  0.00      PB   H 0
ATOM   4167 HB3  ALA P 131       5.336   1.923  30.840  1.00  0.00      PB   H 0
ATOM   4168 C    ALA P 131       3.980   1.972  28.437  1.00  0.00      PB   C 0
ATOM   4169 O    ALA P 131       2.880   2.512  28.582  1.00  0.00      PB   O 0
ATOM   4170 N    ALA P 132       4.908   2.404  27.572  1.00  0.00      PB   N 0
ATOM   4171 HN   ALA P 132       5.799   1.964  27.495  1.00  0.00      PB   H 0
ATOM   4172 CA   ALA P 132       4.659   3.472  26.625  1.00  0.00      PB   C 0
ATOM   4173 HA   ALA P 132       3.698   3.927  26.815  1.00  0.00      PB   H 0
ATOM   4174 CB   ALA P 132       5.732   4.542  26.757  1.00  0.00      PB   C 0
ATOM   4175 HB1  ALA P 132       5.538   5.397  26.074  1.00  0.00      PB   H 0
ATOM   4176 HB2  ALA P 132       5.754   4.942  27.793  1.00  0.00      PB   H 0
ATOM   4177 HB3  ALA P 132       6.739   4.135  26.524  1.00  0.00      PB   H 0
ATOM   4178 C    ALA P 132       4.622   2.883  25.211  1.00  0.00      PB   C 0
ATOM   4179 O    ALA P 132       5.126   3.477  24.252  1.00  0.00      PB   O 0
ATOM   4180 N    ASP P 133       4.081   1.674  25.093  1.00  0.00      PB   N 0
ATOM   4181 HN   ASP P 133       3.657   1.248  25.889  1.00  0.00      PB   H 0
ATOM   4182 CA   ASP P 133       3.933   1.003  23.803  1.00  0.00      PB   C 0
ATOM   4183 HA   ASP P 133       3.583   0.009  24.039  1.00  0.00      PB   H 0
ATOM   4184 CB   ASP P 133       2.920   1.691  22.910  1.00  0.00      PB   C 0
ATOM   4185 HB1  ASP P 133       3.342   2.627  22.487  1.00  0.00      PB   H 0
ATOM   4186 HB2  ASP P 133       2.042   1.978  23.528  1.00  0.00      PB   H 0
ATOM   4187 CG   ASP P 133       2.395   0.809  21.791  1.00  0.00      PB   C 0
ATOM   4188 OD1  ASP P 133       2.272  -0.421  21.998  1.00  0.00      PB   O 0
ATOM   4189 OD2  ASP P 133       2.098   1.375  20.700  1.00  0.00      PB   O 0
ATOM   4190 C    ASP P 133       5.280   0.819  23.096  1.00  0.00      PB   C 0
ATOM   4191 O    ASP P 133       5.314   0.859  21.875  1.00  0.00      PB   O 0
ATOM   4192 N    TYR P 134       6.350   0.586  23.873  1.00  0.00      PB   N 0
ATOM   4193 HN   TYR P 134       6.259   0.695  24.860  1.00  0.00      PB   H 0
ATOM   4194 CA   TYR P 134       7.681   0.240  23.386  1.00  0.00      PB   C 0
ATOM   4195 HA   TYR P 134       8.288   0.012  24.250  1.00  0.00      PB   H 0
ATOM   4196 CB   TYR P 134       7.585  -1.012  22.510  1.00  0.00      PB   C 0
ATOM   4197 HB1  TYR P 134       8.596  -1.290  22.142  1.00  0.00      PB   H 0
ATOM   4198 HB2  TYR P 134       6.964  -0.848  21.603  1.00  0.00      PB   H 0
ATOM   4199 CG   TYR P 134       7.031  -2.221  23.247  1.00  0.00      PB   C 0
ATOM   4200 CD1  TYR P 134       5.665  -2.475  23.324  1.00  0.00      PB   C 0
ATOM   4201 HD1  TYR P 134       4.976  -1.833  22.796  1.00  0.00      PB   H 0
ATOM   4202 CE1  TYR P 134       5.169  -3.566  24.021  1.00  0.00      PB   C 0
ATOM   4203 HE1  TYR P 134       4.119  -3.816  23.986  1.00  0.00      PB   H 0
ATOM   4204 CZ   TYR P 134       6.043  -4.442  24.639  1.00  0.00      PB   C 0
ATOM   4205 OH   TYR P 134       5.604  -5.531  25.331  1.00  0.00      PB   O 0
ATOM   4206 HH   TYR P 134       4.649  -5.523  25.234  1.00  0.00      PB   H 0
ATOM   4207 CD2  TYR P 134       7.881  -3.107  23.889  1.00  0.00      PB   C 0
ATOM   4208 HD2  TYR P 134       8.945  -2.930  23.839  1.00  0.00      PB   H 0
ATOM   4209 CE2  TYR P 134       7.400  -4.206  24.576  1.00  0.00      PB   C 0
ATOM   4210 HE2  TYR P 134       8.098  -4.875  25.058  1.00  0.00      PB   H 0
ATOM   4211 C    TYR P 134       8.370   1.414  22.687  1.00  0.00      PB   C 0
ATOM   4212 O    TYR P 134       9.431   1.217  22.098  1.00  0.00      PB   O 0
ATOM   4213 N    VAL P 135       7.827   2.631  22.813  1.00  0.00      PB   N 0
ATOM   4214 HN   VAL P 135       6.961   2.754  23.291  1.00  0.00      PB   H 0
ATOM   4215 CA   VAL P 135       8.391   3.834  22.215  1.00  0.00      PB   C 0
ATOM   4216 HA   VAL P 135       9.225   3.568  21.582  1.00  0.00      PB   H 0
ATOM   4217 CB   VAL P 135       7.353   4.555  21.327  1.00  0.00      PB   C 0
ATOM   4218 HB   VAL P 135       6.444   4.708  21.947  1.00  0.00      PB   H 0
ATOM   4219 CG1  VAL P 135       7.808   5.915  20.839  1.00  0.00      PB   C 0
ATOM   4220 HG11 VAL P 135       8.756   5.826  20.267  1.00  0.00      PB   H 0
ATOM   4221 HG12 VAL P 135       7.042   6.353  20.164  1.00  0.00      PB   H 0
ATOM   4222 HG13 VAL P 135       7.963   6.631  21.674  1.00  0.00      PB   H 0
ATOM   4223 CG2  VAL P 135       6.947   3.694  20.150  1.00  0.00      PB   C 0
ATOM   4224 HG21 VAL P 135       7.828   3.474  19.510  1.00  0.00      PB   H 0
ATOM   4225 HG22 VAL P 135       6.508   2.730  20.484  1.00  0.00      PB   H 0
ATOM   4226 HG23 VAL P 135       6.188   4.216  19.529  1.00  0.00      PB   H 0
ATOM   4227 C    VAL P 135       8.920   4.768  23.308  1.00  0.00      PB   C 0
ATOM   4228 O    VAL P 135       8.205   5.171  24.217  1.00  0.00      PB   O 0
ATOM   4229 N    PHE P 136      10.189   5.138  23.194  1.00  0.00      PB   N 0
ATOM   4230 HN   PHE P 136      10.719   4.842  22.403  1.00  0.00      PB   H 0
ATOM   4231 CA   PHE P 136      10.823   6.070  24.111  1.00  0.00      PB   C 0
ATOM   4232 HA   PHE P 136      10.526   5.851  25.126  1.00  0.00      PB   H 0
ATOM   4233 CB   PHE P 136      12.342   5.950  23.981  1.00  0.00      PB   C 0
ATOM   4234 HB1  PHE P 136      12.845   6.770  24.537  1.00  0.00      PB   H 0
ATOM   4235 HB2  PHE P 136      12.635   6.030  22.912  1.00  0.00      PB   H 0
ATOM   4236 CG   PHE P 136      12.897   4.653  24.526  1.00  0.00      PB   C 0
ATOM   4237 CD1  PHE P 136      13.155   4.520  25.882  1.00  0.00      PB   C 0
ATOM   4238 HD1  PHE P 136      12.922   5.339  26.546  1.00  0.00      PB   H 0
ATOM   4239 CE1  PHE P 136      13.702   3.343  26.370  1.00  0.00      PB   C 0
ATOM   4240 HE1  PHE P 136      13.897   3.258  27.429  1.00  0.00      PB   H 0
ATOM   4241 CZ   PHE P 136      14.028   2.309  25.527  1.00  0.00      PB   C 0
ATOM   4242 HZ   PHE P 136      14.491   1.414  25.917  1.00  0.00      PB   H 0
ATOM   4243 CD2  PHE P 136      13.228   3.594  23.683  1.00  0.00      PB   C 0
ATOM   4244 HD2  PHE P 136      13.052   3.705  22.623  1.00  0.00      PB   H 0
ATOM   4245 CE2  PHE P 136      13.779   2.433  24.169  1.00  0.00      PB   C 0
ATOM   4246 HE2  PHE P 136      14.048   1.641  23.486  1.00  0.00      PB   H 0
ATOM   4247 C    PHE P 136      10.452   7.517  23.839  1.00  0.00      PB   C 0
ATOM   4248 O    PHE P 136      10.185   8.298  24.736  1.00  0.00      PB   O 0
ATOM   4249 N    THR P 137      10.490   7.896  22.560  1.00  0.00      PB   N 0
ATOM   4250 HN   THR P 137      10.778   7.239  21.867  1.00  0.00      PB   H 0
ATOM   4251 CA   THR P 137      10.398   9.284  22.164  1.00  0.00      PB   C 0
ATOM   4252 HA   THR P 137      11.231   9.818  22.596  1.00  0.00      PB   H 0
ATOM   4253 CB   THR P 137      10.461   9.377  20.630  1.00  0.00      PB   C 0
ATOM   4254 HB   THR P 137       9.678   8.724  20.189  1.00  0.00      PB   H 0
ATOM   4255 OG1  THR P 137      11.730   8.941  20.142  1.00  0.00      PB   O 0
ATOM   4256 HG1  THR P 137      11.752   7.989  20.267  1.00  0.00      PB   H 0
ATOM   4257 CG2  THR P 137      10.275  10.801  20.142  1.00  0.00      PB   C 0
ATOM   4258 HG21 THR P 137      10.442  10.852  19.045  1.00  0.00      PB   H 0
ATOM   4259 HG22 THR P 137       9.248  11.174  20.344  1.00  0.00      PB   H 0
ATOM   4260 HG23 THR P 137      11.009  11.476  20.631  1.00  0.00      PB   H 0
ATOM   4261 C    THR P 137       9.099   9.902  22.681  1.00  0.00      PB   C 0
ATOM   4262 O    THR P 137       8.008   9.340  22.484  1.00  0.00      PB   O 0
ATOM   4263 N    HSD P 138       9.252  11.067  23.323  1.00  0.00      PB   N 0
ATOM   4264 HN   HSD P 138      10.167  11.382  23.562  1.00  0.00      PB   H 0
ATOM   4265 CA   HSD P 138       8.142  11.951  23.640  1.00  0.00      PB   C 0
ATOM   4266 HA   HSD P 138       7.230  11.374  23.683  1.00  0.00      PB   H 0
ATOM   4267 CB   HSD P 138       8.314  12.595  25.028  1.00  0.00      PB   C 0
ATOM   4268 HB1  HSD P 138       7.490  13.313  25.229  1.00  0.00      PB   H 0
ATOM   4269 HB2  HSD P 138       9.270  13.161  25.041  1.00  0.00      PB   H 0
ATOM   4270 ND1  HSD P 138       7.263  11.135  26.781  1.00  0.00      PB   N 0
ATOM   4271 HD1  HSD P 138       6.328  11.255  26.446  1.00  0.00      PB   H 0
ATOM   4272 CG   HSD P 138       8.394  11.621  26.169  1.00  0.00      PB   C 0
ATOM   4273 CE1  HSD P 138       7.619  10.301  27.758  1.00  0.00      PB   C 0
ATOM   4274 HE1  HSD P 138       6.924   9.721  28.365  1.00  0.00      PB   H 0
ATOM   4275 NE2  HSD P 138       8.948  10.237  27.787  1.00  0.00      PB   N 0
ATOM   4276 CD2  HSD P 138       9.435  11.046  26.795  1.00  0.00      PB   C 0
ATOM   4277 HD2  HSD P 138      10.499  11.110  26.605  1.00  0.00      PB   H 0
ATOM   4278 C    HSD P 138       8.094  13.009  22.550  1.00  0.00      PB   C 0
ATOM   4279 O    HSD P 138       9.037  13.785  22.418  1.00  0.00      PB   O 0
ATOM   4280 N    PRO P 139       7.028  13.071  21.728  1.00  0.00      PB   N 0
ATOM   4281 CD   PRO P 139       5.862  12.178  21.741  1.00  0.00      PB   C 0
ATOM   4282 HD1  PRO P 139       6.159  11.108  21.785  1.00  0.00      PB   H 0
ATOM   4283 HD2  PRO P 139       5.209  12.429  22.604  1.00  0.00      PB   H 0
ATOM   4284 CA   PRO P 139       6.990  14.082  20.665  1.00  0.00      PB   C 0
ATOM   4285 HA   PRO P 139       7.710  13.811  19.907  1.00  0.00      PB   H 0
ATOM   4286 CB   PRO P 139       5.528  13.983  20.228  1.00  0.00      PB   C 0
ATOM   4287 HB1  PRO P 139       5.404  14.297  19.170  1.00  0.00      PB   H 0
ATOM   4288 HB2  PRO P 139       4.863  14.592  20.877  1.00  0.00      PB   H 0
ATOM   4289 CG   PRO P 139       5.199  12.521  20.424  1.00  0.00      PB   C 0
ATOM   4290 HG1  PRO P 139       5.670  11.918  19.618  1.00  0.00      PB   H 0
ATOM   4291 HG2  PRO P 139       4.109  12.307  20.429  1.00  0.00      PB   H 0
ATOM   4292 C    PRO P 139       7.339  15.474  21.180  1.00  0.00      PB   C 0
ATOM   4293 O    PRO P 139       6.862  15.897  22.244  1.00  0.00      PB   O 0
ATOM   4294 N    ALA P 140       8.226  16.169  20.472  1.00  0.00      PB   N 0
ATOM   4295 HN   ALA P 140       8.651  15.791  19.653  1.00  0.00      PB   H 0
ATOM   4296 CA   ALA P 140       8.628  17.506  20.861  1.00  0.00      PB   C 0
ATOM   4297 HA   ALA P 140       8.998  17.454  21.874  1.00  0.00      PB   H 0
ATOM   4298 CB   ALA P 140       9.735  17.996  19.974  1.00  0.00      PB   C 0
ATOM   4299 HB1  ALA P 140       9.391  18.144  18.928  1.00  0.00      PB   H 0
ATOM   4300 HB2  ALA P 140      10.155  18.953  20.352  1.00  0.00      PB   H 0
ATOM   4301 HB3  ALA P 140      10.562  17.254  19.954  1.00  0.00      PB   H 0
ATOM   4302 C    ALA P 140       7.428  18.436  20.848  1.00  0.00      PB   C 0
ATOM   4303 O    ALA P 140       6.557  18.358  19.984  1.00  0.00      PB   O 0
ATOM   4304 N    LYS P 141       7.412  19.367  21.795  1.00  0.00      PB   N 0
ATOM   4305 HN   LYS P 141       8.135  19.404  22.481  1.00  0.00      PB   H 0
ATOM   4306 CA   LYS P 141       6.326  20.316  21.932  1.00  0.00      PB   C 0
ATOM   4307 HA   LYS P 141       5.380  19.848  21.705  1.00  0.00      PB   H 0
ATOM   4308 CB   LYS P 141       6.293  20.828  23.376  1.00  0.00      PB   C 0
ATOM   4309 HB1  LYS P 141       5.613  21.704  23.447  1.00  0.00      PB   H 0
ATOM   4310 HB2  LYS P 141       7.315  21.180  23.633  1.00  0.00      PB   H 0
ATOM   4311 CG   LYS P 141       5.799  19.781  24.368  1.00  0.00      PB   C 0
ATOM   4312 HG1  LYS P 141       6.456  18.886  24.329  1.00  0.00      PB   H 0
ATOM   4313 HG2  LYS P 141       4.792  19.447  24.037  1.00  0.00      PB   H 0
ATOM   4314 CD   LYS P 141       5.685  20.298  25.789  1.00  0.00      PB   C 0
ATOM   4315 HD1  LYS P 141       5.166  19.557  26.434  1.00  0.00      PB   H 0
ATOM   4316 HD2  LYS P 141       5.055  21.213  25.777  1.00  0.00      PB   H 0
ATOM   4317 CE   LYS P 141       7.039  20.658  26.359  1.00  0.00      PB   C 0
ATOM   4318 HE1  LYS P 141       6.896  21.219  27.307  1.00  0.00      PB   H 0
ATOM   4319 HE2  LYS P 141       7.653  21.290  25.682  1.00  0.00      PB   H 0
ATOM   4320 NZ   LYS P 141       7.824  19.472  26.674  1.00  0.00      PB   N 0
ATOM   4321 HZ1  LYS P 141       7.231  18.669  26.966  1.00  0.00      PB   H 0
ATOM   4322 HZ2  LYS P 141       8.384  19.191  25.844  1.00  0.00      PB   H 0
ATOM   4323 HZ3  LYS P 141       8.472  19.680  27.460  1.00  0.00      PB   H 0
ATOM   4324 C    LYS P 141       6.552  21.484  20.991  1.00  0.00      PB   C 0
ATOM   4325 O    LYS P 141       7.636  22.067  20.954  1.00  0.00      PB   O 0
ATOM   4326 N    LEU P 142       5.511  21.802  20.235  1.00  0.00      PB   N 0
ATOM   4327 HN   LEU P 142       4.687  21.241  20.228  1.00  0.00      PB   H 0
ATOM   4328 CA   LEU P 142       5.475  22.972  19.389  1.00  0.00      PB   C 0
ATOM   4329 HA   LEU P 142       6.210  23.675  19.752  1.00  0.00      PB   H 0
ATOM   4330 CB   LEU P 142       5.736  22.610  17.933  1.00  0.00      PB   C 0
ATOM   4331 HB1  LEU P 142       5.449  23.448  17.262  1.00  0.00      PB   H 0
ATOM   4332 HB2  LEU P 142       5.099  21.740  17.664  1.00  0.00      PB   H 0
ATOM   4333 CG   LEU P 142       7.191  22.269  17.591  1.00  0.00      PB   C 0
ATOM   4334 HG   LEU P 142       7.513  21.448  18.266  1.00  0.00      PB   H 0
ATOM   4335 CD1  LEU P 142       7.296  21.735  16.170  1.00  0.00      PB   C 0
ATOM   4336 HD11 LEU P 142       6.948  22.502  15.446  1.00  0.00      PB   H 0
ATOM   4337 HD12 LEU P 142       8.351  21.486  15.926  1.00  0.00      PB   H 0
ATOM   4338 HD13 LEU P 142       6.676  20.822  16.042  1.00  0.00      PB   H 0
ATOM   4339 CD2  LEU P 142       8.134  23.446  17.820  1.00  0.00      PB   C 0
ATOM   4340 HD21 LEU P 142       8.143  23.748  18.889  1.00  0.00      PB   H 0
ATOM   4341 HD22 LEU P 142       9.175  23.180  17.537  1.00  0.00      PB   H 0
ATOM   4342 HD23 LEU P 142       7.824  24.321  17.209  1.00  0.00      PB   H 0
ATOM   4343 C    LEU P 142       4.102  23.613  19.513  1.00  0.00      PB   C 0
ATOM   4344 O    LEU P 142       3.120  22.919  19.790  1.00  0.00      PB   O 0
ATOM   4345 N    PRO P 143       4.010  24.945  19.316  1.00  0.00      PB   N 0
ATOM   4346 CD   PRO P 143       5.131  25.875  19.141  1.00  0.00      PB   C 0
ATOM   4347 HD1  PRO P 143       5.751  25.866  20.063  1.00  0.00      PB   H 0
ATOM   4348 HD2  PRO P 143       5.750  25.600  18.260  1.00  0.00      PB   H 0
ATOM   4349 CA   PRO P 143       2.719  25.613  19.369  1.00  0.00      PB   C 0
ATOM   4350 HA   PRO P 143       2.173  25.275  20.237  1.00  0.00      PB   H 0
ATOM   4351 CB   PRO P 143       3.073  27.100  19.511  1.00  0.00      PB   C 0
ATOM   4352 HB1  PRO P 143       3.075  27.344  20.595  1.00  0.00      PB   H 0
ATOM   4353 HB2  PRO P 143       2.331  27.757  19.008  1.00  0.00      PB   H 0
ATOM   4354 CG   PRO P 143       4.466  27.232  18.964  1.00  0.00      PB   C 0
ATOM   4355 HG1  PRO P 143       5.044  28.043  19.457  1.00  0.00      PB   H 0
ATOM   4356 HG2  PRO P 143       4.405  27.452  17.877  1.00  0.00      PB   H 0
ATOM   4357 C    PRO P 143       1.847  25.304  18.166  1.00  0.00      PB   C 0
ATOM   4358 OT1  PRO P 143       0.639  25.605  18.385  1.00  0.00      PB   O 0
ATOM   4359 OT2  PRO P 143       2.301  24.766  17.123  1.00  0.00      PB   O 0
ATOM   4360 FE   HEMCH 144      15.823   1.949  19.528  1.00  0.00      PB  Fe 0
ATOM   4361 NA   HEMCH 144      14.894   3.279  18.204  1.00  0.00      PB   N 0
ATOM   4362 NB   HEMCH 144      16.056   0.632  17.976  1.00  0.00      PB   N 0
ATOM   4363 NC   HEMCH 144      17.264   1.019  20.552  1.00  0.00      PB   N 0
ATOM   4364 ND   HEMCH 144      16.068   3.557  20.798  1.00  0.00      PB   N 0
ATOM   4365 C1A  HEMCH 144      14.383   4.482  18.485  1.00  0.00      PB   C 0
ATOM   4366 C2A  HEMCH 144      13.360   4.849  17.548  1.00  0.00      PB   C 0
ATOM   4367 C3A  HEMCH 144      13.330   3.849  16.595  1.00  0.00      PB   C 0
ATOM   4368 C4A  HEMCH 144      14.259   2.898  17.047  1.00  0.00      PB   C 0
ATOM   4369 C1B  HEMCH 144      15.345   0.596  16.791  1.00  0.00      PB   C 0
ATOM   4370 C2B  HEMCH 144      15.613  -0.558  16.066  1.00  0.00      PB   C 0
ATOM   4371 C3B  HEMCH 144      16.528  -1.318  16.816  1.00  0.00      PB   C 0
ATOM   4372 C4B  HEMCH 144      16.768  -0.522  17.966  1.00  0.00      PB   C 0
ATOM   4373 C1C  HEMCH 144      17.836  -0.163  20.230  1.00  0.00      PB   C 0
ATOM   4374 C2C  HEMCH 144      18.651  -0.716  21.253  1.00  0.00      PB   C 0
ATOM   4375 C3C  HEMCH 144      18.613   0.226  22.295  1.00  0.00      PB   C 0
ATOM   4376 C4C  HEMCH 144      17.750   1.248  21.810  1.00  0.00      PB   C 0
ATOM   4377 C1D  HEMCH 144      16.568   3.476  22.071  1.00  0.00      PB   C 0
ATOM   4378 C2D  HEMCH 144      16.349   4.659  22.788  1.00  0.00      PB   C 0
ATOM   4379 C3D  HEMCH 144      15.753   5.552  21.962  1.00  0.00      PB   C 0
ATOM   4380 C4D  HEMCH 144      15.578   4.838  20.703  1.00  0.00      PB   C 0
ATOM   4381 CHA  HEMCH 144      14.935   5.283  19.499  1.00  0.00      PB   C 0
ATOM   4382 CHB  HEMCH 144      14.491   1.641  16.459  1.00  0.00      PB   C 0
ATOM   4383 HB   HEMCH 144      13.846   1.454  15.600  1.00  0.00      PB   H 0
ATOM   4384 CHC  HEMCH 144      17.647  -0.864  19.014  1.00  0.00      PB   C 0
ATOM   4385 HC   HEMCH 144      18.306  -1.721  18.874  1.00  0.00      PB   H 0
ATOM   4386 CHD  HEMCH 144      17.332   2.380  22.515  1.00  0.00      PB   C 0
ATOM   4387 HD   HEMCH 144      17.560   2.439  23.579  1.00  0.00      PB   H 0
ATOM   4388 CMA  HEMCH 144      12.400   3.792  15.411  1.00  0.00      PB   C 0
ATOM   4389 HMA1 HEMCH 144      11.672   4.595  15.225  1.00  0.00      PB   H 0
ATOM   4390 HMA2 HEMCH 144      12.427   2.939  14.717  1.00  0.00      PB   H 0
ATOM   4391 CAA  HEMCH 144      12.321   5.927  17.707  1.00  0.00      PB   C 0
ATOM   4392 HAA1 HEMCH 144      12.619   6.844  18.258  1.00  0.00      PB   H 0
ATOM   4393 HAA2 HEMCH 144      11.888   6.219  16.727  1.00  0.00      PB   H 0
ATOM   4394 CBA  HEMCH 144      11.127   5.388  18.508  1.00  0.00      PB   C 0
ATOM   4395 HBA1 HEMCH 144      10.254   6.058  18.354  1.00  0.00      PB   H 0
ATOM   4396 HBA2 HEMCH 144      10.845   4.368  18.169  1.00  0.00      PB   H 0
ATOM   4397 CGA  HEMCH 144      11.380   5.362  20.008  1.00  0.00      PB   C 0
ATOM   4398 O1A  HEMCH 144      11.218   4.294  20.647  1.00  0.00      PB   O 0
ATOM   4399 O2A  HEMCH 144      11.716   6.424  20.552  1.00  0.00      PB   O 0
ATOM   4400 CMB  HEMCH 144      15.038  -0.878  14.675  1.00  0.00      PB   C 0
ATOM   4401 HMB1 HEMCH 144      13.986  -0.527  14.603  1.00  0.00      PB   H 0
ATOM   4402 HMB2 HEMCH 144      15.059  -1.970  14.472  1.00  0.00      PB   H 0
ATOM   4403 HMB3 HEMCH 144      15.635  -0.356  13.897  1.00  0.00      PB   H 0
ATOM   4404 CAB  HEMCH 144      17.071  -2.707  16.528  1.00  0.00      PB   C 0
ATOM   4405 HAB  HEMCH 144      17.888  -2.905  17.254  1.00  0.00      PB   H 0
ATOM   4406 CBB  HEMCH 144      17.691  -2.941  15.141  1.00  0.00      PB   C 0
ATOM   4407 HBB1 HEMCH 144      18.181  -3.938  15.110  1.00  0.00      PB   H 0
ATOM   4408 HBB2 HEMCH 144      18.455  -2.163  14.930  1.00  0.00      PB   H 0
ATOM   4409 HBB3 HEMCH 144      16.922  -2.899  14.340  1.00  0.00      PB   H 0
ATOM   4410 CMC  HEMCH 144      19.414  -2.036  21.182  1.00  0.00      PB   C 0
ATOM   4411 HMC1 HEMCH 144      18.725  -2.854  20.882  1.00  0.00      PB   H 0
ATOM   4412 HMC2 HEMCH 144      19.847  -2.305  22.169  1.00  0.00      PB   H 0
ATOM   4413 HMC3 HEMCH 144      20.237  -1.967  20.439  1.00  0.00      PB   H 0
ATOM   4414 CAC  HEMCH 144      19.274   0.144  23.676  1.00  0.00      PB   C 0
ATOM   4415 HAC  HEMCH 144      19.008   1.067  24.234  1.00  0.00      PB   H 0
ATOM   4416 CBC  HEMCH 144      20.804   0.057  23.693  1.00  0.00      PB   C 0
ATOM   4417 HBC1 HEMCH 144      21.153  -0.874  23.198  1.00  0.00      PB   H 0
ATOM   4418 HBC2 HEMCH 144      21.179   0.072  24.739  1.00  0.00      PB   H 0
ATOM   4419 HBC3 HEMCH 144      21.228   0.928  23.149  1.00  0.00      PB   H 0
ATOM   4420 CMD  HEMCH 144      16.691   4.822  24.263  1.00  0.00      PB   C 0
ATOM   4421 HMD1 HEMCH 144      16.242   5.751  24.675  1.00  0.00      PB   H 0
ATOM   4422 HMD2 HEMCH 144      17.793   4.869  24.397  1.00  0.00      PB   H 0
ATOM   4423 HMD3 HEMCH 144      16.287   3.963  24.840  1.00  0.00      PB   H 0
ATOM   4424 CAD  HEMCH 144      15.258   6.901  22.419  1.00  0.00      PB   C 0
ATOM   4425 HAD1 HEMCH 144      14.487   7.279  21.714  1.00  0.00      PB   H 0
ATOM   4426 HAD2 HEMCH 144      14.747   6.761  23.395  1.00  0.00      PB   H 0
ATOM   4427 CBD  HEMCH 144      16.370   7.907  22.640  1.00  0.00      PB   C 0
ATOM   4428 HBD1 HEMCH 144      15.962   8.830  23.105  1.00  0.00      PB   H 0
ATOM   4429 HBD2 HEMCH 144      17.146   7.484  23.313  1.00  0.00      PB   H 0
ATOM   4430 CGD  HEMCH 144      17.020   8.309  21.319  1.00  0.00      PB   C 0
ATOM   4431 O1D  HEMCH 144      16.426   9.045  20.517  1.00  0.00      PB   O 0
ATOM   4432 O2D  HEMCH 144      18.195   7.910  21.143  1.00  0.00      PB   O 0
ATOM   4433 OH2  TIP3C   1      19.376  30.331  15.894  1.00  0.00      CW   O 0
ATOM   4434 H1   TIP3C   1      18.479  30.645  16.165  1.00  0.00      CW   H 0
ATOM   4435 H2   TIP3C   1      19.365  30.318  14.927  1.00  0.00      CW   H 0
ATOM   4436 OH2  TIP3C   2      18.137   2.798  17.302  1.00  0.00      CW   O 0
ATOM   4437 H1   TIP3C   2      18.274   3.067  16.394  1.00  0.00      CW   H 0
ATOM   4438 H2   TIP3C   2      17.209   2.566  17.346  1.00  0.00      CW   H 0
ATOM   4439 OH2  TIP3C   3      21.765  30.650  17.151  1.00  0.00      CW   O 0
ATOM   4440 H1   TIP3C   3      20.877  30.582  16.727  1.00  0.00      CW   H 0
ATOM   4441 H2   TIP3C   3      22.099  31.411  16.647  1.00  0.00      CW   H 0
ATOM   4442 OH2  TIP3C   4      18.861   3.618  19.444  1.00  0.00      CW   O 0
ATOM   4443 H1   TIP3C   4      18.421   3.350  18.637  1.00  0.00      CW   H 0
ATOM   4444 H2   TIP3C   4      19.292   2.823  19.758  1.00  0.00      CW   H 0
ATOM   4445 OH2  TIP3C   5      21.674  -1.619  18.052  1.00  0.00      CW   O 0
ATOM   4446 H1   TIP3C   5      21.730  -2.547  18.280  1.00  0.00      CW   H 0
ATOM   4447 H2   TIP3C   5      22.086  -1.166  18.788  1.00  0.00      CW   H 0
ATOM   4448 OH2  TIP3C   6      25.081  31.045  21.280  1.00  0.00      CW   O 0
ATOM   4449 H1   TIP3C   6      25.763  30.349  21.465  1.00  0.00      CW   H 0
ATOM   4450 H2   TIP3C   6      24.789  31.292  22.178  1.00  0.00      CW   H 0
ATOM   4451 OH2  TIP3C   7      23.348   2.723  23.272  1.00  0.00      CW   O 0
ATOM   4452 H1   TIP3C   7      23.488   3.550  23.733  1.00  0.00      CW   H 0
ATOM   4453 H2   TIP3C   7      23.672   2.054  23.875  1.00  0.00      CW   H 0
ATOM   4454 OH2  TIP3C   8      11.422 -12.930  12.060  1.00  0.00      CW   O 0
ATOM   4455 H1   TIP3C   8      12.347 -12.742  12.222  1.00  0.00      CW   H 0
ATOM   4456 H2   TIP3C   8      11.078 -13.195  12.913  1.00  0.00      CW   H 0
ATOM   4457 OH2  TIP3C   9       5.601  -8.591  22.534  1.00  0.00      CW   O 0
ATOM   4458 H1   TIP3C   9       5.825  -9.474  22.242  1.00  0.00      CW   H 0
ATOM   4459 H2   TIP3C   9       4.655  -8.528  22.405  1.00  0.00      CW   H 0
ATOM   4460 OH2  TIP3C  10       7.527  -8.427   7.655  1.00  0.00      CW   O 0
ATOM   4461 H1   TIP3C  10       8.380  -8.818   7.845  1.00  0.00      CW   H 0
ATOM   4462 H2   TIP3C  10       7.460  -7.691   8.263  1.00  0.00      CW   H 0
ATOM   4463 OH2  TIP3C  11      32.471  37.747   7.226  1.00  0.00      CW   O 0
ATOM   4464 H1   TIP3C  11      31.604  37.399   7.432  1.00  0.00      CW   H 0
ATOM   4465 H2   TIP3C  11      33.078  37.168   7.687  1.00  0.00      CW   H 0
ATOM   4466 OH2  TIP3C  12      10.124  17.057  27.680  1.00  0.00      CW   O 0
ATOM   4467 H1   TIP3C  12      10.764  17.046  26.968  1.00  0.00      CW   H 0
ATOM   4468 H2   TIP3C  12      10.576  16.641  28.415  1.00  0.00      CW   H 0
ATOM   4469 OH2  TIP3C  13       4.566  10.714  24.799  1.00  0.00      CW   O 0
ATOM   4470 H1   TIP3C  13       4.823  11.634  24.859  1.00  0.00      CW   H 0
ATOM   4471 H2   TIP3C  13       3.687  10.735  24.421  1.00  0.00      CW   H 0
ATOM   4472 OH2  TIP3C  14      21.456  35.745  20.450  1.00  0.00      CW   O 0
ATOM   4473 H1   TIP3C  14      21.422  35.639  21.408  1.00  0.00      CW   H 0
ATOM   4474 H2   TIP3C  14      21.404  36.727  20.378  1.00  0.00      CW   H 0
ATOM   4475 OH2  TIP3C  15      25.756  26.347   4.825  1.00  0.00      CW   O 0
ATOM   4476 H1   TIP3C  15      25.232  25.677   5.265  1.00  0.00      CW   H 0
ATOM   4477 H2   TIP3C  15      25.932  26.998   5.504  1.00  0.00      CW   H 0
ATOM   4478 OH2  TIP3C  16      35.034  23.094  14.635  1.00  0.00      CW   O 0
ATOM   4479 H1   TIP3C  16      34.288  23.649  14.406  1.00  0.00      CW   H 0
ATOM   4480 H2   TIP3C  16      34.744  22.608  15.407  1.00  0.00      CW   H 0
ATOM   4481 OH2  TIP3C  17      -4.526   3.360  11.893  1.00  0.00      CW   O 0
ATOM   4482 H1   TIP3C  17      -5.079   2.579  11.924  1.00  0.00      CW   H 0
ATOM   4483 H2   TIP3C  17      -3.639   3.022  11.768  1.00  0.00      CW   H 0
ATOM   4484 OH2  TIP3C  18      19.845  23.596  -8.571  1.00  0.00      CW   O 0
ATOM   4485 H1   TIP3C  18      19.119  23.064  -8.245  1.00  0.00      CW   H 0
ATOM   4486 H2   TIP3C  18      19.425  24.292  -9.077  1.00  0.00      CW   H 0
ATOM   4487 OH2  TIP3C  19      28.798  28.648   6.938  1.00  0.00      CW   O 0
ATOM   4488 H1   TIP3C  19      28.508  28.097   7.665  1.00  0.00      CW   H 0
ATOM   4489 H2   TIP3C  19      27.990  28.896   6.488  1.00  0.00      CW   H 0
ATOM   4490 OH2  TIP3C  20      22.757  -0.084  20.175  1.00  0.00      CW   O 0
ATOM   4491 H1   TIP3C  20      23.549   0.346  20.499  1.00  0.00      CW   H 0
ATOM   4492 H2   TIP3C  20      22.667  -0.864  20.722  1.00  0.00      CW   H 0
ATOM   4493 OH2  TIP3C  21      30.476   5.266  24.328  1.00  0.00      CW   O 0
ATOM   4494 H1   TIP3C  21      29.836   5.720  23.780  1.00  0.00      CW   H 0
ATOM   4495 H2   TIP3C  21      30.992   5.968  24.724  1.00  0.00      CW   H 0
ATOM   4496 OH2  TIP3C  22      23.366   6.916  -1.124  1.00  0.00      CW   O 0
ATOM   4497 H1   TIP3C  22      23.267   6.287  -0.409  1.00  0.00      CW   H 0
ATOM   4498 H2   TIP3C  22      24.248   6.759  -1.462  1.00  0.00      CW   H 0
ATOM   4499 OH2  TIP3C  23       4.092  26.018   4.203  1.00  0.00      CW   O 0
ATOM   4500 H1   TIP3C  23       3.999  26.960   4.347  1.00  0.00      CW   H 0
ATOM   4501 H2   TIP3C  23       4.294  25.937   3.271  1.00  0.00      CW   H 0
ATOM   4502 OH2  TIP3C  24      25.059   1.521  13.417  1.00  0.00      CW   O 0
ATOM   4503 H1   TIP3C  24      24.351   2.160  13.494  1.00  0.00      CW   H 0
ATOM   4504 H2   TIP3C  24      24.627   0.672  13.505  1.00  0.00      CW   H 0
ATOM   4505 OH2  TIP3C  25      18.639  31.649  21.977  1.00  0.00      CW   O 0
ATOM   4506 H1   TIP3C  25      18.729  30.836  22.486  1.00  0.00      CW   H 0
ATOM   4507 H2   TIP3C  25      17.941  32.113  22.464  1.00  0.00      CW   H 0
ATOM   4508 OH2  TIP3C  26      13.771  46.975   9.771  1.00  0.00      CW   O 0
ATOM   4509 H1   TIP3C  26      13.957  46.539  10.602  1.00  0.00      CW   H 0
ATOM   4510 H2   TIP3C  26      14.304  47.770   9.793  1.00  0.00      CW   H 0
ATOM   4511 OH2  TIP3C  27      14.255  15.524  -3.290  1.00  0.00      CW   O 0
ATOM   4512 H1   TIP3C  27      14.788  14.745  -3.449  1.00  0.00      CW   H 0
ATOM   4513 H2   TIP3C  27      13.352  15.219  -3.381  1.00  0.00      CW   H 0
ATOM   4514 OH2  TIP3C  28       4.659  15.923  14.800  1.00  0.00      CW   O 0
ATOM   4515 H1   TIP3C  28       5.598  15.799  14.659  1.00  0.00      CW   H 0
ATOM   4516 H2   TIP3C  28       4.516  15.655  15.708  1.00  0.00      CW   H 0
ATOM   4517 OH2  TIP3C  29      16.462   7.673  -0.972  1.00  0.00      CW   O 0
ATOM   4518 H1   TIP3C  29      17.243   8.208  -0.833  1.00  0.00      CW   H 0
ATOM   4519 H2   TIP3C  29      15.776   8.303  -1.195  1.00  0.00      CW   H 0
ATOM   4520 OH2  TIP3C  30      12.988  -2.101  32.491  1.00  0.00      CW   O 0
ATOM   4521 H1   TIP3C  30      13.681  -1.567  32.102  1.00  0.00      CW   H 0
ATOM   4522 H2   TIP3C  30      12.990  -1.860  33.417  1.00  0.00      CW   H 0
ATOM   4523 OH2  TIP3C  31       2.969  -2.506  25.507  1.00  0.00      CW   O 0
ATOM   4524 H1   TIP3C  31       3.539  -1.771  25.732  1.00  0.00      CW   H 0
ATOM   4525 H2   TIP3C  31       2.395  -2.164  24.822  1.00  0.00      CW   H 0
ATOM   4526 OH2  TIP3C  32      22.148  20.262  -8.440  1.00  0.00      CW   O 0
ATOM   4527 H1   TIP3C  32      22.311  20.602  -7.560  1.00  0.00      CW   H 0
ATOM   4528 H2   TIP3C  32      22.776  20.724  -8.995  1.00  0.00      CW   H 0
ATOM   4529 OH2  TIP3C  33      18.262  10.378  -3.129  1.00  0.00      CW   O 0
ATOM   4530 H1   TIP3C  33      18.707   9.939  -2.404  1.00  0.00      CW   H 0
ATOM   4531 H2   TIP3C  33      18.443   9.827  -3.890  1.00  0.00      CW   H 0
ATOM   4532 OH2  TIP3C  34       2.562   6.915  25.182  1.00  0.00      CW   O 0
ATOM   4533 H1   TIP3C  34       3.373   7.320  25.489  1.00  0.00      CW   H 0
ATOM   4534 H2   TIP3C  34       1.923   7.107  25.868  1.00  0.00      CW   H 0
ATOM   4535 OH2  TIP3C  35      13.995  50.972  20.388  1.00  0.00      CW   O 0
ATOM   4536 H1   TIP3C  35      13.137  50.629  20.638  1.00  0.00      CW   H 0
ATOM   4537 H2   TIP3C  35      13.804  51.801  19.949  1.00  0.00      CW   H 0
ATOM   4538 OH2  TIP3C  36       1.301  32.314  10.917  1.00  0.00      CW   O 0
ATOM   4539 H1   TIP3C  36       2.112  32.479  10.436  1.00  0.00      CW   H 0
ATOM   4540 H2   TIP3C  36       0.607  32.451  10.272  1.00  0.00      CW   H 0
ATOM   4541 OH2  TIP3C  37      30.346  26.849   5.914  1.00  0.00      CW   O 0
ATOM   4542 H1   TIP3C  37      29.776  27.375   6.475  1.00  0.00      CW   H 0
ATOM   4543 H2   TIP3C  37      30.976  26.453   6.516  1.00  0.00      CW   H 0
ATOM   4544 OH2  TIP3C  38       9.169  -0.014   0.495  1.00  0.00      CW   O 0
ATOM   4545 H1   TIP3C  38       9.887   0.382   0.989  1.00  0.00      CW   H 0
ATOM   4546 H2   TIP3C  38       9.569  -0.293  -0.329  1.00  0.00      CW   H 0
ATOM   4547 OH2  TIP3C  39      22.779   2.160  16.963  1.00  0.00      CW   O 0
ATOM   4548 H1   TIP3C  39      22.890   1.328  17.423  1.00  0.00      CW   H 0
ATOM   4549 H2   TIP3C  39      23.578   2.256  16.445  1.00  0.00      CW   H 0
ATOM   4550 OH2  TIP3C  40      24.732  13.752  23.596  1.00  0.00      CW   O 0
ATOM   4551 H1   TIP3C  40      23.894  14.117  23.881  1.00  0.00      CW   H 0
ATOM   4552 H2   TIP3C  40      25.388  14.240  24.093  1.00  0.00      CW   H 0
ATOM   4553 OH2  TIP3C  41       0.074  27.606  11.453  1.00  0.00      CW   O 0
ATOM   4554 H1   TIP3C  41      -0.812  27.256  11.356  1.00  0.00      CW   H 0
ATOM   4555 H2   TIP3C  41       0.515  26.985  12.032  1.00  0.00      CW   H 0
ATOM   4556 OH2  TIP3C  42      34.345  17.391  13.686  1.00  0.00      CW   O 0
ATOM   4557 H1   TIP3C  42      34.869  18.109  13.332  1.00  0.00      CW   H 0
ATOM   4558 H2   TIP3C  42      34.483  17.437  14.632  1.00  0.00      CW   H 0
ATOM   4559 OH2  TIP3C  43       8.306 -13.995  16.140  1.00  0.00      CW   O 0
ATOM   4560 H1   TIP3C  43       8.092 -13.221  16.661  1.00  0.00      CW   H 0
ATOM   4561 H2   TIP3C  43       7.516 -14.164  15.626  1.00  0.00      CW   H 0
ATOM   4562 OH2  TIP3C  44      32.853  21.733  20.493  1.00  0.00      CW   O 0
ATOM   4563 H1   TIP3C  44      32.651  22.236  19.704  1.00  0.00      CW   H 0
ATOM   4564 H2   TIP3C  44      32.163  21.071  20.539  1.00  0.00      CW   H 0
ATOM   4565 OH2  TIP3C  45      14.310  -4.951  -2.274  1.00  0.00      CW   O 0
ATOM   4566 H1   TIP3C  45      14.897  -4.370  -1.790  1.00  0.00      CW   H 0
ATOM   4567 H2   TIP3C  45      14.636  -5.832  -2.087  1.00  0.00      CW   H 0
ATOM   4568 OH2  TIP3C  46      14.778  18.210  -4.087  1.00  0.00      CW   O 0
ATOM   4569 H1   TIP3C  46      15.577  17.951  -4.546  1.00  0.00      CW   H 0
ATOM   4570 H2   TIP3C  46      14.388  17.385  -3.800  1.00  0.00      CW   H 0
ATOM   4571 OH2  TIP3C  47      14.947   1.519  29.937  1.00  0.00      CW   O 0
ATOM   4572 H1   TIP3C  47      15.284   2.376  30.199  1.00  0.00      CW   H 0
ATOM   4573 H2   TIP3C  47      14.652   1.643  29.035  1.00  0.00      CW   H 0
ATOM   4574 OH2  TIP3C  48      25.612  20.281  22.892  1.00  0.00      CW   O 0
ATOM   4575 H1   TIP3C  48      26.351  19.798  22.523  1.00  0.00      CW   H 0
ATOM   4576 H2   TIP3C  48      24.931  20.228  22.221  1.00  0.00      CW   H 0
ATOM   4577 OH2  TIP3C  49      27.759   7.439   5.907  1.00  0.00      CW   O 0
ATOM   4578 H1   TIP3C  49      27.177   7.119   6.597  1.00  0.00      CW   H 0
ATOM   4579 H2   TIP3C  49      27.442   8.322   5.716  1.00  0.00      CW   H 0
ATOM   4580 OH2  TIP3C  50      20.085  37.772  22.630  1.00  0.00      CW   O 0
ATOM   4581 H1   TIP3C  50      20.531  37.921  21.796  1.00  0.00      CW   H 0
ATOM   4582 H2   TIP3C  50      19.217  38.157  22.510  1.00  0.00      CW   H 0
ATOM   4583 OH2  TIP3C  51      11.372  10.957  30.055  1.00  0.00      CW   O 0
ATOM   4584 H1   TIP3C  51      10.996  11.314  30.860  1.00  0.00      CW   H 0
ATOM   4585 H2   TIP3C  51      10.614  10.711  29.525  1.00  0.00      CW   H 0
ATOM   4586 OH2  TIP3C  52      -4.905  12.357  23.948  1.00  0.00      CW   O 0
ATOM   4587 H1   TIP3C  52      -4.519  12.462  23.078  1.00  0.00      CW   H 0
ATOM   4588 H2   TIP3C  52      -5.379  13.175  24.100  1.00  0.00      CW   H 0
ATOM   4589 OH2  TIP3C  53       4.140  15.591  17.414  1.00  0.00      CW   O 0
ATOM   4590 H1   TIP3C  53       3.563  15.777  18.154  1.00  0.00      CW   H 0
ATOM   4591 H2   TIP3C  53       4.958  16.039  17.629  1.00  0.00      CW   H 0
ATOM   4592 OH2  TIP3C  54       8.212  -6.211   2.139  1.00  0.00      CW   O 0
ATOM   4593 H1   TIP3C  54       8.839  -5.629   1.710  1.00  0.00      CW   H 0
ATOM   4594 H2   TIP3C  54       8.645  -6.474   2.951  1.00  0.00      CW   H 0
ATOM   4595 OH2  TIP3C  55      29.181   5.563  18.178  1.00  0.00      CW   O 0
ATOM   4596 H1   TIP3C  55      28.776   6.402  18.396  1.00  0.00      CW   H 0
ATOM   4597 H2   TIP3C  55      28.850   4.957  18.841  1.00  0.00      CW   H 0
ATOM   4598 OH2  TIP3C  56      -0.185  18.529  20.044  1.00  0.00      CW   O 0
ATOM   4599 H1   TIP3C  56      -0.668  17.709  19.940  1.00  0.00      CW   H 0
ATOM   4600 H2   TIP3C  56      -0.818  19.133  20.432  1.00  0.00      CW   H 0
ATOM   4601 OH2  TIP3C  57      -3.810  -1.527  18.641  1.00  0.00      CW   O 0
ATOM   4602 H1   TIP3C  57      -4.334  -1.880  17.922  1.00  0.00      CW   H 0
ATOM   4603 H2   TIP3C  57      -3.018  -1.194  18.220  1.00  0.00      CW   H 0
ATOM   4604 OH2  TIP3C  58      21.301   3.129  18.130  1.00  0.00      CW   O 0
ATOM   4605 H1   TIP3C  58      22.183   3.245  17.777  1.00  0.00      CW   H 0
ATOM   4606 H2   TIP3C  58      20.858   2.570  17.491  1.00  0.00      CW   H 0
ATOM   4607 OH2  TIP3C  59      20.742   1.784  20.216  1.00  0.00      CW   O 0
ATOM   4608 H1   TIP3C  59      21.026   2.270  19.442  1.00  0.00      CW   H 0
ATOM   4609 H2   TIP3C  59      21.328   1.028  20.252  1.00  0.00      CW   H 0
ATOM   4610 OH2  TIP3C  60      20.677  33.613  18.677  1.00  0.00      CW   O 0
ATOM   4611 H1   TIP3C  60      21.133  34.182  19.327  1.00  0.00      CW   H 0
ATOM   4612 H2   TIP3C  60      21.232  33.740  17.886  1.00  0.00      CW   H 0
ATOM   4613 OH2  TIP3C  61      19.910  31.041  19.540  1.00  0.00      CW   O 0
ATOM   4614 H1   TIP3C  61      19.635  31.367  20.418  1.00  0.00      CW   H 0
ATOM   4615 H2   TIP3C  61      20.274  31.854  19.137  1.00  0.00      CW   H 0
ATOM   4616 OH2  TIP3C  62       4.052  44.748  10.506  1.00  0.00      CW   O 0
ATOM   4617 H1   TIP3C  62       4.615  44.584  11.263  1.00  0.00      CW   H 0
ATOM   4618 H2   TIP3C  62       4.381  45.567  10.135  1.00  0.00      CW   H 0
ATOM   4619 OH2  TIP3C  63       2.906  44.427  13.778  1.00  0.00      CW   O 0
ATOM   4620 H1   TIP3C  63       3.830  44.320  13.551  1.00  0.00      CW   H 0
ATOM   4621 H2   TIP3C  63       2.672  45.289  13.433  1.00  0.00      CW   H 0
ATOM   4622 OH2  TIP3C  64       8.420  47.083  10.365  1.00  0.00      CW   O 0
ATOM   4623 H1   TIP3C  64       8.775  46.776  11.199  1.00  0.00      CW   H 0
ATOM   4624 H2   TIP3C  64       9.186  47.373   9.870  1.00  0.00      CW   H 0
ATOM   4625 OH2  TIP3C  65      11.273  47.235   8.942  1.00  0.00      CW   O 0
ATOM   4626 H1   TIP3C  65      11.274  46.583   8.242  1.00  0.00      CW   H 0
ATOM   4627 H2   TIP3C  65      12.171  47.233   9.273  1.00  0.00      CW   H 0
ATOM   4628 OH2  TIP3C  66       3.698  40.769   7.459  1.00  0.00      CW   O 0
ATOM   4629 H1   TIP3C  66       4.555  41.062   7.769  1.00  0.00      CW   H 0
ATOM   4630 H2   TIP3C  66       3.071  41.312   7.937  1.00  0.00      CW   H 0
ATOM   4631 OH2  TIP3C  67      -0.898  32.460   9.384  1.00  0.00      CW   O 0
ATOM   4632 H1   TIP3C  67      -1.301  32.464   8.516  1.00  0.00      CW   H 0
ATOM   4633 H2   TIP3C  67      -1.416  31.831   9.886  1.00  0.00      CW   H 0
ATOM   4634 OH2  TIP3C  68      13.891  17.226  12.422  1.00  0.00      CW   O 0
ATOM   4635 H1   TIP3C  68      13.906  16.765  13.261  1.00  0.00      CW   H 0
ATOM   4636 H2   TIP3C  68      14.767  17.602  12.340  1.00  0.00      CW   H 0
ATOM   4637 OH2  TIP3C  69       9.399  23.940  -4.636  1.00  0.00      CW   O 0
ATOM   4638 H1   TIP3C  69      10.212  24.127  -4.166  1.00  0.00      CW   H 0
ATOM   4639 H2   TIP3C  69       9.369  22.985  -4.692  1.00  0.00      CW   H 0
ATOM   4640 OH2  TIP3C  70       9.716  21.255  -4.456  1.00  0.00      CW   O 0
ATOM   4641 H1   TIP3C  70      10.171  20.987  -3.658  1.00  0.00      CW   H 0
ATOM   4642 H2   TIP3C  70       9.093  20.549  -4.626  1.00  0.00      CW   H 0
ATOM   4643 OH2  TIP3C  71      18.897  18.498   2.395  1.00  0.00      CW   O 0
ATOM   4644 H1   TIP3C  71      19.621  18.297   1.802  1.00  0.00      CW   H 0
ATOM   4645 H2   TIP3C  71      19.084  17.988   3.183  1.00  0.00      CW   H 0
ATOM   4646 OH2  TIP3C  72      21.250  17.686   0.655  1.00  0.00      CW   O 0
ATOM   4647 H1   TIP3C  72      21.771  18.214   0.050  1.00  0.00      CW   H 0
ATOM   4648 H2   TIP3C  72      21.168  16.836   0.222  1.00  0.00      CW   H 0
ATOM   4649 OH2  TIP3C  73      21.128  15.841  -1.929  1.00  0.00      CW   O 0
ATOM   4650 H1   TIP3C  73      20.929  16.653  -2.394  1.00  0.00      CW   H 0
ATOM   4651 H2   TIP3C  73      21.773  15.400  -2.482  1.00  0.00      CW   H 0
ATOM   4652 OH2  TIP3C  74      17.796  17.113  -5.572  1.00  0.00      CW   O 0
ATOM   4653 H1   TIP3C  74      18.583  17.351  -6.061  1.00  0.00      CW   H 0
ATOM   4654 H2   TIP3C  74      17.072  17.426  -6.115  1.00  0.00      CW   H 0
ATOM   4655 OH2  TIP3C  75      15.412  18.538  -6.739  1.00  0.00      CW   O 0
ATOM   4656 H1   TIP3C  75      15.844  19.236  -7.232  1.00  0.00      CW   H 0
ATOM   4657 H2   TIP3C  75      15.008  18.984  -5.995  1.00  0.00      CW   H 0
ATOM   4658 OH2  TIP3C  76      19.446  25.596 -10.251  1.00  0.00      CW   O 0
ATOM   4659 H1   TIP3C  76      19.099  25.459 -11.133  1.00  0.00      CW   H 0
ATOM   4660 H2   TIP3C  76      20.360  25.318 -10.306  1.00  0.00      CW   H 0
ATOM   4661 OH2  TIP3C  77      27.058  29.933  -0.451  1.00  0.00      CW   O 0
ATOM   4662 H1   TIP3C  77      27.183  29.044  -0.119  1.00  0.00      CW   H 0
ATOM   4663 H2   TIP3C  77      26.110  30.022  -0.546  1.00  0.00      CW   H 0
ATOM   4664 OH2  TIP3C  78      30.338  29.491  -1.334  1.00  0.00      CW   O 0
ATOM   4665 H1   TIP3C  78      30.332  29.891  -0.464  1.00  0.00      CW   H 0
ATOM   4666 H2   TIP3C  78      30.139  30.212  -1.931  1.00  0.00      CW   H 0
ATOM   4667 OH2  TIP3C  79      13.118  29.743  27.037  1.00  0.00      CW   O 0
ATOM   4668 H1   TIP3C  79      14.074  29.775  27.007  1.00  0.00      CW   H 0
ATOM   4669 H2   TIP3C  79      12.836  30.417  26.419  1.00  0.00      CW   H 0
ATOM   4670 OH2  TIP3C  80      15.830  29.223  27.302  1.00  0.00      CW   O 0
ATOM   4671 H1   TIP3C  80      16.473  29.553  27.930  1.00  0.00      CW   H 0
ATOM   4672 H2   TIP3C  80      16.273  29.277  26.455  1.00  0.00      CW   H 0
ATOM   4673 OH2  TIP3C  81      19.683  17.640  30.308  1.00  0.00      CW   O 0
ATOM   4674 H1   TIP3C  81      19.665  16.804  30.773  1.00  0.00      CW   H 0
ATOM   4675 H2   TIP3C  81      20.368  17.533  29.648  1.00  0.00      CW   H 0
ATOM   4676 OH2  TIP3C  82      14.578  19.013  32.597  1.00  0.00      CW   O 0
ATOM   4677 H1   TIP3C  82      15.306  18.439  32.835  1.00  0.00      CW   H 0
ATOM   4678 H2   TIP3C  82      13.969  18.445  32.126  1.00  0.00      CW   H 0
ATOM   4679 OH2  TIP3C  83      16.379  16.635  32.781  1.00  0.00      CW   O 0
ATOM   4680 H1   TIP3C  83      15.833  16.052  33.308  1.00  0.00      CW   H 0
ATOM   4681 H2   TIP3C  83      17.231  16.200  32.746  1.00  0.00      CW   H 0
ATOM   4682 OH2  TIP3C  84      19.278  20.363  30.885  1.00  0.00      CW   O 0
ATOM   4683 H1   TIP3C  84      18.493  20.357  30.337  1.00  0.00      CW   H 0
ATOM   4684 H2   TIP3C  84      19.554  19.447  30.919  1.00  0.00      CW   H 0
ATOM   4685 OH2  TIP3C  85      27.911  42.201  11.579  1.00  0.00      CW   O 0
ATOM   4686 H1   TIP3C  85      28.446  41.870  12.301  1.00  0.00      CW   H 0
ATOM   4687 H2   TIP3C  85      27.120  42.536  12.001  1.00  0.00      CW   H 0
ATOM   4688 OH2  TIP3C  86      18.135  25.825  26.219  1.00  0.00      CW   O 0
ATOM   4689 H1   TIP3C  86      19.012  25.543  25.960  1.00  0.00      CW   H 0
ATOM   4690 H2   TIP3C  86      18.239  26.747  26.453  1.00  0.00      CW   H 0
ATOM   4691 OH2  TIP3C  87      20.303  28.471  27.082  1.00  0.00      CW   O 0
ATOM   4692 H1   TIP3C  87      20.664  27.622  26.828  1.00  0.00      CW   H 0
ATOM   4693 H2   TIP3C  87      20.728  28.672  27.916  1.00  0.00      CW   H 0
ATOM   4694 OH2  TIP3C  88      18.645  24.478  28.282  1.00  0.00      CW   O 0
ATOM   4695 H1   TIP3C  88      19.064  23.771  27.791  1.00  0.00      CW   H 0
ATOM   4696 H2   TIP3C  88      18.206  25.006  27.615  1.00  0.00      CW   H 0
ATOM   4697 OH2  TIP3C  89      20.073  26.371  30.245  1.00  0.00      CW   O 0
ATOM   4698 H1   TIP3C  89      19.595  25.748  29.698  1.00  0.00      CW   H 0
ATOM   4699 H2   TIP3C  89      20.680  25.830  30.750  1.00  0.00      CW   H 0
ATOM   4700 OH2  TIP3C  90      21.699  24.821  31.465  1.00  0.00      CW   O 0
ATOM   4701 H1   TIP3C  90      22.603  25.073  31.654  1.00  0.00      CW   H 0
ATOM   4702 H2   TIP3C  90      21.692  23.868  31.553  1.00  0.00      CW   H 0
ATOM   4703 OH2  TIP3C  91       8.886  37.744  15.397  1.00  0.00      CW   O 0
ATOM   4704 H1   TIP3C  91       9.371  37.071  15.874  1.00  0.00      CW   H 0
ATOM   4705 H2   TIP3C  91       8.382  37.259  14.744  1.00  0.00      CW   H 0
ATOM   4706 OH2  TIP3C  92      27.681  42.629   8.844  1.00  0.00      CW   O 0
ATOM   4707 H1   TIP3C  92      27.918  42.441   9.752  1.00  0.00      CW   H 0
ATOM   4708 H2   TIP3C  92      26.886  43.158   8.908  1.00  0.00      CW   H 0
ATOM   4709 OH2  TIP3C  93      27.306  41.235   4.583  1.00  0.00      CW   O 0
ATOM   4710 H1   TIP3C  93      26.816  40.676   3.980  1.00  0.00      CW   H 0
ATOM   4711 H2   TIP3C  93      27.739  40.623   5.178  1.00  0.00      CW   H 0
ATOM   4712 OH2  TIP3C  94      28.199  41.010   6.693  1.00  0.00      CW   O 0
ATOM   4713 H1   TIP3C  94      27.569  41.567   6.236  1.00  0.00      CW   H 0
ATOM   4714 H2   TIP3C  94      28.234  41.366   7.581  1.00  0.00      CW   H 0
ATOM   4715 OH2  TIP3C  95      24.295  42.727   4.272  1.00  0.00      CW   O 0
ATOM   4716 H1   TIP3C  95      23.975  43.436   4.830  1.00  0.00      CW   H 0
ATOM   4717 H2   TIP3C  95      25.210  42.615   4.528  1.00  0.00      CW   H 0
ATOM   4718 OH2  TIP3C  96      30.146  41.982   4.621  1.00  0.00      CW   O 0
ATOM   4719 H1   TIP3C  96      29.190  41.999   4.575  1.00  0.00      CW   H 0
ATOM   4720 H2   TIP3C  96      30.342  42.028   5.557  1.00  0.00      CW   H 0
ATOM   4721 OH2  TIP3C  97      29.031  19.939   8.430  1.00  0.00      CW   O 0
ATOM   4722 H1   TIP3C  97      28.140  19.817   8.757  1.00  0.00      CW   H 0
ATOM   4723 H2   TIP3C  97      29.494  19.143   8.692  1.00  0.00      CW   H 0
ATOM   4724 OH2  TIP3C  98      30.207  22.081   9.670  1.00  0.00      CW   O 0
ATOM   4725 H1   TIP3C  98      29.899  21.301   9.208  1.00  0.00      CW   H 0
ATOM   4726 H2   TIP3C  98      30.062  22.798   9.053  1.00  0.00      CW   H 0
ATOM   4727 OH2  TIP3C  99      19.819  35.971  -5.626  1.00  0.00      CW   O 0
ATOM   4728 H1   TIP3C  99      19.219  35.624  -4.966  1.00  0.00      CW   H 0
ATOM   4729 H2   TIP3C  99      20.544  36.340  -5.121  1.00  0.00      CW   H 0
ATOM   4730 OH2  TIP3C 100      17.649  40.306  -6.482  1.00  0.00      CW   O 0
ATOM   4731 H1   TIP3C 100      16.837  40.245  -5.979  1.00  0.00      CW   H 0
ATOM   4732 H2   TIP3C 100      17.894  39.397  -6.654  1.00  0.00      CW   H 0
ATOM   4733 OH2  TIP3C 101      -3.519  37.473  13.177  1.00  0.00      CW   O 0
ATOM   4734 H1   TIP3C 101      -4.320  37.760  13.616  1.00  0.00      CW   H 0
ATOM   4735 H2   TIP3C 101      -3.816  37.138  12.331  1.00  0.00      CW   H 0
ATOM   4736 OH2  TIP3C 102       9.425  -6.936   1.771  1.00  0.00      CW   O 0
ATOM   4737 H1   TIP3C 102       9.740  -7.446   2.517  1.00  0.00      CW   H 0
ATOM   4738 H2   TIP3C 102       8.661  -7.419   1.455  1.00  0.00      CW   H 0
ATOM   4739 OH2  TIP3C 103      12.247 -10.283   1.640  1.00  0.00      CW   O 0
ATOM   4740 H1   TIP3C 103      12.886 -10.281   2.352  1.00  0.00      CW   H 0
ATOM   4741 H2   TIP3C 103      12.090 -11.210   1.461  1.00  0.00      CW   H 0
ATOM   4742 OH2  TIP3C 104      12.316 -12.273   4.535  1.00  0.00      CW   O 0
ATOM   4743 H1   TIP3C 104      12.867 -13.028   4.738  1.00  0.00      CW   H 0
ATOM   4744 H2   TIP3C 104      11.498 -12.440   5.003  1.00  0.00      CW   H 0
ATOM   4745 OH2  TIP3C 105       9.127 -12.309   6.038  1.00  0.00      CW   O 0
ATOM   4746 H1   TIP3C 105       9.198 -11.606   6.684  1.00  0.00      CW   H 0
ATOM   4747 H2   TIP3C 105       8.804 -13.060   6.535  1.00  0.00      CW   H 0
ATOM   4748 OH2  TIP3C 106       8.485 -11.121   3.913  1.00  0.00      CW   O 0
ATOM   4749 H1   TIP3C 106       9.244 -11.288   3.354  1.00  0.00      CW   H 0
ATOM   4750 H2   TIP3C 106       8.651 -11.635   4.703  1.00  0.00      CW   H 0
ATOM   4751 OH2  TIP3C 107       6.227  -2.329   2.257  1.00  0.00      CW   O 0
ATOM   4752 H1   TIP3C 107       6.233  -3.175   1.808  1.00  0.00      CW   H 0
ATOM   4753 H2   TIP3C 107       6.409  -1.690   1.568  1.00  0.00      CW   H 0
ATOM   4754 OH2  TIP3C 108       6.384  -4.755   1.456  1.00  0.00      CW   O 0
ATOM   4755 H1   TIP3C 108       7.099  -5.375   1.601  1.00  0.00      CW   H 0
ATOM   4756 H2   TIP3C 108       5.604  -5.303   1.373  1.00  0.00      CW   H 0
ATOM   4757 OH2  TIP3C 109       7.673  -3.476  -0.842  1.00  0.00      CW   O 0
ATOM   4758 H1   TIP3C 109       8.466  -3.629  -0.328  1.00  0.00      CW   H 0
ATOM   4759 H2   TIP3C 109       6.974  -3.886  -0.333  1.00  0.00      CW   H 0
ATOM   4760 OH2  TIP3C 110       6.171   1.141   4.201  1.00  0.00      CW   O 0
ATOM   4761 H1   TIP3C 110       5.423   0.832   4.712  1.00  0.00      CW   H 0
ATOM   4762 H2   TIP3C 110       6.880   0.538   4.425  1.00  0.00      CW   H 0
ATOM   4763 OH2  TIP3C 111       4.475  -0.863   5.775  1.00  0.00      CW   O 0
ATOM   4764 H1   TIP3C 111       3.833  -0.565   6.420  1.00  0.00      CW   H 0
ATOM   4765 H2   TIP3C 111       3.965  -1.007   4.978  1.00  0.00      CW   H 0
ATOM   4766 OH2  TIP3C 112       6.196  -2.638   6.411  1.00  0.00      CW   O 0
ATOM   4767 H1   TIP3C 112       5.609  -1.933   6.138  1.00  0.00      CW   H 0
ATOM   4768 H2   TIP3C 112       6.426  -3.087   5.597  1.00  0.00      CW   H 0
ATOM   4769 OH2  TIP3C 113       5.850 -11.496  11.753  1.00  0.00      CW   O 0
ATOM   4770 H1   TIP3C 113       5.165 -10.984  12.183  1.00  0.00      CW   H 0
ATOM   4771 H2   TIP3C 113       5.951 -12.272  12.304  1.00  0.00      CW   H 0
ATOM   4772 OH2  TIP3C 114      25.758  12.761  21.486  1.00  0.00      CW   O 0
ATOM   4773 H1   TIP3C 114      25.187  13.193  22.121  1.00  0.00      CW   H 0
ATOM   4774 H2   TIP3C 114      25.707  11.832  21.711  1.00  0.00      CW   H 0
ATOM   4775 OH2  TIP3C 115      -9.511  11.921  13.508  1.00  0.00      CW   O 0
ATOM   4776 H1   TIP3C 115     -10.293  12.438  13.314  1.00  0.00      CW   H 0
ATOM   4777 H2   TIP3C 115      -9.099  12.375  14.243  1.00  0.00      CW   H 0
ATOM   4778 OH2  TIP3C 116       2.220  10.863  23.640  1.00  0.00      CW   O 0
ATOM   4779 H1   TIP3C 116       1.815  10.029  23.403  1.00  0.00      CW   H 0
ATOM   4780 H2   TIP3C 116       2.089  11.420  22.873  1.00  0.00      CW   H 0
ATOM   4781 OH2  TIP3C 117       1.824   4.211  25.221  1.00  0.00      CW   O 0
ATOM   4782 H1   TIP3C 117       1.639   4.330  24.289  1.00  0.00      CW   H 0
ATOM   4783 H2   TIP3C 117       2.218   5.039  25.495  1.00  0.00      CW   H 0
ATOM   4784 OH2  TIP3C 118      -5.081  -2.419  16.268  1.00  0.00      CW   O 0
ATOM   4785 H1   TIP3C 118      -4.514  -2.485  15.499  1.00  0.00      CW   H 0
ATOM   4786 H2   TIP3C 118      -5.520  -3.268  16.317  1.00  0.00      CW   H 0
ATOM   4787 OH2  TIP3C 119       2.598  -3.091  22.209  1.00  0.00      CW   O 0
ATOM   4788 H1   TIP3C 119       3.293  -3.302  21.585  1.00  0.00      CW   H 0
ATOM   4789 H2   TIP3C 119       2.534  -2.136  22.183  1.00  0.00      CW   H 0
ATOM   4790 OH2  TIP3C 120      23.817  -5.829   5.299  1.00  0.00      CW   O 0
ATOM   4791 H1   TIP3C 120      23.118  -5.606   5.913  1.00  0.00      CW   H 0
ATOM   4792 H2   TIP3C 120      23.665  -6.750   5.087  1.00  0.00      CW   H 0
ATOM   4793 OH2  TIP3C 121      25.069  -8.241   8.546  1.00  0.00      CW   O 0
ATOM   4794 H1   TIP3C 121      24.326  -8.055   7.971  1.00  0.00      CW   H 0
ATOM   4795 H2   TIP3C 121      25.375  -9.105   8.270  1.00  0.00      CW   H 0
ATOM   4796 OH2  TIP3C 122      24.223  -7.786  13.237  1.00  0.00      CW   O 0
ATOM   4797 H1   TIP3C 122      23.769  -7.091  13.714  1.00  0.00      CW   H 0
ATOM   4798 H2   TIP3C 122      24.699  -8.269  13.913  1.00  0.00      CW   H 0
ATOM   4799 OH2  TIP3C 123      24.344 -13.222   8.732  1.00  0.00      CW   O 0
ATOM   4800 H1   TIP3C 123      23.521 -13.360   9.201  1.00  0.00      CW   H 0
ATOM   4801 H2   TIP3C 123      24.603 -14.096   8.439  1.00  0.00      CW   H 0
ATOM   4802 OH2  TIP3C 124       8.673  -7.072  26.266  1.00  0.00      CW   O 0
ATOM   4803 H1   TIP3C 124       7.886  -6.816  25.785  1.00  0.00      CW   H 0
ATOM   4804 H2   TIP3C 124       9.187  -7.574  25.634  1.00  0.00      CW   H 0
ATOM   4805 OH2  TIP3C 125       4.918  14.935  23.724  1.00  0.00      CW   O 0
ATOM   4806 H1   TIP3C 125       5.601  15.106  23.076  1.00  0.00      CW   H 0
ATOM   4807 H2   TIP3C 125       4.937  15.699  24.300  1.00  0.00      CW   H 0
ATOM   4808 OH2  TIP3C 126       0.703  22.476  19.260  1.00  0.00      CW   O 0
ATOM   4809 H1   TIP3C 126       1.597  22.523  19.599  1.00  0.00      CW   H 0
ATOM   4810 H2   TIP3C 126       0.448  23.389  19.126  1.00  0.00      CW   H 0
ATOM   4811 OH2  TIP3C 127       0.681  26.794  15.626  1.00  0.00      CW   O 0
ATOM   4812 H1   TIP3C 127       0.730  26.405  16.499  1.00  0.00      CW   H 0
ATOM   4813 H2   TIP3C 127       0.598  26.046  15.034  1.00  0.00      CW   H 0
ATOM   4814 OH2  TIP3C 128      14.733  -0.660  31.486  1.00  0.00      CW   O 0
ATOM   4815 H1   TIP3C 128      15.663  -0.882  31.443  1.00  0.00      CW   H 0
ATOM   4816 H2   TIP3C 128      14.665   0.180  31.033  1.00  0.00      CW   H 0
ATOM   4817 OH2  TIP3C 129      24.434  -3.495  17.991  1.00  0.00      CW   O 0
ATOM   4818 H1   TIP3C 129      23.567  -3.718  18.330  1.00  0.00      CW   H 0
ATOM   4819 H2   TIP3C 129      24.834  -4.339  17.780  1.00  0.00      CW   H 0
ATOM   4820 OH2  TIP3C 130      24.907  -1.845  16.166  1.00  0.00      CW   O 0
ATOM   4821 H1   TIP3C 130      24.550  -2.504  16.762  1.00  0.00      CW   H 0
ATOM   4822 H2   TIP3C 130      25.700  -1.532  16.601  1.00  0.00      CW   H 0
ATOM   4823 OH2  TIP3C 131      20.865  40.668  22.637  1.00  0.00      CW   O 0
ATOM   4824 H1   TIP3C 131      20.850  39.751  22.912  1.00  0.00      CW   H 0
ATOM   4825 H2   TIP3C 131      20.642  40.643  21.706  1.00  0.00      CW   H 0
ATOM   4826 OH2  TIP3C 132      23.865  31.491  23.756  1.00  0.00      CW   O 0
ATOM   4827 H1   TIP3C 132      24.152  30.815  24.370  1.00  0.00      CW   H 0
ATOM   4828 H2   TIP3C 132      23.720  32.264  24.301  1.00  0.00      CW   H 0
ATOM   4829 OH2  TIP3C 133       4.786  12.928  25.485  1.00  0.00      CW   O 0
ATOM   4830 H1   TIP3C 133       4.762  13.664  24.873  1.00  0.00      CW   H 0
ATOM   4831 H2   TIP3C 133       3.974  13.006  25.986  1.00  0.00      CW   H 0
ATOM   4832 OH2  TIP3C 134       6.705   7.606  24.111  1.00  0.00      CW   O 0
ATOM   4833 H1   TIP3C 134       7.152   8.252  23.565  1.00  0.00      CW   H 0
ATOM   4834 H2   TIP3C 134       7.315   6.870  24.161  1.00  0.00      CW   H 0
ATOM   4835 OH2  TIP3C 135       5.295   8.428  26.074  1.00  0.00      CW   O 0
ATOM   4836 H1   TIP3C 135       5.957   8.035  25.505  1.00  0.00      CW   H 0
ATOM   4837 H2   TIP3C 135       5.034   9.230  25.621  1.00  0.00      CW   H 0
ATOM   4838 OH2  TIP3C 136       7.802   6.755  28.947  1.00  0.00      CW   O 0
ATOM   4839 H1   TIP3C 136       7.808   6.645  27.996  1.00  0.00      CW   H 0
ATOM   4840 H2   TIP3C 136       8.077   7.661  29.085  1.00  0.00      CW   H 0
ATOM   4841 OH2  TIP3C 137      36.027  21.483  12.891  1.00  0.00      CW   O 0
ATOM   4842 H1   TIP3C 137      36.237  21.725  11.989  1.00  0.00      CW   H 0
ATOM   4843 H2   TIP3C 137      35.807  22.312  13.317  1.00  0.00      CW   H 0
ATOM   4844 OH2  TIP3C 138      28.137   3.899  20.268  1.00  0.00      CW   O 0
ATOM   4845 H1   TIP3C 138      27.688   4.401  20.948  1.00  0.00      CW   H 0
ATOM   4846 H2   TIP3C 138      28.855   3.463  20.727  1.00  0.00      CW   H 0
ATOM   4847 OH2  TIP3C 139      26.943   1.631  11.504  1.00  0.00      CW   O 0
ATOM   4848 H1   TIP3C 139      26.290   1.692  12.202  1.00  0.00      CW   H 0
ATOM   4849 H2   TIP3C 139      27.407   0.813  11.681  1.00  0.00      CW   H 0
ATOM   4850 OH2  TIP3C 140      32.271  25.500   7.027  1.00  0.00      CW   O 0
ATOM   4851 H1   TIP3C 140      31.633  24.806   7.194  1.00  0.00      CW   H 0
ATOM   4852 H2   TIP3C 140      33.109  25.043   6.952  1.00  0.00      CW   H 0
ATOM   4853 OH2  TIP3C 141      26.026  15.517  24.939  1.00  0.00      CW   O 0
ATOM   4854 H1   TIP3C 141      25.157  15.544  25.339  1.00  0.00      CW   H 0
ATOM   4855 H2   TIP3C 141      26.611  15.864  25.613  1.00  0.00      CW   H 0
ATOM   4856 OH2  TIP3C 142      34.386  17.541  16.204  1.00  0.00      CW   O 0
ATOM   4857 H1   TIP3C 142      34.248  18.485  16.276  1.00  0.00      CW   H 0
ATOM   4858 H2   TIP3C 142      34.726  17.283  17.061  1.00  0.00      CW   H 0
ATOM   4859 OH2  TIP3C 143       5.865 -13.761  15.166  1.00  0.00      CW   O 0
ATOM   4860 H1   TIP3C 143       5.461 -12.939  15.445  1.00  0.00      CW   H 0
ATOM   4861 H2   TIP3C 143       5.134 -14.374  15.089  1.00  0.00      CW   H 0
ATOM   4862 OH2  TIP3C 144      13.187  -3.967  30.318  1.00  0.00      CW   O 0
ATOM   4863 H1   TIP3C 144      13.982  -3.685  29.866  1.00  0.00      CW   H 0
ATOM   4864 H2   TIP3C 144      13.109  -3.370  31.062  1.00  0.00      CW   H 0
ATOM   4865 OH2  TIP3C 145       6.747  41.337   4.958  1.00  0.00      CW   O 0
ATOM   4866 H1   TIP3C 145       6.162  41.590   5.672  1.00  0.00      CW   H 0
ATOM   4867 H2   TIP3C 145       7.619  41.588   5.262  1.00  0.00      CW   H 0
ATOM   4868 OH2  TIP3C 146      28.876  18.219   5.309  1.00  0.00      CW   O 0
ATOM   4869 H1   TIP3C 146      29.272  18.712   6.027  1.00  0.00      CW   H 0
ATOM   4870 H2   TIP3C 146      28.968  18.790   4.546  1.00  0.00      CW   H 0
ATOM   4871 OH2  TIP3C 147      16.439  33.481  -6.669  1.00  0.00      CW   O 0
ATOM   4872 H1   TIP3C 147      15.987  32.837  -7.214  1.00  0.00      CW   H 0
ATOM   4873 H2   TIP3C 147      15.937  34.288  -6.784  1.00  0.00      CW   H 0
ATOM   4874 OH2  TIP3C 148      18.892  33.431  -6.881  1.00  0.00      CW   O 0
ATOM   4875 H1   TIP3C 148      17.944  33.493  -6.760  1.00  0.00      CW   H 0
ATOM   4876 H2   TIP3C 148      19.223  34.293  -6.629  1.00  0.00      CW   H 0
ATOM   4877 OH2  TIP3C 149      10.255  -7.667  29.090  1.00  0.00      CW   O 0
ATOM   4878 H1   TIP3C 149      10.369  -8.015  28.206  1.00  0.00      CW   H 0
ATOM   4879 H2   TIP3C 149      11.142  -7.453  29.380  1.00  0.00      CW   H 0
ATOM   4880 OH2  TIP3C 150      14.090   4.019  -1.192  1.00  0.00      CW   O 0
ATOM   4881 H1   TIP3C 150      13.531   3.389  -0.737  1.00  0.00      CW   H 0
ATOM   4882 H2   TIP3C 150      14.534   4.497  -0.491  1.00  0.00      CW   H 0
ATOM   4883 OH2  TIP3C 151      23.469  21.237  23.735  1.00  0.00      CW   O 0
ATOM   4884 H1   TIP3C 151      23.631  22.145  23.481  1.00  0.00      CW   H 0
ATOM   4885 H2   TIP3C 151      24.315  20.802  23.625  1.00  0.00      CW   H 0
ATOM   4886 OH2  TIP3C 152       6.338  25.036   1.542  1.00  0.00      CW   O 0
ATOM   4887 H1   TIP3C 152       6.269  24.184   1.973  1.00  0.00      CW   H 0
ATOM   4888 H2   TIP3C 152       6.138  24.857   0.623  1.00  0.00      CW   H 0
ATOM   4889 OH2  TIP3C 153      24.947   7.080  15.319  1.00  0.00      CW   O 0
ATOM   4890 H1   TIP3C 153      24.806   6.894  14.391  1.00  0.00      CW   H 0
ATOM   4891 H2   TIP3C 153      25.701   6.542  15.560  1.00  0.00      CW   H 0
ATOM   4892 OH2  TIP3C 154       7.251  15.308  27.565  1.00  0.00      CW   O 0
ATOM   4893 H1   TIP3C 154       8.182  15.530  27.586  1.00  0.00      CW   H 0
ATOM   4894 H2   TIP3C 154       7.217  14.391  27.837  1.00  0.00      CW   H 0
ATOM   4895 OH2  TIP3C 155      27.968  38.645   0.309  1.00  0.00      CW   O 0
ATOM   4896 H1   TIP3C 155      28.035  37.692   0.370  1.00  0.00      CW   H 0
ATOM   4897 H2   TIP3C 155      27.548  38.802  -0.537  1.00  0.00      CW   H 0
ATOM   4898 OH2  TIP3C 156      14.963  -7.635  -0.970  1.00  0.00      CW   O 0
ATOM   4899 H1   TIP3C 156      14.167  -8.165  -1.013  1.00  0.00      CW   H 0
ATOM   4900 H2   TIP3C 156      15.622  -8.221  -0.597  1.00  0.00      CW   H 0
ATOM   4901 OH2  TIP3C 157       3.235  18.739   4.232  1.00  0.00      CW   O 0
ATOM   4902 H1   TIP3C 157       2.437  19.243   4.072  1.00  0.00      CW   H 0
ATOM   4903 H2   TIP3C 157       3.420  18.310   3.396  1.00  0.00      CW   H 0
ATOM   4904 OH2  TIP3C 158      13.516  -8.241  25.972  1.00  0.00      CW   O 0
ATOM   4905 H1   TIP3C 158      13.864  -8.585  25.149  1.00  0.00      CW   H 0
ATOM   4906 H2   TIP3C 158      14.288  -8.103  26.520  1.00  0.00      CW   H 0
ATOM   4907 OH2  TIP3C 159      -0.453  40.156  11.753  1.00  0.00      CW   O 0
ATOM   4908 H1   TIP3C 159      -0.634  39.685  12.566  1.00  0.00      CW   H 0
ATOM   4909 H2   TIP3C 159      -1.136  40.825  11.706  1.00  0.00      CW   H 0
ATOM   4910 OH2  TIP3C 160      15.953  32.563  23.333  1.00  0.00      CW   O 0
ATOM   4911 H1   TIP3C 160      15.729  31.819  22.775  1.00  0.00      CW   H 0
ATOM   4912 H2   TIP3C 160      15.598  33.324  22.873  1.00  0.00      CW   H 0
ATOM   4913 OH2  TIP3C 161      -8.942  10.938   9.865  1.00  0.00      CW   O 0
ATOM   4914 H1   TIP3C 161      -9.602  11.624   9.969  1.00  0.00      CW   H 0
ATOM   4915 H2   TIP3C 161      -9.028  10.658   8.954  1.00  0.00      CW   H 0
ATOM   4916 OH2  TIP3C 162      -3.573   7.570  25.361  1.00  0.00      CW   O 0
ATOM   4917 H1   TIP3C 162      -3.880   8.459  25.538  1.00  0.00      CW   H 0
ATOM   4918 H2   TIP3C 162      -3.158   7.292  26.177  1.00  0.00      CW   H 0
ATOM   4919 OH2  TIP3C 163      21.435 -15.217   8.167  1.00  0.00      CW   O 0
ATOM   4920 H1   TIP3C 163      21.512 -14.556   8.855  1.00  0.00      CW   H 0
ATOM   4921 H2   TIP3C 163      20.946 -14.781   7.469  1.00  0.00      CW   H 0
ATOM   4922 OH2  TIP3C 164      18.967   5.853  13.840  1.00  0.00      CW   O 0
ATOM   4923 H1   TIP3C 164      18.798   4.951  14.111  1.00  0.00      CW   H 0
[truncated: 58,645 more chars]
