# Supplementary material for: Double crossed? Structural and computational studies of an unusually crosslinked haem in Methylococcus capsulatus cytochrome P460
Source: Chem Sci. 2025 Aug 8;16(35):16266–83. doi: 10.1039/d5sc04213e (PMC12352625; doi:10.1039/d5sc04213e)
Supplement: SC-016-D5SC04213E-s002 [file SC-016-D5SC04213E-s002.zip › qmmm_opt_structures/chain-a/SimFerrous-SC_A.pdb]

TITLE    1 title                                                                                                                           
REMARK   1 Generated by Py-ChemShell according to PDB v3.3
REMARK   2 Sat Mar  9 05:17:48 2024
REMARK   3  Column      Abbreviation     Entry
REMARK   3  1 -  6                       Record name
REMARK   3  7 - 11      I                Atom serial number
REMARK   3 12 - 12
REMARK   3 13 - 16      N                Atom name
REMARK   3 17 - 17      L                Location indicator
REMARK   3 18 - 20      RS               Residue name
REMARK   3 21 - 21
REMARK   3 22 - 22      C                Chain ID
REMARK   3 23 - 26      CH               Residue sequence number
REMARK   3 27 - 27      IN               Insertion
REMARK   3 28 - 30
REMARK   3 31 - 38      X                X coorindate (Angstrom)
REMARK   3 39 - 46      Y                Y coorindate (Angstrom)
REMARK   3 47 - 54      Z                Z coorindate (Angstrom)
REMARK   3 55 - 60      O                Occupancy
REMARK   3 61 - 66      B                Temperature factor
REMARK   3 77 - 78      E                Element symbol
REMARK   3I    N   LRS  CCH  IN  X       Y       Z       O     B               E  0
ATOM      1 N    PRO P   1       0.722  35.160  15.483  1.00  0.00      PA   N 0
ATOM      2 HN1  PRO P   1       0.327  35.634  14.689  1.00  0.00      PA   H 0
ATOM      3 HN2  PRO P   1      -0.019  34.657  15.942  1.00  0.00      PA   H 0
ATOM      4 CD   PRO P   1       1.765  34.231  15.022  1.00  0.00      PA   C 0
ATOM      5 HD1  PRO P   1       1.563  33.213  15.418  1.00  0.00      PA   H 0
ATOM      6 HD2  PRO P   1       1.800  34.188  13.912  1.00  0.00      PA   H 0
ATOM      7 CA   PRO P   1       1.326  36.168  16.380  1.00  0.00      PA   C 0
ATOM      8 HA   PRO P   1       0.600  36.369  17.154  1.00  0.00      PA   H 0
ATOM      9 CB   PRO P   1       2.631  35.534  16.825  1.00  0.00      PA   C 0
ATOM     10 HB1  PRO P   1       2.441  34.833  17.665  1.00  0.00      PA   H 0
ATOM     11 HB2  PRO P   1       3.418  36.242  17.162  1.00  0.00      PA   H 0
ATOM     12 CG   PRO P   1       3.051  34.779  15.602  1.00  0.00      PA   C 0
ATOM     13 HG1  PRO P   1       3.784  33.988  15.870  1.00  0.00      PA   H 0
ATOM     14 HG2  PRO P   1       3.543  35.457  14.872  1.00  0.00      PA   H 0
ATOM     15 C    PRO P   1       1.658  37.490  15.687  1.00  0.00      PA   C 0
ATOM     16 O    PRO P   1       1.507  37.616  14.477  1.00  0.00      PA   O 0
ATOM     17 N    ALA P   2       2.166  38.460  16.448  1.00  0.00      PA   N 0
ATOM     18 HN   ALA P   2       2.377  38.355  17.417  1.00  0.00      PA   H 0
ATOM     19 CA   ALA P   2       2.526  39.726  15.847  1.00  0.00      PA   C 0
ATOM     20 HA   ALA P   2       1.696  40.092  15.260  1.00  0.00      PA   H 0
ATOM     21 CB   ALA P   2       2.837  40.725  16.929  1.00  0.00      PA   C 0
ATOM     22 HB1  ALA P   2       3.662  40.363  17.579  1.00  0.00      PA   H 0
ATOM     23 HB2  ALA P   2       3.136  41.708  16.506  1.00  0.00      PA   H 0
ATOM     24 HB3  ALA P   2       1.947  40.889  17.573  1.00  0.00      PA   H 0
ATOM     25 C    ALA P   2       3.711  39.550  14.917  1.00  0.00      PA   C 0
ATOM     26 O    ALA P   2       4.511  38.647  15.109  1.00  0.00      PA   O 0
ATOM     27 N    ALA P   3       3.817  40.433  13.921  1.00  0.00      PA   N 0
ATOM     28 HN   ALA P   3       3.137  41.154  13.815  1.00  0.00      PA   H 0
ATOM     29 CA   ALA P   3       4.970  40.491  13.038  1.00  0.00      PA   C 0
ATOM     30 HA   ALA P   3       5.160  39.493  12.671  1.00  0.00      PA   H 0
ATOM     31 CB   ALA P   3       4.731  41.402  11.867  1.00  0.00      PA   C 0
ATOM     32 HB1  ALA P   3       4.567  42.450  12.199  1.00  0.00      PA   H 0
ATOM     33 HB2  ALA P   3       5.587  41.395  11.159  1.00  0.00      PA   H 0
ATOM     34 HB3  ALA P   3       3.827  41.078  11.307  1.00  0.00      PA   H 0
ATOM     35 C    ALA P   3       6.215  40.949  13.787  1.00  0.00      PA   C 0
ATOM     36 O    ALA P   3       6.167  41.611  14.835  1.00  0.00      PA   O 0
ATOM     37 N    ALA P   4       7.343  40.526  13.242  1.00  0.00      PA   N 0
ATOM     38 HN   ALA P   4       7.358  39.975  12.411  1.00  0.00      PA   H 0
ATOM     39 CA   ALA P   4       8.618  41.006  13.716  1.00  0.00      PA   C 0
ATOM     40 HA   ALA P   4       8.653  40.795  14.775  1.00  0.00      PA   H 0
ATOM     41 CB   ALA P   4       9.733  40.283  13.019  1.00  0.00      PA   C 0
ATOM     42 HB1  ALA P   4       9.680  40.428  11.919  1.00  0.00      PA   H 0
ATOM     43 HB2  ALA P   4      10.740  40.608  13.359  1.00  0.00      PA   H 0
ATOM     44 HB3  ALA P   4       9.654  39.192  13.213  1.00  0.00      PA   H 0
ATOM     45 C    ALA P   4       8.718  42.507  13.479  1.00  0.00      PA   C 0
ATOM     46 O    ALA P   4       8.039  43.059  12.609  1.00  0.00      PA   O 0
ATOM     47 N    PRO P   5       9.629  43.185  14.170  1.00  0.00      PA   N 0
ATOM     48 CD   PRO P   5      10.400  42.684  15.315  1.00  0.00      PA   C 0
ATOM     49 HD1  PRO P   5       9.819  41.990  15.959  1.00  0.00      PA   H 0
ATOM     50 HD2  PRO P   5      11.319  42.181  14.944  1.00  0.00      PA   H 0
ATOM     51 CA   PRO P   5       9.751  44.636  14.019  1.00  0.00      PA   C 0
ATOM     52 HA   PRO P   5       8.779  45.059  14.227  1.00  0.00      PA   H 0
ATOM     53 CB   PRO P   5      10.782  45.036  15.088  1.00  0.00      PA   C 0
ATOM     54 HB1  PRO P   5      10.549  46.028  15.531  1.00  0.00      PA   H 0
ATOM     55 HB2  PRO P   5      11.803  45.081  14.651  1.00  0.00      PA   H 0
ATOM     56 CG   PRO P   5      10.753  43.931  16.093  1.00  0.00      PA   C 0
ATOM     57 HG1  PRO P   5       9.947  44.130  16.832  1.00  0.00      PA   H 0
ATOM     58 HG2  PRO P   5      11.712  43.825  16.645  1.00  0.00      PA   H 0
ATOM     59 C    PRO P   5      10.158  45.165  12.644  1.00  0.00      PA   C 0
ATOM     60 O    PRO P   5      10.009  46.350  12.348  1.00  0.00      PA   O 0
ATOM     61 N    ASN P   6      10.711  44.278  11.816  1.00  0.00      PA   N 0
ATOM     62 HN   ASN P   6      10.845  43.327  12.085  1.00  0.00      PA   H 0
ATOM     63 CA   ASN P   6      11.069  44.595  10.453  1.00  0.00      PA   C 0
ATOM     64 HA   ASN P   6      11.193  45.664  10.358  1.00  0.00      PA   H 0
ATOM     65 CB   ASN P   6      12.405  43.982  10.072  1.00  0.00      PA   C 0
ATOM     66 HB1  ASN P   6      13.184  44.370  10.762  1.00  0.00      PA   H 0
ATOM     67 HB2  ASN P   6      12.698  44.280   9.042  1.00  0.00      PA   H 0
ATOM     68 CG   ASN P   6      12.401  42.470  10.167  1.00  0.00      PA   C 0
ATOM     69 OD1  ASN P   6      11.406  41.883  10.534  1.00  0.00      PA   O 0
ATOM     70 ND2  ASN P   6      13.504  41.868   9.819  1.00  0.00      PA   N 0
ATOM     71 HD21 ASN P   6      13.586  40.885   9.985  1.00  0.00      PA   H 0
ATOM     72 HD22 ASN P   6      14.282  42.406   9.496  1.00  0.00      PA   H 0
ATOM     73 C    ASN P   6       9.980  44.228   9.461  1.00  0.00      PA   C 0
ATOM     74 O    ASN P   6      10.245  44.252   8.257  1.00  0.00      PA   O 0
ATOM     75 N    GLY P   7       8.796  43.833   9.960  1.00  0.00      PA   N 0
ATOM     76 HN   GLY P   7       8.674  43.748  10.946  1.00  0.00      PA   H 0
ATOM     77 CA   GLY P   7       7.643  43.559   9.109  1.00  0.00      PA   C 0
ATOM     78 HA1  GLY P   7       7.697  44.172   8.221  1.00  0.00      PA   H 0
ATOM     79 HA2  GLY P   7       6.765  43.785   9.696  1.00  0.00      PA   H 0
ATOM     80 C    GLY P   7       7.478  42.125   8.639  1.00  0.00      PA   C 0
ATOM     81 O    GLY P   7       6.499  41.846   7.932  1.00  0.00      PA   O 0
ATOM     82 N    ILE P   8       8.400  41.231   9.013  1.00  0.00      PA   N 0
ATOM     83 HN   ILE P   8       9.198  41.504   9.545  1.00  0.00      PA   H 0
ATOM     84 CA   ILE P   8       8.292  39.826   8.602  1.00  0.00      PA   C 0
ATOM     85 HA   ILE P   8       7.970  39.789   7.572  1.00  0.00      PA   H 0
ATOM     86 CB   ILE P   8       9.655  39.134   8.694  1.00  0.00      PA   C 0
ATOM     87 HB   ILE P   8      10.043  39.260   9.727  1.00  0.00      PA   H 0
ATOM     88 CG2  ILE P   8       9.529  37.630   8.414  1.00  0.00      PA   C 0
ATOM     89 HG21 ILE P   8      10.517  37.131   8.506  1.00  0.00      PA   H 0
ATOM     90 HG22 ILE P   8       8.854  37.123   9.137  1.00  0.00      PA   H 0
ATOM     91 HG23 ILE P   8       9.147  37.452   7.386  1.00  0.00      PA   H 0
ATOM     92 CG1  ILE P   8      10.655  39.785   7.743  1.00  0.00      PA   C 0
ATOM     93 HG11 ILE P   8      10.729  40.870   7.968  1.00  0.00      PA   H 0
ATOM     94 HG12 ILE P   8      10.248  39.693   6.713  1.00  0.00      PA   H 0
ATOM     95 CD   ILE P   8      12.051  39.220   7.778  1.00  0.00      PA   C 0
ATOM     96 HD1  ILE P   8      12.091  38.188   7.370  1.00  0.00      PA   H 0
ATOM     97 HD2  ILE P   8      12.736  39.853   7.175  1.00  0.00      PA   H 0
ATOM     98 HD3  ILE P   8      12.440  39.198   8.819  1.00  0.00      PA   H 0
ATOM     99 C    ILE P   8       7.231  39.139   9.456  1.00  0.00      PA   C 0
ATOM    100 O    ILE P   8       7.305  39.175  10.678  1.00  0.00      PA   O 0
ATOM    101 N    SER P   9       6.264  38.509   8.797  1.00  0.00      PA   N 0
ATOM    102 HN   SER P   9       6.297  38.483   7.801  1.00  0.00      PA   H 0
ATOM    103 CA   SER P   9       5.226  37.731   9.448  1.00  0.00      PA   C 0
ATOM    104 HA   SER P   9       5.030  38.147  10.425  1.00  0.00      PA   H 0
ATOM    105 CB   SER P   9       3.954  37.718   8.663  1.00  0.00      PA   C 0
ATOM    106 HB1  SER P   9       3.182  37.087   9.153  1.00  0.00      PA   H 0
ATOM    107 HB2  SER P   9       4.119  37.305   7.645  1.00  0.00      PA   H 0
ATOM    108 OG   SER P   9       3.446  39.021   8.555  1.00  0.00      PA   O 0
ATOM    109 HG1  SER P   9       4.177  39.582   8.286  1.00  0.00      PA   H 0
ATOM    110 C    SER P   9       5.715  36.300   9.648  1.00  0.00      PA   C 0
ATOM    111 O    SER P   9       6.508  35.795   8.869  1.00  0.00      PA   O 0
ATOM    112 N    LEU P  10       5.203  35.669  10.694  1.00  0.00      PA   N 0
ATOM    113 HN   LEU P  10       4.558  36.121  11.306  1.00  0.00      PA   H 0
ATOM    114 CA   LEU P  10       5.525  34.292  10.989  1.00  0.00      PA   C 0
ATOM    115 HA   LEU P  10       6.592  34.213  11.135  1.00  0.00      PA   H 0
ATOM    116 CB   LEU P  10       4.807  33.891  12.272  1.00  0.00      PA   C 0
ATOM    117 HB1  LEU P  10       3.716  34.053  12.143  1.00  0.00      PA   H 0
ATOM    118 HB2  LEU P  10       5.140  34.562  13.092  1.00  0.00      PA   H 0
ATOM    119 CG   LEU P  10       5.058  32.446  12.686  1.00  0.00      PA   C 0
ATOM    120 HG   LEU P  10       4.976  31.777  11.803  1.00  0.00      PA   H 0
ATOM    121 CD1  LEU P  10       6.449  32.289  13.271  1.00  0.00      PA   C 0
ATOM    122 HD11 LEU P  10       6.571  32.922  14.176  1.00  0.00      PA   H 0
ATOM    123 HD12 LEU P  10       6.636  31.234  13.563  1.00  0.00      PA   H 0
ATOM    124 HD13 LEU P  10       7.231  32.586  12.540  1.00  0.00      PA   H 0
ATOM    125 CD2  LEU P  10       4.036  31.937  13.685  1.00  0.00      PA   C 0
ATOM    126 HD21 LEU P  10       2.999  32.104  13.322  1.00  0.00      PA   H 0
ATOM    127 HD22 LEU P  10       4.189  30.845  13.817  1.00  0.00      PA   H 0
ATOM    128 HD23 LEU P  10       4.190  32.402  14.682  1.00  0.00      PA   H 0
ATOM    129 C    LEU P  10       5.046  33.447   9.822  1.00  0.00      PA   C 0
ATOM    130 O    LEU P  10       3.874  33.533   9.448  1.00  0.00      PA   O 0
ATOM    131 N    PRO P  11       5.917  32.626   9.210  1.00  0.00      PA   N 0
ATOM    132 CD   PRO P  11       7.385  32.664   9.279  1.00  0.00      PA   C 0
ATOM    133 HD1  PRO P  11       7.782  33.696   9.390  1.00  0.00      PA   H 0
ATOM    134 HD2  PRO P  11       7.702  32.044  10.145  1.00  0.00      PA   H 0
ATOM    135 CA   PRO P  11       5.445  31.748   8.169  1.00  0.00      PA   C 0
ATOM    136 HA   PRO P  11       4.935  32.337   7.421  1.00  0.00      PA   H 0
ATOM    137 CB   PRO P  11       6.724  31.120   7.601  1.00  0.00      PA   C 0
ATOM    138 HB1  PRO P  11       6.640  30.964   6.504  1.00  0.00      PA   H 0
ATOM    139 HB2  PRO P  11       6.924  30.133   8.070  1.00  0.00      PA   H 0
ATOM    140 CG   PRO P  11       7.829  32.038   7.962  1.00  0.00      PA   C 0
ATOM    141 HG1  PRO P  11       7.903  32.842   7.199  1.00  0.00      PA   H 0
ATOM    142 HG2  PRO P  11       8.818  31.536   8.030  1.00  0.00      PA   H 0
ATOM    143 C    PRO P  11       4.478  30.701   8.701  1.00  0.00      PA   C 0
ATOM    144 O    PRO P  11       4.799  29.946   9.586  1.00  0.00      PA   O 0
ATOM    145 N    ALA P  12       3.356  30.567   8.026  1.00  0.00      PA   N 0
ATOM    146 HN   ALA P  12       3.154  31.147   7.241  1.00  0.00      PA   H 0
ATOM    147 CA   ALA P  12       2.348  29.616   8.423  1.00  0.00      PA   C 0
ATOM    148 HA   ALA P  12       2.182  29.699   9.487  1.00  0.00      PA   H 0
ATOM    149 CB   ALA P  12       1.053  29.915   7.701  1.00  0.00      PA   C 0
ATOM    150 HB1  ALA P  12       0.249  29.210   8.004  1.00  0.00      PA   H 0
ATOM    151 HB2  ALA P  12       0.711  30.946   7.936  1.00  0.00      PA   H 0
ATOM    152 HB3  ALA P  12       1.184  29.842   6.600  1.00  0.00      PA   H 0
ATOM    153 C    ALA P  12       2.857  28.210   8.114  1.00  0.00      PA   C 0
ATOM    154 O    ALA P  12       3.498  27.976   7.088  1.00  0.00      PA   O 0
ATOM    155 N    GLY P  13       2.615  27.279   9.027  1.00  0.00      PA   N 0
ATOM    156 HN   GLY P  13       2.183  27.504   9.897  1.00  0.00      PA   H 0
ATOM    157 CA   GLY P  13       2.855  25.880   8.688  1.00  0.00      PA   C 0
ATOM    158 HA1  GLY P  13       2.518  25.680   7.682  1.00  0.00      PA   H 0
ATOM    159 HA2  GLY P  13       2.315  25.285   9.410  1.00  0.00      PA   H 0
ATOM    160 C    GLY P  13       4.310  25.423   8.773  1.00  0.00      PA   C 0
ATOM    161 O    GLY P  13       4.619  24.353   8.281  1.00  0.00      PA   O 0
ATOM    162 N    TYR P  14       5.184  26.215   9.402  1.00  0.00      PA   N 0
ATOM    163 HN   TYR P  14       4.906  27.102   9.762  1.00  0.00      PA   H 0
ATOM    164 CA   TYR P  14       6.586  25.851   9.489  1.00  0.00      PA   C 0
ATOM    165 HA   TYR P  14       6.951  25.714   8.482  1.00  0.00      PA   H 0
ATOM    166 CB   TYR P  14       7.419  26.939  10.167  1.00  0.00      PA   C 0
ATOM    167 HB1  TYR P  14       7.248  27.908   9.650  1.00  0.00      PA   H 0
ATOM    168 HB2  TYR P  14       8.500  26.707  10.061  1.00  0.00      PA   H 0
ATOM    169 CG   TYR P  14       7.111  27.122  11.615  1.00  0.00      PA   C 0
ATOM    170 CD1  TYR P  14       6.009  27.846  12.021  1.00  0.00      PA   C 0
ATOM    171 HD1  TYR P  14       5.428  28.350  11.263  1.00  0.00      PA   H 0
ATOM    172 CE1  TYR P  14       5.714  27.979  13.364  1.00  0.00      PA   C 0
ATOM    173 HE1  TYR P  14       4.880  28.589  13.679  1.00  0.00      PA   H 0
ATOM    174 CZ   TYR P  14       6.500  27.360  14.322  1.00  0.00      PA   C 0
ATOM    175 OH   TYR P  14       6.199  27.464  15.665  1.00  0.00      PA   O 0
ATOM    176 HH   TYR P  14       6.494  28.329  15.958  1.00  0.00      PA   H 0
ATOM    177 CD2  TYR P  14       7.875  26.483  12.591  1.00  0.00      PA   C 0
ATOM    178 HD2  TYR P  14       8.715  25.877  12.285  1.00  0.00      PA   H 0
ATOM    179 CE2  TYR P  14       7.573  26.586  13.934  1.00  0.00      PA   C 0
ATOM    180 HE2  TYR P  14       8.151  26.060  14.679  1.00  0.00      PA   H 0
ATOM    181 C    TYR P  14       6.769  24.517  10.210  1.00  0.00      PA   C 0
ATOM    182 O    TYR P  14       7.713  23.816   9.894  1.00  0.00      PA   O 0
ATOM    183 N    LYS P  15       5.891  24.157  11.156  1.00  0.00      PA   N 0
ATOM    184 HN   LYS P  15       5.149  24.763  11.430  1.00  0.00      PA   H 0
ATOM    185 CA   LYS P  15       6.079  22.929  11.916  1.00  0.00      PA   C 0
ATOM    186 HA   LYS P  15       7.087  22.935  12.304  1.00  0.00      PA   H 0
ATOM    187 CB   LYS P  15       5.120  22.802  13.098  1.00  0.00      PA   C 0
ATOM    188 HB1  LYS P  15       5.243  23.717  13.716  1.00  0.00      PA   H 0
ATOM    189 HB2  LYS P  15       5.451  21.946  13.725  1.00  0.00      PA   H 0
ATOM    190 CG   LYS P  15       3.660  22.603  12.751  1.00  0.00      PA   C 0
ATOM    191 HG1  LYS P  15       3.540  21.752  12.046  1.00  0.00      PA   H 0
ATOM    192 HG2  LYS P  15       3.275  23.496  12.214  1.00  0.00      PA   H 0
ATOM    193 CD   LYS P  15       2.759  22.304  13.951  1.00  0.00      PA   C 0
ATOM    194 HD1  LYS P  15       3.026  21.290  14.318  1.00  0.00      PA   H 0
ATOM    195 HD2  LYS P  15       1.710  22.261  13.588  1.00  0.00      PA   H 0
ATOM    196 CE   LYS P  15       2.895  23.284  15.083  1.00  0.00      PA   C 0
ATOM    197 HE1  LYS P  15       2.611  24.307  14.755  1.00  0.00      PA   H 0
ATOM    198 HE2  LYS P  15       3.925  23.305  15.498  1.00  0.00      PA   H 0
ATOM    199 NZ   LYS P  15       1.987  22.894  16.186  1.00  0.00      PA   N 0
ATOM    200 HZ1  LYS P  15       2.318  22.019  16.641  1.00  0.00      PA   H 0
ATOM    201 HZ2  LYS P  15       2.059  23.664  16.882  1.00  0.00      PA   H 0
ATOM    202 HZ3  LYS P  15       0.995  22.817  15.883  1.00  0.00      PA   H 0
ATOM    203 C    LYS P  15       5.962  21.702  11.012  1.00  0.00      PA   C 0
ATOM    204 O    LYS P  15       6.390  20.623  11.420  1.00  0.00      PA   O 0
ATOM    205 N    ASP P  16       5.456  21.872   9.793  1.00  0.00      PA   N 0
ATOM    206 HN   ASP P  16       5.134  22.766   9.490  1.00  0.00      PA   H 0
ATOM    207 CA   ASP P  16       5.265  20.770   8.876  1.00  0.00      PA   C 0
ATOM    208 HA   ASP P  16       5.359  19.830   9.400  1.00  0.00      PA   H 0
ATOM    209 CB   ASP P  16       3.870  20.814   8.248  1.00  0.00      PA   C 0
ATOM    210 HB1  ASP P  16       3.769  20.101   7.402  1.00  0.00      PA   H 0
ATOM    211 HB2  ASP P  16       3.690  21.833   7.842  1.00  0.00      PA   H 0
ATOM    212 CG   ASP P  16       2.757  20.500   9.207  1.00  0.00      PA   C 0
ATOM    213 OD1  ASP P  16       3.038  19.830  10.183  1.00  0.00      PA   O 0
ATOM    214 OD2  ASP P  16       1.628  20.977   8.963  1.00  0.00      PA   O 0
ATOM    215 C    ASP P  16       6.342  20.721   7.802  1.00  0.00      PA   C 0
ATOM    216 O    ASP P  16       6.235  19.928   6.859  1.00  0.00      PA   O 0
ATOM    217 N    TRP P  17       7.344  21.575   7.897  1.00  0.00      PA   N 0
ATOM    218 HN   TRP P  17       7.388  22.242   8.637  1.00  0.00      PA   H 0
ATOM    219 CA   TRP P  17       8.389  21.634   6.921  1.00  0.00      PA   C 0
ATOM    220 HA   TRP P  17       7.963  21.544   5.933  1.00  0.00      PA   H 0
ATOM    221 CB   TRP P  17       9.145  22.963   7.023  1.00  0.00      PA   C 0
ATOM    222 HB1  TRP P  17      10.130  22.910   6.511  1.00  0.00      PA   H 0
ATOM    223 HB2  TRP P  17       9.380  23.144   8.094  1.00  0.00      PA   H 0
ATOM    224 CG   TRP P  17       8.376  24.135   6.515  1.00  0.00      PA   C 0
ATOM    225 CD1  TRP P  17       7.185  24.163   5.883  1.00  0.00      PA   C 0
ATOM    226 HD1  TRP P  17       6.590  23.295   5.641  1.00  0.00      PA   H 0
ATOM    227 NE1  TRP P  17       6.815  25.456   5.587  1.00  0.00      PA   N 0
ATOM    228 HE1  TRP P  17       6.022  25.758   5.105  1.00  0.00      PA   H 0
ATOM    229 CE2  TRP P  17       7.793  26.293   6.017  1.00  0.00      PA   C 0
ATOM    230 CD2  TRP P  17       8.790  25.510   6.622  1.00  0.00      PA   C 0
ATOM    231 CE3  TRP P  17       9.911  26.124   7.182  1.00  0.00      PA   C 0
ATOM    232 HE3  TRP P  17      10.693  25.535   7.639  1.00  0.00      PA   H 0
ATOM    233 CZ3  TRP P  17       9.994  27.478   7.122  1.00  0.00      PA   C 0
ATOM    234 HZ3  TRP P  17      10.862  27.972   7.533  1.00  0.00      PA   H 0
ATOM    235 CZ2  TRP P  17       7.863  27.691   5.999  1.00  0.00      PA   C 0
ATOM    236 HZ2  TRP P  17       7.088  28.295   5.552  1.00  0.00      PA   H 0
ATOM    237 CH2  TRP P  17       8.998  28.238   6.534  1.00  0.00      PA   C 0
ATOM    238 HH2  TRP P  17       9.112  29.312   6.513  1.00  0.00      PA   H 0
ATOM    239 C    TRP P  17       9.362  20.460   7.066  1.00  0.00      PA   C 0
ATOM    240 O    TRP P  17       9.526  19.856   8.113  1.00  0.00      PA   O 0
ATOM    241 N    LYS P  18      10.056  20.206   5.967  1.00  0.00      PA   N 0
ATOM    242 HN   LYS P  18       9.933  20.749   5.140  1.00  0.00      PA   H 0
ATOM    243 CA   LYS P  18      11.012  19.118   5.915  1.00  0.00      PA   C 0
ATOM    244 HA   LYS P  18      10.626  18.271   6.463  1.00  0.00      PA   H 0
ATOM    245 CB   LYS P  18      11.207  18.704   4.469  1.00  0.00      PA   C 0
ATOM    246 HB1  LYS P  18      12.049  17.986   4.369  1.00  0.00      PA   H 0
ATOM    247 HB2  LYS P  18      11.448  19.600   3.858  1.00  0.00      PA   H 0
ATOM    248 CG   LYS P  18       9.952  18.052   3.903  1.00  0.00      PA   C 0
ATOM    249 HG1  LYS P  18       9.096  18.731   4.105  1.00  0.00      PA   H 0
ATOM    250 HG2  LYS P  18       9.750  17.108   4.453  1.00  0.00      PA   H 0
ATOM    251 CD   LYS P  18      10.036  17.792   2.433  1.00  0.00      PA   C 0
ATOM    252 HD1  LYS P  18      10.757  16.966   2.255  1.00  0.00      PA   H 0
ATOM    253 HD2  LYS P  18      10.443  18.681   1.905  1.00  0.00      PA   H 0
ATOM    254 CE   LYS P  18       8.688  17.441   1.844  1.00  0.00      PA   C 0
ATOM    255 HE1  LYS P  18       8.219  16.609   2.412  1.00  0.00      PA   H 0
ATOM    256 HE2  LYS P  18       8.818  17.111   0.791  1.00  0.00      PA   H 0
ATOM    257 NZ   LYS P  18       7.729  18.574   1.829  1.00  0.00      PA   N 0
ATOM    258 HZ1  LYS P  18       7.379  18.792   2.784  1.00  0.00      PA   H 0
ATOM    259 HZ2  LYS P  18       8.184  19.431   1.454  1.00  0.00      PA   H 0
ATOM    260 HZ3  LYS P  18       6.915  18.372   1.214  1.00  0.00      PA   H 0
ATOM    261 C    LYS P  18      12.325  19.509   6.562  1.00  0.00      PA   C 0
ATOM    262 O    LYS P  18      12.691  20.698   6.635  1.00  0.00      PA   O 0
ATOM    263 N    MET P  19      13.044  18.508   7.042  1.00  0.00      PA   N 0
ATOM    264 HN   MET P  19      12.731  17.564   6.973  1.00  0.00      PA   H 0
ATOM    265 CA   MET P  19      14.240  18.753   7.803  1.00  0.00      PA   C 0
ATOM    266 HA   MET P  19      14.128  19.674   8.355  1.00  0.00      PA   H 0
ATOM    267 CB   MET P  19      14.432  17.644   8.833  1.00  0.00      PA   C 0
ATOM    268 HB1  MET P  19      14.314  16.684   8.287  1.00  0.00      PA   H 0
ATOM    269 HB2  MET P  19      13.600  17.697   9.568  1.00  0.00      PA   H 0
ATOM    270 CG   MET P  19      15.757  17.739   9.536  1.00  0.00      PA   C 0
ATOM    271 HG1  MET P  19      15.824  18.699  10.091  1.00  0.00      PA   H 0
ATOM    272 HG2  MET P  19      16.620  17.693   8.838  1.00  0.00      PA   H 0
ATOM    273 SD   MET P  19      15.949  16.381  10.639  1.00  0.00      PA   S 0
ATOM    274 CE   MET P  19      16.021  15.055   9.435  1.00  0.00      PA   C 0
ATOM    275 HE1  MET P  19      16.353  14.111   9.918  1.00  0.00      PA   H 0
ATOM    276 HE2  MET P  19      15.024  14.858   8.985  1.00  0.00      PA   H 0
ATOM    277 HE3  MET P  19      16.736  15.290   8.618  1.00  0.00      PA   H 0
ATOM    278 C    MET P  19      15.481  18.907   6.925  1.00  0.00      PA   C 0
ATOM    279 O    MET P  19      15.762  18.122   6.006  1.00  0.00      PA   O 0
ATOM    280 N    ILE P  20      16.268  19.912   7.308  1.00  0.00      PA   N 0
ATOM    281 HN   ILE P  20      15.992  20.503   8.062  1.00  0.00      PA   H 0
ATOM    282 CA   ILE P  20      17.567  20.202   6.751  1.00  0.00      PA   C 0
ATOM    283 HA   ILE P  20      17.686  19.673   5.817  1.00  0.00      PA   H 0
ATOM    284 CB   ILE P  20      17.691  21.712   6.434  1.00  0.00      PA   C 0
ATOM    285 HB   ILE P  20      17.341  22.294   7.313  1.00  0.00      PA   H 0
ATOM    286 CG2  ILE P  20      19.140  22.099   6.145  1.00  0.00      PA   C 0
ATOM    287 HG21 ILE P  20      19.216  23.177   5.888  1.00  0.00      PA   H 0
ATOM    288 HG22 ILE P  20      19.796  21.943   7.028  1.00  0.00      PA   H 0
ATOM    289 HG23 ILE P  20      19.543  21.512   5.292  1.00  0.00      PA   H 0
ATOM    290 CG1  ILE P  20      16.766  22.014   5.241  1.00  0.00      PA   C 0
ATOM    291 HG11 ILE P  20      15.740  21.667   5.486  1.00  0.00      PA   H 0
ATOM    292 HG12 ILE P  20      17.109  21.406   4.377  1.00  0.00      PA   H 0
ATOM    293 CD   ILE P  20      16.675  23.425   4.829  1.00  0.00      PA   C 0
ATOM    294 HD1  ILE P  20      17.653  23.820   4.481  1.00  0.00      PA   H 0
ATOM    295 HD2  ILE P  20      15.954  23.551   3.993  1.00  0.00      PA   H 0
ATOM    296 HD3  ILE P  20      16.330  24.058   5.675  1.00  0.00      PA   H 0
ATOM    297 C    ILE P  20      18.677  19.665   7.659  1.00  0.00      PA   C 0
ATOM    298 O    ILE P  20      19.676  19.130   7.167  1.00  0.00      PA   O 0
ATOM    299 N    GLY P  21      18.536  19.840   8.977  1.00  0.00      PA   N 0
ATOM    300 HN   GLY P  21      17.747  20.305   9.371  1.00  0.00      PA   H 0
ATOM    301 CA   GLY P  21      19.545  19.347   9.879  1.00  0.00      PA   C 0
ATOM    302 HA1  GLY P  21      20.408  19.983   9.750  1.00  0.00      PA   H 0
ATOM    303 HA2  GLY P  21      19.731  18.301   9.683  1.00  0.00      PA   H 0
ATOM    304 C    GLY P  21      19.132  19.471  11.334  1.00  0.00      PA   C 0
ATOM    305 O    GLY P  21      17.997  19.791  11.624  1.00  0.00      PA   O 0
ATOM    306 N    VAL P  22      20.097  19.196  12.184  1.00  0.00      PA   N 0
ATOM    307 HN   VAL P  22      21.017  18.988  11.861  1.00  0.00      PA   H 0
ATOM    308 CA   VAL P  22      19.937  19.258  13.638  1.00  0.00      PA   C 0
ATOM    309 HA   VAL P  22      19.164  19.974  13.876  1.00  0.00      PA   H 0
ATOM    310 CB   VAL P  22      19.581  17.904  14.270  1.00  0.00      PA   C 0
ATOM    311 HB   VAL P  22      19.419  18.086  15.354  1.00  0.00      PA   H 0
ATOM    312 CG1  VAL P  22      18.279  17.378  13.742  1.00  0.00      PA   C 0
ATOM    313 HG11 VAL P  22      18.366  17.081  12.675  1.00  0.00      PA   H 0
ATOM    314 HG12 VAL P  22      17.962  16.481  14.316  1.00  0.00      PA   H 0
ATOM    315 HG13 VAL P  22      17.478  18.143  13.827  1.00  0.00      PA   H 0
ATOM    316 CG2  VAL P  22      20.682  16.909  14.148  1.00  0.00      PA   C 0
ATOM    317 HG21 VAL P  22      20.912  16.699  13.081  1.00  0.00      PA   H 0
ATOM    318 HG22 VAL P  22      21.617  17.241  14.648  1.00  0.00      PA   H 0
ATOM    319 HG23 VAL P  22      20.379  15.947  14.614  1.00  0.00      PA   H 0
ATOM    320 C    VAL P  22      21.228  19.803  14.204  1.00  0.00      PA   C 0
ATOM    321 O    VAL P  22      22.276  19.744  13.558  1.00  0.00      PA   O 0
ATOM    322 N    SER P  23      21.188  20.338  15.423  1.00  0.00      PA   N 0
ATOM    323 HN   SER P  23      20.328  20.476  15.923  1.00  0.00      PA   H 0
ATOM    324 CA   SER P  23      22.406  20.738  16.080  1.00  0.00      PA   C 0
ATOM    325 HA   SER P  23      23.173  20.005  15.871  1.00  0.00      PA   H 0
ATOM    326 CB   SER P  23      22.920  22.136  15.646  1.00  0.00      PA   C 0
ATOM    327 HB1  SER P  23      23.055  22.138  14.542  1.00  0.00      PA   H 0
ATOM    328 HB2  SER P  23      23.913  22.361  16.095  1.00  0.00      PA   H 0
ATOM    329 OG   SER P  23      22.001  23.166  15.993  1.00  0.00      PA   O 0
ATOM    330 HG1  SER P  23      22.430  24.008  15.693  1.00  0.00      PA   H 0
ATOM    331 C    SER P  23      22.207  20.730  17.569  1.00  0.00      PA   C 0
ATOM    332 O    SER P  23      21.107  20.577  18.104  1.00  0.00      PA   O 0
ATOM    333 N    SER P  24      23.321  20.890  18.279  1.00  0.00      PA   N 0
ATOM    334 HN   SER P  24      24.195  20.919  17.800  1.00  0.00      PA   H 0
ATOM    335 CA   SER P  24      23.345  21.095  19.711  1.00  0.00      PA   C 0
ATOM    336 HA   SER P  24      22.370  21.387  20.073  1.00  0.00      PA   H 0
ATOM    337 CB   SER P  24      23.779  19.826  20.400  1.00  0.00      PA   C 0
ATOM    338 HB1  SER P  24      24.754  19.452  20.020  1.00  0.00      PA   H 0
ATOM    339 HB2  SER P  24      23.022  19.039  20.193  1.00  0.00      PA   H 0
ATOM    340 OG   SER P  24      23.857  20.017  21.760  1.00  0.00      PA   O 0
ATOM    341 HG1  SER P  24      24.771  20.284  21.881  1.00  0.00      PA   H 0
ATOM    342 C    SER P  24      24.289  22.256  19.961  1.00  0.00      PA   C 0
ATOM    343 O    SER P  24      25.398  22.236  19.486  1.00  0.00      PA   O 0
ATOM    344 N    ARG P  25      23.825  23.329  20.624  1.00  0.00      PA   N 0
ATOM    345 HN   ARG P  25      22.882  23.383  20.968  1.00  0.00      PA   H 0
ATOM    346 CA   ARG P  25      24.686  24.425  21.006  1.00  0.00      PA   C 0
ATOM    347 HA   ARG P  25      25.605  24.383  20.438  1.00  0.00      PA   H 0
ATOM    348 CB   ARG P  25      24.102  25.833  20.756  1.00  0.00      PA   C 0
ATOM    349 HB1  ARG P  25      24.676  26.595  21.326  1.00  0.00      PA   H 0
ATOM    350 HB2  ARG P  25      23.072  25.899  21.135  1.00  0.00      PA   H 0
ATOM    351 CG   ARG P  25      24.114  26.217  19.270  1.00  0.00      PA   C 0
ATOM    352 HG1  ARG P  25      23.297  26.946  19.072  1.00  0.00      PA   H 0
ATOM    353 HG2  ARG P  25      23.897  25.318  18.650  1.00  0.00      PA   H 0
ATOM    354 CD   ARG P  25      25.444  26.823  18.818  1.00  0.00      PA   C 0
ATOM    355 HD1  ARG P  25      25.525  26.878  17.713  1.00  0.00      PA   H 0
ATOM    356 HD2  ARG P  25      26.303  26.229  19.204  1.00  0.00      PA   H 0
ATOM    357 NE   ARG P  25      25.508  28.193  19.407  1.00  0.00      PA   N 0
ATOM    358 HE   ARG P  25      25.843  28.313  20.359  1.00  0.00      PA   H 0
ATOM    359 CZ   ARG P  25      24.984  29.279  18.853  1.00  0.00      PA   C 0
ATOM    360 NH1  ARG P  25      24.341  29.291  17.709  1.00  0.00      PA   N 0
ATOM    361 HH11 ARG P  25      24.147  28.413  17.233  1.00  0.00      PA   H 0
ATOM    362 HH12 ARG P  25      24.151  30.143  17.234  1.00  0.00      PA   H 0
ATOM    363 NH2  ARG P  25      25.102  30.397  19.535  1.00  0.00      PA   N 0
ATOM    364 HH21 ARG P  25      25.470  30.253  20.473  1.00  0.00      PA   H 0
ATOM    365 HH22 ARG P  25      24.601  31.195  19.242  1.00  0.00      PA   H 0
ATOM    366 C    ARG P  25      25.072  24.223  22.437  1.00  0.00      PA   C 0
ATOM    367 O    ARG P  25      24.255  24.275  23.359  1.00  0.00      PA   O 0
ATOM    368 N    ILE P  26      26.364  23.935  22.646  1.00  0.00      PA   N 0
ATOM    369 HN   ILE P  26      26.983  23.872  21.867  1.00  0.00      PA   H 0
ATOM    370 CA   ILE P  26      26.904  23.542  23.950  1.00  0.00      PA   C 0
ATOM    371 HA   ILE P  26      26.346  22.698  24.327  1.00  0.00      PA   H 0
ATOM    372 CB   ILE P  26      28.396  23.174  23.843  1.00  0.00      PA   C 0
ATOM    373 HB   ILE P  26      28.888  23.932  23.196  1.00  0.00      PA   H 0
ATOM    374 CG2  ILE P  26      29.052  23.239  25.221  1.00  0.00      PA   C 0
ATOM    375 HG21 ILE P  26      30.087  22.836  25.177  1.00  0.00      PA   H 0
ATOM    376 HG22 ILE P  26      29.145  24.276  25.608  1.00  0.00      PA   H 0
ATOM    377 HG23 ILE P  26      28.490  22.627  25.958  1.00  0.00      PA   H 0
ATOM    378 CG1  ILE P  26      28.578  21.813  23.168  1.00  0.00      PA   C 0
ATOM    379 HG11 ILE P  26      27.919  21.751  22.276  1.00  0.00      PA   H 0
ATOM    380 HG12 ILE P  26      28.266  21.002  23.860  1.00  0.00      PA   H 0
ATOM    381 CD   ILE P  26      30.003  21.579  22.711  1.00  0.00      PA   C 0
ATOM    382 HD1  ILE P  26      30.715  21.551  23.564  1.00  0.00      PA   H 0
ATOM    383 HD2  ILE P  26      30.073  20.604  22.184  1.00  0.00      PA   H 0
ATOM    384 HD3  ILE P  26      30.329  22.368  22.000  1.00  0.00      PA   H 0
ATOM    385 C    ILE P  26      26.733  24.675  24.949  1.00  0.00      PA   C 0
ATOM    386 O    ILE P  26      26.383  24.484  26.118  1.00  0.00      PA   O 0
ATOM    387 N    GLU P  27      27.025  25.877  24.447  1.00  0.00      PA   N 0
ATOM    388 HN   GLU P  27      27.147  26.061  23.475  1.00  0.00      PA   H 0
ATOM    389 CA   GLU P  27      27.189  27.016  25.322  1.00  0.00      PA   C 0
ATOM    390 HA   GLU P  27      27.723  26.683  26.200  1.00  0.00      PA   H 0
ATOM    391 CB   GLU P  27      28.046  28.097  24.667  1.00  0.00      PA   C 0
ATOM    392 HB1  GLU P  27      28.858  27.616  24.080  1.00  0.00      PA   H 0
ATOM    393 HB2  GLU P  27      28.538  28.665  25.485  1.00  0.00      PA   H 0
ATOM    394 CG   GLU P  27      27.302  29.112  23.811  1.00  0.00      PA   C 0
ATOM    395 HG1  GLU P  27      28.030  29.892  23.502  1.00  0.00      PA   H 0
ATOM    396 HG2  GLU P  27      26.524  29.639  24.403  1.00  0.00      PA   H 0
ATOM    397 CD   GLU P  27      26.650  28.635  22.520  1.00  0.00      PA   C 0
ATOM    398 OE1  GLU P  27      26.786  27.454  22.148  1.00  0.00      PA   O 0
ATOM    399 OE2  GLU P  27      25.970  29.447  21.877  1.00  0.00      PA   O 0
ATOM    400 C    GLU P  27      25.846  27.533  25.812  1.00  0.00      PA   C 0
ATOM    401 O    GLU P  27      25.855  28.362  26.710  1.00  0.00      PA   O 0
ATOM    402 N    GLN P  28      24.423  27.229  24.840  1.00  0.00      PA   N 0
ATOM    403 HN   GLN P  28      24.599  26.721  24.001  1.00  0.00      PA   H 0
ATOM    404 CA   GLN P  28      23.016  27.492  25.076  1.00  0.00      PA   C 0
ATOM    405 HA   GLN P  28      22.955  28.361  25.714  1.00  0.00      PA   H 0
ATOM    406 CB   GLN P  28      22.337  27.791  23.728  1.00  0.00      PA   C 0
ATOM    407 HB1  GLN P  28      21.256  27.968  23.917  1.00  0.00      PA   H 0
ATOM    408 HB2  GLN P  28      22.429  26.891  23.083  1.00  0.00      PA   H 0
ATOM    409 CG   GLN P  28      22.899  29.015  22.990  1.00  0.00      PA   C 0
ATOM    410 HG1  GLN P  28      22.272  29.205  22.093  1.00  0.00      PA   H 0
ATOM    411 HG2  GLN P  28      23.902  28.714  22.618  1.00  0.00      PA   H 0
ATOM    412 CD   GLN P  28      23.015  30.328  23.742  1.00  0.00      PA   C 0
ATOM    413 OE1  GLN P  28      22.226  30.644  24.629  1.00  0.00      PA   O 0
ATOM    414 NE2  GLN P  28      23.991  31.148  23.357  1.00  0.00      PA   N 0
ATOM    415 HE21 GLN P  28      24.098  31.996  23.875  1.00  0.00      PA   H 0
ATOM    416 HE22 GLN P  28      24.729  30.763  22.803  1.00  0.00      PA   H 0
ATOM    417 C    GLN P  28      22.360  26.344  25.855  1.00  0.00      PA   C 0
ATOM    418 O    GLN P  28      21.217  26.486  26.275  1.00  0.00      PA   O 0
ATOM    419 N    ASN P  29      23.054  25.195  26.043  1.00  0.00      PA   N 0
ATOM    420 HN   ASN P  29      24.005  25.143  25.747  1.00  0.00      PA   H 0
ATOM    421 CA   ASN P  29      22.406  23.982  26.531  1.00  0.00      PA   C 0
ATOM    422 HA   ASN P  29      23.009  23.152  26.194  1.00  0.00      PA   H 0
ATOM    423 CB   ASN P  29      22.222  23.927  28.057  1.00  0.00      PA   C 0
ATOM    424 HB1  ASN P  29      21.526  23.111  28.347  1.00  0.00      PA   H 0
ATOM    425 HB2  ASN P  29      21.784  24.883  28.417  1.00  0.00      PA   H 0
ATOM    426 CG   ASN P  29      23.491  23.671  28.852  1.00  0.00      PA   C 0
ATOM    427 OD1  ASN P  29      23.616  24.114  29.995  1.00  0.00      PA   O 0
ATOM    428 ND2  ASN P  29      24.412  22.906  28.293  1.00  0.00      PA   N 0
ATOM    429 HD21 ASN P  29      25.233  22.755  28.843  1.00  0.00      PA   H 0
ATOM    430 HD22 ASN P  29      24.403  22.743  27.306  1.00  0.00      PA   H 0
ATOM    431 C    ASN P  29      21.072  23.787  25.807  1.00  0.00      PA   C 0
ATOM    432 O    ASN P  29      20.048  23.527  26.415  1.00  0.00      PA   O 0
ATOM    433 N    ASN P  30      21.180  23.740  24.489  1.00  0.00      PA   N 0
ATOM    434 HN   ASN P  30      22.028  23.892  23.988  1.00  0.00      PA   H 0
ATOM    435 CA   ASN P  30      19.980  23.495  23.728  1.00  0.00      PA   C 0
ATOM    436 HA   ASN P  30      19.184  23.129  24.360  1.00  0.00      PA   H 0
ATOM    437 CB   ASN P  30      19.477  24.750  23.044  1.00  0.00      PA   C 0
ATOM    438 HB1  ASN P  30      19.353  25.538  23.817  1.00  0.00      PA   H 0
ATOM    439 HB2  ASN P  30      18.493  24.591  22.554  1.00  0.00      PA   H 0
ATOM    440 CG   ASN P  30      20.449  25.219  22.009  1.00  0.00      PA   C 0
ATOM    441 OD1  ASN P  30      21.397  24.505  21.713  1.00  0.00      PA   O 0
ATOM    442 ND2  ASN P  30      20.191  26.366  21.411  1.00  0.00      PA   N 0
ATOM    443 HD21 ASN P  30      20.738  26.585  20.603  1.00  0.00      PA   H 0
ATOM    444 HD22 ASN P  30      19.417  26.915  21.727  1.00  0.00      PA   H 0
ATOM    445 C    ASN P  30      20.192  22.389  22.710  1.00  0.00      PA   C 0
ATOM    446 O    ASN P  30      21.281  21.881  22.463  1.00  0.00      PA   O 0
ATOM    447 N    LEU P  31      19.058  21.988  22.185  1.00  0.00      PA   N 0
ATOM    448 HN   LEU P  31      18.192  22.346  22.526  1.00  0.00      PA   H 0
ATOM    449 CA   LEU P  31      18.978  21.162  20.995  1.00  0.00      PA   C 0
ATOM    450 HA   LEU P  31      19.959  20.973  20.584  1.00  0.00      PA   H 0
ATOM    451 CB   LEU P  31      18.227  19.860  21.272  1.00  0.00      PA   C 0
ATOM    452 HB1  LEU P  31      17.988  19.348  20.315  1.00  0.00      PA   H 0
ATOM    453 HB2  LEU P  31      17.260  20.111  21.758  1.00  0.00      PA   H 0
ATOM    454 CG   LEU P  31      18.945  18.852  22.151  1.00  0.00      PA   C 0
ATOM    455 HG   LEU P  31      19.336  19.374  23.050  1.00  0.00      PA   H 0
ATOM    456 CD1  LEU P  31      18.043  17.738  22.593  1.00  0.00      PA   C 0
ATOM    457 HD11 LEU P  31      17.646  17.171  21.724  1.00  0.00      PA   H 0
ATOM    458 HD12 LEU P  31      18.590  17.026  23.247  1.00  0.00      PA   H 0
ATOM    459 HD13 LEU P  31      17.182  18.143  23.166  1.00  0.00      PA   H 0
ATOM    460 CD2  LEU P  31      20.095  18.265  21.368  1.00  0.00      PA   C 0
ATOM    461 HD21 LEU P  31      20.831  19.050  21.091  1.00  0.00      PA   H 0
ATOM    462 HD22 LEU P  31      20.623  17.496  21.972  1.00  0.00      PA   H 0
ATOM    463 HD23 LEU P  31      19.733  17.780  20.436  1.00  0.00      PA   H 0
ATOM    464 C    LEU P  31      18.192  21.955  19.966  1.00  0.00      PA   C 0
ATOM    465 O    LEU P  31      17.237  22.648  20.322  1.00  0.00      PA   O 0
ATOM    466 N    ARG P  32      18.648  21.961  18.698  1.00  0.00      PA   N 0
ATOM    467 HN   ARG P  32      19.459  21.432  18.425  1.00  0.00      PA   H 0
ATOM    468 CA   ARG P  32      18.025  22.756  17.659  1.00  0.00      PA   C 0
ATOM    469 HA   ARG P  32      17.108  23.175  18.034  1.00  0.00      PA   H 0
ATOM    470 CB   ARG P  32      18.916  23.914  17.110  1.00  0.00      PA   C 0
ATOM    471 HB1  ARG P  32      18.246  24.681  16.662  1.00  0.00      PA   H 0
ATOM    472 HB2  ARG P  32      19.569  23.537  16.290  1.00  0.00      PA   H 0
ATOM    473 CG   ARG P  32      19.852  24.587  18.139  1.00  0.00      PA   C 0
ATOM    474 HG1  ARG P  32      20.612  23.829  18.441  1.00  0.00      PA   H 0
ATOM    475 HG2  ARG P  32      19.284  24.866  19.051  1.00  0.00      PA   H 0
ATOM    476 CD   ARG P  32      20.629  25.797  17.581  1.00  0.00      PA   C 0
ATOM    477 HD1  ARG P  32      20.959  25.608  16.534  1.00  0.00      PA   H 0
ATOM    478 HD2  ARG P  32      21.522  25.998  18.210  1.00  0.00      PA   H 0
ATOM    479 NE   ARG P  32      19.721  26.987  17.628  1.00  0.00      PA   N 0
ATOM    480 HE   ARG P  32      18.807  26.889  18.036  1.00  0.00      PA   H 0
ATOM    481 CZ   ARG P  32      20.041  28.204  17.207  1.00  0.00      PA   C 0
ATOM    482 NH1  ARG P  32      21.222  28.545  16.743  1.00  0.00      PA   N 0
ATOM    483 HH11 ARG P  32      21.950  27.842  16.619  1.00  0.00      PA   H 0
ATOM    484 HH12 ARG P  32      21.311  29.416  16.273  1.00  0.00      PA   H 0
ATOM    485 NH2  ARG P  32      19.124  29.150  17.227  1.00  0.00      PA   N 0
ATOM    486 HH21 ARG P  32      18.161  28.917  17.371  1.00  0.00      PA   H 0
ATOM    487 HH22 ARG P  32      19.399  30.091  16.975  1.00  0.00      PA   H 0
ATOM    488 C    ARG P  32      17.679  21.834  16.504  1.00  0.00      PA   C 0
ATOM    489 O    ARG P  32      18.396  20.885  16.187  1.00  0.00      PA   O 0
ATOM    490 N    ALA P  33      16.557  22.119  15.827  1.00  0.00      PA   N 0
ATOM    491 HN   ALA P  33      15.957  22.851  16.160  1.00  0.00      PA   H 0
ATOM    492 CA   ALA P  33      16.189  21.479  14.587  1.00  0.00      PA   C 0
ATOM    493 HA   ALA P  33      16.931  20.748  14.295  1.00  0.00      PA   H 0
ATOM    494 CB   ALA P  33      14.819  20.803  14.725  1.00  0.00      PA   C 0
ATOM    495 HB1  ALA P  33      14.518  20.335  13.764  1.00  0.00      PA   H 0
ATOM    496 HB2  ALA P  33      14.862  20.015  15.506  1.00  0.00      PA   H 0
ATOM    497 HB3  ALA P  33      14.044  21.541  15.023  1.00  0.00      PA   H 0
ATOM    498 C    ALA P  33      16.108  22.519  13.490  1.00  0.00      PA   C 0
ATOM    499 O    ALA P  33      15.507  23.577  13.676  1.00  0.00      PA   O 0
ATOM    500 N    ILE P  34      16.710  22.237  12.319  1.00  0.00      PA   N 0
ATOM    501 HN   ILE P  34      17.194  21.369  12.177  1.00  0.00      PA   H 0
ATOM    502 CA   ILE P  34      16.714  23.142  11.185  1.00  0.00      PA   C 0
ATOM    503 HA   ILE P  34      16.327  24.101  11.492  1.00  0.00      PA   H 0
ATOM    504 CB   ILE P  34      18.113  23.394  10.615  1.00  0.00      PA   C 0
ATOM    505 HB   ILE P  34      18.519  22.470  10.146  1.00  0.00      PA   H 0
ATOM    506 CG2  ILE P  34      18.018  24.498   9.533  1.00  0.00      PA   C 0
ATOM    507 HG21 ILE P  34      19.031  24.724   9.134  1.00  0.00      PA   H 0
ATOM    508 HG22 ILE P  34      17.376  24.195   8.682  1.00  0.00      PA   H 0
ATOM    509 HG23 ILE P  34      17.606  25.431   9.973  1.00  0.00      PA   H 0
ATOM    510 CG1  ILE P  34      19.104  23.831  11.725  1.00  0.00      PA   C 0
ATOM    511 HG11 ILE P  34      18.545  24.313  12.554  1.00  0.00      PA   H 0
ATOM    512 HG12 ILE P  34      19.789  24.596  11.292  1.00  0.00      PA   H 0
ATOM    513 CD   ILE P  34      19.976  22.711  12.302  1.00  0.00      PA   C 0
ATOM    514 HD1  ILE P  34      20.566  22.218  11.500  1.00  0.00      PA   H 0
ATOM    515 HD2  ILE P  34      20.690  23.126  13.047  1.00  0.00      PA   H 0
ATOM    516 HD3  ILE P  34      19.354  21.952  12.817  1.00  0.00      PA   H 0
ATOM    517 C    ILE P  34      15.786  22.588  10.117  1.00  0.00      PA   C 0
ATOM    518 O    ILE P  34      16.025  21.517   9.556  1.00  0.00      PA   O 0
ATOM    519 N    LEU P  35      14.688  23.306   9.809  1.00  0.00      PA   N 0
ATOM    520 HN   LEU P  35      14.560  24.192  10.249  1.00  0.00      PA   H 0
ATOM    521 CA   LEU P  35      13.744  22.945   8.779  1.00  0.00      PA   C 0
ATOM    522 HA   LEU P  35      14.029  22.003   8.335  1.00  0.00      PA   H 0
ATOM    523 CB   LEU P  35      12.322  22.823   9.320  1.00  0.00      PA   C 0
ATOM    524 HB1  LEU P  35      11.699  22.312   8.555  1.00  0.00      PA   H 0
ATOM    525 HB2  LEU P  35      11.875  23.829   9.470  1.00  0.00      PA   H 0
ATOM    526 CG   LEU P  35      12.139  22.063  10.634  1.00  0.00      PA   C 0
ATOM    527 HG   LEU P  35      12.711  22.600  11.421  1.00  0.00      PA   H 0
ATOM    528 CD1  LEU P  35      10.680  22.102  11.056  1.00  0.00      PA   C 0
ATOM    529 HD11 LEU P  35      10.048  21.575  10.309  1.00  0.00      PA   H 0
ATOM    530 HD12 LEU P  35      10.543  21.606  12.040  1.00  0.00      PA   H 0
ATOM    531 HD13 LEU P  35      10.319  23.149  11.137  1.00  0.00      PA   H 0
ATOM    532 CD2  LEU P  35      12.632  20.656  10.595  1.00  0.00      PA   C 0
ATOM    533 HD21 LEU P  35      13.724  20.610  10.394  1.00  0.00      PA   H 0
ATOM    534 HD22 LEU P  35      12.447  20.142  11.562  1.00  0.00      PA   H 0
ATOM    535 HD23 LEU P  35      12.111  20.078   9.802  1.00  0.00      PA   H 0
ATOM    536 C    LEU P  35      13.790  23.992   7.682  1.00  0.00      PA   C 0
ATOM    537 O    LEU P  35      14.314  25.079   7.885  1.00  0.00      PA   O 0
ATOM    538 N    GLY P  36      13.204  23.680   6.526  1.00  0.00      PA   N 0
ATOM    539 HN   GLY P  36      12.810  22.778   6.371  1.00  0.00      PA   H 0
ATOM    540 CA   GLY P  36      13.098  24.674   5.481  1.00  0.00      PA   C 0
ATOM    541 HA1  GLY P  36      13.932  24.542   4.807  1.00  0.00      PA   H 0
ATOM    542 HA2  GLY P  36      13.048  25.663   5.913  1.00  0.00      PA   H 0
ATOM    543 C    GLY P  36      11.839  24.505   4.683  1.00  0.00      PA   C 0
ATOM    544 O    GLY P  36      11.239  23.425   4.663  1.00  0.00      PA   O 0
ATOM    545 N    ASN P  37      11.424  25.565   4.016  1.00  0.00      PA   N 0
ATOM    546 HN   ASN P  37      11.918  26.429   4.073  1.00  0.00      PA   H 0
ATOM    547 CA   ASN P  37      10.301  25.469   3.107  1.00  0.00      PA   C 0
ATOM    548 HA   ASN P  37       9.524  24.891   3.585  1.00  0.00      PA   H 0
ATOM    549 CB   ASN P  37       9.721  26.854   2.808  1.00  0.00      PA   C 0
ATOM    550 HB1  ASN P  37       9.563  27.382   3.773  1.00  0.00      PA   H 0
ATOM    551 HB2  ASN P  37       8.725  26.744   2.328  1.00  0.00      PA   H 0
ATOM    552 CG   ASN P  37      10.603  27.720   1.936  1.00  0.00      PA   C 0
ATOM    553 OD1  ASN P  37      11.782  27.451   1.716  1.00  0.00      PA   O 0
ATOM    554 ND2  ASN P  37      10.021  28.798   1.468  1.00  0.00      PA   N 0
ATOM    555 HD21 ASN P  37      10.578  29.444   0.946  1.00  0.00      PA   H 0
ATOM    556 HD22 ASN P  37       9.069  28.987   1.709  1.00  0.00      PA   H 0
ATOM    557 C    ASN P  37      10.747  24.696   1.854  1.00  0.00      PA   C 0
ATOM    558 O    ASN P  37      11.888  24.300   1.728  1.00  0.00      PA   O 0
ATOM    559 N    ASP P  38       9.832  24.454   0.923  1.00  0.00      PA   N 0
ATOM    560 HN   ASP P  38       8.873  24.707   1.021  1.00  0.00      PA   H 0
ATOM    561 CA   ASP P  38      10.206  23.551  -0.146  1.00  0.00      PA   C 0
ATOM    562 HA   ASP P  38      10.642  22.663   0.288  1.00  0.00      PA   H 0
ATOM    563 CB   ASP P  38       8.979  23.127  -0.948  1.00  0.00      PA   C 0
ATOM    564 HB1  ASP P  38       9.269  22.692  -1.928  1.00  0.00      PA   H 0
ATOM    565 HB2  ASP P  38       8.341  24.012  -1.155  1.00  0.00      PA   H 0
ATOM    566 CG   ASP P  38       8.107  22.069  -0.278  1.00  0.00      PA   C 0
ATOM    567 OD1  ASP P  38       8.602  21.307   0.702  1.00  0.00      PA   O 0
ATOM    568 OD2  ASP P  38       6.938  21.981  -0.730  1.00  0.00      PA   O 0
ATOM    569 C    ASP P  38      11.318  24.153  -1.020  1.00  0.00      PA   C 0
ATOM    570 O    ASP P  38      12.185  23.424  -1.497  1.00  0.00      PA   O 0
ATOM    571 N    ILE P  39      11.354  25.485  -1.199  1.00  0.00      PA   N 0
ATOM    572 HN   ILE P  39      10.629  26.070  -0.843  1.00  0.00      PA   H 0
ATOM    573 CA   ILE P  39      12.433  26.094  -1.946  1.00  0.00      PA   C 0
ATOM    574 HA   ILE P  39      12.494  25.620  -2.915  1.00  0.00      PA   H 0
ATOM    575 CB   ILE P  39      12.156  27.590  -2.152  1.00  0.00      PA   C 0
ATOM    576 HB   ILE P  39      11.942  28.038  -1.158  1.00  0.00      PA   H 0
ATOM    577 CG2  ILE P  39      13.399  28.248  -2.709  1.00  0.00      PA   C 0
ATOM    578 HG21 ILE P  39      13.216  29.321  -2.930  1.00  0.00      PA   H 0
ATOM    579 HG22 ILE P  39      14.250  28.230  -1.995  1.00  0.00      PA   H 0
ATOM    580 HG23 ILE P  39      13.719  27.762  -3.656  1.00  0.00      PA   H 0
ATOM    581 CG1  ILE P  39      10.916  27.810  -3.027  1.00  0.00      PA   C 0
ATOM    582 HG11 ILE P  39      10.077  27.158  -2.705  1.00  0.00      PA   H 0
ATOM    583 HG12 ILE P  39      11.165  27.503  -4.065  1.00  0.00      PA   H 0
ATOM    584 CD   ILE P  39      10.463  29.232  -3.031  1.00  0.00      PA   C 0
ATOM    585 HD1  ILE P  39      11.216  29.904  -3.495  1.00  0.00      PA   H 0
ATOM    586 HD2  ILE P  39       9.519  29.345  -3.607  1.00  0.00      PA   H 0
ATOM    587 HD3  ILE P  39      10.273  29.591  -1.997  1.00  0.00      PA   H 0
ATOM    588 C    ILE P  39      13.767  25.834  -1.255  1.00  0.00      PA   C 0
ATOM    589 O    ILE P  39      14.751  25.478  -1.871  1.00  0.00      PA   O 0
ATOM    590 N    ALA P  40      13.802  26.019   0.059  1.00  0.00      PA   N 0
ATOM    591 HN   ALA P  40      13.001  26.299   0.582  1.00  0.00      PA   H 0
ATOM    592 CA   ALA P  40      15.042  25.816   0.797  1.00  0.00      PA   C 0
ATOM    593 HA   ALA P  40      15.827  26.389   0.325  1.00  0.00      PA   H 0
ATOM    594 CB   ALA P  40      14.873  26.296   2.214  1.00  0.00      PA   C 0
ATOM    595 HB1  ALA P  40      14.600  27.373   2.232  1.00  0.00      PA   H 0
ATOM    596 HB2  ALA P  40      14.062  25.741   2.732  1.00  0.00      PA   H 0
ATOM    597 HB3  ALA P  40      15.810  26.178   2.800  1.00  0.00      PA   H 0
ATOM    598 C    ALA P  40      15.483  24.355   0.774  1.00  0.00      PA   C 0
ATOM    599 O    ALA P  40      16.670  24.081   0.674  1.00  0.00      PA   O 0
ATOM    600 N    VAL P  41      14.531  23.457   0.956  1.00  0.00      PA   N 0
ATOM    601 HN   VAL P  41      13.582  23.714   1.120  1.00  0.00      PA   H 0
ATOM    602 CA   VAL P  41      14.917  22.045   1.007  1.00  0.00      PA   C 0
ATOM    603 HA   VAL P  41      15.737  21.915   1.698  1.00  0.00      PA   H 0
ATOM    604 CB   VAL P  41      13.735  21.196   1.473  1.00  0.00      PA   C 0
ATOM    605 HB   VAL P  41      12.858  21.428   0.832  1.00  0.00      PA   H 0
ATOM    606 CG1  VAL P  41      14.048  19.715   1.371  1.00  0.00      PA   C 0
ATOM    607 HG11 VAL P  41      13.230  19.115   1.824  1.00  0.00      PA   H 0
ATOM    608 HG12 VAL P  41      14.151  19.386   0.315  1.00  0.00      PA   H 0
ATOM    609 HG13 VAL P  41      14.990  19.472   1.908  1.00  0.00      PA   H 0
ATOM    610 CG2  VAL P  41      13.397  21.537   2.897  1.00  0.00      PA   C 0
ATOM    611 HG21 VAL P  41      14.124  21.085   3.605  1.00  0.00      PA   H 0
ATOM    612 HG22 VAL P  41      13.392  22.633   3.076  1.00  0.00      PA   H 0
ATOM    613 HG23 VAL P  41      12.376  21.182   3.155  1.00  0.00      PA   H 0
ATOM    614 C    VAL P  41      15.411  21.620  -0.373  1.00  0.00      PA   C 0
ATOM    615 O    VAL P  41      16.406  20.941  -0.441  1.00  0.00      PA   O 0
ATOM    616 N    LYS P  42      14.785  22.009  -1.458  1.00  0.00      PA   N 0
ATOM    617 HN   LYS P  42      13.951  22.554  -1.421  1.00  0.00      PA   H 0
ATOM    618 CA   LYS P  42      15.309  21.623  -2.755  1.00  0.00      PA   C 0
ATOM    619 HA   LYS P  42      15.408  20.548  -2.787  1.00  0.00      PA   H 0
ATOM    620 CB   LYS P  42      14.310  22.064  -3.830  1.00  0.00      PA   C 0
ATOM    621 HB1  LYS P  42      14.249  23.173  -3.840  1.00  0.00      PA   H 0
ATOM    622 HB2  LYS P  42      13.316  21.700  -3.492  1.00  0.00      PA   H 0
ATOM    623 CG   LYS P  42      14.514  21.547  -5.247  1.00  0.00      PA   C 0
ATOM    624 HG1  LYS P  42      14.592  20.439  -5.224  1.00  0.00      PA   H 0
ATOM    625 HG2  LYS P  42      15.474  21.929  -5.657  1.00  0.00      PA   H 0
ATOM    626 CD   LYS P  42      13.349  21.966  -6.139  1.00  0.00      PA   C 0
ATOM    627 HD1  LYS P  42      13.258  23.073  -6.143  1.00  0.00      PA   H 0
ATOM    628 HD2  LYS P  42      12.432  21.587  -5.639  1.00  0.00      PA   H 0
ATOM    629 CE   LYS P  42      13.354  21.384  -7.537  1.00  0.00      PA   C 0
ATOM    630 HE1  LYS P  42      12.323  21.111  -7.850  1.00  0.00      PA   H 0
ATOM    631 HE2  LYS P  42      13.988  20.472  -7.579  1.00  0.00      PA   H 0
ATOM    632 NZ   LYS P  42      13.870  22.353  -8.532  1.00  0.00      PA   N 0
ATOM    633 HZ1  LYS P  42      14.079  21.886  -9.437  1.00  0.00      PA   H 0
ATOM    634 HZ2  LYS P  42      13.232  23.163  -8.664  1.00  0.00      PA   H 0
ATOM    635 HZ3  LYS P  42      14.791  22.679  -8.175  1.00  0.00      PA   H 0
ATOM    636 C    LYS P  42      16.712  22.220  -2.967  1.00  0.00      PA   C 0
ATOM    637 O    LYS P  42      17.627  21.543  -3.436  1.00  0.00      PA   O 0
ATOM    638 N    ALA P  43      16.923  23.470  -2.546  1.00  0.00      PA   N 0
ATOM    639 HN   ALA P  43      16.204  23.999  -2.102  1.00  0.00      PA   H 0
ATOM    640 CA   ALA P  43      18.232  24.092  -2.690  1.00  0.00      PA   C 0
ATOM    641 HA   ALA P  43      18.529  24.016  -3.725  1.00  0.00      PA   H 0
ATOM    642 CB   ALA P  43      18.151  25.557  -2.305  1.00  0.00      PA   C 0
ATOM    643 HB1  ALA P  43      17.840  25.672  -1.245  1.00  0.00      PA   H 0
ATOM    644 HB2  ALA P  43      19.134  26.059  -2.432  1.00  0.00      PA   H 0
ATOM    645 HB3  ALA P  43      17.404  26.077  -2.942  1.00  0.00      PA   H 0
ATOM    646 C    ALA P  43      19.303  23.379  -1.877  1.00  0.00      PA   C 0
ATOM    647 O    ALA P  43      20.410  23.123  -2.347  1.00  0.00      PA   O 0
ATOM    648 N    ALA P  44      18.938  23.009  -0.661  1.00  0.00      PA   N 0
ATOM    649 HN   ALA P  44      18.047  23.249  -0.284  1.00  0.00      PA   H 0
ATOM    650 CA   ALA P  44      19.874  22.337   0.214  1.00  0.00      PA   C 0
ATOM    651 HA   ALA P  44      20.767  22.937   0.303  1.00  0.00      PA   H 0
ATOM    652 CB   ALA P  44      19.256  22.114   1.592  1.00  0.00      PA   C 0
ATOM    653 HB1  ALA P  44      18.310  21.538   1.511  1.00  0.00      PA   H 0
ATOM    654 HB2  ALA P  44      19.946  21.564   2.267  1.00  0.00      PA   H 0
ATOM    655 HB3  ALA P  44      19.014  23.093   2.059  1.00  0.00      PA   H 0
ATOM    656 C    ALA P  44      20.274  20.998  -0.398  1.00  0.00      PA   C 0
ATOM    657 O    ALA P  44      21.477  20.736  -0.489  1.00  0.00      PA   O 0
ATOM    658 N    ARG P  45      19.328  20.194  -0.927  1.00  0.00      PA   N 0
ATOM    659 HN   ARG P  45      18.375  20.488  -0.906  1.00  0.00      PA   H 0
ATOM    660 CA   ARG P  45      19.594  18.863  -1.450  1.00  0.00      PA   C 0
ATOM    661 HA   ARG P  45      20.208  18.331  -0.738  1.00  0.00      PA   H 0
ATOM    662 CB   ARG P  45      18.260  18.134  -1.598  1.00  0.00      PA   C 0
ATOM    663 HB1  ARG P  45      18.419  17.195  -2.169  1.00  0.00      PA   H 0
ATOM    664 HB2  ARG P  45      17.565  18.775  -2.182  1.00  0.00      PA   H 0
ATOM    665 CG   ARG P  45      17.657  17.783  -0.242  1.00  0.00      PA   C 0
ATOM    666 HG1  ARG P  45      17.522  18.698   0.374  1.00  0.00      PA   H 0
ATOM    667 HG2  ARG P  45      18.345  17.104   0.306  1.00  0.00      PA   H 0
ATOM    668 CD   ARG P  45      16.346  17.134  -0.488  1.00  0.00      PA   C 0
ATOM    669 HD1  ARG P  45      16.491  16.224  -1.108  1.00  0.00      PA   H 0
ATOM    670 HD2  ARG P  45      15.668  17.839  -1.015  1.00  0.00      PA   H 0
ATOM    671 NE   ARG P  45      15.756  16.750   0.760  1.00  0.00      PA   N 0
ATOM    672 HE   ARG P  45      16.239  16.958   1.611  1.00  0.00      PA   H 0
ATOM    673 CZ   ARG P  45      14.539  16.208   0.863  1.00  0.00      PA   C 0
ATOM    674 NH1  ARG P  45      13.799  15.960  -0.199  1.00  0.00      PA   N 0
ATOM    675 HH11 ARG P  45      14.187  16.058  -1.115  1.00  0.00      PA   H 0
ATOM    676 HH12 ARG P  45      12.880  15.602  -0.036  1.00  0.00      PA   H 0
ATOM    677 NH2  ARG P  45      14.026  15.999   2.042  1.00  0.00      PA   N 0
ATOM    678 HH21 ARG P  45      14.589  16.049   2.867  1.00  0.00      PA   H 0
ATOM    679 HH22 ARG P  45      13.114  15.590   2.063  1.00  0.00      PA   H 0
ATOM    680 C    ARG P  45      20.401  18.924  -2.729  1.00  0.00      PA   C 0
ATOM    681 O    ARG P  45      21.127  17.992  -3.002  1.00  0.00      PA   O 0
ATOM    682 N    GLU P  46      20.214  20.003  -3.519  1.00  0.00      PA   N 0
ATOM    683 HN   GLU P  46      19.527  20.690  -3.296  1.00  0.00      PA   H 0
ATOM    684 CA   GLU P  46      20.900  20.164  -4.792  1.00  0.00      PA   C 0
ATOM    685 HA   GLU P  46      21.119  19.198  -5.222  1.00  0.00      PA   H 0
ATOM    686 CB   GLU P  46      20.002  20.951  -5.750  1.00  0.00      PA   C 0
ATOM    687 HB1  GLU P  46      20.556  21.192  -6.682  1.00  0.00      PA   H 0
ATOM    688 HB2  GLU P  46      19.716  21.914  -5.276  1.00  0.00      PA   H 0
ATOM    689 CG   GLU P  46      18.759  20.185  -6.134  1.00  0.00      PA   C 0
ATOM    690 HG1  GLU P  46      18.143  19.925  -5.247  1.00  0.00      PA   H 0
ATOM    691 HG2  GLU P  46      19.050  19.235  -6.631  1.00  0.00      PA   H 0
ATOM    692 CD   GLU P  46      17.853  20.929  -7.104  1.00  0.00      PA   C 0
ATOM    693 OE1  GLU P  46      18.126  22.141  -7.413  1.00  0.00      PA   O 0
ATOM    694 OE2  GLU P  46      16.893  20.285  -7.562  1.00  0.00      PA   O 0
ATOM    695 C    GLU P  46      22.223  20.908  -4.648  1.00  0.00      PA   C 0
ATOM    696 O    GLU P  46      22.922  21.099  -5.627  1.00  0.00      PA   O 0
ATOM    697 N    GLY P  47      22.521  21.419  -3.450  1.00  0.00      PA   N 0
ATOM    698 HN   GLY P  47      21.916  21.269  -2.672  1.00  0.00      PA   H 0
ATOM    699 CA   GLY P  47      23.709  22.241  -3.263  1.00  0.00      PA   C 0
ATOM    700 HA1  GLY P  47      24.562  21.722  -3.675  1.00  0.00      PA   H 0
ATOM    701 HA2  GLY P  47      23.807  22.398  -2.199  1.00  0.00      PA   H 0
ATOM    702 C    GLY P  47      23.689  23.638  -3.896  1.00  0.00      PA   C 0
ATOM    703 O    GLY P  47      24.759  24.215  -4.183  1.00  0.00      PA   O 0
ATOM    704 N    ARG P  48      22.482  24.192  -4.023  1.00  0.00      PA   N 0
ATOM    705 HN   ARG P  48      21.682  23.711  -3.674  1.00  0.00      PA   H 0
ATOM    706 CA   ARG P  48      22.325  25.513  -4.607  1.00  0.00      PA   C 0
ATOM    707 HA   ARG P  48      23.192  25.770  -5.198  1.00  0.00      PA   H 0
ATOM    708 CB   ARG P  48      21.130  25.417  -5.558  1.00  0.00      PA   C 0
ATOM    709 HB1  ARG P  48      20.418  24.674  -5.139  1.00  0.00      PA   H 0
ATOM    710 HB2  ARG P  48      21.499  24.977  -6.509  1.00  0.00      PA   H 0
ATOM    711 CG   ARG P  48      20.329  26.672  -5.842  1.00  0.00      PA   C 0
ATOM    712 HG1  ARG P  48      19.668  26.881  -4.974  1.00  0.00      PA   H 0
ATOM    713 HG2  ARG P  48      19.628  26.374  -6.650  1.00  0.00      PA   H 0
ATOM    714 CD   ARG P  48      21.049  27.924  -6.213  1.00  0.00      PA   C 0
ATOM    715 HD1  ARG P  48      22.082  27.683  -6.545  1.00  0.00      PA   H 0
ATOM    716 HD2  ARG P  48      21.126  28.539  -5.291  1.00  0.00      PA   H 0
ATOM    717 NE   ARG P  48      20.393  28.620  -7.325  1.00  0.00      PA   N 0
ATOM    718 HE   ARG P  48      20.079  28.090  -8.113  1.00  0.00      PA   H 0
ATOM    719 CZ   ARG P  48      20.306  29.931  -7.415  1.00  0.00      PA   C 0
ATOM    720 NH1  ARG P  48      19.784  30.467  -8.503  1.00  0.00      PA   N 0
ATOM    721 HH11 ARG P  48      19.219  29.902  -9.105  1.00  0.00      PA   H 0
ATOM    722 HH12 ARG P  48      19.655  31.458  -8.465  1.00  0.00      PA   H 0
ATOM    723 NH2  ARG P  48      20.833  30.660  -6.450  1.00  0.00      PA   N 0
ATOM    724 HH21 ARG P  48      21.251  30.260  -5.635  1.00  0.00      PA   H 0
ATOM    725 HH22 ARG P  48      20.608  31.634  -6.453  1.00  0.00      PA   H 0
ATOM    726 C    ARG P  48      22.266  26.533  -3.456  1.00  0.00      PA   C 0
ATOM    727 O    ARG P  48      21.217  27.049  -3.071  1.00  0.00      PA   O 0
ATOM    728 N    THR P  49      23.449  26.775  -2.897  1.00  0.00      PA   N 0
ATOM    729 HN   THR P  49      24.235  26.212  -3.140  1.00  0.00      PA   H 0
ATOM    730 CA   THR P  49      23.610  27.548  -1.683  1.00  0.00      PA   C 0
ATOM    731 HA   THR P  49      22.681  28.028  -1.415  1.00  0.00      PA   H 0
ATOM    732 CB   THR P  49      23.999  26.628  -0.522  1.00  0.00      PA   C 0
ATOM    733 HB   THR P  49      24.083  27.220   0.414  1.00  0.00      PA   H 0
ATOM    734 OG1  THR P  49      25.272  26.061  -0.813  1.00  0.00      PA   O 0
ATOM    735 HG1  THR P  49      25.926  26.710  -0.546  1.00  0.00      PA   H 0
ATOM    736 CG2  THR P  49      22.954  25.561  -0.317  1.00  0.00      PA   C 0
ATOM    737 HG21 THR P  49      21.947  26.014  -0.196  1.00  0.00      PA   H 0
ATOM    738 HG22 THR P  49      22.920  24.845  -1.166  1.00  0.00      PA   H 0
ATOM    739 HG23 THR P  49      23.176  24.977   0.602  1.00  0.00      PA   H 0
ATOM    740 C    THR P  49      24.629  28.668  -1.853  1.00  0.00      PA   C 0
ATOM    741 O    THR P  49      25.028  29.273  -0.874  1.00  0.00      PA   O 0
ATOM    742 N    HSD P  50      25.023  28.958  -3.076  1.00  0.00      PA   N 0
ATOM    743 HN   HSD P  50      24.634  28.441  -3.835  1.00  0.00      PA   H 0
ATOM    744 CA   HSD P  50      26.078  29.904  -3.373  1.00  0.00      PA   C 0
ATOM    745 HA   HSD P  50      26.335  30.489  -2.502  1.00  0.00      PA   H 0
ATOM    746 CB   HSD P  50      27.328  29.217  -3.947  1.00  0.00      PA   C 0
ATOM    747 HB1  HSD P  50      28.223  29.866  -3.837  1.00  0.00      PA   H 0
ATOM    748 HB2  HSD P  50      27.244  28.937  -5.019  1.00  0.00      PA   H 0
ATOM    749 ND1  HSD P  50      28.560  27.617  -2.461  1.00  0.00      PA   N 0
ATOM    750 HD1  HSD P  50      29.212  28.282  -2.097  1.00  0.00      PA   H 0
ATOM    751 CG   HSD P  50      27.572  27.860  -3.393  1.00  0.00      PA   C 0
ATOM    752 CE1  HSD P  50      28.496  26.347  -2.116  1.00  0.00      PA   C 0
ATOM    753 HE1  HSD P  50      29.192  25.955  -1.374  1.00  0.00      PA   H 0
ATOM    754 NE2  HSD P  50      27.533  25.763  -2.804  1.00  0.00      PA   N 0
ATOM    755 CD2  HSD P  50      26.935  26.662  -3.607  1.00  0.00      PA   C 0
ATOM    756 HD2  HSD P  50      26.127  26.389  -4.274  1.00  0.00      PA   H 0
ATOM    757 C    HSD P  50      25.598  30.822  -4.479  1.00  0.00      PA   C 0
ATOM    758 O    HSD P  50      26.218  30.871  -5.552  1.00  0.00      PA   O 0
ATOM    759 N    PRO P  51      24.519  31.634  -4.300  1.00  0.00      PA   N 0
ATOM    760 CD   PRO P  51      24.132  32.637  -5.292  1.00  0.00      PA   C 0
ATOM    761 HD1  PRO P  51      25.018  33.257  -5.546  1.00  0.00      PA   H 0
ATOM    762 HD2  PRO P  51      23.751  32.140  -6.210  1.00  0.00      PA   H 0
ATOM    763 CA   PRO P  51      23.777  31.823  -3.071  1.00  0.00      PA   C 0
ATOM    764 HA   PRO P  51      24.389  31.610  -2.207  1.00  0.00      PA   H 0
ATOM    765 CB   PRO P  51      23.368  33.303  -3.143  1.00  0.00      PA   C 0
ATOM    766 HB1  PRO P  51      24.228  33.938  -2.839  1.00  0.00      PA   H 0
ATOM    767 HB2  PRO P  51      22.498  33.537  -2.493  1.00  0.00      PA   H 0
ATOM    768 CG   PRO P  51      23.077  33.479  -4.615  1.00  0.00      PA   C 0
ATOM    769 HG1  PRO P  51      23.120  34.546  -4.923  1.00  0.00      PA   H 0
ATOM    770 HG2  PRO P  51      22.063  33.088  -4.848  1.00  0.00      PA   H 0
ATOM    771 C    PRO P  51      22.534  30.945  -3.006  1.00  0.00      PA   C 0
ATOM    772 O    PRO P  51      22.132  30.357  -3.995  1.00  0.00      PA   O 0
ATOM    773 N    TRP P  52      21.899  30.962  -1.832  1.00  0.00      PA   N 0
ATOM    774 HN   TRP P  52      22.260  31.467  -1.052  1.00  0.00      PA   H 0
ATOM    775 CA   TRP P  52      20.588  30.398  -1.711  1.00  0.00      PA   C 0
ATOM    776 HA   TRP P  52      20.670  29.372  -2.039  1.00  0.00      PA   H 0
ATOM    777 CB   TRP P  52      20.079  30.408  -0.270  1.00  0.00      PA   C 0
ATOM    778 HB1  TRP P  52      19.005  30.127  -0.221  1.00  0.00      PA   H 0
ATOM    779 HB2  TRP P  52      20.157  31.441   0.131  1.00  0.00      PA   H 0
ATOM    780 CG   TRP P  52      20.839  29.501   0.637  1.00  0.00      PA   C 0
ATOM    781 CD1  TRP P  52      22.077  29.683   1.137  1.00  0.00      PA   C 0
ATOM    782 HD1  TRP P  52      22.698  30.540   0.922  1.00  0.00      PA   H 0
ATOM    783 NE1  TRP P  52      22.418  28.663   1.989  1.00  0.00      PA   N 0
ATOM    784 HE1  TRP P  52      23.295  28.494   2.382  1.00  0.00      PA   H 0
ATOM    785 CE2  TRP P  52      21.377  27.794   2.030  1.00  0.00      PA   C 0
ATOM    786 CD2  TRP P  52      20.362  28.285   1.207  1.00  0.00      PA   C 0
ATOM    787 CE3  TRP P  52      19.183  27.553   1.076  1.00  0.00      PA   C 0
ATOM    788 HE3  TRP P  52      18.379  27.899   0.443  1.00  0.00      PA   H 0
ATOM    789 CZ3  TRP P  52      19.069  26.369   1.762  1.00  0.00      PA   C 0
ATOM    790 HZ3  TRP P  52      18.164  25.785   1.685  1.00  0.00      PA   H 0
ATOM    791 CZ2  TRP P  52      21.262  26.586   2.726  1.00  0.00      PA   C 0
ATOM    792 HZ2  TRP P  52      22.059  26.225   3.359  1.00  0.00      PA   H 0
ATOM    793 CH2  TRP P  52      20.086  25.918   2.576  1.00  0.00      PA   C 0
ATOM    794 HH2  TRP P  52      19.948  24.991   3.112  1.00  0.00      PA   H 0
ATOM    795 C    TRP P  52      19.615  31.153  -2.606  1.00  0.00      PA   C 0
ATOM    796 O    TRP P  52      19.707  32.380  -2.752  1.00  0.00      PA   O 0
ATOM    797 N    PRO P  53      18.615  30.479  -3.178  1.00  0.00      PA   N 0
ATOM    798 CD   PRO P  53      18.410  29.029  -3.102  1.00  0.00      PA   C 0
ATOM    799 HD1  PRO P  53      19.276  28.518  -3.574  1.00  0.00      PA   H 0
ATOM    800 HD2  PRO P  53      18.288  28.694  -2.050  1.00  0.00      PA   H 0
ATOM    801 CA   PRO P  53      17.665  31.151  -4.043  1.00  0.00      PA   C 0
ATOM    802 HA   PRO P  53      18.193  31.800  -4.725  1.00  0.00      PA   H 0
ATOM    803 CB   PRO P  53      16.934  30.036  -4.766  1.00  0.00      PA   C 0
ATOM    804 HB1  PRO P  53      17.429  29.882  -5.748  1.00  0.00      PA   H 0
ATOM    805 HB2  PRO P  53      15.859  30.236  -4.964  1.00  0.00      PA   H 0
ATOM    806 CG   PRO P  53      17.160  28.858  -3.916  1.00  0.00      PA   C 0
ATOM    807 HG1  PRO P  53      17.181  27.915  -4.503  1.00  0.00      PA   H 0
ATOM    808 HG2  PRO P  53      16.312  28.778  -3.203  1.00  0.00      PA   H 0
ATOM    809 C    PRO P  53      16.665  32.002  -3.285  1.00  0.00      PA   C 0
ATOM    810 O    PRO P  53      16.292  31.706  -2.165  1.00  0.00      PA   O 0
ATOM    811 N    ASP P  54      16.199  33.052  -3.959  1.00  0.00      PA   N 0
ATOM    812 HN   ASP P  54      16.486  33.264  -4.890  1.00  0.00      PA   H 0
ATOM    813 CA   ASP P  54      15.135  33.855  -3.402  1.00  0.00      PA   C 0
ATOM    814 HA   ASP P  54      15.474  34.271  -2.465  1.00  0.00      PA   H 0
ATOM    815 CB   ASP P  54      14.753  34.977  -4.362  1.00  0.00      PA   C 0
ATOM    816 HB1  ASP P  54      13.795  35.445  -4.050  1.00  0.00      PA   H 0
ATOM    817 HB2  ASP P  54      14.597  34.557  -5.379  1.00  0.00      PA   H 0
ATOM    818 CG   ASP P  54      15.735  36.111  -4.455  1.00  0.00      PA   C 0
ATOM    819 OD1  ASP P  54      16.589  36.239  -3.579  1.00  0.00      PA   O 0
ATOM    820 OD2  ASP P  54      15.587  36.882  -5.413  1.00  0.00      PA   O 0
ATOM    821 C    ASP P  54      13.919  32.984  -3.107  1.00  0.00      PA   C 0
ATOM    822 O    ASP P  54      13.535  32.103  -3.886  1.00  0.00      PA   O 0
ATOM    823 N    GLY P  55      13.310  33.246  -1.974  1.00  0.00      PA   N 0
ATOM    824 HN   GLY P  55      13.656  33.974  -1.386  1.00  0.00      PA   H 0
ATOM    825 CA   GLY P  55      12.158  32.514  -1.539  1.00  0.00      PA   C 0
ATOM    826 HA1  GLY P  55      11.644  32.060  -2.374  1.00  0.00      PA   H 0
ATOM    827 HA2  GLY P  55      11.522  33.215  -1.020  1.00  0.00      PA   H 0
ATOM    828 C    GLY P  55      12.464  31.405  -0.542  1.00  0.00      PA   C 0
ATOM    829 O    GLY P  55      11.523  30.908   0.083  1.00  0.00      PA   O 0
ATOM    830 N    ALA P  56      13.751  31.065  -0.421  1.00  0.00      PA   N 0
ATOM    831 HN   ALA P  56      14.472  31.474  -0.975  1.00  0.00      PA   H 0
ATOM    832 CA   ALA P  56      14.137  30.057   0.578  1.00  0.00      PA   C 0
ATOM    833 HA   ALA P  56      13.543  29.166   0.437  1.00  0.00      PA   H 0
ATOM    834 CB   ALA P  56      15.602  29.746   0.425  1.00  0.00      PA   C 0
ATOM    835 HB1  ALA P  56      15.943  28.992   1.166  1.00  0.00      PA   H 0
ATOM    836 HB2  ALA P  56      15.809  29.351  -0.592  1.00  0.00      PA   H 0
ATOM    837 HB3  ALA P  56      16.219  30.661   0.556  1.00  0.00      PA   H 0
ATOM    838 C    ALA P  56      13.865  30.616   1.971  1.00  0.00      PA   C 0
ATOM    839 O    ALA P  56      14.216  31.769   2.256  1.00  0.00      PA   O 0
ATOM    840 N    ILE P  57      13.290  29.796   2.831  1.00  0.00      PA   N 0
ATOM    841 HN   ILE P  57      12.969  28.894   2.553  1.00  0.00      PA   H 0
ATOM    842 CA   ILE P  57      13.119  30.130   4.233  1.00  0.00      PA   C 0
ATOM    843 HA   ILE P  57      13.689  31.019   4.460  1.00  0.00      PA   H 0
ATOM    844 CB   ILE P  57      11.664  30.390   4.640  1.00  0.00      PA   C 0
ATOM    845 HB   ILE P  57      11.077  29.460   4.480  1.00  0.00      PA   H 0
ATOM    846 CG2  ILE P  57      11.617  30.744   6.117  1.00  0.00      PA   C 0
ATOM    847 HG21 ILE P  57      10.588  31.017   6.435  1.00  0.00      PA   H 0
ATOM    848 HG22 ILE P  57      11.937  29.899   6.763  1.00  0.00      PA   H 0
ATOM    849 HG23 ILE P  57      12.280  31.610   6.330  1.00  0.00      PA   H 0
ATOM    850 CG1  ILE P  57      11.026  31.476   3.750  1.00  0.00      PA   C 0
ATOM    851 HG11 ILE P  57      11.143  31.194   2.682  1.00  0.00      PA   H 0
ATOM    852 HG12 ILE P  57      11.593  32.420   3.899  1.00  0.00      PA   H 0
ATOM    853 CD   ILE P  57       9.565  31.699   4.006  1.00  0.00      PA   C 0
ATOM    854 HD1  ILE P  57       9.383  32.106   5.024  1.00  0.00      PA   H 0
ATOM    855 HD2  ILE P  57       9.145  32.427   3.280  1.00  0.00      PA   H 0
ATOM    856 HD3  ILE P  57       8.996  30.750   3.906  1.00  0.00      PA   H 0
ATOM    857 C    ILE P  57      13.683  28.999   5.066  1.00  0.00      PA   C 0
ATOM    858 O    ILE P  57      13.300  27.833   4.849  1.00  0.00      PA   O 0
ATOM    859 N    LEU P  58      14.581  29.335   5.960  1.00  0.00      PA   N 0
ATOM    860 HN   LEU P  58      14.867  30.287   6.032  1.00  0.00      PA   H 0
ATOM    861 CA   LEU P  58      15.142  28.445   6.952  1.00  0.00      PA   C 0
ATOM    862 HA   LEU P  58      14.881  27.422   6.724  1.00  0.00      PA   H 0
ATOM    863 CB   LEU P  58      16.661  28.588   7.020  1.00  0.00      PA   C 0
ATOM    864 HB1  LEU P  58      17.076  27.966   7.842  1.00  0.00      PA   H 0
ATOM    865 HB2  LEU P  58      16.913  29.644   7.255  1.00  0.00      PA   H 0
ATOM    866 CG   LEU P  58      17.391  28.208   5.737  1.00  0.00      PA   C 0
ATOM    867 HG   LEU P  58      16.930  28.760   4.890  1.00  0.00      PA   H 0
ATOM    868 CD1  LEU P  58      18.828  28.597   5.780  1.00  0.00      PA   C 0
ATOM    869 HD11 LEU P  58      19.371  28.011   6.552  1.00  0.00      PA   H 0
ATOM    870 HD12 LEU P  58      19.326  28.402   4.806  1.00  0.00      PA   H 0
ATOM    871 HD13 LEU P  58      18.953  29.676   6.015  1.00  0.00      PA   H 0
ATOM    872 CD2  LEU P  58      17.281  26.729   5.460  1.00  0.00      PA   C 0
ATOM    873 HD21 LEU P  58      16.221  26.424   5.323  1.00  0.00      PA   H 0
ATOM    874 HD22 LEU P  58      17.840  26.467   4.537  1.00  0.00      PA   H 0
ATOM    875 HD23 LEU P  58      17.711  26.143   6.301  1.00  0.00      PA   H 0
ATOM    876 C    LEU P  58      14.553  28.768   8.298  1.00  0.00      PA   C 0
ATOM    877 O    LEU P  58      14.437  29.946   8.641  1.00  0.00      PA   O 0
ATOM    878 N    VAL P  59      14.206  27.750   9.103  1.00  0.00      PA   N 0
ATOM    879 HN   VAL P  59      14.289  26.796   8.801  1.00  0.00      PA   H 0
ATOM    880 CA   VAL P  59      13.819  27.966  10.484  1.00  0.00      PA   C 0
ATOM    881 HA   VAL P  59      14.049  28.983  10.758  1.00  0.00      PA   H 0
ATOM    882 CB   VAL P  59      12.319  27.785  10.729  1.00  0.00      PA   C 0
ATOM    883 HB   VAL P  59      11.796  28.480  10.032  1.00  0.00      PA   H 0
ATOM    884 CG1  VAL P  59      11.836  26.359  10.408  1.00  0.00      PA   C 0
ATOM    885 HG11 VAL P  59      10.731  26.300  10.495  1.00  0.00      PA   H 0
ATOM    886 HG12 VAL P  59      12.122  26.074   9.375  1.00  0.00      PA   H 0
ATOM    887 HG13 VAL P  59      12.273  25.621  11.114  1.00  0.00      PA   H 0
ATOM    888 CG2  VAL P  59      11.958  28.178  12.175  1.00  0.00      PA   C 0
ATOM    889 HG21 VAL P  59      12.442  27.502  12.910  1.00  0.00      PA   H 0
ATOM    890 HG22 VAL P  59      12.279  29.221  12.388  1.00  0.00      PA   H 0
ATOM    891 HG23 VAL P  59      10.861  28.112  12.325  1.00  0.00      PA   H 0
ATOM    892 C    VAL P  59      14.651  27.093  11.400  1.00  0.00      PA   C 0
ATOM    893 O    VAL P  59      14.783  25.888  11.190  1.00  0.00      PA   O 0
ATOM    894 N    LYS P  60      15.236  27.696  12.454  1.00  0.00      PA   N 0
ATOM    895 HN   LYS P  60      15.172  28.694  12.554  1.00  0.00      PA   H 0
ATOM    896 CA   LYS P  60      15.795  26.964  13.576  1.00  0.00      PA   C 0
ATOM    897 HA   LYS P  60      15.958  25.932  13.290  1.00  0.00      PA   H 0
ATOM    898 CB   LYS P  60      17.141  27.502  14.120  1.00  0.00      PA   C 0
ATOM    899 HB1  LYS P  60      17.378  26.987  15.071  1.00  0.00      PA   H 0
ATOM    900 HB2  LYS P  60      17.017  28.571  14.358  1.00  0.00      PA   H 0
ATOM    901 CG   LYS P  60      18.321  27.294  13.159  1.00  0.00      PA   C 0
ATOM    902 HG1  LYS P  60      18.308  28.085  12.399  1.00  0.00      PA   H 0
ATOM    903 HG2  LYS P  60      18.231  26.340  12.619  1.00  0.00      PA   H 0
ATOM    904 CD   LYS P  60      19.626  27.321  13.960  1.00  0.00      PA   C 0
ATOM    905 HD1  LYS P  60      19.504  26.606  14.794  1.00  0.00      PA   H 0
ATOM    906 HD2  LYS P  60      19.718  28.318  14.426  1.00  0.00      PA   H 0
ATOM    907 CE   LYS P  60      20.974  26.957  13.310  1.00  0.00      PA   C 0
ATOM    908 HE1  LYS P  60      20.860  26.066  12.672  1.00  0.00      PA   H 0
ATOM    909 HE2  LYS P  60      21.613  26.646  14.147  1.00  0.00      PA   H 0
ATOM    910 NZ   LYS P  60      21.665  27.970  12.526  1.00  0.00      PA   N 0
ATOM    911 HZ   LYS P  60      21.715  27.862  11.505  1.00  0.00      PA   H 0
ATOM    912 C    LYS P  60      14.841  26.959  14.747  1.00  0.00      PA   C 0
ATOM    913 O    LYS P  60      14.471  28.007  15.280  1.00  0.00      PA   O 0
ATOM    914 N    LEU P  61      14.431  25.765  15.197  1.00  0.00      PA   N 0
ATOM    915 HN   LEU P  61      14.739  24.932  14.726  1.00  0.00      PA   H 0
ATOM    916 CA   LEU P  61      13.580  25.578  16.355  1.00  0.00      PA   C 0
ATOM    917 HA   LEU P  61      13.140  26.519  16.658  1.00  0.00      PA   H 0
ATOM    918 CB   LEU P  61      12.464  24.548  16.039  1.00  0.00      PA   C 0
ATOM    919 HB1  LEU P  61      11.807  24.414  16.925  1.00  0.00      PA   H 0
ATOM    920 HB2  LEU P  61      12.934  23.563  15.818  1.00  0.00      PA   H 0
ATOM    921 CG   LEU P  61      11.594  24.937  14.824  1.00  0.00      PA   C 0
ATOM    922 HG   LEU P  61      12.257  25.028  13.928  1.00  0.00      PA   H 0
ATOM    923 CD1  LEU P  61      10.561  23.846  14.503  1.00  0.00      PA   C 0
ATOM    924 HD11 LEU P  61       9.854  23.720  15.348  1.00  0.00      PA   H 0
ATOM    925 HD12 LEU P  61       9.980  24.117  13.596  1.00  0.00      PA   H 0
ATOM    926 HD13 LEU P  61      11.069  22.876  14.318  1.00  0.00      PA   H 0
ATOM    927 CD2  LEU P  61      10.907  26.292  15.044  1.00  0.00      PA   C 0
ATOM    928 HD21 LEU P  61      11.656  27.093  15.213  1.00  0.00      PA   H 0
ATOM    929 HD22 LEU P  61      10.320  26.571  14.145  1.00  0.00      PA   H 0
ATOM    930 HD23 LEU P  61      10.228  26.247  15.921  1.00  0.00      PA   H 0
ATOM    931 C    LEU P  61      14.434  25.088  17.505  1.00  0.00      PA   C 0
ATOM    932 O    LEU P  61      15.091  24.060  17.378  1.00  0.00      PA   O 0
ATOM    933 N    SER P  62      14.483  25.827  18.636  1.00  0.00      PA   N 0
ATOM    934 HN   SER P  62      13.951  26.675  18.706  1.00  0.00      PA   H 0
ATOM    935 CA   SER P  62      15.384  25.502  19.744  1.00  0.00      PA   C 0
ATOM    936 HA   SER P  62      15.981  24.640  19.483  1.00  0.00      PA   H 0
ATOM    937 CB   SER P  62      16.371  26.650  20.081  1.00  0.00      PA   C 0
ATOM    938 HB1  SER P  62      17.020  26.364  20.939  1.00  0.00      PA   H 0
ATOM    939 HB2  SER P  62      15.811  27.572  20.356  1.00  0.00      PA   H 0
ATOM    940 OG   SER P  62      17.221  26.936  18.973  1.00  0.00      PA   O 0
ATOM    941 HG1  SER P  62      16.691  27.490  18.356  1.00  0.00      PA   H 0
ATOM    942 C    SER P  62      14.665  25.158  21.037  1.00  0.00      PA   C 0
ATOM    943 O    SER P  62      13.775  25.879  21.489  1.00  0.00      PA   O 0
ATOM    944 N    TRP P  63      15.093  24.073  21.710  1.00  0.00      PA   N 0
ATOM    945 HN   TRP P  63      15.864  23.559  21.343  1.00  0.00      PA   H 0
ATOM    946 CA   TRP P  63      14.585  23.630  22.993  1.00  0.00      PA   C 0
ATOM    947 HA   TRP P  63      13.858  24.331  23.375  1.00  0.00      PA   H 0
ATOM    948 CB   TRP P  63      13.962  22.234  22.879  1.00  0.00      PA   C 0
ATOM    949 HB1  TRP P  63      13.603  21.912  23.880  1.00  0.00      PA   H 0
ATOM    950 HB2  TRP P  63      14.741  21.506  22.566  1.00  0.00      PA   H 0
ATOM    951 CG   TRP P  63      12.820  22.103  21.937  1.00  0.00      PA   C 0
ATOM    952 CD1  TRP P  63      11.498  22.185  22.215  1.00  0.00      PA   C 0
ATOM    953 HD1  TRP P  63      11.098  22.329  23.208  1.00  0.00      PA   H 0
ATOM    954 NE1  TRP P  63      10.760  21.997  21.090  1.00  0.00      PA   N 0
ATOM    955 HE1  TRP P  63       9.791  22.092  21.017  1.00  0.00      PA   H 0
ATOM    956 CE2  TRP P  63      11.592  21.762  20.040  1.00  0.00      PA   C 0
ATOM    957 CD2  TRP P  63      12.907  21.823  20.526  1.00  0.00      PA   C 0
ATOM    958 CE3  TRP P  63      13.967  21.584  19.663  1.00  0.00      PA   C 0
ATOM    959 HE3  TRP P  63      14.991  21.598  20.007  1.00  0.00      PA   H 0
ATOM    960 CZ3  TRP P  63      13.675  21.287  18.352  1.00  0.00      PA   C 0
ATOM    961 HZ3  TRP P  63      14.482  21.088  17.662  1.00  0.00      PA   H 0
ATOM    962 CZ2  TRP P  63      11.291  21.467  18.724  1.00  0.00      PA   C 0
ATOM    963 HZ2  TRP P  63      10.271  21.408  18.373  1.00  0.00      PA   H 0
ATOM    964 CH2  TRP P  63      12.363  21.245  17.888  1.00  0.00      PA   C 0
ATOM    965 HH2  TRP P  63      12.188  21.013  16.848  1.00  0.00      PA   H 0
ATOM    966 C    TRP P  63      15.714  23.519  23.999  1.00  0.00      PA   C 0
ATOM    967 O    TRP P  63      16.841  23.175  23.651  1.00  0.00      PA   O 0
ATOM    968 N    LYS P  64      15.379  23.776  25.268  1.00  0.00      PA   N 0
ATOM    969 HN   LYS P  64      14.437  23.995  25.510  1.00  0.00      PA   H 0
ATOM    970 CA   LYS P  64      16.308  23.448  26.333  1.00  0.00      PA   C 0
ATOM    971 HA   LYS P  64      17.262  23.910  26.128  1.00  0.00      PA   H 0
ATOM    972 CB   LYS P  64      15.773  23.941  27.664  1.00  0.00      PA   C 0
ATOM    973 HB1  LYS P  64      16.275  23.367  28.472  1.00  0.00      PA   H 0
ATOM    974 HB2  LYS P  64      14.688  23.717  27.748  1.00  0.00      PA   H 0
ATOM    975 CG   LYS P  64      16.054  25.406  27.944  1.00  0.00      PA   C 0
ATOM    976 HG1  LYS P  64      15.404  26.061  27.325  1.00  0.00      PA   H 0
ATOM    977 HG2  LYS P  64      17.100  25.604  27.627  1.00  0.00      PA   H 0
ATOM    978 CD   LYS P  64      15.978  25.728  29.449  1.00  0.00      PA   C 0
ATOM    979 HD1  LYS P  64      16.673  26.566  29.671  1.00  0.00      PA   H 0
ATOM    980 HD2  LYS P  64      16.360  24.857  30.024  1.00  0.00      PA   H 0
ATOM    981 CE   LYS P  64      14.587  26.070  29.936  1.00  0.00      PA   C 0
ATOM    982 HE1  LYS P  64      14.563  26.116  31.046  1.00  0.00      PA   H 0
ATOM    983 HE2  LYS P  64      13.851  25.308  29.602  1.00  0.00      PA   H 0
ATOM    984 NZ   LYS P  64      14.169  27.396  29.421  1.00  0.00      PA   N 0
ATOM    985 HZ1  LYS P  64      14.255  27.392  28.385  1.00  0.00      PA   H 0
ATOM    986 HZ2  LYS P  64      13.178  27.564  29.688  1.00  0.00      PA   H 0
ATOM    987 HZ3  LYS P  64      14.780  28.140  29.814  1.00  0.00      PA   H 0
ATOM    988 C    LYS P  64      16.537  21.934  26.371  1.00  0.00      PA   C 0
ATOM    989 O    LYS P  64      15.629  21.165  26.156  1.00  0.00      PA   O 0
ATOM    990 N    LYS P  65      17.770  21.540  26.649  1.00  0.00      PA   N 0
ATOM    991 HN   LYS P  65      18.514  22.191  26.777  1.00  0.00      PA   H 0
ATOM    992 CA   LYS P  65      18.092  20.138  26.813  1.00  0.00      PA   C 0
ATOM    993 HA   LYS P  65      17.663  19.542  26.021  1.00  0.00      PA   H 0
ATOM    994 CB   LYS P  65      19.604  19.946  26.929  1.00  0.00      PA   C 0
ATOM    995 HB1  LYS P  65      19.891  19.129  27.625  1.00  0.00      PA   H 0
ATOM    996 HB2  LYS P  65      20.054  20.871  27.349  1.00  0.00      PA   H 0
ATOM    997 CG   LYS P  65      20.292  19.565  25.649  1.00  0.00      PA   C 0
ATOM    998 HG1  LYS P  65      20.095  20.379  24.919  1.00  0.00      PA   H 0
ATOM    999 HG2  LYS P  65      19.835  18.639  25.239  1.00  0.00      PA   H 0
ATOM   1000 CD   LYS P  65      21.772  19.378  25.792  1.00  0.00      PA   C 0
ATOM   1001 HD1  LYS P  65      21.970  18.416  26.312  1.00  0.00      PA   H 0
ATOM   1002 HD2  LYS P  65      22.195  20.190  26.421  1.00  0.00      PA   H 0
ATOM   1003 CE   LYS P  65      22.415  19.410  24.423  1.00  0.00      PA   C 0
ATOM   1004 HE1  LYS P  65      22.328  20.425  23.981  1.00  0.00      PA   H 0
ATOM   1005 HE2  LYS P  65      21.925  18.677  23.747  1.00  0.00      PA   H 0
ATOM   1006 NZ   LYS P  65      23.847  19.074  24.484  1.00  0.00      PA   N 0
ATOM   1007 HZ1  LYS P  65      23.927  18.165  24.984  1.00  0.00      PA   H 0
ATOM   1008 HZ2  LYS P  65      24.196  18.910  23.518  1.00  0.00      PA   H 0
ATOM   1009 HZ3  LYS P  65      24.419  19.794  24.969  1.00  0.00      PA   H 0
ATOM   1010 C    LYS P  65      17.587  19.631  28.154  1.00  0.00      PA   C 0
ATOM   1011 O    LYS P  65      17.714  20.283  29.183  1.00  0.00      PA   O 0
ATOM   1012 N    SER P  66      17.041  18.449  28.107  1.00  0.00      PA   N 0
ATOM   1013 HN   SER P  66      16.880  17.986  27.239  1.00  0.00      PA   H 0
ATOM   1014 CA   SER P  66      16.644  17.697  29.269  1.00  0.00      PA   C 0
ATOM   1015 HA   SER P  66      17.080  18.118  30.163  1.00  0.00      PA   H 0
ATOM   1016 CB   SER P  66      15.134  17.679  29.373  1.00  0.00      PA   C 0
ATOM   1017 HB1  SER P  66      14.678  17.184  28.489  1.00  0.00      PA   H 0
ATOM   1018 HB2  SER P  66      14.749  18.721  29.408  1.00  0.00      PA   H 0
ATOM   1019 OG   SER P  66      14.724  16.990  30.558  1.00  0.00      PA   O 0
ATOM   1020 HG1  SER P  66      15.181  17.366  31.314  1.00  0.00      PA   H 0
ATOM   1021 C    SER P  66      17.195  16.270  29.117  1.00  0.00      PA   C 0
ATOM   1022 O    SER P  66      17.654  15.900  28.063  1.00  0.00      PA   O 0
ATOM   1023 N    THR P  67      17.180  15.440  30.157  1.00  0.00      PA   N 0
ATOM   1024 HN   THR P  67      16.760  15.720  31.017  1.00  0.00      PA   H 0
ATOM   1025 CA   THR P  67      17.638  14.063  30.022  1.00  0.00      PA   C 0
ATOM   1026 HA   THR P  67      18.058  13.889  29.042  1.00  0.00      PA   H 0
ATOM   1027 CB   THR P  67      18.767  13.740  31.000  1.00  0.00      PA   C 0
ATOM   1028 HB   THR P  67      19.054  12.672  30.889  1.00  0.00      PA   H 0
ATOM   1029 OG1  THR P  67      18.225  13.939  32.296  1.00  0.00      PA   O 0
ATOM   1030 HG1  THR P  67      17.313  13.641  32.253  1.00  0.00      PA   H 0
ATOM   1031 CG2  THR P  67      20.001  14.587  30.785  1.00  0.00      PA   C 0
ATOM   1032 HG21 THR P  67      19.778  15.666  30.930  1.00  0.00      PA   H 0
ATOM   1033 HG22 THR P  67      20.796  14.298  31.505  1.00  0.00      PA   H 0
ATOM   1034 HG23 THR P  67      20.398  14.445  29.757  1.00  0.00      PA   H 0
ATOM   1035 C    THR P  67      16.410  13.183  30.114  1.00  0.00      PA   C 0
ATOM   1036 O    THR P  67      15.494  13.429  30.889  1.00  0.00      PA   O 0
ATOM   1037 N    HSD P  68      16.406  12.153  29.275  1.00  0.00      PA   N 0
ATOM   1038 HN   HSD P  68      17.147  12.007  28.624  1.00  0.00      PA   H 0
ATOM   1039 CA   HSD P  68      15.307  11.226  29.248  1.00  0.00      PA   C 0
ATOM   1040 HA   HSD P  68      14.395  11.791  29.120  1.00  0.00      PA   H 0
ATOM   1041 CB   HSD P  68      15.464  10.293  28.057  1.00  0.00      PA   C 0
ATOM   1042 HB1  HSD P  68      16.245   9.520  28.221  1.00  0.00      PA   H 0
ATOM   1043 HB2  HSD P  68      15.768  10.896  27.175  1.00  0.00      PA   H 0
ATOM   1044 ND1  HSD P  68      13.588   8.678  28.491  1.00  0.00      PA   N 0
ATOM   1045 HD1  HSD P  68      14.034   8.240  29.271  1.00  0.00      PA   H 0
ATOM   1046 CG   HSD P  68      14.175   9.655  27.714  1.00  0.00      PA   C 0
ATOM   1047 CE1  HSD P  68      12.466   8.289  27.902  1.00  0.00      PA   C 0
ATOM   1048 HE1  HSD P  68      11.730   7.602  28.319  1.00  0.00      PA   H 0
ATOM   1049 NE2  HSD P  68      12.284   9.012  26.816  1.00  0.00      PA   N 0
ATOM   1050 CD2  HSD P  68      13.365   9.838  26.657  1.00  0.00      PA   C 0
ATOM   1051 HD2  HSD P  68      13.419  10.516  25.814  1.00  0.00      PA   H 0
ATOM   1052 C    HSD P  68      15.214  10.482  30.568  1.00  0.00      PA   C 0
ATOM   1053 O    HSD P  68      16.223   9.952  31.053  1.00  0.00      PA   O 0
ATOM   1054 N    GLU P  69      13.997  10.406  31.106  1.00  0.00      PA   N 0
ATOM   1055 HN   GLU P  69      13.175  10.768  30.673  1.00  0.00      PA   H 0
ATOM   1056 CA   GLU P  69      13.764   9.768  32.397  1.00  0.00      PA   C 0
ATOM   1057 HA   GLU P  69      14.434  10.220  33.114  1.00  0.00      PA   H 0
ATOM   1058 CB   GLU P  69      12.331  10.052  32.844  1.00  0.00      PA   C 0
ATOM   1059 HB1  GLU P  69      12.162  11.150  32.831  1.00  0.00      PA   H 0
ATOM   1060 HB2  GLU P  69      12.236   9.727  33.902  1.00  0.00      PA   H 0
ATOM   1061 CG   GLU P  69      11.238   9.369  32.043  1.00  0.00      PA   C 0
ATOM   1062 HG1  GLU P  69      10.311   9.415  32.654  1.00  0.00      PA   H 0
ATOM   1063 HG2  GLU P  69      11.438   8.287  31.889  1.00  0.00      PA   H 0
ATOM   1064 CD   GLU P  69      10.811   9.963  30.706  1.00  0.00      PA   C 0
ATOM   1065 OE1  GLU P  69      11.399  10.985  30.266  1.00  0.00      PA   O 0
ATOM   1066 OE2  GLU P  69       9.885   9.388  30.092  1.00  0.00      PA   O 0
ATOM   1067 C    GLU P  69      14.065   8.266  32.390  1.00  0.00      PA   C 0
ATOM   1068 O    GLU P  69      14.325   7.713  33.447  1.00  0.00      PA   O 0
ATOM   1069 N    LEU P  70      14.007   7.604  31.210  1.00  0.00      PA   N 0
ATOM   1070 HN   LEU P  70      13.466   8.060  30.507  1.00  0.00      PA   H 0
ATOM   1071 CA   LEU P  70      14.241   6.166  31.145  1.00  0.00      PA   C 0
ATOM   1072 HA   LEU P  70      14.153   5.719  32.124  1.00  0.00      PA   H 0
ATOM   1073 CB   LEU P  70      13.238   5.501  30.194  1.00  0.00      PA   C 0
ATOM   1074 HB1  LEU P  70      13.438   4.409  30.167  1.00  0.00      PA   H 0
ATOM   1075 HB2  LEU P  70      13.401   5.882  29.163  1.00  0.00      PA   H 0
ATOM   1076 CG   LEU P  70      11.749   5.654  30.497  1.00  0.00      PA   C 0
ATOM   1077 HG   LEU P  70      11.472   6.728  30.432  1.00  0.00      PA   H 0
ATOM   1078 CD1  LEU P  70      10.936   4.924  29.436  1.00  0.00      PA   C 0
ATOM   1079 HD11 LEU P  70      11.164   3.837  29.440  1.00  0.00      PA   H 0
ATOM   1080 HD12 LEU P  70       9.849   5.063  29.620  1.00  0.00      PA   H 0
ATOM   1081 HD13 LEU P  70      11.157   5.328  28.425  1.00  0.00      PA   H 0
ATOM   1082 CD2  LEU P  70      11.421   5.146  31.879  1.00  0.00      PA   C 0
ATOM   1083 HD21 LEU P  70      11.957   5.732  32.656  1.00  0.00      PA   H 0
ATOM   1084 HD22 LEU P  70      10.332   5.248  32.073  1.00  0.00      PA   H 0
ATOM   1085 HD23 LEU P  70      11.699   4.075  31.982  1.00  0.00      PA   H 0
ATOM   1086 C    LEU P  70      15.640   5.837  30.628  1.00  0.00      PA   C 0
ATOM   1087 O    LEU P  70      16.048   4.681  30.622  1.00  0.00      PA   O 0
ATOM   1088 N    PHE P  71      16.346   6.819  30.087  1.00  0.00      PA   N 0
ATOM   1089 HN   PHE P  71      16.041   7.766  30.151  1.00  0.00      PA   H 0
ATOM   1090 CA   PHE P  71      17.633   6.562  29.458  1.00  0.00      PA   C 0
ATOM   1091 HA   PHE P  71      18.111   5.729  29.953  1.00  0.00      PA   H 0
ATOM   1092 CB   PHE P  71      17.438   6.148  27.999  1.00  0.00      PA   C 0
ATOM   1093 HB1  PHE P  71      17.211   7.024  27.355  1.00  0.00      PA   H 0
ATOM   1094 HB2  PHE P  71      16.547   5.488  27.934  1.00  0.00      PA   H 0
ATOM   1095 CG   PHE P  71      18.590   5.388  27.388  1.00  0.00      PA   C 0
ATOM   1096 CD1  PHE P  71      19.664   6.044  26.797  1.00  0.00      PA   C 0
ATOM   1097 HD1  PHE P  71      19.686   7.124  26.781  1.00  0.00      PA   H 0
ATOM   1098 CE1  PHE P  71      20.700   5.327  26.214  1.00  0.00      PA   C 0
ATOM   1099 HE1  PHE P  71      21.524   5.842  25.741  1.00  0.00      PA   H 0
ATOM   1100 CZ   PHE P  71      20.690   3.940  26.237  1.00  0.00      PA   C 0
ATOM   1101 HZ   PHE P  71      21.504   3.388  25.789  1.00  0.00      PA   H 0
ATOM   1102 CD2  PHE P  71      18.585   4.002  27.381  1.00  0.00      PA   C 0
ATOM   1103 HD2  PHE P  71      17.752   3.475  27.822  1.00  0.00      PA   H 0
ATOM   1104 CE2  PHE P  71      19.627   3.282  26.810  1.00  0.00      PA   C 0
ATOM   1105 HE2  PHE P  71      19.600   2.202  26.820  1.00  0.00      PA   H 0
ATOM   1106 C    PHE P  71      18.487   7.806  29.633  1.00  0.00      PA   C 0
ATOM   1107 O    PHE P  71      18.395   8.748  28.869  1.00  0.00      PA   O 0
ATOM   1108 N    PRO P  72      19.245   7.913  30.737  1.00  0.00      PA   N 0
ATOM   1109 CD   PRO P  72      19.367   6.913  31.808  1.00  0.00      PA   C 0
ATOM   1110 HD1  PRO P  72      18.410   6.905  32.373  1.00  0.00      PA   H 0
ATOM   1111 HD2  PRO P  72      19.579   5.885  31.443  1.00  0.00      PA   H 0
ATOM   1112 CA   PRO P  72      19.894   9.171  31.086  1.00  0.00      PA   C 0
ATOM   1113 HA   PRO P  72      19.125   9.929  31.096  1.00  0.00      PA   H 0
ATOM   1114 CB   PRO P  72      20.483   8.947  32.484  1.00  0.00      PA   C 0
ATOM   1115 HB1  PRO P  72      19.793   9.410  33.222  1.00  0.00      PA   H 0
ATOM   1116 HB2  PRO P  72      21.489   9.393  32.640  1.00  0.00      PA   H 0
ATOM   1117 CG   PRO P  72      20.476   7.455  32.684  1.00  0.00      PA   C 0
ATOM   1118 HG1  PRO P  72      20.352   7.166  33.750  1.00  0.00      PA   H 0
ATOM   1119 HG2  PRO P  72      21.438   7.039  32.315  1.00  0.00      PA   H 0
ATOM   1120 C    PRO P  72      20.966   9.719  30.154  1.00  0.00      PA   C 0
ATOM   1121 O    PRO P  72      21.294  10.891  30.271  1.00  0.00      PA   O 0
ATOM   1122 N    SER P  73      21.495   8.916  29.248  1.00  0.00      PA   N 0
ATOM   1123 HN   SER P  73      21.244   7.952  29.221  1.00  0.00      PA   H 0
ATOM   1124 CA   SER P  73      22.473   9.412  28.299  1.00  0.00      PA   C 0
ATOM   1125 HA   SER P  73      23.030  10.226  28.740  1.00  0.00      PA   H 0
ATOM   1126 CB   SER P  73      23.460   8.316  27.953  1.00  0.00      PA   C 0
ATOM   1127 HB1  SER P  73      23.979   7.984  28.877  1.00  0.00      PA   H 0
ATOM   1128 HB2  SER P  73      24.230   8.664  27.232  1.00  0.00      PA   H 0
ATOM   1129 OG   SER P  73      22.759   7.222  27.406  1.00  0.00      PA   O 0
ATOM   1130 HG1  SER P  73      23.089   7.144  26.508  1.00  0.00      PA   H 0
ATOM   1131 C    SER P  73      21.796   9.964  27.051  1.00  0.00      PA   C 0
ATOM   1132 O    SER P  73      22.500  10.399  26.154  1.00  0.00      PA   O 0
ATOM   1133 N    ALA P  74      20.466   9.957  27.015  1.00  0.00      PA   N 0
ATOM   1134 HN   ALA P  74      19.918   9.603  27.769  1.00  0.00      PA   H 0
ATOM   1135 CA   ALA P  74      19.748  10.585  25.907  1.00  0.00      PA   C 0
ATOM   1136 HA   ALA P  74      20.389  10.671  25.042  1.00  0.00      PA   H 0
ATOM   1137 CB   ALA P  74      18.527   9.802  25.507  1.00  0.00      PA   C 0
ATOM   1138 HB1  ALA P  74      18.811   8.777  25.187  1.00  0.00      PA   H 0
ATOM   1139 HB2  ALA P  74      17.823   9.698  26.360  1.00  0.00      PA   H 0
ATOM   1140 HB3  ALA P  74      17.985  10.285  24.666  1.00  0.00      PA   H 0
ATOM   1141 C    ALA P  74      19.328  12.004  26.317  1.00  0.00      PA   C 0
ATOM   1142 O    ALA P  74      18.530  12.164  27.241  1.00  0.00      PA   O 0
ATOM   1143 N    GLU P  75      19.899  12.991  25.635  1.00  0.00      PA   N 0
ATOM   1144 HN   GLU P  75      20.577  12.818  24.925  1.00  0.00      PA   H 0
ATOM   1145 CA   GLU P  75      19.481  14.360  25.830  1.00  0.00      PA   C 0
ATOM   1146 HA   GLU P  75      19.078  14.482  26.825  1.00  0.00      PA   H 0
ATOM   1147 CB   GLU P  75      20.661  15.292  25.670  1.00  0.00      PA   C 0
ATOM   1148 HB1  GLU P  75      20.337  16.321  25.938  1.00  0.00      PA   H 0
ATOM   1149 HB2  GLU P  75      20.961  15.310  24.600  1.00  0.00      PA   H 0
ATOM   1150 CG   GLU P  75      21.855  14.924  26.482  1.00  0.00      PA   C 0
ATOM   1151 HG1  GLU P  75      22.229  13.913  26.213  1.00  0.00      PA   H 0
ATOM   1152 HG2  GLU P  75      21.594  14.900  27.562  1.00  0.00      PA   H 0
ATOM   1153 CD   GLU P  75      23.032  15.861  26.294  1.00  0.00      PA   C 0
ATOM   1154 OE1  GLU P  75      23.451  16.114  25.107  1.00  0.00      PA   O 0
ATOM   1155 OE2  GLU P  75      23.490  16.351  27.307  1.00  0.00      PA   O 0
ATOM   1156 C    GLU P  75      18.398  14.651  24.802  1.00  0.00      PA   C 0
ATOM   1157 O    GLU P  75      18.549  14.364  23.614  1.00  0.00      PA   O 0
ATOM   1158 N    VAL P  76      17.292  15.185  25.317  1.00  0.00      PA   N 0
ATOM   1159 HN   VAL P  76      17.245  15.421  26.285  1.00  0.00      PA   H 0
ATOM   1160 CA   VAL P  76      16.073  15.303  24.564  1.00  0.00      PA   C 0
ATOM   1161 HA   VAL P  76      16.322  15.235  23.515  1.00  0.00      PA   H 0
ATOM   1162 CB   VAL P  76      15.054  14.215  24.894  1.00  0.00      PA   C 0
ATOM   1163 HB   VAL P  76      14.131  14.340  24.289  1.00  0.00      PA   H 0
ATOM   1164 CG1  VAL P  76      15.588  12.827  24.574  1.00  0.00      PA   C 0
ATOM   1165 HG11 VAL P  76      16.449  12.567  25.226  1.00  0.00      PA   H 0
ATOM   1166 HG12 VAL P  76      14.797  12.063  24.735  1.00  0.00      PA   H 0
ATOM   1167 HG13 VAL P  76      15.914  12.762  23.514  1.00  0.00      PA   H 0
ATOM   1168 CG2  VAL P  76      14.656  14.257  26.358  1.00  0.00      PA   C 0
ATOM   1169 HG21 VAL P  76      13.929  13.447  26.580  1.00  0.00      PA   H 0
ATOM   1170 HG22 VAL P  76      15.532  14.102  27.023  1.00  0.00      PA   H 0
ATOM   1171 HG23 VAL P  76      14.171  15.216  26.641  1.00  0.00      PA   H 0
ATOM   1172 C    VAL P  76      15.469  16.673  24.821  1.00  0.00      PA   C 0
ATOM   1173 O    VAL P  76      15.845  17.360  25.775  1.00  0.00      PA   O 0
ATOM   1174 N    PRO P  77      14.557  17.120  23.953  1.00  0.00      PA   N 0
ATOM   1175 CD   PRO P  77      14.164  16.502  22.675  1.00  0.00      PA   C 0
ATOM   1176 HD1  PRO P  77      15.061  16.050  22.200  1.00  0.00      PA   H 0
ATOM   1177 HD2  PRO P  77      13.364  15.750  22.846  1.00  0.00      PA   H 0
ATOM   1178 CA   PRO P  77      14.005  18.455  24.103  1.00  0.00      PA   C 0
ATOM   1179 HA   PRO P  77      14.821  19.159  24.173  1.00  0.00      PA   H 0
ATOM   1180 CB   PRO P  77      13.173  18.663  22.845  1.00  0.00      PA   C 0
ATOM   1181 HB1  PRO P  77      13.271  19.697  22.451  1.00  0.00      PA   H 0
ATOM   1182 HB2  PRO P  77      12.094  18.475  23.034  1.00  0.00      PA   H 0
ATOM   1183 CG   PRO P  77      13.655  17.679  21.893  1.00  0.00      PA   C 0
ATOM   1184 HG1  PRO P  77      14.507  18.105  21.322  1.00  0.00      PA   H 0
ATOM   1185 HG2  PRO P  77      12.881  17.369  21.158  1.00  0.00      PA   H 0
ATOM   1186 C    PRO P  77      13.167  18.573  25.352  1.00  0.00      PA   C 0
ATOM   1187 O    PRO P  77      12.319  17.756  25.650  1.00  0.00      PA   O 0
ATOM   1188 N    GLY P  78      13.359  19.705  26.031  1.00  0.00      PA   N 0
ATOM   1189 HN   GLY P  78      14.151  20.275  25.828  1.00  0.00      PA   H 0
ATOM   1190 CA   GLY P  78      12.500  20.163  27.112  1.00  0.00      PA   C 0
ATOM   1191 HA1  GLY P  78      13.145  20.510  27.906  1.00  0.00      PA   H 0
ATOM   1192 HA2  GLY P  78      11.824  19.381  27.426  1.00  0.00      PA   H 0
ATOM   1193 C    GLY P  78      11.658  21.336  26.621  1.00  0.00      PA   C 0
ATOM   1194 O    GLY P  78      11.047  21.279  25.585  1.00  0.00      PA   O 0
ATOM   1195 N    ASP P  79      11.702  22.426  27.361  1.00  0.00      PA   N 0
ATOM   1196 HN   ASP P  79      12.200  22.441  28.225  1.00  0.00      PA   H 0
ATOM   1197 CA   ASP P  79      10.920  23.586  27.017  1.00  0.00      PA   C 0
ATOM   1198 HA   ASP P  79       9.895  23.272  26.883  1.00  0.00      PA   H 0
ATOM   1199 CB   ASP P  79      10.994  24.635  28.119  1.00  0.00      PA   C 0
ATOM   1200 HB1  ASP P  79      10.532  25.590  27.790  1.00  0.00      PA   H 0
ATOM   1201 HB2  ASP P  79      12.055  24.827  28.386  1.00  0.00      PA   H 0
ATOM   1202 CG   ASP P  79      10.245  24.235  29.380  1.00  0.00      PA   C 0
ATOM   1203 OD1  ASP P  79       9.290  23.414  29.288  1.00  0.00      PA   O 0
ATOM   1204 OD2  ASP P  79      10.639  24.723  30.445  1.00  0.00      PA   O 0
ATOM   1205 C    ASP P  79      11.378  24.191  25.696  1.00  0.00      PA   C 0
ATOM   1206 O    ASP P  79      12.551  24.290  25.431  1.00  0.00      PA   O 0
ATOM   1207 N    PHE P  80      10.407  24.652  24.930  1.00  0.00      PA   N 0
ATOM   1208 HN   PHE P  80       9.453  24.532  25.194  1.00  0.00      PA   H 0
ATOM   1209 CA   PHE P  80      10.652  25.351  23.686  1.00  0.00      PA   C 0
ATOM   1210 HA   PHE P  80      11.448  24.856  23.149  1.00  0.00      PA   H 0
ATOM   1211 CB   PHE P  80       9.381  25.325  22.858  1.00  0.00      PA   C 0
ATOM   1212 HB1  PHE P  80       8.532  25.745  23.438  1.00  0.00      PA   H 0
ATOM   1213 HB2  PHE P  80       9.118  24.272  22.622  1.00  0.00      PA   H 0
ATOM   1214 CG   PHE P  80       9.498  26.060  21.553  1.00  0.00      PA   C 0
ATOM   1215 CD1  PHE P  80      10.327  25.596  20.560  1.00  0.00      PA   C 0
ATOM   1216 HD1  PHE P  80      10.881  24.681  20.708  1.00  0.00      PA   H 0
ATOM   1217 CE1  PHE P  80      10.443  26.267  19.353  1.00  0.00      PA   C 0
ATOM   1218 HE1  PHE P  80      11.082  25.875  18.575  1.00  0.00      PA   H 0
ATOM   1219 CZ   PHE P  80       9.749  27.437  19.157  1.00  0.00      PA   C 0
ATOM   1220 HZ   PHE P  80       9.824  27.969  18.220  1.00  0.00      PA   H 0
ATOM   1221 CD2  PHE P  80       8.834  27.238  21.356  1.00  0.00      PA   C 0
ATOM   1222 HD2  PHE P  80       8.188  27.621  22.132  1.00  0.00      PA   H 0
ATOM   1223 CE2  PHE P  80       8.959  27.925  20.175  1.00  0.00      PA   C 0
ATOM   1224 HE2  PHE P  80       8.392  28.833  20.029  1.00  0.00      PA   H 0
ATOM   1225 C    PHE P  80      11.083  26.778  23.982  1.00  0.00      PA   C 0
ATOM   1226 O    PHE P  80      10.432  27.464  24.789  1.00  0.00      PA   O 0
ATOM   1227 N    THR P  81      12.194  27.194  23.345  1.00  0.00      PA   N 0
ATOM   1228 HN   THR P  81      12.624  26.619  22.653  1.00  0.00      PA   H 0
ATOM   1229 CA   THR P  81      12.716  28.516  23.639  1.00  0.00      PA   C 0
ATOM   1230 HA   THR P  81      12.204  28.938  24.491  1.00  0.00      PA   H 0
ATOM   1231 CB   THR P  81      14.179  28.479  24.058  1.00  0.00      PA   C 0
ATOM   1232 HB   THR P  81      14.521  29.506  24.310  1.00  0.00      PA   H 0
ATOM   1233 OG1  THR P  81      14.960  28.016  22.977  1.00  0.00      PA   O 0
ATOM   1234 HG1  THR P  81      14.617  27.141  22.783  1.00  0.00      PA   H 0
ATOM   1235 CG2  THR P  81      14.400  27.594  25.262  1.00  0.00      PA   C 0
ATOM   1236 HG21 THR P  81      13.785  27.951  26.115  1.00  0.00      PA   H 0
ATOM   1237 HG22 THR P  81      14.125  26.539  25.050  1.00  0.00      PA   H 0
ATOM   1238 HG23 THR P  81      15.471  27.617  25.557  1.00  0.00      PA   H 0
ATOM   1239 C    THR P  81      12.489  29.522  22.523  1.00  0.00      PA   C 0
ATOM   1240 O    THR P  81      12.118  30.654  22.826  1.00  0.00      PA   O 0
ATOM   1241 N    GLN P  82      12.752  29.193  21.254  1.00  0.00      PA   N 0
ATOM   1242 HN   GLN P  82      13.063  28.282  20.991  1.00  0.00      PA   H 0
ATOM   1243 CA   GLN P  82      12.688  30.195  20.220  1.00  0.00      PA   C 0
ATOM   1244 HA   GLN P  82      11.758  30.735  20.337  1.00  0.00      PA   H 0
ATOM   1245 CB   GLN P  82      13.866  31.218  20.263  1.00  0.00      PA   C 0
ATOM   1246 HB1  GLN P  82      13.761  31.804  21.203  1.00  0.00      PA   H 0
ATOM   1247 HB2  GLN P  82      13.777  31.937  19.418  1.00  0.00      PA   H 0
ATOM   1248 CG   GLN P  82      15.276  30.579  20.247  1.00  0.00      PA   C 0
ATOM   1249 HG1  GLN P  82      15.424  30.018  19.304  1.00  0.00      PA   H 0
ATOM   1250 HG2  GLN P  82      15.382  29.868  21.092  1.00  0.00      PA   H 0
ATOM   1251 CD   GLN P  82      16.384  31.626  20.415  1.00  0.00      PA   C 0
ATOM   1252 OE1  GLN P  82      16.392  32.383  21.389  1.00  0.00      PA   O 0
ATOM   1253 NE2  GLN P  82      17.343  31.687  19.473  1.00  0.00      PA   N 0
ATOM   1254 HE21 GLN P  82      18.135  32.267  19.647  1.00  0.00      PA   H 0
ATOM   1255 HE22 GLN P  82      17.093  31.418  18.534  1.00  0.00      PA   H 0
ATOM   1256 C    GLN P  82      12.614  29.560  18.859  1.00  0.00      PA   C 0
ATOM   1257 O    GLN P  82      13.065  28.434  18.635  1.00  0.00      PA   O 0
ATOM   1258 N    ALA P  83      12.014  30.309  17.925  1.00  0.00      PA   N 0
ATOM   1259 HN   ALA P  83      11.620  31.191  18.171  1.00  0.00      PA   H 0
ATOM   1260 CA   ALA P  83      12.034  30.019  16.511  1.00  0.00      PA   C 0
ATOM   1261 HA   ALA P  83      12.591  29.112  16.327  1.00  0.00      PA   H 0
ATOM   1262 CB   ALA P  83      10.638  29.854  15.950  1.00  0.00      PA   C 0
ATOM   1263 HB1  ALA P  83      10.121  28.990  16.420  1.00  0.00      PA   H 0
ATOM   1264 HB2  ALA P  83      10.022  30.760  16.133  1.00  0.00      PA   H 0
ATOM   1265 HB3  ALA P  83      10.668  29.666  14.855  1.00  0.00      PA   H 0
ATOM   1266 C    ALA P  83      12.758  31.153  15.805  1.00  0.00      PA   C 0
ATOM   1267 O    ALA P  83      12.336  32.305  15.899  1.00  0.00      PA   O 0
ATOM   1268 N    ASP P  84      13.875  30.858  15.120  1.00  0.00      PA   N 0
ATOM   1269 HN   ASP P  84      14.222  29.919  15.094  1.00  0.00      PA   H 0
ATOM   1270 CA   ASP P  84      14.655  31.848  14.407  1.00  0.00      PA   C 0
ATOM   1271 HA   ASP P  84      14.274  32.840  14.609  1.00  0.00      PA   H 0
ATOM   1272 CB   ASP P  84      16.173  31.828  14.745  1.00  0.00      PA   C 0
ATOM   1273 HB1  ASP P  84      16.674  32.628  14.169  1.00  0.00      PA   H 0
ATOM   1274 HB2  ASP P  84      16.620  30.855  14.455  1.00  0.00      PA   H 0
ATOM   1275 CG   ASP P  84      16.498  32.055  16.205  1.00  0.00      PA   C 0
ATOM   1276 OD1  ASP P  84      15.973  31.327  17.082  1.00  0.00      PA   O 0
ATOM   1277 OD2  ASP P  84      17.384  32.909  16.492  1.00  0.00      PA   O 0
ATOM   1278 C    ASP P  84      14.486  31.585  12.921  1.00  0.00      PA   C 0
ATOM   1279 O    ASP P  84      14.699  30.471  12.451  1.00  0.00      PA   O 0
ATOM   1280 N    PHE P  85      14.076  32.604  12.148  1.00  0.00      PA   N 0
ATOM   1281 HN   PHE P  85      13.926  33.512  12.556  1.00  0.00      PA   H 0
ATOM   1282 CA   PHE P  85      13.796  32.498  10.731  1.00  0.00      PA   C 0
ATOM   1283 HA   PHE P  85      13.926  31.474  10.413  1.00  0.00      PA   H 0
ATOM   1284 CB   PHE P  85      12.351  32.955  10.384  1.00  0.00      PA   C 0
ATOM   1285 HB1  PHE P  85      12.206  33.005   9.282  1.00  0.00      PA   H 0
ATOM   1286 HB2  PHE P  85      12.166  33.968  10.804  1.00  0.00      PA   H 0
ATOM   1287 CG   PHE P  85      11.318  32.012  10.942  1.00  0.00      PA   C 0
ATOM   1288 CD1  PHE P  85      10.860  32.144  12.264  1.00  0.00      PA   C 0
ATOM   1289 HD1  PHE P  85      11.307  32.889  12.906  1.00  0.00      PA   H 0
ATOM   1290 CE1  PHE P  85       9.829  31.332  12.749  1.00  0.00      PA   C 0
ATOM   1291 HE1  PHE P  85       9.479  31.454  13.764  1.00  0.00      PA   H 0
ATOM   1292 CZ   PHE P  85       9.248  30.367  11.918  1.00  0.00      PA   C 0
ATOM   1293 HZ   PHE P  85       8.458  29.733  12.297  1.00  0.00      PA   H 0
ATOM   1294 CD2  PHE P  85      10.728  31.038  10.119  1.00  0.00      PA   C 0
ATOM   1295 HD2  PHE P  85      11.073  30.923   9.102  1.00  0.00      PA   H 0
ATOM   1296 CE2  PHE P  85       9.701  30.215  10.602  1.00  0.00      PA   C 0
ATOM   1297 HE2  PHE P  85       9.263  29.464   9.961  1.00  0.00      PA   H 0
ATOM   1298 C    PHE P  85      14.751  33.345   9.909  1.00  0.00      PA   C 0
ATOM   1299 O    PHE P  85      15.082  34.473  10.276  1.00  0.00      PA   O 0
ATOM   1300 N    MET P  86      15.184  32.809   8.752  1.00  0.00      PA   N 0
ATOM   1301 HN   MET P  86      14.959  31.854   8.540  1.00  0.00      PA   H 0
ATOM   1302 CA   MET P  86      15.900  33.539   7.720  1.00  0.00      PA   C 0
ATOM   1303 HA   MET P  86      15.888  34.592   7.957  1.00  0.00      PA   H 0
ATOM   1304 CB   MET P  86      17.387  33.110   7.614  1.00  0.00      PA   C 0
ATOM   1305 HB1  MET P  86      17.810  33.438   6.644  1.00  0.00      PA   H 0
ATOM   1306 HB2  MET P  86      17.448  32.001   7.641  1.00  0.00      PA   H 0
ATOM   1307 CG   MET P  86      18.282  33.728   8.707  1.00  0.00      PA   C 0
ATOM   1308 HG1  MET P  86      17.785  33.603   9.693  1.00  0.00      PA   H 0
ATOM   1309 HG2  MET P  86      18.343  34.823   8.520  1.00  0.00      PA   H 0
ATOM   1310 SD   MET P  86      19.963  33.027   8.811  1.00  0.00      PA   S 0
ATOM   1311 CE   MET P  86      20.583  33.489   7.168  1.00  0.00      PA   C 0
ATOM   1312 HE1  MET P  86      20.038  32.951   6.364  1.00  0.00      PA   H 0
ATOM   1313 HE2  MET P  86      20.480  34.580   6.986  1.00  0.00      PA   H 0
ATOM   1314 HE3  MET P  86      21.659  33.227   7.064  1.00  0.00      PA   H 0
ATOM   1315 C    MET P  86      15.191  33.387   6.380  1.00  0.00      PA   C 0
ATOM   1316 O    MET P  86      14.954  32.270   5.925  1.00  0.00      PA   O 0
ATOM   1317 N    VAL P  87      14.805  34.511   5.733  1.00  0.00      PA   N 0
ATOM   1318 HN   VAL P  87      14.978  35.387   6.176  1.00  0.00      PA   H 0
ATOM   1319 CA   VAL P  87      14.016  34.542   4.516  1.00  0.00      PA   C 0
ATOM   1320 HA   VAL P  87      13.747  33.541   4.212  1.00  0.00      PA   H 0
ATOM   1321 CB   VAL P  87      12.741  35.385   4.719  1.00  0.00      PA   C 0
ATOM   1322 HB   VAL P  87      13.057  36.417   4.982  1.00  0.00      PA   H 0
ATOM   1323 CG1  VAL P  87      11.952  35.465   3.426  1.00  0.00      PA   C 0
ATOM   1324 HG11 VAL P  87      12.511  36.002   2.630  1.00  0.00      PA   H 0
ATOM   1325 HG12 VAL P  87      11.699  34.451   3.050  1.00  0.00      PA   H 0
ATOM   1326 HG13 VAL P  87      11.002  36.016   3.594  1.00  0.00      PA   H 0
ATOM   1327 CG2  VAL P  87      11.898  34.900   5.879  1.00  0.00      PA   C 0
ATOM   1328 HG21 VAL P  87      11.584  33.846   5.723  1.00  0.00      PA   H 0
ATOM   1329 HG22 VAL P  87      12.457  34.958   6.838  1.00  0.00      PA   H 0
ATOM   1330 HG23 VAL P  87      10.984  35.524   5.984  1.00  0.00      PA   H 0
ATOM   1331 C    VAL P  87      14.882  35.154   3.423  1.00  0.00      PA   C 0
ATOM   1332 O    VAL P  87      15.284  36.322   3.534  1.00  0.00      PA   O 0
ATOM   1333 N    LYS P  88      15.124  34.446   2.330  1.00  0.00      PA   N 0
ATOM   1334 HN   LYS P  88      14.803  33.507   2.237  1.00  0.00      PA   H 0
ATOM   1335 CA   LYS P  88      16.007  34.959   1.302  1.00  0.00      PA   C 0
ATOM   1336 HA   LYS P  88      16.760  35.576   1.769  1.00  0.00      PA   H 0
ATOM   1337 CB   LYS P  88      16.693  33.833   0.542  1.00  0.00      PA   C 0
ATOM   1338 HB1  LYS P  88      15.945  33.274  -0.059  1.00  0.00      PA   H 0
ATOM   1339 HB2  LYS P  88      17.112  33.104   1.268  1.00  0.00      PA   H 0
ATOM   1340 CG   LYS P  88      17.824  34.314  -0.353  1.00  0.00      PA   C 0
ATOM   1341 HG1  LYS P  88      17.472  35.132  -1.018  1.00  0.00      PA   H 0
ATOM   1342 HG2  LYS P  88      18.126  33.473  -1.014  1.00  0.00      PA   H 0
ATOM   1343 CD   LYS P  88      19.050  34.770   0.447  1.00  0.00      PA   C 0
ATOM   1344 HD1  LYS P  88      19.532  33.876   0.898  1.00  0.00      PA   H 0
ATOM   1345 HD2  LYS P  88      18.728  35.404   1.300  1.00  0.00      PA   H 0
ATOM   1346 CE   LYS P  88      20.051  35.567  -0.343  1.00  0.00      PA   C 0
ATOM   1347 HE1  LYS P  88      20.735  36.112   0.342  1.00  0.00      PA   H 0
ATOM   1348 HE2  LYS P  88      19.550  36.305  -1.005  1.00  0.00      PA   H 0
ATOM   1349 NZ   LYS P  88      20.887  34.676  -1.174  1.00  0.00      PA   N 0
ATOM   1350 HZ1  LYS P  88      20.306  34.004  -1.715  1.00  0.00      PA   H 0
ATOM   1351 HZ2  LYS P  88      21.429  35.251  -1.850  1.00  0.00      PA   H 0
ATOM   1352 HZ3  LYS P  88      21.555  34.146  -0.578  1.00  0.00      PA   H 0
ATOM   1353 C    LYS P  88      15.222  35.832   0.319  1.00  0.00      PA   C 0
ATOM   1354 O    LYS P  88      14.236  35.407  -0.293  1.00  0.00      PA   O 0
ATOM   1355 N    ASP P  89      15.679  37.067   0.175  1.00  0.00      PA   N 0
ATOM   1356 HN   ASP P  89      16.452  37.391   0.714  1.00  0.00      PA   H 0
ATOM   1357 CA   ASP P  89      15.213  37.932  -0.877  1.00  0.00      PA   C 0
ATOM   1358 HA   ASP P  89      15.114  37.352  -1.783  1.00  0.00      PA   H 0
ATOM   1359 CB   ASP P  89      13.886  38.572  -0.532  1.00  0.00      PA   C 0
ATOM   1360 HB1  ASP P  89      13.999  39.275   0.321  1.00  0.00      PA   H 0
ATOM   1361 HB2  ASP P  89      13.163  37.787  -0.225  1.00  0.00      PA   H 0
ATOM   1362 CG   ASP P  89      13.267  39.349  -1.686  1.00  0.00      PA   C 0
ATOM   1363 OD1  ASP P  89      14.026  40.013  -2.445  1.00  0.00      PA   O 0
ATOM   1364 OD2  ASP P  89      12.056  39.371  -1.721  1.00  0.00      PA   O 0
ATOM   1365 C    ASP P  89      16.320  38.958  -1.121  1.00  0.00      PA   C 0
ATOM   1366 O    ASP P  89      16.491  39.910  -0.374  1.00  0.00      PA   O 0
ATOM   1367 N    ALA P  90      17.125  38.702  -2.146  1.00  0.00      PA   N 0
ATOM   1368 HN   ALA P  90      16.960  37.915  -2.736  1.00  0.00      PA   H 0
ATOM   1369 CA   ALA P  90      18.348  39.453  -2.358  1.00  0.00      PA   C 0
ATOM   1370 HA   ALA P  90      18.966  39.339  -1.480  1.00  0.00      PA   H 0
ATOM   1371 CB   ALA P  90      19.076  38.900  -3.541  1.00  0.00      PA   C 0
ATOM   1372 HB1  ALA P  90      20.058  39.398  -3.689  1.00  0.00      PA   H 0
ATOM   1373 HB2  ALA P  90      19.259  37.813  -3.403  1.00  0.00      PA   H 0
ATOM   1374 HB3  ALA P  90      18.477  39.013  -4.470  1.00  0.00      PA   H 0
ATOM   1375 C    ALA P  90      18.085  40.935  -2.528  1.00  0.00      PA   C 0
ATOM   1376 O    ALA P  90      18.893  41.709  -2.050  1.00  0.00      PA   O 0
ATOM   1377 N    ALA P  91      16.957  41.311  -3.136  1.00  0.00      PA   N 0
ATOM   1378 HN   ALA P  91      16.319  40.643  -3.510  1.00  0.00      PA   H 0
ATOM   1379 CA   ALA P  91      16.694  42.713  -3.346  1.00  0.00      PA   C 0
ATOM   1380 HA   ALA P  91      17.627  43.233  -3.505  1.00  0.00      PA   H 0
ATOM   1381 CB   ALA P  91      15.878  42.891  -4.599  1.00  0.00      PA   C 0
ATOM   1382 HB1  ALA P  91      14.889  42.395  -4.502  1.00  0.00      PA   H 0
ATOM   1383 HB2  ALA P  91      15.712  43.966  -4.828  1.00  0.00      PA   H 0
ATOM   1384 HB3  ALA P  91      16.400  42.428  -5.464  1.00  0.00      PA   H 0
ATOM   1385 C    ALA P  91      16.051  43.351  -2.123  1.00  0.00      PA   C 0
ATOM   1386 O    ALA P  91      16.482  44.439  -1.712  1.00  0.00      PA   O 0
ATOM   1387 N    LYS P  92      15.037  42.695  -1.544  1.00  0.00      PA   N 0
ATOM   1388 HN   LYS P  92      14.748  41.802  -1.880  1.00  0.00      PA   H 0
ATOM   1389 CA   LYS P  92      14.288  43.278  -0.447  1.00  0.00      PA   C 0
ATOM   1390 HA   LYS P  92      13.966  44.264  -0.748  1.00  0.00      PA   H 0
ATOM   1391 CB   LYS P  92      13.055  42.423  -0.141  1.00  0.00      PA   C 0
ATOM   1392 HB1  LYS P  92      13.379  41.445   0.273  1.00  0.00      PA   H 0
ATOM   1393 HB2  LYS P  92      12.577  42.211  -1.121  1.00  0.00      PA   H 0
ATOM   1394 CG   LYS P  92      12.033  43.062   0.797  1.00  0.00      PA   C 0
ATOM   1395 HG1  LYS P  92      11.735  44.052   0.390  1.00  0.00      PA   H 0
ATOM   1396 HG2  LYS P  92      12.524  43.250   1.776  1.00  0.00      PA   H 0
ATOM   1397 CD   LYS P  92      10.814  42.205   1.027  1.00  0.00      PA   C 0
ATOM   1398 HD1  LYS P  92      10.191  42.711   1.795  1.00  0.00      PA   H 0
ATOM   1399 HD2  LYS P  92      11.148  41.239   1.464  1.00  0.00      PA   H 0
ATOM   1400 CE   LYS P  92      10.002  41.942  -0.221  1.00  0.00      PA   C 0
ATOM   1401 HE1  LYS P  92      10.568  41.325  -0.951  1.00  0.00      PA   H 0
ATOM   1402 HE2  LYS P  92       9.729  42.902  -0.710  1.00  0.00      PA   H 0
ATOM   1403 NZ   LYS P  92       8.747  41.221   0.100  1.00  0.00      PA   N 0
ATOM   1404 HZ1  LYS P  92       9.020  40.279   0.446  1.00  0.00      PA   H 0
ATOM   1405 HZ2  LYS P  92       8.222  41.724   0.843  1.00  0.00      PA   H 0
ATOM   1406 HZ3  LYS P  92       8.174  41.109  -0.761  1.00  0.00      PA   H 0
ATOM   1407 C    LYS P  92      15.183  43.451   0.781  1.00  0.00      PA   C 0
ATOM   1408 O    LYS P  92      15.064  44.453   1.509  1.00  0.00      PA   O 0
ATOM   1409 N    TYR P  93      16.060  42.468   1.042  1.00  0.00      PA   N 0
ATOM   1410 HN   TYR P  93      16.126  41.667   0.452  1.00  0.00      PA   H 0
ATOM   1411 CA   TYR P  93      16.852  42.464   2.268  1.00  0.00      PA   C 0
ATOM   1412 HA   TYR P  93      16.578  43.299   2.896  1.00  0.00      PA   H 0
ATOM   1413 CB   TYR P  93      16.643  41.182   3.080  1.00  0.00      PA   C 0
ATOM   1414 HB1  TYR P  93      17.280  41.188   3.990  1.00  0.00      PA   H 0
ATOM   1415 HB2  TYR P  93      16.912  40.294   2.469  1.00  0.00      PA   H 0
ATOM   1416 CG   TYR P  93      15.227  41.035   3.556  1.00  0.00      PA   C 0
ATOM   1417 CD1  TYR P  93      14.690  41.930   4.462  1.00  0.00      PA   C 0
ATOM   1418 HD1  TYR P  93      15.314  42.707   4.878  1.00  0.00      PA   H 0
ATOM   1419 CE1  TYR P  93      13.373  41.838   4.861  1.00  0.00      PA   C 0
ATOM   1420 HE1  TYR P  93      12.977  42.539   5.581  1.00  0.00      PA   H 0
ATOM   1421 CZ   TYR P  93      12.558  40.860   4.317  1.00  0.00      PA   C 0
ATOM   1422 OH   TYR P  93      11.250  40.773   4.697  1.00  0.00      PA   O 0
ATOM   1423 HH   TYR P  93      10.843  40.049   4.215  1.00  0.00      PA   H 0
ATOM   1424 CD2  TYR P  93      14.398  40.067   3.026  1.00  0.00      PA   C 0
ATOM   1425 HD2  TYR P  93      14.809  39.362   2.319  1.00  0.00      PA   H 0
ATOM   1426 CE2  TYR P  93      13.077  39.961   3.408  1.00  0.00      PA   C 0
ATOM   1427 HE2  TYR P  93      12.460  39.181   2.986  1.00  0.00      PA   H 0
ATOM   1428 C    TYR P  93      18.320  42.665   1.950  1.00  0.00      PA   C 0
ATOM   1429 O    TYR P  93      19.179  42.152   2.652  1.00  0.00      PA   O 0
ATOM   1430 N    ALA P  94      18.597  43.494   0.939  1.00  0.00      PA   N 0
ATOM   1431 HN   ALA P  94      17.870  43.890   0.383  1.00  0.00      PA   H 0
ATOM   1432 CA   ALA P  94      19.973  43.724   0.530  1.00  0.00      PA   C 0
ATOM   1433 HA   ALA P  94      20.408  42.765   0.290  1.00  0.00      PA   H 0
ATOM   1434 CB   ALA P  94      20.014  44.586  -0.696  1.00  0.00      PA   C 0
ATOM   1435 HB1  ALA P  94      19.412  44.130  -1.511  1.00  0.00      PA   H 0
ATOM   1436 HB2  ALA P  94      19.592  45.594  -0.496  1.00  0.00      PA   H 0
ATOM   1437 HB3  ALA P  94      21.052  44.707  -1.073  1.00  0.00      PA   H 0
ATOM   1438 C    ALA P  94      20.813  44.313   1.675  1.00  0.00      PA   C 0
ATOM   1439 O    ALA P  94      21.999  44.004   1.777  1.00  0.00      PA   O 0
ATOM   1440 N    SER P  95      20.216  45.103   2.579  1.00  0.00      PA   N 0
ATOM   1441 HN   SER P  95      19.244  45.313   2.507  1.00  0.00      PA   H 0
ATOM   1442 CA   SER P  95      20.995  45.737   3.631  1.00  0.00      PA   C 0
ATOM   1443 HA   SER P  95      21.900  46.131   3.192  1.00  0.00      PA   H 0
ATOM   1444 CB   SER P  95      20.262  46.910   4.254  1.00  0.00      PA   C 0
ATOM   1445 HB1  SER P  95      19.949  47.628   3.466  1.00  0.00      PA   H 0
ATOM   1446 HB2  SER P  95      20.937  47.451   4.951  1.00  0.00      PA   H 0
ATOM   1447 OG   SER P  95      19.120  46.473   4.988  1.00  0.00      PA   O 0
ATOM   1448 HG1  SER P  95      18.406  46.413   4.350  1.00  0.00      PA   H 0
ATOM   1449 C    SER P  95      21.433  44.749   4.706  1.00  0.00      PA   C 0
ATOM   1450 O    SER P  95      22.360  45.067   5.447  1.00  0.00      PA   O 0
ATOM   1451 N    THR P  96      20.808  43.560   4.760  1.00  0.00      PA   N 0
ATOM   1452 HN   THR P  96      20.055  43.327   4.150  1.00  0.00      PA   H 0
ATOM   1453 CA   THR P  96      21.229  42.547   5.716  1.00  0.00      PA   C 0
ATOM   1454 HA   THR P  96      22.107  42.863   6.260  1.00  0.00      PA   H 0
ATOM   1455 CB   THR P  96      20.133  42.258   6.754  1.00  0.00      PA   C 0
ATOM   1456 HB   THR P  96      20.425  41.389   7.382  1.00  0.00      PA   H 0
ATOM   1457 OG1  THR P  96      18.913  41.959   6.090  1.00  0.00      PA   O 0
ATOM   1458 HG1  THR P  96      18.919  41.019   5.894  1.00  0.00      PA   H 0
ATOM   1459 CG2  THR P  96      19.844  43.402   7.689  1.00  0.00      PA   C 0
ATOM   1460 HG21 THR P  96      19.526  44.309   7.132  1.00  0.00      PA   H 0
ATOM   1461 HG22 THR P  96      19.038  43.136   8.405  1.00  0.00      PA   H 0
ATOM   1462 HG23 THR P  96      20.750  43.662   8.277  1.00  0.00      PA   H 0
ATOM   1463 C    THR P  96      21.636  41.271   4.971  1.00  0.00      PA   C 0
ATOM   1464 O    THR P  96      21.222  40.176   5.312  1.00  0.00      PA   O 0
ATOM   1465 N    GLY P  97      22.456  41.431   3.929  1.00  0.00      PA   N 0
ATOM   1466 HN   GLY P  97      22.789  42.339   3.686  1.00  0.00      PA   H 0
ATOM   1467 CA   GLY P  97      23.078  40.298   3.259  1.00  0.00      PA   C 0
ATOM   1468 HA1  GLY P  97      23.490  39.629   4.000  1.00  0.00      PA   H 0
ATOM   1469 HA2  GLY P  97      23.838  40.690   2.599  1.00  0.00      PA   H 0
ATOM   1470 C    GLY P  97      22.128  39.481   2.400  1.00  0.00      PA   C 0
ATOM   1471 O    GLY P  97      22.462  38.362   1.996  1.00  0.00      PA   O 0
ATOM   1472 N    GLY P  98      20.983  40.056   2.065  1.00  0.00      PA   N 0
ATOM   1473 HN   GLY P  98      20.744  40.956   2.421  1.00  0.00      PA   H 0
ATOM   1474 CA   GLY P  98      19.982  39.391   1.242  1.00  0.00      PA   C 0
ATOM   1475 HA1  GLY P  98      20.467  38.782   0.494  1.00  0.00      PA   H 0
ATOM   1476 HA2  GLY P  98      19.360  40.156   0.802  1.00  0.00      PA   H 0
ATOM   1477 C    GLY P  98      19.054  38.481   2.032  1.00  0.00      PA   C 0
ATOM   1478 O    GLY P  98      18.232  37.798   1.430  1.00  0.00      PA   O 0
ATOM   1479 N    TRP P  99      19.146  38.501   3.364  1.00  0.00      PA   N 0
ATOM   1480 HN   TRP P  99      19.832  39.058   3.825  1.00  0.00      PA   H 0
ATOM   1481 CA   TRP P  99      18.289  37.687   4.201  1.00  0.00      PA   C 0
ATOM   1482 HA   TRP P  99      17.599  37.108   3.605  1.00  0.00      PA   H 0
ATOM   1483 CB   TRP P  99      19.121  36.752   5.043  1.00  0.00      PA   C 0
ATOM   1484 HB1  TRP P  99      18.497  36.267   5.824  1.00  0.00      PA   H 0
ATOM   1485 HB2  TRP P  99      19.890  37.342   5.585  1.00  0.00      PA   H 0
ATOM   1486 CG   TRP P  99      19.809  35.654   4.305  1.00  0.00      PA   C 0
ATOM   1487 CD1  TRP P  99      21.103  35.652   3.897  1.00  0.00      PA   C 0
ATOM   1488 HD1  TRP P  99      21.785  36.474   4.058  1.00  0.00      PA   H 0
ATOM   1489 NE1  TRP P  99      21.425  34.470   3.323  1.00  0.00      PA   N 0
ATOM   1490 HE1  TRP P  99      22.317  34.097   3.191  1.00  0.00      PA   H 0
ATOM   1491 CE2  TRP P  99      20.333  33.659   3.355  1.00  0.00      PA   C 0
ATOM   1492 CD2  TRP P  99      19.278  34.372   3.940  1.00  0.00      PA   C 0
ATOM   1493 CE3  TRP P  99      18.054  33.752   4.108  1.00  0.00      PA   C 0
ATOM   1494 HE3  TRP P  99      17.236  34.285   4.570  1.00  0.00      PA   H 0
ATOM   1495 CZ3  TRP P  99      17.885  32.449   3.657  1.00  0.00      PA   C 0
ATOM   1496 HZ3  TRP P  99      16.934  31.954   3.784  1.00  0.00      PA   H 0
ATOM   1497 CZ2  TRP P  99      20.187  32.335   2.922  1.00  0.00      PA   C 0
ATOM   1498 HZ2  TRP P  99      21.026  31.798   2.505  1.00  0.00      PA   H 0
ATOM   1499 CH2  TRP P  99      18.950  31.762   3.083  1.00  0.00      PA   C 0
ATOM   1500 HH2  TRP P  99      18.808  30.735   2.780  1.00  0.00      PA   H 0
ATOM   1501 C    TRP P  99      17.465  38.567   5.132  1.00  0.00      PA   C 0
ATOM   1502 O    TRP P  99      18.000  39.484   5.759  1.00  0.00      PA   O 0
ATOM   1503 N    GLY P 100      16.192  38.215   5.285  1.00  0.00      PA   N 0
ATOM   1504 HN   GLY P 100      15.819  37.495   4.706  1.00  0.00      PA   H 0
ATOM   1505 CA   GLY P 100      15.313  38.786   6.275  1.00  0.00      PA   C 0
ATOM   1506 HA1  GLY P 100      14.310  38.732   5.878  1.00  0.00      PA   H 0
ATOM   1507 HA2  GLY P 100      15.614  39.794   6.519  1.00  0.00      PA   H 0
ATOM   1508 C    GLY P 100      15.346  37.927   7.518  1.00  0.00      PA   C 0
ATOM   1509 O    GLY P 100      15.014  36.754   7.452  1.00  0.00      PA   O 0
ATOM   1510 N    TYR P 101      15.799  38.502   8.636  1.00  0.00      PA   N 0
ATOM   1511 HN   TYR P 101      16.111  39.459   8.606  1.00  0.00      PA   H 0
ATOM   1512 CA   TYR P 101      15.927  37.826   9.906  1.00  0.00      PA   C 0
ATOM   1513 HA   TYR P 101      15.993  36.757   9.747  1.00  0.00      PA   H 0
ATOM   1514 CB   TYR P 101      17.188  38.314  10.670  1.00  0.00      PA   C 0
ATOM   1515 HB1  TYR P 101      17.206  37.944  11.714  1.00  0.00      PA   H 0
ATOM   1516 HB2  TYR P 101      17.192  39.423  10.708  1.00  0.00      PA   H 0
ATOM   1517 CG   TYR P 101      18.458  37.857   9.999  1.00  0.00      PA   C 0
ATOM   1518 CD1  TYR P 101      19.043  38.605   8.963  1.00  0.00      PA   C 0
ATOM   1519 HD1  TYR P 101      18.552  39.495   8.601  1.00  0.00      PA   H 0
ATOM   1520 CE1  TYR P 101      20.256  38.205   8.388  1.00  0.00      PA   C 0
ATOM   1521 HE1  TYR P 101      20.679  38.779   7.579  1.00  0.00      PA   H 0
ATOM   1522 CZ   TYR P 101      20.910  37.064   8.861  1.00  0.00      PA   C 0
ATOM   1523 OH   TYR P 101      22.115  36.640   8.274  1.00  0.00      PA   O 0
ATOM   1524 HH   TYR P 101      22.316  35.775   8.649  1.00  0.00      PA   H 0
ATOM   1525 CD2  TYR P 101      19.133  36.716  10.466  1.00  0.00      PA   C 0
ATOM   1526 HD2  TYR P 101      18.720  36.140  11.280  1.00  0.00      PA   H 0
ATOM   1527 CE2  TYR P 101      20.360  36.328   9.912  1.00  0.00      PA   C 0
ATOM   1528 HE2  TYR P 101      20.866  35.453  10.297  1.00  0.00      PA   H 0
ATOM   1529 C    TYR P 101      14.706  38.088  10.769  1.00  0.00      PA   C 0
ATOM   1530 O    TYR P 101      14.180  39.200  10.803  1.00  0.00      PA   O 0
ATOM   1531 N    ALA P 102      14.217  37.072  11.503  1.00  0.00      PA   N 0
ATOM   1532 HN   ALA P 102      14.566  36.140  11.379  1.00  0.00      PA   H 0
ATOM   1533 CA   ALA P 102      13.172  37.274  12.484  1.00  0.00      PA   C 0
ATOM   1534 HA   ALA P 102      13.342  38.214  12.987  1.00  0.00      PA   H 0
ATOM   1535 CB   ALA P 102      11.783  37.288  11.817  1.00  0.00      PA   C 0
ATOM   1536 HB1  ALA P 102      10.982  37.437  12.571  1.00  0.00      PA   H 0
ATOM   1537 HB2  ALA P 102      11.728  38.118  11.081  1.00  0.00      PA   H 0
ATOM   1538 HB3  ALA P 102      11.600  36.335  11.276  1.00  0.00      PA   H 0
ATOM   1539 C    ALA P 102      13.235  36.194  13.552  1.00  0.00      PA   C 0
ATOM   1540 O    ALA P 102      13.579  35.051  13.270  1.00  0.00      PA   O 0
ATOM   1541 N    ARG P 103      12.918  36.524  14.818  1.00  0.00      PA   N 0
ATOM   1542 HN   ARG P 103      12.608  37.454  15.050  1.00  0.00      PA   H 0
ATOM   1543 CA   ARG P 103      12.907  35.557  15.902  1.00  0.00      PA   C 0
ATOM   1544 HA   ARG P 103      12.854  34.563  15.485  1.00  0.00      PA   H 0
ATOM   1545 CB   ARG P 103      14.193  35.636  16.784  1.00  0.00      PA   C 0
ATOM   1546 HB1  ARG P 103      14.334  36.691  17.099  1.00  0.00      PA   H 0
ATOM   1547 HB2  ARG P 103      15.063  35.377  16.138  1.00  0.00      PA   H 0
ATOM   1548 CG   ARG P 103      14.221  34.725  18.041  1.00  0.00      PA   C 0
ATOM   1549 HG1  ARG P 103      14.275  33.661  17.714  1.00  0.00      PA   H 0
ATOM   1550 HG2  ARG P 103      13.278  34.848  18.616  1.00  0.00      PA   H 0
ATOM   1551 CD   ARG P 103      15.359  35.017  19.040  1.00  0.00      PA   C 0
ATOM   1552 HD1  ARG P 103      15.272  34.363  19.937  1.00  0.00      PA   H 0
ATOM   1553 HD2  ARG P 103      15.322  36.084  19.358  1.00  0.00      PA   H 0
ATOM   1554 NE   ARG P 103      16.659  34.724  18.372  1.00  0.00      PA   N 0
ATOM   1555 HE   ARG P 103      16.732  34.018  17.641  1.00  0.00      PA   H 0
ATOM   1556 CZ   ARG P 103      17.823  35.264  18.706  1.00  0.00      PA   C 0
ATOM   1557 NH1  ARG P 103      18.015  36.047  19.740  1.00  0.00      PA   N 0
ATOM   1558 HH11 ARG P 103      17.385  36.006  20.521  1.00  0.00      PA   H 0
ATOM   1559 HH12 ARG P 103      18.953  36.395  19.890  1.00  0.00      PA   H 0
ATOM   1560 NH2  ARG P 103      18.847  34.989  17.929  1.00  0.00      PA   N 0
ATOM   1561 HH21 ARG P 103      18.669  34.396  17.141  1.00  0.00      PA   H 0
ATOM   1562 HH22 ARG P 103      19.736  35.385  18.127  1.00  0.00      PA   H 0
ATOM   1563 C    ARG P 103      11.648  35.733  16.735  1.00  0.00      PA   C 0
ATOM   1564 O    ARG P 103      11.308  36.839  17.158  1.00  0.00      PA   O 0
ATOM   1565 N    TRP P 104      10.927  34.630  17.018  1.00  0.00      PA   N 0
ATOM   1566 HN   TRP P 104      11.271  33.746  16.712  1.00  0.00      PA   H 0
ATOM   1567 CA   TRP P 104       9.831  34.640  17.954  1.00  0.00      PA   C 0
ATOM   1568 HA   TRP P 104       9.686  35.639  18.337  1.00  0.00      PA   H 0
ATOM   1569 CB   TRP P 104       8.517  34.170  17.316  1.00  0.00      PA   C 0
ATOM   1570 HB1  TRP P 104       7.765  33.971  18.109  1.00  0.00      PA   H 0
ATOM   1571 HB2  TRP P 104       8.689  33.207  16.789  1.00  0.00      PA   H 0
ATOM   1572 CG   TRP P 104       7.915  35.139  16.351  1.00  0.00      PA   C 0
ATOM   1573 CD1  TRP P 104       6.902  35.988  16.635  1.00  0.00      PA   C 0
ATOM   1574 HD1  TRP P 104       6.455  36.110  17.611  1.00  0.00      PA   H 0
ATOM   1575 NE1  TRP P 104       6.575  36.700  15.509  1.00  0.00      PA   N 0
ATOM   1576 HE1  TRP P 104       5.921  37.420  15.429  1.00  0.00      PA   H 0
ATOM   1577 CE2  TRP P 104       7.421  36.390  14.498  1.00  0.00      PA   C 0
ATOM   1578 CD2  TRP P 104       8.256  35.368  14.975  1.00  0.00      PA   C 0
ATOM   1579 CE3  TRP P 104       9.169  34.781  14.082  1.00  0.00      PA   C 0
ATOM   1580 HE3  TRP P 104       9.821  33.985  14.411  1.00  0.00      PA   H 0
ATOM   1581 CZ3  TRP P 104       9.206  35.207  12.776  1.00  0.00      PA   C 0
ATOM   1582 HZ3  TRP P 104       9.906  34.767  12.082  1.00  0.00      PA   H 0
ATOM   1583 CZ2  TRP P 104       7.458  36.831  13.179  1.00  0.00      PA   C 0
ATOM   1584 HZ2  TRP P 104       6.792  37.606  12.829  1.00  0.00      PA   H 0
ATOM   1585 CH2  TRP P 104       8.376  36.256  12.333  1.00  0.00      PA   C 0
ATOM   1586 HH2  TRP P 104       8.443  36.586  11.307  1.00  0.00      PA   H 0
ATOM   1587 C    TRP P 104      10.168  33.764  19.152  1.00  0.00      PA   C 0
ATOM   1588 O    TRP P 104      10.665  32.655  19.004  1.00  0.00      PA   O 0
ATOM   1589 N    LEU P 105       9.822  34.263  20.343  1.00  0.00      PA   N 0
ATOM   1590 HN   LEU P 105       9.379  35.154  20.405  1.00  0.00      PA   H 0
ATOM   1591 CA   LEU P 105      10.266  33.676  21.592  1.00  0.00      PA   C 0
ATOM   1592 HA   LEU P 105      11.090  32.998  21.426  1.00  0.00      PA   H 0
ATOM   1593 CB   LEU P 105      10.663  34.774  22.562  1.00  0.00      PA   C 0
ATOM   1594 HB1  LEU P 105      10.912  34.337  23.553  1.00  0.00      PA   H 0
ATOM   1595 HB2  LEU P 105       9.790  35.444  22.714  1.00  0.00      PA   H 0
ATOM   1596 CG   LEU P 105      11.824  35.633  22.133  1.00  0.00      PA   C 0
ATOM   1597 HG   LEU P 105      11.634  36.023  21.110  1.00  0.00      PA   H 0
ATOM   1598 CD1  LEU P 105      12.007  36.847  23.029  1.00  0.00      PA   C 0
ATOM   1599 HD11 LEU P 105      12.033  36.533  24.095  1.00  0.00      PA   H 0
ATOM   1600 HD12 LEU P 105      12.970  37.358  22.814  1.00  0.00      PA   H 0
ATOM   1601 HD13 LEU P 105      11.177  37.571  22.885  1.00  0.00      PA   H 0
ATOM   1602 CD2  LEU P 105      13.057  34.794  22.087  1.00  0.00      PA   C 0
ATOM   1603 HD21 LEU P 105      12.987  33.996  21.317  1.00  0.00      PA   H 0
ATOM   1604 HD22 LEU P 105      13.943  35.418  21.842  1.00  0.00      PA   H 0
ATOM   1605 HD23 LEU P 105      13.250  34.316  23.071  1.00  0.00      PA   H 0
ATOM   1606 C    LEU P 105       9.129  32.890  22.220  1.00  0.00      PA   C 0
ATOM   1607 O    LEU P 105       8.014  33.358  22.376  1.00  0.00      PA   O 0
ATOM   1608 N    GLY P 106       9.451  31.660  22.606  1.00  0.00      PA   N 0
ATOM   1609 HN   GLY P 106      10.363  31.298  22.431  1.00  0.00      PA   H 0
ATOM   1610 CA   GLY P 106       8.619  30.885  23.504  1.00  0.00      PA   C 0
ATOM   1611 HA1  GLY P 106       8.309  31.511  24.328  1.00  0.00      PA   H 0
ATOM   1612 HA2  GLY P 106       9.201  30.037  23.832  1.00  0.00      PA   H 0
ATOM   1613 C    GLY P 106       7.353  30.327  22.869  1.00  0.00      PA   C 0
ATOM   1614 O    GLY P 106       7.055  30.517  21.694  1.00  0.00      PA   O 0
ATOM   1615 N    MET P 107       6.589  29.621  23.703  1.00  0.00      PA   N 0
ATOM   1616 HN   MET P 107       6.887  29.454  24.640  1.00  0.00      PA   H 0
ATOM   1617 CA   MET P 107       5.292  29.115  23.299  1.00  0.00      PA   C 0
ATOM   1618 HA   MET P 107       5.391  28.586  22.363  1.00  0.00      PA   H 0
ATOM   1619 CB   MET P 107       4.730  28.172  24.363  1.00  0.00      PA   C 0
ATOM   1620 HB1  MET P 107       3.684  27.892  24.112  1.00  0.00      PA   H 0
ATOM   1621 HB2  MET P 107       4.701  28.712  25.333  1.00  0.00      PA   H 0
ATOM   1622 CG   MET P 107       5.580  26.898  24.540  1.00  0.00      PA   C 0
ATOM   1623 HG1  MET P 107       5.256  26.380  25.468  1.00  0.00      PA   H 0
ATOM   1624 HG2  MET P 107       6.656  27.152  24.653  1.00  0.00      PA   H 0
ATOM   1625 SD   MET P 107       5.426  25.791  23.144  1.00  0.00      PA   S 0
ATOM   1626 CE   MET P 107       3.799  25.105  23.423  1.00  0.00      PA   C 0
ATOM   1627 HE1  MET P 107       3.012  25.884  23.333  1.00  0.00      PA   H 0
ATOM   1628 HE2  MET P 107       3.570  24.322  22.669  1.00  0.00      PA   H 0
ATOM   1629 HE3  MET P 107       3.720  24.644  24.431  1.00  0.00      PA   H 0
ATOM   1630 C    MET P 107       4.353  30.289  23.050  1.00  0.00      PA   C 0
ATOM   1631 O    MET P 107       3.400  30.155  22.277  1.00  0.00      PA   O 0
ATOM   1632 N    GLU P 108       4.642  31.427  23.689  1.00  0.00      PA   N 0
ATOM   1633 HN   GLU P 108       5.313  31.469  24.426  1.00  0.00      PA   H 0
ATOM   1634 CA   GLU P 108       3.842  32.634  23.510  1.00  0.00      PA   C 0
ATOM   1635 HA   GLU P 108       2.806  32.337  23.436  1.00  0.00      PA   H 0
ATOM   1636 CB   GLU P 108       3.954  33.560  24.719  1.00  0.00      PA   C 0
ATOM   1637 HB1  GLU P 108       3.493  33.031  25.581  1.00  0.00      PA   H 0
ATOM   1638 HB2  GLU P 108       3.321  34.456  24.541  1.00  0.00      PA   H 0
ATOM   1639 CG   GLU P 108       5.334  34.014  25.141  1.00  0.00      PA   C 0
ATOM   1640 HG1  GLU P 108       5.210  34.915  25.779  1.00  0.00      PA   H 0
ATOM   1641 HG2  GLU P 108       5.941  34.319  24.262  1.00  0.00      PA   H 0
ATOM   1642 CD   GLU P 108       6.196  33.068  25.970  1.00  0.00      PA   C 0
ATOM   1643 OE1  GLU P 108       5.956  31.846  25.964  1.00  0.00      PA   O 0
ATOM   1644 OE2  GLU P 108       7.163  33.553  26.561  1.00  0.00      PA   O 0
ATOM   1645 C    GLU P 108       4.143  33.403  22.222  1.00  0.00      PA   C 0
ATOM   1646 O    GLU P 108       3.418  34.351  21.897  1.00  0.00      PA   O 0
ATOM   1647 N    GLN P 109       5.196  33.012  21.504  1.00  0.00      PA   N 0
ATOM   1648 HN   GLN P 109       5.769  32.269  21.841  1.00  0.00      PA   H 0
ATOM   1649 CA   GLN P 109       5.508  33.561  20.189  1.00  0.00      PA   C 0
ATOM   1650 HA   GLN P 109       6.497  33.202  19.946  1.00  0.00      PA   H 0
ATOM   1651 CB   GLN P 109       4.546  33.078  19.099  1.00  0.00      PA   C 0
ATOM   1652 HB1  GLN P 109       4.902  33.452  18.115  1.00  0.00      PA   H 0
ATOM   1653 HB2  GLN P 109       3.540  33.508  19.292  1.00  0.00      PA   H 0
ATOM   1654 CG   GLN P 109       4.440  31.554  19.056  1.00  0.00      PA   C 0
ATOM   1655 HG1  GLN P 109       4.023  31.153  20.005  1.00  0.00      PA   H 0
ATOM   1656 HG2  GLN P 109       5.453  31.112  18.943  1.00  0.00      PA   H 0
ATOM   1657 CD   GLN P 109       3.603  31.059  17.901  1.00  0.00      PA   C 0
ATOM   1658 OE1  GLN P 109       4.111  30.641  16.863  1.00  0.00      PA   O 0
ATOM   1659 NE2  GLN P 109       2.303  31.170  18.074  1.00  0.00      PA   N 0
ATOM   1660 HE21 GLN P 109       1.734  30.648  17.439  1.00  0.00      PA   H 0
ATOM   1661 HE22 GLN P 109       1.972  31.383  18.993  1.00  0.00      PA   H 0
ATOM   1662 C    GLN P 109       5.603  35.094  20.232  1.00  0.00      PA   C 0
ATOM   1663 O    GLN P 109       5.028  35.775  19.395  1.00  0.00      PA   O 0
ATOM   1664 N    LYS P 110       6.364  35.612  21.188  1.00  0.00      PA   N 0
ATOM   1665 HN   LYS P 110       6.813  34.999  21.834  1.00  0.00      PA   H 0
ATOM   1666 CA   LYS P 110       6.595  37.053  21.316  1.00  0.00      PA   C 0
ATOM   1667 HA   LYS P 110       5.666  37.575  21.139  1.00  0.00      PA   H 0
ATOM   1668 CB   LYS P 110       7.143  37.394  22.704  1.00  0.00      PA   C 0
ATOM   1669 HB1  LYS P 110       8.063  36.805  22.908  1.00  0.00      PA   H 0
ATOM   1670 HB2  LYS P 110       6.378  37.040  23.428  1.00  0.00      PA   H 0
ATOM   1671 CG   LYS P 110       7.411  38.873  22.963  1.00  0.00      PA   C 0
ATOM   1672 HG1  LYS P 110       6.506  39.425  22.631  1.00  0.00      PA   H 0
ATOM   1673 HG2  LYS P 110       8.255  39.242  22.342  1.00  0.00      PA   H 0
ATOM   1674 CD   LYS P 110       7.642  39.209  24.426  1.00  0.00      PA   C 0
ATOM   1675 HD1  LYS P 110       7.135  38.435  25.041  1.00  0.00      PA   H 0
ATOM   1676 HD2  LYS P 110       7.138  40.175  24.642  1.00  0.00      PA   H 0
ATOM   1677 CE   LYS P 110       9.103  39.333  24.811  1.00  0.00      PA   C 0
ATOM   1678 HE1  LYS P 110       9.434  40.307  24.391  1.00  0.00      PA   H 0
ATOM   1679 HE2  LYS P 110       9.727  38.491  24.441  1.00  0.00      PA   H 0
ATOM   1680 NZ   LYS P 110       9.282  39.471  26.278  1.00  0.00      PA   N 0
ATOM   1681 HZ1  LYS P 110       8.978  38.591  26.742  1.00  0.00      PA   H 0
ATOM   1682 HZ2  LYS P 110      10.290  39.638  26.474  1.00  0.00      PA   H 0
ATOM   1683 HZ3  LYS P 110       8.716  40.271  26.628  1.00  0.00      PA   H 0
ATOM   1684 C    LYS P 110       7.668  37.439  20.305  1.00  0.00      PA   C 0
ATOM   1685 O    LYS P 110       8.741  36.842  20.265  1.00  0.00      PA   O 0
ATOM   1686 N    PRO P 111       7.458  38.457  19.462  1.00  0.00      PA   N 0
ATOM   1687 CD   PRO P 111       6.278  39.336  19.394  1.00  0.00      PA   C 0
ATOM   1688 HD1  PRO P 111       5.428  38.755  18.976  1.00  0.00      PA   H 0
ATOM   1689 HD2  PRO P 111       6.017  39.755  20.389  1.00  0.00      PA   H 0
ATOM   1690 CA   PRO P 111       8.513  38.827  18.524  1.00  0.00      PA   C 0
ATOM   1691 HA   PRO P 111       8.877  37.953  18.005  1.00  0.00      PA   H 0
ATOM   1692 CB   PRO P 111       7.818  39.803  17.580  1.00  0.00      PA   C 0
ATOM   1693 HB1  PRO P 111       7.367  39.236  16.738  1.00  0.00      PA   H 0
ATOM   1694 HB2  PRO P 111       8.498  40.574  17.159  1.00  0.00      PA   H 0
ATOM   1695 CG   PRO P 111       6.713  40.403  18.425  1.00  0.00      PA   C 0
ATOM   1696 HG1  PRO P 111       5.880  40.787  17.798  1.00  0.00      PA   H 0
ATOM   1697 HG2  PRO P 111       7.130  41.262  18.993  1.00  0.00      PA   H 0
ATOM   1698 C    PRO P 111       9.680  39.438  19.308  1.00  0.00      PA   C 0
ATOM   1699 O    PRO P 111       9.509  40.134  20.330  1.00  0.00      PA   O 0
ATOM   1700 N    TYR P 112      10.901  39.117  18.853  1.00  0.00      PA   N 0
ATOM   1701 HN   TYR P 112      10.992  38.463  18.094  1.00  0.00      PA   H 0
ATOM   1702 CA   TYR P 112      12.141  39.600  19.405  1.00  0.00      PA   C 0
ATOM   1703 HA   TYR P 112      12.004  39.814  20.455  1.00  0.00      PA   H 0
ATOM   1704 CB   TYR P 112      13.248  38.516  19.247  1.00  0.00      PA   C 0
ATOM   1705 HB1  TYR P 112      13.346  38.261  18.170  1.00  0.00      PA   H 0
ATOM   1706 HB2  TYR P 112      12.951  37.594  19.791  1.00  0.00      PA   H 0
ATOM   1707 CG   TYR P 112      14.594  38.959  19.767  1.00  0.00      PA   C 0
ATOM   1708 CD1  TYR P 112      14.794  39.093  21.149  1.00  0.00      PA   C 0
ATOM   1709 HD1  TYR P 112      13.990  38.869  21.829  1.00  0.00      PA   H 0
ATOM   1710 CE1  TYR P 112      16.026  39.526  21.653  1.00  0.00      PA   C 0
ATOM   1711 HE1  TYR P 112      16.185  39.614  22.717  1.00  0.00      PA   H 0
ATOM   1712 CZ   TYR P 112      17.070  39.837  20.779  1.00  0.00      PA   C 0
ATOM   1713 OH   TYR P 112      18.275  40.310  21.331  1.00  0.00      PA   O 0
ATOM   1714 HH   TYR P 112      18.945  40.413  20.611  1.00  0.00      PA   H 0
ATOM   1715 CD2  TYR P 112      15.659  39.249  18.894  1.00  0.00      PA   C 0
ATOM   1716 HD2  TYR P 112      15.525  39.147  17.828  1.00  0.00      PA   H 0
ATOM   1717 CE2  TYR P 112      16.892  39.693  19.398  1.00  0.00      PA   C 0
ATOM   1718 HE2  TYR P 112      17.704  39.928  18.724  1.00  0.00      PA   H 0
ATOM   1719 C    TYR P 112      12.541  40.887  18.705  1.00  0.00      PA   C 0
ATOM   1720 O    TYR P 112      12.376  41.025  17.495  1.00  0.00      PA   O 0
ATOM   1721 N    GLY P 113      13.096  41.850  19.468  1.00  0.00      PA   N 0
ATOM   1722 HN   GLY P 113      13.142  41.722  20.456  1.00  0.00      PA   H 0
ATOM   1723 CA   GLY P 113      13.809  42.976  18.896  1.00  0.00      PA   C 0
ATOM   1724 HA1  GLY P 113      13.743  42.984  17.818  1.00  0.00      PA   H 0
ATOM   1725 HA2  GLY P 113      14.832  42.909  19.237  1.00  0.00      PA   H 0
ATOM   1726 C    GLY P 113      13.232  44.285  19.364  1.00  0.00      PA   C 0
ATOM   1727 O    GLY P 113      12.020  44.426  19.495  1.00  0.00      PA   O 0
ATOM   1728 N    ALA P 114      14.147  45.211  19.658  1.00  0.00      PA   N 0
ATOM   1729 HN   ALA P 114      15.123  45.058  19.525  1.00  0.00      PA   H 0
ATOM   1730 CA   ALA P 114      13.762  46.497  20.230  1.00  0.00      PA   C 0
ATOM   1731 HA   ALA P 114      13.005  46.333  20.983  1.00  0.00      PA   H 0
ATOM   1732 CB   ALA P 114      14.971  47.132  20.903  1.00  0.00      PA   C 0
ATOM   1733 HB1  ALA P 114      15.387  46.459  21.682  1.00  0.00      PA   H 0
ATOM   1734 HB2  ALA P 114      15.771  47.346  20.162  1.00  0.00      PA   H 0
ATOM   1735 HB3  ALA P 114      14.690  48.091  21.388  1.00  0.00      PA   H 0
ATOM   1736 C    ALA P 114      13.123  47.417  19.184  1.00  0.00      PA   C 0
ATOM   1737 O    ALA P 114      12.376  48.335  19.520  1.00  0.00      PA   O 0
ATOM   1738 N    ASN P 115      13.540  47.257  17.929  1.00  0.00      PA   N 0
ATOM   1739 HN   ASN P 115      14.180  46.536  17.676  1.00  0.00      PA   H 0
ATOM   1740 CA   ASN P 115      13.163  48.116  16.843  1.00  0.00      PA   C 0
ATOM   1741 HA   ASN P 115      12.088  48.223  16.853  1.00  0.00      PA   H 0
ATOM   1742 CB   ASN P 115      13.806  49.503  16.908  1.00  0.00      PA   C 0
ATOM   1743 HB1  ASN P 115      13.394  50.048  17.784  1.00  0.00      PA   H 0
ATOM   1744 HB2  ASN P 115      13.470  50.062  16.008  1.00  0.00      PA   H 0
ATOM   1745 CG   ASN P 115      15.303  49.467  16.964  1.00  0.00      PA   C 0
ATOM   1746 OD1  ASN P 115      15.937  48.767  16.186  1.00  0.00      PA   O 0
ATOM   1747 ND2  ASN P 115      15.871  50.137  17.954  1.00  0.00      PA   N 0
ATOM   1748 HD21 ASN P 115      16.868  50.190  17.905  1.00  0.00      PA   H 0
ATOM   1749 HD22 ASN P 115      15.327  50.876  18.351  1.00  0.00      PA   H 0
ATOM   1750 C    ASN P 115      13.518  47.440  15.542  1.00  0.00      PA   C 0
ATOM   1751 O    ASN P 115      14.003  46.311  15.546  1.00  0.00      PA   O 0
ATOM   1752 N    ALA P 116      13.230  48.116  14.444  1.00  0.00      PA   N 0
ATOM   1753 HN   ALA P 116      12.810  49.019  14.493  1.00  0.00      PA   H 0
ATOM   1754 CA   ALA P 116      13.365  47.539  13.125  1.00  0.00      PA   C 0
ATOM   1755 HA   ALA P 116      12.811  46.612  13.100  1.00  0.00      PA   H 0
ATOM   1756 CB   ALA P 116      12.807  48.470  12.068  1.00  0.00      PA   C 0
ATOM   1757 HB1  ALA P 116      12.849  48.013  11.056  1.00  0.00      PA   H 0
ATOM   1758 HB2  ALA P 116      11.745  48.703  12.297  1.00  0.00      PA   H 0
ATOM   1759 HB3  ALA P 116      13.368  49.429  12.048  1.00  0.00      PA   H 0
ATOM   1760 C    ALA P 116      14.798  47.209  12.750  1.00  0.00      PA   C 0
ATOM   1761 O    ALA P 116      14.961  46.519  11.761  1.00  0.00      PA   O 0
ATOM   1762 N    ASP P 117      15.796  47.717  13.496  1.00  0.00      PA   N 0
ATOM   1763 HN   ASP P 117      15.621  48.313  14.276  1.00  0.00      PA   H 0
ATOM   1764 CA   ASP P 117      17.212  47.474  13.218  1.00  0.00      PA   C 0
ATOM   1765 HA   ASP P 117      17.333  47.245  12.170  1.00  0.00      PA   H 0
ATOM   1766 CB   ASP P 117      18.085  48.695  13.535  1.00  0.00      PA   C 0
ATOM   1767 HB1  ASP P 117      19.129  48.415  13.791  1.00  0.00      PA   H 0
ATOM   1768 HB2  ASP P 117      17.670  49.250  14.403  1.00  0.00      PA   H 0
ATOM   1769 CG   ASP P 117      18.239  49.659  12.372  1.00  0.00      PA   C 0
ATOM   1770 OD1  ASP P 117      18.585  49.203  11.268  1.00  0.00      PA   O 0
ATOM   1771 OD2  ASP P 117      17.981  50.844  12.573  1.00  0.00      PA   O 0
ATOM   1772 C    ASP P 117      17.762  46.258  13.970  1.00  0.00      PA   C 0
ATOM   1773 O    ASP P 117      18.957  45.973  13.895  1.00  0.00      PA   O 0
ATOM   1774 N    PHE P 118      16.904  45.478  14.670  1.00  0.00      PA   N 0
ATOM   1775 HN   PHE P 118      15.944  45.749  14.712  1.00  0.00      PA   H 0
ATOM   1776 CA   PHE P 118      17.297  44.332  15.487  1.00  0.00      PA   C 0
ATOM   1777 HA   PHE P 118      17.926  44.725  16.275  1.00  0.00      PA   H 0
ATOM   1778 CB   PHE P 118      16.054  43.652  16.153  1.00  0.00      PA   C 0
ATOM   1779 HB1  PHE P 118      15.375  44.433  16.549  1.00  0.00      PA   H 0
ATOM   1780 HB2  PHE P 118      16.403  43.038  17.013  1.00  0.00      PA   H 0
ATOM   1781 CG   PHE P 118      15.269  42.748  15.227  1.00  0.00      PA   C 0
ATOM   1782 CD1  PHE P 118      14.321  43.272  14.337  1.00  0.00      PA   C 0
ATOM   1783 HD1  PHE P 118      14.139  44.331  14.301  1.00  0.00      PA   H 0
ATOM   1784 CE1  PHE P 118      13.632  42.440  13.455  1.00  0.00      PA   C 0
ATOM   1785 HE1  PHE P 118      12.909  42.864  12.778  1.00  0.00      PA   H 0
ATOM   1786 CZ   PHE P 118      13.893  41.068  13.437  1.00  0.00      PA   C 0
ATOM   1787 HZ   PHE P 118      13.370  40.442  12.730  1.00  0.00      PA   H 0
ATOM   1788 CD2  PHE P 118      15.508  41.360  15.218  1.00  0.00      PA   C 0
ATOM   1789 HD2  PHE P 118      16.255  40.945  15.880  1.00  0.00      PA   H 0
ATOM   1790 CE2  PHE P 118      14.841  40.525  14.313  1.00  0.00      PA   C 0
ATOM   1791 HE2  PHE P 118      15.069  39.469  14.284  1.00  0.00      PA   H 0
ATOM   1792 C    PHE P 118      18.143  43.286  14.751  1.00  0.00      PA   C 0
ATOM   1793 O    PHE P 118      18.984  42.621  15.360  1.00  0.00      PA   O 0
ATOM   1794 N    ALA P 119      17.957  43.138  13.418  1.00  0.00      PA   N 0
ATOM   1795 HN   ALA P 119      17.308  43.721  12.927  1.00  0.00      PA   H 0
ATOM   1796 CA   ALA P 119      18.655  42.172  12.603  1.00  0.00      PA   C 0
ATOM   1797 HA   ALA P 119      18.535  41.211  13.078  1.00  0.00      PA   H 0
ATOM   1798 CB   ALA P 119      18.047  42.088  11.192  1.00  0.00      PA   C 0
ATOM   1799 HB1  ALA P 119      18.502  41.255  10.615  1.00  0.00      PA   H 0
ATOM   1800 HB2  ALA P 119      16.952  41.912  11.255  1.00  0.00      PA   H 0
ATOM   1801 HB3  ALA P 119      18.218  43.027  10.627  1.00  0.00      PA   H 0
ATOM   1802 C    ALA P 119      20.148  42.427  12.491  1.00  0.00      PA   C 0
ATOM   1803 O    ALA P 119      20.905  41.531  12.116  1.00  0.00      PA   O 0
ATOM   1804 N    GLN P 120      20.644  43.633  12.876  1.00  0.00      PA   N 0
ATOM   1805 HN   GLN P 120      20.038  44.381  13.135  1.00  0.00      PA   H 0
ATOM   1806 CA   GLN P 120      22.074  43.852  12.934  1.00  0.00      PA   C 0
ATOM   1807 HA   GLN P 120      22.499  43.575  11.981  1.00  0.00      PA   H 0
ATOM   1808 CB   GLN P 120      22.348  45.329  13.202  1.00  0.00      PA   C 0
ATOM   1809 HB1  GLN P 120      23.432  45.496  13.382  1.00  0.00      PA   H 0
ATOM   1810 HB2  GLN P 120      21.811  45.636  14.125  1.00  0.00      PA   H 0
ATOM   1811 CG   GLN P 120      21.894  46.204  12.057  1.00  0.00      PA   C 0
ATOM   1812 HG1  GLN P 120      22.071  47.268  12.325  1.00  0.00      PA   H 0
ATOM   1813 HG2  GLN P 120      20.797  46.099  11.913  1.00  0.00      PA   H 0
ATOM   1814 CD   GLN P 120      22.636  45.944  10.771  1.00  0.00      PA   C 0
ATOM   1815 OE1  GLN P 120      23.836  45.625  10.745  1.00  0.00      PA   O 0
ATOM   1816 NE2  GLN P 120      21.890  46.015   9.682  1.00  0.00      PA   N 0
ATOM   1817 HE21 GLN P 120      22.331  45.861   8.798  1.00  0.00      PA   H 0
ATOM   1818 HE22 GLN P 120      20.916  46.223   9.769  1.00  0.00      PA   H 0
ATOM   1819 C    GLN P 120      22.749  42.966  13.978  1.00  0.00      PA   C 0
ATOM   1820 O    GLN P 120      23.918  42.623  13.804  1.00  0.00      PA   O 0
ATOM   1821 N    GLU P 121      22.038  42.528  15.040  1.00  0.00      PA   N 0
ATOM   1822 HN   GLU P 121      21.082  42.801  15.154  1.00  0.00      PA   H 0
ATOM   1823 CA   GLU P 121      22.554  41.560  15.995  1.00  0.00      PA   C 0
ATOM   1824 HA   GLU P 121      23.505  41.920  16.363  1.00  0.00      PA   H 0
ATOM   1825 CB   GLU P 121      21.591  41.394  17.196  1.00  0.00      PA   C 0
ATOM   1826 HB1  GLU P 121      20.593  41.073  16.822  1.00  0.00      PA   H 0
ATOM   1827 HB2  GLU P 121      21.465  42.388  17.681  1.00  0.00      PA   H 0
ATOM   1828 CG   GLU P 121      22.085  40.376  18.255  1.00  0.00      PA   C 0
ATOM   1829 HG1  GLU P 121      23.059  40.711  18.669  1.00  0.00      PA   H 0
ATOM   1830 HG2  GLU P 121      22.227  39.373  17.805  1.00  0.00      PA   H 0
ATOM   1831 CD   GLU P 121      21.127  40.185  19.420  1.00  0.00      PA   C 0
ATOM   1832 OE1  GLU P 121      20.006  40.754  19.411  1.00  0.00      PA   O 0
ATOM   1833 OE2  GLU P 121      21.503  39.410  20.339  1.00  0.00      PA   O 0
ATOM   1834 C    GLU P 121      22.817  40.203  15.356  1.00  0.00      PA   C 0
ATOM   1835 O    GLU P 121      23.899  39.632  15.481  1.00  0.00      PA   O 0
ATOM   1836 N    CYS P 122      21.831  39.678  14.598  1.00  0.00      PA   N 0
ATOM   1837 HN   CYS P 122      20.948  40.143  14.545  1.00  0.00      PA   H 0
ATOM   1838 CA   CYS P 122      21.926  38.440  13.836  1.00  0.00      PA   C 0
ATOM   1839 HA   CYS P 122      22.141  37.638  14.533  1.00  0.00      PA   H 0
ATOM   1840 CB   CYS P 122      20.607  38.136  13.058  1.00  0.00      PA   C 0
ATOM   1841 HB1  CYS P 122      20.559  37.063  12.817  1.00  0.00      PA   H 0
ATOM   1842 HB2  CYS P 122      20.574  38.709  12.118  1.00  0.00      PA   H 0
ATOM   1843 SG   CYS P 122      19.087  38.686  13.912  1.00  0.00      PA   S 0
ATOM   1844 C    CYS P 122      23.075  38.488  12.827  1.00  0.00      PA   C 0
ATOM   1845 O    CYS P 122      23.897  37.576  12.743  1.00  0.00      PA   O 0
ATOM   1846 N    MET P 123      23.200  39.613  12.084  1.00  0.00      PA   N 0
ATOM   1847 HN   MET P 123      22.488  40.316  12.143  1.00  0.00      PA   H 0
ATOM   1848 CA   MET P 123      24.333  39.920  11.220  1.00  0.00      PA   C 0
ATOM   1849 HA   MET P 123      24.364  39.160  10.452  1.00  0.00      PA   H 0
ATOM   1850 CB   MET P 123      24.167  41.306  10.539  1.00  0.00      PA   C 0
ATOM   1851 HB1  MET P 123      25.121  41.613  10.054  1.00  0.00      PA   H 0
ATOM   1852 HB2  MET P 123      23.954  42.061  11.324  1.00  0.00      PA   H 0
ATOM   1853 CG   MET P 123      23.051  41.363   9.478  1.00  0.00      PA   C 0
ATOM   1854 HG1  MET P 123      22.932  42.422   9.156  1.00  0.00      PA   H 0
ATOM   1855 HG2  MET P 123      22.091  41.063   9.951  1.00  0.00      PA   H 0
ATOM   1856 SD   MET P 123      23.343  40.317   8.022  1.00  0.00      PA   S 0
ATOM   1857 CE   MET P 123      24.708  41.262   7.288  1.00  0.00      PA   C 0
ATOM   1858 HE1  MET P 123      24.447  42.338   7.190  1.00  0.00      PA   H 0
ATOM   1859 HE2  MET P 123      25.624  41.190   7.913  1.00  0.00      PA   H 0
ATOM   1860 HE3  MET P 123      24.953  40.870   6.278  1.00  0.00      PA   H 0
ATOM   1861 C    MET P 123      25.698  39.868  11.902  1.00  0.00      PA   C 0
ATOM   1862 O    MET P 123      26.680  39.414  11.318  1.00  0.00      PA   O 0
ATOM   1863 N    GLY P 124      25.783  40.297  13.180  1.00  0.00      PA   N 0
ATOM   1864 HN   GLY P 124      24.958  40.654  13.622  1.00  0.00      PA   H 0
ATOM   1865 CA   GLY P 124      26.993  40.265  14.002  1.00  0.00      PA   C 0
ATOM   1866 HA1  GLY P 124      26.702  40.521  15.010  1.00  0.00      PA   H 0
ATOM   1867 HA2  GLY P 124      27.700  40.962  13.575  1.00  0.00      PA   H 0
ATOM   1868 C    GLY P 124      27.678  38.922  14.069  1.00  0.00      PA   C 0
ATOM   1869 O    GLY P 124      28.896  38.838  13.928  1.00  0.00      PA   O 0
ATOM   1870 N    CYS P 125      26.897  37.839  14.251  1.00  0.00      PA   N 0
ATOM   1871 HN   CYS P 125      25.919  37.972  14.408  1.00  0.00      PA   H 0
ATOM   1872 CA   CYS P 125      27.379  36.469  14.138  1.00  0.00      PA   C 0
ATOM   1873 HA   CYS P 125      28.415  36.430  14.468  1.00  0.00      PA   H 0
ATOM   1874 CB   CYS P 125      26.540  35.455  14.969  1.00  0.00      PA   C 0
ATOM   1875 HB1  CYS P 125      26.822  34.416  14.731  1.00  0.00      PA   H 0
ATOM   1876 HB2  CYS P 125      25.470  35.590  14.741  1.00  0.00      PA   H 0
ATOM   1877 SG   CYS P 125      26.871  35.780  16.737  1.00  0.00      PA   S 0
ATOM   1878 C    CYS P 125      27.395  35.976  12.700  1.00  0.00      PA   C 0
ATOM   1879 O    CYS P 125      28.419  35.515  12.200  1.00  0.00      PA   O 0
ATOM   1880 N    HSD P 126      26.259  36.066  11.975  1.00  0.00      PA   N 0
ATOM   1881 HN   HSD P 126      25.445  36.502  12.370  1.00  0.00      PA   H 0
ATOM   1882 CA   HSD P 126      26.100  35.492  10.641  1.00  0.00      PA   C 0
ATOM   1883 HA   HSD P 126      26.383  34.446  10.711  1.00  0.00      PA   H 0
ATOM   1884 CB   HSD P 126      24.625  35.535  10.153  1.00  0.00      PA   C 0
ATOM   1885 HB1  HSD P 126      24.585  35.312   9.075  1.00  0.00      PA   H 0
ATOM   1886 HB2  HSD P 126      24.255  36.559  10.315  1.00  0.00      PA   H 0
ATOM   1887 ND1  HSD P 126      23.511  33.278  10.347  1.00  0.00      PA   N 0
ATOM   1888 HD1  HSD P 126      23.794  32.951   9.409  1.00  0.00      PA   H 0
ATOM   1889 CG   HSD P 126      23.795  34.520  10.889  1.00  0.00      PA   C 0
ATOM   1890 CE1  HSD P 126      22.809  32.559  11.249  1.00  0.00      PA   C 0
ATOM   1891 HE1  HSD P 126      22.475  31.540  11.049  1.00  0.00      PA   H 0
ATOM   1892 NE2  HSD P 126      22.625  33.272  12.356  1.00  0.00      PA   N 0
ATOM   1893 CD2  HSD P 126      23.230  34.492  12.148  1.00  0.00      PA   C 0
ATOM   1894 HD2  HSD P 126      23.219  35.256  12.921  1.00  0.00      PA   H 0
ATOM   1895 C    HSD P 126      27.016  36.054   9.561  1.00  0.00      PA   C 0
ATOM   1896 O    HSD P 126      27.297  35.390   8.566  1.00  0.00      PA   O 0
ATOM   1897 N    SER P 127      27.586  37.263   9.755  1.00  0.00      PA   N 0
ATOM   1898 HN   SER P 127      27.292  37.830  10.530  1.00  0.00      PA   H 0
ATOM   1899 CA   SER P 127      28.675  37.805   8.942  1.00  0.00      PA   C 0
ATOM   1900 HA   SER P 127      28.306  37.879   7.930  1.00  0.00      PA   H 0
ATOM   1901 CB   SER P 127      29.142  39.222   9.387  1.00  0.00      PA   C 0
ATOM   1902 HB1  SER P 127      28.275  39.920   9.332  1.00  0.00      PA   H 0
ATOM   1903 HB2  SER P 127      29.918  39.609   8.689  1.00  0.00      PA   H 0
ATOM   1904 OG   SER P 127      29.665  39.236  10.718  1.00  0.00      PA   O 0
ATOM   1905 HG1  SER P 127      28.901  39.307  11.315  1.00  0.00      PA   H 0
ATOM   1906 C    SER P 127      29.907  36.910   8.884  1.00  0.00      PA   C 0
ATOM   1907 O    SER P 127      30.631  36.901   7.887  1.00  0.00      PA   O 0
ATOM   1908 N    GLY P 128      30.156  36.090   9.930  1.00  0.00      PA   N 0
ATOM   1909 HN   GLY P 128      29.559  36.127  10.739  1.00  0.00      PA   H 0
ATOM   1910 CA   GLY P 128      31.218  35.088   9.970  1.00  0.00      PA   C 0
ATOM   1911 HA1  GLY P 128      31.165  34.599  10.933  1.00  0.00      PA   H 0
ATOM   1912 HA2  GLY P 128      32.165  35.584   9.805  1.00  0.00      PA   H 0
ATOM   1913 C    GLY P 128      31.064  34.016   8.920  1.00  0.00      PA   C 0
ATOM   1914 O    GLY P 128      32.043  33.464   8.423  1.00  0.00      PA   O 0
ATOM   1915 N    ALA P 129      29.816  33.727   8.520  1.00  0.00      PA   N 0
ATOM   1916 HN   ALA P 129      29.035  34.200   8.928  1.00  0.00      PA   H 0
ATOM   1917 CA   ALA P 129      29.484  32.764   7.498  1.00  0.00      PA   C 0
ATOM   1918 HA   ALA P 129      30.293  32.055   7.380  1.00  0.00      PA   H 0
ATOM   1919 CB   ALA P 129      28.223  31.991   7.938  1.00  0.00      PA   C 0
ATOM   1920 HB1  ALA P 129      27.358  32.673   8.070  1.00  0.00      PA   H 0
ATOM   1921 HB2  ALA P 129      27.948  31.205   7.201  1.00  0.00      PA   H 0
ATOM   1922 HB3  ALA P 129      28.410  31.487   8.909  1.00  0.00      PA   H 0
ATOM   1923 C    ALA P 129      29.242  33.404   6.131  1.00  0.00      PA   C 0
ATOM   1924 O    ALA P 129      28.545  32.837   5.295  1.00  0.00      PA   O 0
ATOM   1925 N    LYS P 130      29.829  34.591   5.813  1.00  0.00      PA   N 0
ATOM   1926 HN   LYS P 130      30.343  35.076   6.516  1.00  0.00      PA   H 0
ATOM   1927 CA   LYS P 130      29.607  35.260   4.547  1.00  0.00      PA   C 0
ATOM   1928 HA   LYS P 130      28.554  35.484   4.460  1.00  0.00      PA   H 0
ATOM   1929 CB   LYS P 130      30.412  36.561   4.548  1.00  0.00      PA   C 0
ATOM   1930 HB1  LYS P 130      31.480  36.332   4.749  1.00  0.00      PA   H 0
ATOM   1931 HB2  LYS P 130      30.044  37.171   5.401  1.00  0.00      PA   H 0
ATOM   1932 CG   LYS P 130      30.294  37.390   3.288  1.00  0.00      PA   C 0
ATOM   1933 HG1  LYS P 130      29.212  37.525   3.076  1.00  0.00      PA   H 0
ATOM   1934 HG2  LYS P 130      30.715  36.830   2.425  1.00  0.00      PA   H 0
ATOM   1935 CD   LYS P 130      30.951  38.725   3.391  1.00  0.00      PA   C 0
ATOM   1936 HD1  LYS P 130      32.044  38.563   3.508  1.00  0.00      PA   H 0
ATOM   1937 HD2  LYS P 130      30.590  39.248   4.302  1.00  0.00      PA   H 0
ATOM   1938 CE   LYS P 130      30.631  39.550   2.168  1.00  0.00      PA   C 0
ATOM   1939 HE1  LYS P 130      29.578  39.903   2.195  1.00  0.00      PA   H 0
ATOM   1940 HE2  LYS P 130      30.770  38.941   1.249  1.00  0.00      PA   H 0
ATOM   1941 NZ   LYS P 130      31.519  40.730   2.058  1.00  0.00      PA   N 0
ATOM   1942 HZ1  LYS P 130      31.274  41.279   1.209  1.00  0.00      PA   H 0
ATOM   1943 HZ2  LYS P 130      31.380  41.313   2.908  1.00  0.00      PA   H 0
ATOM   1944 HZ3  LYS P 130      32.509  40.413   2.014  1.00  0.00      PA   H 0
ATOM   1945 C    LYS P 130      29.981  34.395   3.349  1.00  0.00      PA   C 0
ATOM   1946 O    LYS P 130      29.302  34.427   2.315  1.00  0.00      PA   O 0
ATOM   1947 N    ALA P 131      31.038  33.585   3.482  1.00  0.00      PA   N 0
ATOM   1948 HN   ALA P 131      31.562  33.521   4.328  1.00  0.00      PA   H 0
ATOM   1949 CA   ALA P 131      31.474  32.747   2.352  1.00  0.00      PA   C 0
ATOM   1950 HA   ALA P 131      31.577  33.369   1.475  1.00  0.00      PA   H 0
ATOM   1951 CB   ALA P 131      32.800  32.102   2.671  1.00  0.00      PA   C 0
ATOM   1952 HB1  ALA P 131      32.712  31.425   3.547  1.00  0.00      PA   H 0
ATOM   1953 HB2  ALA P 131      33.176  31.506   1.812  1.00  0.00      PA   H 0
ATOM   1954 HB3  ALA P 131      33.559  32.876   2.914  1.00  0.00      PA   H 0
ATOM   1955 C    ALA P 131      30.437  31.666   2.027  1.00  0.00      PA   C 0
ATOM   1956 O    ALA P 131      30.480  31.130   0.924  1.00  0.00      PA   O 0
ATOM   1957 N    ALA P 132      29.552  31.360   2.968  1.00  0.00      PA   N 0
ATOM   1958 HN   ALA P 132      29.558  31.815   3.855  1.00  0.00      PA   H 0
ATOM   1959 CA   ALA P 132      28.471  30.400   2.785  1.00  0.00      PA   C 0
ATOM   1960 HA   ALA P 132      28.574  29.899   1.834  1.00  0.00      PA   H 0
ATOM   1961 CB   ALA P 132      28.506  29.354   3.876  1.00  0.00      PA   C 0
ATOM   1962 HB1  ALA P 132      29.490  28.839   3.897  1.00  0.00      PA   H 0
ATOM   1963 HB2  ALA P 132      28.347  29.807   4.878  1.00  0.00      PA   H 0
ATOM   1964 HB3  ALA P 132      27.726  28.575   3.736  1.00  0.00      PA   H 0
ATOM   1965 C    ALA P 132      27.122  31.099   2.759  1.00  0.00      PA   C 0
ATOM   1966 O    ALA P 132      26.134  30.582   3.210  1.00  0.00      PA   O 0
ATOM   1967 N    ASP P 133      27.098  32.333   2.226  1.00  0.00      PA   N 0
ATOM   1968 HN   ASP P 133      27.944  32.760   1.917  1.00  0.00      PA   H 0
ATOM   1969 CA   ASP P 133      25.861  33.092   2.080  1.00  0.00      PA   C 0
ATOM   1970 HA   ASP P 133      26.167  34.078   1.763  1.00  0.00      PA   H 0
ATOM   1971 CB   ASP P 133      24.931  32.518   1.030  1.00  0.00      PA   C 0
ATOM   1972 HB1  ASP P 133      24.473  31.579   1.409  1.00  0.00      PA   H 0
ATOM   1973 HB2  ASP P 133      25.536  32.238   0.141  1.00  0.00      PA   H 0
ATOM   1974 CG   ASP P 133      23.853  33.439   0.540  1.00  0.00      PA   C 0
ATOM   1975 OD1  ASP P 133      24.114  34.679   0.497  1.00  0.00      PA   O 0
ATOM   1976 OD2  ASP P 133      22.767  32.979   0.195  1.00  0.00      PA   O 0
ATOM   1977 C    ASP P 133      25.153  33.292   3.412  1.00  0.00      PA   C 0
ATOM   1978 O    ASP P 133      23.936  33.299   3.451  1.00  0.00      PA   O 0
ATOM   1979 N    TYR P 134      25.917  33.509   4.505  1.00  0.00      PA   N 0
ATOM   1980 HN   TYR P 134      26.905  33.365   4.437  1.00  0.00      PA   H 0
ATOM   1981 CA   TYR P 134      25.451  33.925   5.822  1.00  0.00      PA   C 0
ATOM   1982 HA   TYR P 134      26.345  34.143   6.388  1.00  0.00      PA   H 0
ATOM   1983 CB   TYR P 134      24.602  35.226   5.803  1.00  0.00      PA   C 0
ATOM   1984 HB1  TYR P 134      24.421  35.596   6.832  1.00  0.00      PA   H 0
ATOM   1985 HB2  TYR P 134      23.614  35.041   5.329  1.00  0.00      PA   H 0
ATOM   1986 CG   TYR P 134      25.312  36.318   5.039  1.00  0.00      PA   C 0
ATOM   1987 CD1  TYR P 134      26.311  37.107   5.638  1.00  0.00      PA   C 0
ATOM   1988 HD1  TYR P 134      26.587  36.913   6.662  1.00  0.00      PA   H 0
ATOM   1989 CE1  TYR P 134      26.936  38.141   4.919  1.00  0.00      PA   C 0
ATOM   1990 HE1  TYR P 134      27.704  38.738   5.385  1.00  0.00      PA   H 0
ATOM   1991 CZ   TYR P 134      26.558  38.392   3.593  1.00  0.00      PA   C 0
ATOM   1992 OH   TYR P 134      27.143  39.417   2.823  1.00  0.00      PA   O 0
ATOM   1993 HH   TYR P 134      26.720  39.361   1.955  1.00  0.00      PA   H 0
ATOM   1994 CD2  TYR P 134      24.942  36.594   3.713  1.00  0.00      PA   C 0
ATOM   1995 HD2  TYR P 134      24.163  36.010   3.242  1.00  0.00      PA   H 0
ATOM   1996 CE2  TYR P 134      25.573  37.611   2.994  1.00  0.00      PA   C 0
ATOM   1997 HE2  TYR P 134      25.281  37.791   1.976  1.00  0.00      PA   H 0
ATOM   1998 C    TYR P 134      24.762  32.809   6.598  1.00  0.00      PA   C 0
ATOM   1999 O    TYR P 134      24.348  32.988   7.745  1.00  0.00      PA   O 0
ATOM   2000 N    VAL P 135      24.663  31.618   5.985  1.00  0.00      PA   N 0
ATOM   2001 HN   VAL P 135      25.012  31.523   5.053  1.00  0.00      PA   H 0
ATOM   2002 CA   VAL P 135      24.101  30.414   6.553  1.00  0.00      PA   C 0
ATOM   2003 HA   VAL P 135      23.469  30.672   7.390  1.00  0.00      PA   H 0
ATOM   2004 CB   VAL P 135      23.251  29.668   5.523  1.00  0.00      PA   C 0
ATOM   2005 HB   VAL P 135      23.825  29.588   4.571  1.00  0.00      PA   H 0
ATOM   2006 CG1  VAL P 135      22.870  28.244   5.983  1.00  0.00      PA   C 0
ATOM   2007 HG11 VAL P 135      22.396  28.270   6.985  1.00  0.00      PA   H 0
ATOM   2008 HG12 VAL P 135      22.149  27.795   5.268  1.00  0.00      PA   H 0
ATOM   2009 HG13 VAL P 135      23.758  27.578   6.031  1.00  0.00      PA   H 0
ATOM   2010 CG2  VAL P 135      21.982  30.500   5.254  1.00  0.00      PA   C 0
ATOM   2011 HG21 VAL P 135      21.347  29.996   4.496  1.00  0.00      PA   H 0
ATOM   2012 HG22 VAL P 135      21.393  30.620   6.188  1.00  0.00      PA   H 0
ATOM   2013 HG23 VAL P 135      22.243  31.509   4.868  1.00  0.00      PA   H 0
ATOM   2014 C    VAL P 135      25.219  29.537   7.080  1.00  0.00      PA   C 0
ATOM   2015 O    VAL P 135      26.128  29.135   6.354  1.00  0.00      PA   O 0
ATOM   2016 N    PHE P 136      25.174  29.206   8.379  1.00  0.00      PA   N 0
ATOM   2017 HN   PHE P 136      24.414  29.541   8.958  1.00  0.00      PA   H 0
ATOM   2018 CA   PHE P 136      26.103  28.281   8.994  1.00  0.00      PA   C 0
ATOM   2019 HA   PHE P 136      27.102  28.469   8.622  1.00  0.00      PA   H 0
ATOM   2020 CB   PHE P 136      26.088  28.414  10.533  1.00  0.00      PA   C 0
ATOM   2021 HB1  PHE P 136      26.663  27.583  11.002  1.00  0.00      PA   H 0
ATOM   2022 HB2  PHE P 136      25.033  28.368  10.886  1.00  0.00      PA   H 0
ATOM   2023 CG   PHE P 136      26.703  29.703  11.007  1.00  0.00      PA   C 0
ATOM   2024 CD1  PHE P 136      28.099  29.813  11.121  1.00  0.00      PA   C 0
ATOM   2025 HD1  PHE P 136      28.718  28.988  10.799  1.00  0.00      PA   H 0
ATOM   2026 CE1  PHE P 136      28.684  30.969  11.656  1.00  0.00      PA   C 0
ATOM   2027 HE1  PHE P 136      29.759  31.049  11.736  1.00  0.00      PA   H 0
ATOM   2028 CZ   PHE P 136      27.871  32.024  12.092  1.00  0.00      PA   C 0
ATOM   2029 HZ   PHE P 136      28.323  32.912  12.509  1.00  0.00      PA   H 0
ATOM   2030 CD2  PHE P 136      25.899  30.763  11.458  1.00  0.00      PA   C 0
ATOM   2031 HD2  PHE P 136      24.823  30.666  11.408  1.00  0.00      PA   H 0
ATOM   2032 CE2  PHE P 136      26.477  31.920  11.997  1.00  0.00      PA   C 0
ATOM   2033 HE2  PHE P 136      25.844  32.720  12.352  1.00  0.00      PA   H 0
ATOM   2034 C    PHE P 136      25.771  26.840   8.646  1.00  0.00      PA   C 0
ATOM   2035 O    PHE P 136      26.604  26.093   8.155  1.00  0.00      PA   O 0
ATOM   2036 N    THR P 137      24.521  26.412   8.882  1.00  0.00      PA   N 0
ATOM   2037 HN   THR P 137      23.848  27.074   9.238  1.00  0.00      PA   H 0
ATOM   2038 CA   THR P 137      24.091  25.019   8.781  1.00  0.00      PA   C 0
ATOM   2039 HA   THR P 137      24.599  24.489   9.575  1.00  0.00      PA   H 0
ATOM   2040 CB   THR P 137      22.588  24.862   9.010  1.00  0.00      PA   C 0
ATOM   2041 HB   THR P 137      22.033  25.455   8.244  1.00  0.00      PA   H 0
ATOM   2042 OG1  THR P 137      22.237  25.360  10.296  1.00  0.00      PA   O 0
ATOM   2043 HG1  THR P 137      22.375  26.333  10.217  1.00  0.00      PA   H 0
ATOM   2044 CG2  THR P 137      22.125  23.396   8.953  1.00  0.00      PA   C 0
ATOM   2045 HG21 THR P 137      22.731  22.780   9.647  1.00  0.00      PA   H 0
ATOM   2046 HG22 THR P 137      21.061  23.321   9.260  1.00  0.00      PA   H 0
ATOM   2047 HG23 THR P 137      22.217  22.977   7.930  1.00  0.00      PA   H 0
ATOM   2048 C    THR P 137      24.465  24.312   7.484  1.00  0.00      PA   C 0
ATOM   2049 O    THR P 137      24.036  24.680   6.387  1.00  0.00      PA   O 0
ATOM   2050 N    HSD P 138      25.268  23.233   7.579  1.00  0.00      PA   N 0
ATOM   2051 HN   HSD P 138      25.561  22.917   8.478  1.00  0.00      PA   H 0
ATOM   2052 CA   HSD P 138      25.563  22.386   6.434  1.00  0.00      PA   C 0
ATOM   2053 HA   HSD P 138      25.628  22.977   5.533  1.00  0.00      PA   H 0
ATOM   2054 CB   HSD P 138      26.900  21.672   6.652  1.00  0.00      PA   C 0
ATOM   2055 HB1  HSD P 138      27.114  20.979   5.811  1.00  0.00      PA   H 0
ATOM   2056 HB2  HSD P 138      26.852  21.070   7.585  1.00  0.00      PA   H 0
ATOM   2057 ND1  HSD P 138      28.539  23.406   5.818  1.00  0.00      PA   N 0
ATOM   2058 HD1  HSD P 138      28.037  23.651   4.988  1.00  0.00      PA   H 0
ATOM   2059 CG   HSD P 138      28.080  22.565   6.805  1.00  0.00      PA   C 0
ATOM   2060 CE1  HSD P 138      29.591  24.060   6.263  1.00  0.00      PA   C 0
ATOM   2061 HE1  HSD P 138      30.139  24.857   5.761  1.00  0.00      PA   H 0
ATOM   2062 NE2  HSD P 138      29.843  23.648   7.492  1.00  0.00      PA   N 0
ATOM   2063 CD2  HSD P 138      28.921  22.720   7.846  1.00  0.00      PA   C 0
ATOM   2064 HD2  HSD P 138      28.932  22.276   8.834  1.00  0.00      PA   H 0
ATOM   2065 C    HSD P 138      24.463  21.328   6.399  1.00  0.00      PA   C 0
ATOM   2066 O    HSD P 138      24.257  20.624   7.379  1.00  0.00      PA   O 0
ATOM   2067 N    PRO P 139      23.665  21.233   5.328  1.00  0.00      PA   N 0
ATOM   2068 CD   PRO P 139      23.765  22.055   4.114  1.00  0.00      PA   C 0
ATOM   2069 HD1  PRO P 139      23.901  23.132   4.351  1.00  0.00      PA   H 0
ATOM   2070 HD2  PRO P 139      24.594  21.684   3.474  1.00  0.00      PA   H 0
ATOM   2071 CA   PRO P 139      22.576  20.260   5.278  1.00  0.00      PA   C 0
ATOM   2072 HA   PRO P 139      21.835  20.540   6.012  1.00  0.00      PA   H 0
ATOM   2073 CB   PRO P 139      22.113  20.374   3.839  1.00  0.00      PA   C 0
ATOM   2074 HB1  PRO P 139      21.037  20.121   3.729  1.00  0.00      PA   H 0
ATOM   2075 HB2  PRO P 139      22.706  19.717   3.167  1.00  0.00      PA   H 0
ATOM   2076 CG   PRO P 139      22.419  21.815   3.502  1.00  0.00      PA   C 0
ATOM   2077 HG1  PRO P 139      21.673  22.482   3.986  1.00  0.00      PA   H 0
ATOM   2078 HG2  PRO P 139      22.414  22.016   2.409  1.00  0.00      PA   H 0
ATOM   2079 C    PRO P 139      23.102  18.868   5.632  1.00  0.00      PA   C 0
ATOM   2080 O    PRO P 139      24.143  18.434   5.144  1.00  0.00      PA   O 0
ATOM   2081 N    ALA P 140      22.354  18.169   6.485  1.00  0.00      PA   N 0
ATOM   2082 HN   ALA P 140      21.541  18.559   6.911  1.00  0.00      PA   H 0
ATOM   2083 CA   ALA P 140      22.758  16.836   6.912  1.00  0.00      PA   C 0
ATOM   2084 HA   ALA P 140      23.774  16.885   7.274  1.00  0.00      PA   H 0
ATOM   2085 CB   ALA P 140      21.862  16.374   8.020  1.00  0.00      PA   C 0
ATOM   2086 HB1  ALA P 140      22.209  15.402   8.432  1.00  0.00      PA   H 0
ATOM   2087 HB2  ALA P 140      21.879  17.111   8.851  1.00  0.00      PA   H 0
ATOM   2088 HB3  ALA P 140      20.809  16.265   7.683  1.00  0.00      PA   H 0
ATOM   2089 C    ALA P 140      22.714  15.876   5.725  1.00  0.00      PA   C 0
ATOM   2090 O    ALA P 140      21.828  15.929   4.892  1.00  0.00      PA   O 0
ATOM   2091 N    LYS P 141      23.713  14.992   5.660  1.00  0.00      PA   N 0
ATOM   2092 HN   LYS P 141      24.445  14.996   6.337  1.00  0.00      PA   H 0
ATOM   2093 CA   LYS P 141      23.793  14.018   4.578  1.00  0.00      PA   C 0
ATOM   2094 HA   LYS P 141      23.529  14.487   3.642  1.00  0.00      PA   H 0
ATOM   2095 CB   LYS P 141      25.209  13.443   4.472  1.00  0.00      PA   C 0
ATOM   2096 HB1  LYS P 141      25.167  12.471   3.935  1.00  0.00      PA   H 0
ATOM   2097 HB2  LYS P 141      25.575  13.200   5.492  1.00  0.00      PA   H 0
ATOM   2098 CG   LYS P 141      26.235  14.315   3.768  1.00  0.00      PA   C 0
ATOM   2099 HG1  LYS P 141      26.821  14.861   4.538  1.00  0.00      PA   H 0
ATOM   2100 HG2  LYS P 141      25.716  15.090   3.165  1.00  0.00      PA   H 0
ATOM   2101 CD   LYS P 141      27.169  13.535   2.844  1.00  0.00      PA   C 0
ATOM   2102 HD1  LYS P 141      27.587  12.683   3.422  1.00  0.00      PA   H 0
ATOM   2103 HD2  LYS P 141      28.012  14.205   2.572  1.00  0.00      PA   H 0
ATOM   2104 CE   LYS P 141      26.483  13.046   1.578  1.00  0.00      PA   C 0
ATOM   2105 HE1  LYS P 141      26.145  13.919   0.980  1.00  0.00      PA   H 0
ATOM   2106 HE2  LYS P 141      25.588  12.436   1.825  1.00  0.00      PA   H 0
ATOM   2107 NZ   LYS P 141      27.361  12.215   0.712  1.00  0.00      PA   N 0
ATOM   2108 HZ1  LYS P 141      26.846  11.943  -0.150  1.00  0.00      PA   H 0
ATOM   2109 HZ2  LYS P 141      28.208  12.762   0.457  1.00  0.00      PA   H 0
ATOM   2110 HZ3  LYS P 141      27.649  11.354   1.219  1.00  0.00      PA   H 0
ATOM   2111 C    LYS P 141      22.825  12.857   4.827  1.00  0.00      PA   C 0
ATOM   2112 O    LYS P 141      22.790  12.295   5.911  1.00  0.00      PA   O 0
ATOM   2113 N    LEU P 142      22.049  12.505   3.801  1.00  0.00      PA   N 0
ATOM   2114 HN   LEU P 142      22.037  13.053   2.968  1.00  0.00      PA   H 0
ATOM   2115 CA   LEU P 142      21.177  11.362   3.803  1.00  0.00      PA   C 0
ATOM   2116 HA   LEU P 142      21.511  10.715   4.601  1.00  0.00      PA   H 0
ATOM   2117 CB   LEU P 142      19.713  11.760   4.002  1.00  0.00      PA   C 0
ATOM   2118 HB1  LEU P 142      19.035  10.934   3.698  1.00  0.00      PA   H 0
ATOM   2119 HB2  LEU P 142      19.492  12.623   3.338  1.00  0.00      PA   H 0
ATOM   2120 CG   LEU P 142      19.320  12.130   5.438  1.00  0.00      PA   C 0
ATOM   2121 HG   LEU P 142      19.974  12.963   5.773  1.00  0.00      PA   H 0
ATOM   2122 CD1  LEU P 142      17.885  12.611   5.473  1.00  0.00      PA   C 0
ATOM   2123 HD11 LEU P 142      17.193  11.801   5.158  1.00  0.00      PA   H 0
ATOM   2124 HD12 LEU P 142      17.605  12.929   6.500  1.00  0.00      PA   H 0
ATOM   2125 HD13 LEU P 142      17.743  13.479   4.794  1.00  0.00      PA   H 0
ATOM   2126 CD2  LEU P 142      19.509  10.962   6.379  1.00  0.00      PA   C 0
ATOM   2127 HD21 LEU P 142      20.576  10.659   6.439  1.00  0.00      PA   H 0
ATOM   2128 HD22 LEU P 142      19.193  11.235   7.409  1.00  0.00      PA   H 0
ATOM   2129 HD23 LEU P 142      18.909  10.085   6.054  1.00  0.00      PA   H 0
ATOM   2130 C    LEU P 142      21.333  10.626   2.491  1.00  0.00      PA   C 0
ATOM   2131 O    LEU P 142      21.616  11.233   1.462  1.00  0.00      PA   O 0
ATOM   2132 N    PRO P 143      21.058   9.301   2.485  1.00  0.00      PA   N 0
ATOM   2133 CD   PRO P 143      20.798   8.500   3.674  1.00  0.00      PA   C 0
ATOM   2134 HD1  PRO P 143      21.520   8.710   4.492  1.00  0.00      PA   H 0
ATOM   2135 HD2  PRO P 143      19.759   8.691   4.018  1.00  0.00      PA   H 0
ATOM   2136 CA   PRO P 143      21.009   8.530   1.256  1.00  0.00      PA   C 0
ATOM   2137 HA   PRO P 143      21.963   8.614   0.757  1.00  0.00      PA   H 0
ATOM   2138 CB   PRO P 143      20.715   7.133   1.759  1.00  0.00      PA   C 0
ATOM   2139 HB1  PRO P 143      21.320   6.386   1.201  1.00  0.00      PA   H 0
ATOM   2140 HB2  PRO P 143      19.647   6.885   1.580  1.00  0.00      PA   H 0
ATOM   2141 CG   PRO P 143      20.959   7.080   3.198  1.00  0.00      PA   C 0
ATOM   2142 HG1  PRO P 143      22.003   6.759   3.402  1.00  0.00      PA   H 0
ATOM   2143 HG2  PRO P 143      20.280   6.385   3.737  1.00  0.00      PA   H 0
ATOM   2144 C    PRO P 143      19.929   9.006   0.274  1.00  0.00      PA   C 0
ATOM   2145 OT1  PRO P 143      20.121   8.727  -0.893  1.00  0.00      PA   O 0
ATOM   2146 OT2  PRO P 143      18.948   9.568   0.704  1.00  0.00      PA   O 0
ATOM   2147 FE   HEMCH 144      21.600  32.586  14.124  1.00  0.00      PA  Fe 0
ATOM   2148 NA   HEMCH 144      20.354  31.383  12.972  1.00  0.00      PA   N 0
ATOM   2149 NB   HEMCH 144      20.087  34.040  14.327  1.00  0.00      PA   N 0
ATOM   2150 NC   HEMCH 144      22.624  33.657  15.671  1.00  0.00      PA   N 0
ATOM   2151 ND   HEMCH 144      22.795  30.907  14.500  1.00  0.00      PA   N 0
ATOM   2152 C1A  HEMCH 144      20.648  30.155  12.456  1.00  0.00      PA   C 0
ATOM   2153 C2A  HEMCH 144      19.661  29.825  11.400  1.00  0.00      PA   C 0
ATOM   2154 C3A  HEMCH 144      18.728  30.834  11.420  1.00  0.00      PA   C 0
ATOM   2155 C4A  HEMCH 144      19.188  31.813  12.399  1.00  0.00      PA   C 0
ATOM   2156 C1B  HEMCH 144      18.928  34.044  13.593  1.00  0.00      PA   C 0
ATOM   2157 C2B  HEMCH 144      18.180  35.261  13.846  1.00  0.00      PA   C 0
ATOM   2158 C3B  HEMCH 144      18.943  36.007  14.730  1.00  0.00      PA   C 0
ATOM   2159 C4B  HEMCH 144      20.133  35.220  15.017  1.00  0.00      PA   C 0
ATOM   2160 C1C  HEMCH 144      22.355  34.914  16.150  1.00  0.00      PA   C 0
ATOM   2161 C2C  HEMCH 144      23.474  35.416  16.939  1.00  0.00      PA   C 0
ATOM   2162 C3C  HEMCH 144      24.426  34.419  16.919  1.00  0.00      PA   C 0
ATOM   2163 C4C  HEMCH 144      23.866  33.320  16.126  1.00  0.00      PA   C 0
ATOM   2164 C1D  HEMCH 144      24.050  31.036  15.043  1.00  0.00      PA   C 0
ATOM   2165 C2D  HEMCH 144      24.864  29.887  14.704  1.00  0.00      PA   C 0
ATOM   2166 C3D  HEMCH 144      24.058  29.015  13.999  1.00  0.00      PA   C 0
ATOM   2167 C4D  HEMCH 144      22.764  29.702  13.819  1.00  0.00      PA   C 0
ATOM   2168 CHA  HEMCH 144      21.695  29.309  12.950  1.00  0.00      PA   C 0
ATOM   2169 CHB  HEMCH 144      18.555  33.026  12.695  1.00  0.00      PA   C 0
ATOM   2170 HB   HEMCH 144      17.617  33.208  12.164  1.00  0.00      PA   H 0
ATOM   2171 CHC  HEMCH 144      21.182  35.621  15.864  1.00  0.00      PA   C 0
ATOM   2172 HC   HEMCH 144      21.091  36.605  16.329  1.00  0.00      PA   H 0
ATOM   2173 CHD  HEMCH 144      24.511  32.119  15.824  1.00  0.00      PA   C 0
ATOM   2174 HD   HEMCH 144      25.531  32.019  16.203  1.00  0.00      PA   H 0
ATOM   2175 CMA  HEMCH 144      17.484  30.894  10.645  1.00  0.00      PA   C 0
ATOM   2176 HMA1 HEMCH 144      16.894  29.991  10.857  1.00  0.00      PA   H 0
ATOM   2177 HMA2 HEMCH 144      17.736  30.929   9.577  1.00  0.00      PA   H 0
ATOM   2178 HMA3 HEMCH 144      16.898  31.777  10.920  1.00  0.00      PA   H 0
ATOM   2179 CAA  HEMCH 144      19.708  28.790  10.311  1.00  0.00      PA   C 0
ATOM   2180 HAA1 HEMCH 144      19.944  27.794  10.724  1.00  0.00      PA   H 0
ATOM   2181 HAA2 HEMCH 144      18.695  28.687   9.877  1.00  0.00      PA   H 0
ATOM   2182 CBA  HEMCH 144      20.670  29.173   9.175  1.00  0.00      PA   C 0
ATOM   2183 HBA1 HEMCH 144      20.541  28.478   8.319  1.00  0.00      PA   H 0
ATOM   2184 HBA2 HEMCH 144      20.477  30.205   8.819  1.00  0.00      PA   H 0
ATOM   2185 CGA  HEMCH 144      22.115  29.069   9.615  1.00  0.00      PA   C 0
ATOM   2186 O1A  HEMCH 144      22.843  30.087   9.660  1.00  0.00      PA   O 0
ATOM   2187 O2A  HEMCH 144      22.509  27.920   9.947  1.00  0.00      PA   O 0
ATOM   2188 CMB  HEMCH 144      16.860  35.550  13.294  1.00  0.00      PA   C 0
ATOM   2189 HMB1 HEMCH 144      16.801  35.184  12.259  1.00  0.00      PA   H 0
ATOM   2190 HMB2 HEMCH 144      16.683  36.630  13.303  1.00  0.00      PA   H 0
ATOM   2191 HMB3 HEMCH 144      16.107  35.039  13.910  1.00  0.00      PA   H 0
ATOM   2192 CAB  HEMCH 144      18.767  37.409  15.243  1.00  0.00      PA   C 0
ATOM   2193 HAB  HEMCH 144      19.511  37.600  16.028  1.00  0.00      PA   H 0
ATOM   2194 CBB  HEMCH 144      17.401  37.765  15.845  1.00  0.00      PA   C 0
ATOM   2195 HBB1 HEMCH 144      17.421  38.786  16.261  1.00  0.00      PA   H 0
ATOM   2196 HBB2 HEMCH 144      17.160  37.064  16.659  1.00  0.00      PA   H 0
ATOM   2197 HBB3 HEMCH 144      16.587  37.716  15.104  1.00  0.00      PA   H 0
ATOM   2198 CMC  HEMCH 144      23.540  36.753  17.523  1.00  0.00      PA   C 0
ATOM   2199 HMC1 HEMCH 144      23.122  37.476  16.809  1.00  0.00      PA   H 0
ATOM   2200 HMC2 HEMCH 144      24.584  37.028  17.726  1.00  0.00      PA   H 0
ATOM   2201 HMC3 HEMCH 144      22.958  36.772  18.455  1.00  0.00      PA   H 0
ATOM   2202 CAC  HEMCH 144      25.824  34.425  17.476  1.00  0.00      PA   C 0
ATOM   2203 HAC  HEMCH 144      26.327  33.487  17.196  1.00  0.00      PA   H 0
ATOM   2204 CBC  HEMCH 144      25.898  34.559  19.003  1.00  0.00      PA   C 0
ATOM   2205 HBC1 HEMCH 144      25.436  35.497  19.349  1.00  0.00      PA   H 0
ATOM   2206 HBC2 HEMCH 144      26.941  34.535  19.358  1.00  0.00      PA   H 0
ATOM   2207 HBC3 HEMCH 144      25.352  33.726  19.476  1.00  0.00      PA   H 0
ATOM   2208 CMD  HEMCH 144      26.311  29.816  14.975  1.00  0.00      PA   C 0
ATOM   2209 HMD1 HEMCH 144      26.796  29.121  14.275  1.00  0.00      PA   H 0
ATOM   2210 HMD2 HEMCH 144      26.479  29.482  16.007  1.00  0.00      PA   H 0
ATOM   2211 HMD3 HEMCH 144      26.756  30.811  14.825  1.00  0.00      PA   H 0
ATOM   2212 CAD  HEMCH 144      24.593  27.693  13.542  1.00  0.00      PA   C 0
ATOM   2213 HAD1 HEMCH 144      23.910  27.197  12.835  1.00  0.00      PA   H 0
ATOM   2214 HAD2 HEMCH 144      25.519  27.902  12.979  1.00  0.00      PA   H 0
ATOM   2215 CBD  HEMCH 144      24.985  26.733  14.680  1.00  0.00      PA   C 0
ATOM   2216 HBD1 HEMCH 144      25.417  25.807  14.238  1.00  0.00      PA   H 0
ATOM   2217 HBD2 HEMCH 144      25.750  27.178  15.345  1.00  0.00      PA   H 0
ATOM   2218 CGD  HEMCH 144      23.791  26.341  15.517  1.00  0.00      PA   C 0
ATOM   2219 O1D  HEMCH 144      23.207  25.271  15.229  1.00  0.00      PA   O 0
ATOM   2220 O2D  HEMCH 144      23.416  27.098  16.451  1.00  0.00      PA   O 0
ATOM   2221 N    PRO P   1      17.073  -0.654  -1.775  1.00  0.00      PB   N 0
ATOM   2222 HN1  PRO P   1      16.210  -1.149  -1.923  1.00  0.00      PB   H 0
ATOM   2223 HN2  PRO P   1      17.524  -0.547  -2.668  1.00  0.00      PB   H 0
ATOM   2224 CD   PRO P   1      16.778   0.658  -1.186  1.00  0.00      PB   C 0
ATOM   2225 HD1  PRO P   1      16.776   1.461  -1.953  1.00  0.00      PB   H 0
ATOM   2226 HD2  PRO P   1      15.782   0.629  -0.695  1.00  0.00      PB   H 0
ATOM   2227 CA   PRO P   1      17.909  -1.425  -0.850  1.00  0.00      PB   C 0
ATOM   2228 HA   PRO P   1      18.827  -1.618  -1.386  1.00  0.00      PB   H 0
ATOM   2229 CB   PRO P   1      18.044  -0.541   0.401  1.00  0.00      PB   C 0
ATOM   2230 HB1  PRO P   1      19.027  -0.676   0.901  1.00  0.00      PB   H 0
ATOM   2231 HB2  PRO P   1      17.247  -0.743   1.148  1.00  0.00      PB   H 0
ATOM   2232 CG   PRO P   1      17.863   0.848  -0.152  1.00  0.00      PB   C 0
ATOM   2233 HG1  PRO P   1      18.802   1.186  -0.640  1.00  0.00      PB   H 0
ATOM   2234 HG2  PRO P   1      17.604   1.600   0.624  1.00  0.00      PB   H 0
ATOM   2235 C    PRO P   1      17.254  -2.751  -0.485  1.00  0.00      PB   C 0
ATOM   2236 O    PRO P   1      16.056  -2.925  -0.637  1.00  0.00      PB   O 0
ATOM   2237 N    ALA P   2      18.066  -3.663   0.023  1.00  0.00      PB   N 0
ATOM   2238 HN   ALA P   2      19.031  -3.492   0.205  1.00  0.00      PB   H 0
ATOM   2239 CA   ALA P   2      17.571  -4.963   0.457  1.00  0.00      PB   C 0
ATOM   2240 HA   ALA P   2      16.995  -5.410  -0.340  1.00  0.00      PB   H 0
ATOM   2241 CB   ALA P   2      18.761  -5.826   0.761  1.00  0.00      PB   C 0
ATOM   2242 HB1  ALA P   2      19.387  -5.967  -0.146  1.00  0.00      PB   H 0
ATOM   2243 HB2  ALA P   2      19.399  -5.365   1.545  1.00  0.00      PB   H 0
ATOM   2244 HB3  ALA P   2      18.454  -6.832   1.119  1.00  0.00      PB   H 0
ATOM   2245 C    ALA P   2      16.650  -4.790   1.668  1.00  0.00      PB   C 0
ATOM   2246 O    ALA P   2      16.806  -3.870   2.476  1.00  0.00      PB   O 0
ATOM   2247 N    ALA P   3      15.649  -5.670   1.758  1.00  0.00      PB   N 0
ATOM   2248 HN   ALA P   3      15.520  -6.378   1.068  1.00  0.00      PB   H 0
ATOM   2249 CA   ALA P   3      14.770  -5.736   2.911  1.00  0.00      PB   C 0
ATOM   2250 HA   ALA P   3      14.388  -4.746   3.110  1.00  0.00      PB   H 0
ATOM   2251 CB   ALA P   3      13.618  -6.665   2.636  1.00  0.00      PB   C 0
ATOM   2252 HB1  ALA P   3      13.057  -6.333   1.736  1.00  0.00      PB   H 0
ATOM   2253 HB2  ALA P   3      13.967  -7.705   2.461  1.00  0.00      PB   H 0
ATOM   2254 HB3  ALA P   3      12.902  -6.685   3.485  1.00  0.00      PB   H 0
ATOM   2255 C    ALA P   3      15.532  -6.194   4.143  1.00  0.00      PB   C 0
ATOM   2256 O    ALA P   3      16.586  -6.845   4.062  1.00  0.00      PB   O 0
ATOM   2257 N    ALA P   4      14.983  -5.800   5.288  1.00  0.00      PB   N 0
ATOM   2258 HN   ALA P   4      14.138  -5.273   5.325  1.00  0.00      PB   H 0
ATOM   2259 CA   ALA P   4      15.510  -6.267   6.545  1.00  0.00      PB   C 0
ATOM   2260 HA   ALA P   4      16.566  -6.042   6.555  1.00  0.00      PB   H 0
ATOM   2261 CB   ALA P   4      14.819  -5.529   7.677  1.00  0.00      PB   C 0
ATOM   2262 HB1  ALA P   4      13.720  -5.691   7.647  1.00  0.00      PB   H 0
ATOM   2263 HB2  ALA P   4      15.186  -5.840   8.679  1.00  0.00      PB   H 0
ATOM   2264 HB3  ALA P   4      15.000  -4.437   7.580  1.00  0.00      PB   H 0
ATOM   2265 C    ALA P   4      15.300  -7.772   6.634  1.00  0.00      PB   C 0
ATOM   2266 O    ALA P   4      14.396  -8.328   6.011  1.00  0.00      PB   O 0
ATOM   2267 N    PRO P   5      16.006  -8.443   7.560  1.00  0.00      PB   N 0
ATOM   2268 CD   PRO P   5      17.126  -7.914   8.338  1.00  0.00      PB   C 0
ATOM   2269 HD1  PRO P   5      17.774  -7.225   7.755  1.00  0.00      PB   H 0
ATOM   2270 HD2  PRO P   5      16.739  -7.403   9.245  1.00  0.00      PB   H 0
ATOM   2271 CA   PRO P   5      15.885  -9.894   7.658  1.00  0.00      PB   C 0
ATOM   2272 HA   PRO P   5      16.098 -10.313   6.686  1.00  0.00      PB   H 0
ATOM   2273 CB   PRO P   5      16.924 -10.275   8.703  1.00  0.00      PB   C 0
ATOM   2274 HB1  PRO P   5      17.402 -11.250   8.469  1.00  0.00      PB   H 0
ATOM   2275 HB2  PRO P   5      16.482 -10.341   9.720  1.00  0.00      PB   H 0
ATOM   2276 CG   PRO P   5      17.900  -9.155   8.713  1.00  0.00      PB   C 0
ATOM   2277 HG1  PRO P   5      18.672  -9.336   7.934  1.00  0.00      PB   H 0
ATOM   2278 HG2  PRO P   5      18.425  -9.044   9.686  1.00  0.00      PB   H 0
ATOM   2279 C    PRO P   5      14.523 -10.422   8.102  1.00  0.00      PB   C 0
ATOM   2280 O    PRO P   5      14.232 -11.599   7.894  1.00  0.00      PB   O 0
ATOM   2281 N    ASN P   6      13.680  -9.560   8.677  1.00  0.00      PB   N 0
ATOM   2282 HN   ASN P   6      13.938  -8.607   8.817  1.00  0.00      PB   H 0
ATOM   2283 CA   ASN P   6      12.329  -9.896   9.086  1.00  0.00      PB   C 0
ATOM   2284 HA   ASN P   6      12.257 -10.965   9.222  1.00  0.00      PB   H 0
ATOM   2285 CB   ASN P   6      11.938  -9.259  10.408  1.00  0.00      PB   C 0
ATOM   2286 HB1  ASN P   6      12.615  -9.656  11.194  1.00  0.00      PB   H 0
ATOM   2287 HB2  ASN P   6      10.904  -9.547  10.694  1.00  0.00      PB   H 0
ATOM   2288 CG   ASN P   6      12.062  -7.764  10.399  1.00  0.00      PB   C 0
ATOM   2289 OD1  ASN P   6      12.451  -7.190   9.393  1.00  0.00      PB   O 0
ATOM   2290 ND2  ASN P   6      11.713  -7.159  11.503  1.00  0.00      PB   N 0
ATOM   2291 HD21 ASN P   6      11.897  -6.180  11.589  1.00  0.00      PB   H 0
ATOM   2292 HD22 ASN P   6      11.370  -7.692  12.277  1.00  0.00      PB   H 0
ATOM   2293 C    ASN P   6      11.301  -9.549   8.012  1.00  0.00      PB   C 0
ATOM   2294 O    ASN P   6      10.090  -9.628   8.246  1.00  0.00      PB   O 0
ATOM   2295 N    GLY P   7      11.789  -9.119   6.842  1.00  0.00      PB   N 0
ATOM   2296 HN   GLY P   7      12.771  -8.995   6.720  1.00  0.00      PB   H 0
ATOM   2297 CA   GLY P   7      10.932  -8.906   5.697  1.00  0.00      PB   C 0
ATOM   2298 HA1  GLY P   7      10.047  -9.521   5.768  1.00  0.00      PB   H 0
ATOM   2299 HA2  GLY P   7      11.517  -9.156   4.825  1.00  0.00      PB   H 0
ATOM   2300 C    GLY P   7      10.464  -7.473   5.494  1.00  0.00      PB   C 0
ATOM   2301 O    GLY P   7       9.788  -7.218   4.507  1.00  0.00      PB   O 0
ATOM   2302 N    ILE P   8      10.834  -6.552   6.399  1.00  0.00      PB   N 0
ATOM   2303 HN   ILE P   8      11.380  -6.805   7.194  1.00  0.00      PB   H 0
ATOM   2304 CA   ILE P   8      10.384  -5.175   6.297  1.00  0.00      PB   C 0
ATOM   2305 HA   ILE P   8       9.350  -5.168   5.986  1.00  0.00      PB   H 0
ATOM   2306 CB   ILE P   8      10.460  -4.456   7.660  1.00  0.00      PB   C 0
ATOM   2307 HB   ILE P   8      11.503  -4.554   8.031  1.00  0.00      PB   H 0
ATOM   2308 CG2  ILE P   8      10.158  -2.960   7.524  1.00  0.00      PB   C 0
ATOM   2309 HG21 ILE P   8      10.234  -2.453   8.510  1.00  0.00      PB   H 0
ATOM   2310 HG22 ILE P   8      10.876  -2.450   6.847  1.00  0.00      PB   H 0
ATOM   2311 HG23 ILE P   8       9.130  -2.803   7.133  1.00  0.00      PB   H 0
ATOM   2312 CG1  ILE P   8       9.554  -5.139   8.679  1.00  0.00      PB   C 0
ATOM   2313 HG11 ILE P   8       9.792  -6.224   8.714  1.00  0.00      PB   H 0
ATOM   2314 HG12 ILE P   8       8.507  -5.050   8.318  1.00  0.00      PB   H 0
ATOM   2315 CD   ILE P   8       9.649  -4.619  10.069  1.00  0.00      PB   C 0
ATOM   2316 HD1  ILE P   8       9.251  -3.585  10.153  1.00  0.00      PB   H 0
ATOM   2317 HD2  ILE P   8       9.071  -5.264  10.765  1.00  0.00      PB   H 0
ATOM   2318 HD3  ILE P   8      10.704  -4.609  10.417  1.00  0.00      PB   H 0
ATOM   2319 C    ILE P   8      11.205  -4.481   5.205  1.00  0.00      PB   C 0
ATOM   2320 O    ILE P   8      12.421  -4.476   5.222  1.00  0.00      PB   O 0
ATOM   2321 N    SER P   9      10.509  -3.878   4.249  1.00  0.00      PB   N 0
ATOM   2322 HN   SER P   9       9.512  -3.904   4.263  1.00  0.00      PB   H 0
ATOM   2323 CA   SER P   9      11.128  -3.067   3.211  1.00  0.00      PB   C 0
ATOM   2324 HA   SER P   9      12.086  -3.498   2.962  1.00  0.00      PB   H 0
ATOM   2325 CB   SER P   9      10.308  -2.977   1.937  1.00  0.00      PB   C 0
ATOM   2326 HB1  SER P   9      10.801  -2.332   1.179  1.00  0.00      PB   H 0
ATOM   2327 HB2  SER P   9       9.319  -2.522   2.158  1.00  0.00      PB   H 0
ATOM   2328 OG   SER P   9      10.086  -4.247   1.375  1.00  0.00      PB   O 0
ATOM   2329 HG1  SER P   9      10.806  -4.414   0.763  1.00  0.00      PB   H 0
ATOM   2330 C    SER P   9      11.381  -1.655   3.721  1.00  0.00      PB   C 0
ATOM   2331 O    SER P   9      10.638  -1.137   4.547  1.00  0.00      PB   O 0
ATOM   2332 N    LEU P  10      12.438  -1.032   3.214  1.00  0.00      PB   N 0
ATOM   2333 HN   LEU P  10      13.026  -1.472   2.539  1.00  0.00      PB   H 0
ATOM   2334 CA   LEU P  10      12.742   0.337   3.572  1.00  0.00      PB   C 0
ATOM   2335 HA   LEU P  10      12.905   0.383   4.639  1.00  0.00      PB   H 0
ATOM   2336 CB   LEU P  10      14.028   0.751   2.875  1.00  0.00      PB   C 0
ATOM   2337 HB1  LEU P  10      13.907   0.568   1.786  1.00  0.00      PB   H 0
ATOM   2338 HB2  LEU P  10      14.858   0.099   3.223  1.00  0.00      PB   H 0
ATOM   2339 CG   LEU P  10      14.413   2.208   3.084  1.00  0.00      PB   C 0
ATOM   2340 HG   LEU P  10      13.530   2.874   2.984  1.00  0.00      PB   H 0
ATOM   2341 CD1  LEU P  10      15.004   2.424   4.441  1.00  0.00      PB   C 0
ATOM   2342 HD11 LEU P  10      15.922   1.813   4.577  1.00  0.00      PB   H 0
ATOM   2343 HD12 LEU P  10      15.279   3.489   4.598  1.00  0.00      PB   H 0
ATOM   2344 HD13 LEU P  10      14.289   2.137   5.242  1.00  0.00      PB   H 0
ATOM   2345 CD2  LEU P  10      15.378   2.667   2.028  1.00  0.00      PB   C 0
ATOM   2346 HD21 LEU P  10      14.964   2.519   1.008  1.00  0.00      PB   H 0
ATOM   2347 HD22 LEU P  10      15.612   3.745   2.160  1.00  0.00      PB   H 0
ATOM   2348 HD23 LEU P  10      16.329   2.104   2.137  1.00  0.00      PB   H 0
ATOM   2349 C    LEU P  10      11.608   1.247   3.140  1.00  0.00      PB   C 0
ATOM   2350 O    LEU P  10      11.269   1.296   1.964  1.00  0.00      PB   O 0
ATOM   2351 N    PRO P  11      11.018   2.027   4.069  1.00  0.00      PB   N 0
ATOM   2352 CD   PRO P  11      11.097   1.909   5.540  1.00  0.00      PB   C 0
ATOM   2353 HD1  PRO P  11      11.248   0.862   5.880  1.00  0.00      PB   H 0
ATOM   2354 HD2  PRO P  11      11.940   2.541   5.893  1.00  0.00      PB   H 0
ATOM   2355 CA   PRO P  11       9.937   2.925   3.675  1.00  0.00      PB   C 0
ATOM   2356 HA   PRO P  11       9.159   2.351   3.194  1.00  0.00      PB   H 0
ATOM   2357 CB   PRO P  11       9.477   3.508   5.008  1.00  0.00      PB   C 0
ATOM   2358 HB1  PRO P  11       8.402   3.789   4.984  1.00  0.00      PB   H 0
ATOM   2359 HB2  PRO P  11      10.065   4.414   5.269  1.00  0.00      PB   H 0
ATOM   2360 CG   PRO P  11       9.772   2.446   6.002  1.00  0.00      PB   C 0
ATOM   2361 HG1  PRO P  11       9.009   1.641   5.937  1.00  0.00      PB   H 0
ATOM   2362 HG2  PRO P  11       9.805   2.820   7.048  1.00  0.00      PB   H 0
ATOM   2363 C    PRO P  11      10.441   3.979   2.695  1.00  0.00      PB   C 0
ATOM   2364 O    PRO P  11      11.320   4.744   3.028  1.00  0.00      PB   O 0
ATOM   2365 N    ALA P  12       9.788   4.098   1.556  1.00  0.00      PB   N 0
ATOM   2366 HN   ALA P  12       9.025   3.497   1.331  1.00  0.00      PB   H 0
ATOM   2367 CA   ALA P  12      10.187   5.050   0.550  1.00  0.00      PB   C 0
ATOM   2368 HA   ALA P  12      11.263   5.050   0.454  1.00  0.00      PB   H 0
ATOM   2369 CB   ALA P  12       9.566   4.648  -0.757  1.00  0.00      PB   C 0
ATOM   2370 HB1  ALA P  12       9.867   5.340  -1.572  1.00  0.00      PB   H 0
ATOM   2371 HB2  ALA P  12       9.889   3.624  -1.041  1.00  0.00      PB   H 0
ATOM   2372 HB3  ALA P  12       8.457   4.650  -0.690  1.00  0.00      PB   H 0
ATOM   2373 C    ALA P  12       9.723   6.429   0.988  1.00  0.00      PB   C 0
ATOM   2374 O    ALA P  12       8.624   6.605   1.487  1.00  0.00      PB   O 0
ATOM   2375 N    GLY P  13      10.582   7.388   0.750  1.00  0.00      PB   N 0
ATOM   2376 HN   GLY P  13      11.437   7.201   0.273  1.00  0.00      PB   H 0
ATOM   2377 CA   GLY P  13      10.204   8.762   0.952  1.00  0.00      PB   C 0
ATOM   2378 HA1  GLY P  13       9.172   8.916   0.672  1.00  0.00      PB   H 0
ATOM   2379 HA2  GLY P  13      10.869   9.356   0.343  1.00  0.00      PB   H 0
ATOM   2380 C    GLY P  13      10.363   9.289   2.370  1.00  0.00      PB   C 0
ATOM   2381 O    GLY P  13       9.888  10.381   2.659  1.00  0.00      PB   O 0
ATOM   2382 N    TYR P  14      11.037   8.552   3.261  1.00  0.00      PB   N 0
ATOM   2383 HN   TYR P  14      11.426   7.671   3.004  1.00  0.00      PB   H 0
ATOM   2384 CA   TYR P  14      11.114   8.950   4.652  1.00  0.00      PB   C 0
ATOM   2385 HA   TYR P  14      10.101   9.082   5.003  1.00  0.00      PB   H 0
ATOM   2386 CB   TYR P  14      11.768   7.867   5.500  1.00  0.00      PB   C 0
ATOM   2387 HB1  TYR P  14      11.260   6.898   5.305  1.00  0.00      PB   H 0
ATOM   2388 HB2  TYR P  14      11.610   8.095   6.576  1.00  0.00      PB   H 0
ATOM   2389 CG   TYR P  14      13.238   7.684   5.294  1.00  0.00      PB   C 0
ATOM   2390 CD1  TYR P  14      14.140   8.548   5.884  1.00  0.00      PB   C 0
ATOM   2391 HD1  TYR P  14      13.765   9.349   6.504  1.00  0.00      PB   H 0
ATOM   2392 CE1  TYR P  14      15.490   8.449   5.703  1.00  0.00      PB   C 0
ATOM   2393 HE1  TYR P  14      16.153   9.168   6.161  1.00  0.00      PB   H 0
ATOM   2394 CZ   TYR P  14      16.000   7.416   4.972  1.00  0.00      PB   C 0
ATOM   2395 OH   TYR P  14      17.361   7.328   4.850  1.00  0.00      PB   O 0
ATOM   2396 HH   TYR P  14      17.597   6.397   4.837  1.00  0.00      PB   H 0
ATOM   2397 CD2  TYR P  14      13.758   6.660   4.537  1.00  0.00      PB   C 0
ATOM   2398 HD2  TYR P  14      13.092   5.939   4.086  1.00  0.00      PB   H 0
ATOM   2399 CE2  TYR P  14      15.127   6.505   4.410  1.00  0.00      PB   C 0
ATOM   2400 HE2  TYR P  14      15.522   5.682   3.833  1.00  0.00      PB   H 0
ATOM   2401 C    TYR P  14      11.798  10.298   4.819  1.00  0.00      PB   C 0
ATOM   2402 O    TYR P  14      11.558  10.967   5.812  1.00  0.00      PB   O 0
ATOM   2403 N    LYS P  15      12.685  10.681   3.899  1.00  0.00      PB   N 0
ATOM   2404 HN   LYS P  15      12.961  10.093   3.142  1.00  0.00      PB   H 0
ATOM   2405 CA   LYS P  15      13.389  11.938   4.119  1.00  0.00      PB   C 0
ATOM   2406 HA   LYS P  15      13.730  11.965   5.144  1.00  0.00      PB   H 0
ATOM   2407 CB   LYS P  15      14.613  12.153   3.236  1.00  0.00      PB   C 0
ATOM   2408 HB1  LYS P  15      15.287  11.285   3.401  1.00  0.00      PB   H 0
ATOM   2409 HB2  LYS P  15      15.160  13.065   3.558  1.00  0.00      PB   H 0
ATOM   2410 CG   LYS P  15      14.256  12.270   1.762  1.00  0.00      PB   C 0
ATOM   2411 HG1  LYS P  15      13.510  13.073   1.577  1.00  0.00      PB   H 0
ATOM   2412 HG2  LYS P  15      13.777  11.323   1.434  1.00  0.00      PB   H 0
ATOM   2413 CD   LYS P  15      15.441  12.551   0.859  1.00  0.00      PB   C 0
ATOM   2414 HD1  LYS P  15      15.720  13.621   0.966  1.00  0.00      PB   H 0
ATOM   2415 HD2  LYS P  15      15.100  12.405  -0.188  1.00  0.00      PB   H 0
ATOM   2416 CE   LYS P  15      16.667  11.727   1.165  1.00  0.00      PB   C 0
ATOM   2417 HE1  LYS P  15      16.332  10.668   1.190  1.00  0.00      PB   H 0
ATOM   2418 HE2  LYS P  15      17.184  12.002   2.109  1.00  0.00      PB   H 0
ATOM   2419 NZ   LYS P  15      17.624  11.836   0.030  1.00  0.00      PB   N 0
ATOM   2420 HZ1  LYS P  15      18.283  11.036   0.119  1.00  0.00      PB   H 0
ATOM   2421 HZ2  LYS P  15      17.149  11.790  -0.894  1.00  0.00      PB   H 0
ATOM   2422 HZ3  LYS P  15      18.159  12.721   0.137  1.00  0.00      PB   H 0
ATOM   2423 C    LYS P  15      12.456  13.124   3.933  1.00  0.00      PB   C 0
ATOM   2424 O    LYS P  15      12.832  14.240   4.317  1.00  0.00      PB   O 0
ATOM   2425 N    ASP P  16      11.251  12.915   3.425  1.00  0.00      PB   N 0
ATOM   2426 HN   ASP P  16      10.980  12.006   3.118  1.00  0.00      PB   H 0
ATOM   2427 CA   ASP P  16      10.263  13.962   3.247  1.00  0.00      PB   C 0
ATOM   2428 HA   ASP P  16      10.752  14.925   3.274  1.00  0.00      PB   H 0
ATOM   2429 CB   ASP P  16       9.584  13.804   1.882  1.00  0.00      PB   C 0
ATOM   2430 HB1  ASP P  16       8.721  14.495   1.770  1.00  0.00      PB   H 0
ATOM   2431 HB2  ASP P  16       9.204  12.768   1.756  1.00  0.00      PB   H 0
ATOM   2432 CG   ASP P  16      10.521  14.116   0.730  1.00  0.00      PB   C 0
ATOM   2433 OD1  ASP P  16      11.301  15.080   0.879  1.00  0.00      PB   O 0
ATOM   2434 OD2  ASP P  16      10.492  13.382  -0.299  1.00  0.00      PB   O 0
ATOM   2435 C    ASP P  16       9.228  14.022   4.361  1.00  0.00      PB   C 0
ATOM   2436 O    ASP P  16       8.234  14.733   4.261  1.00  0.00      PB   O 0
ATOM   2437 N    TRP P  17       9.429  13.241   5.417  1.00  0.00      PB   N 0
ATOM   2438 HN   TRP P  17      10.213  12.627   5.464  1.00  0.00      PB   H 0
ATOM   2439 CA   TRP P  17       8.489  13.173   6.515  1.00  0.00      PB   C 0
ATOM   2440 HA   TRP P  17       7.481  13.267   6.139  1.00  0.00      PB   H 0
ATOM   2441 CB   TRP P  17       8.621  11.846   7.240  1.00  0.00      PB   C 0
ATOM   2442 HB1  TRP P  17       8.105  11.865   8.224  1.00  0.00      PB   H 0
ATOM   2443 HB2  TRP P  17       9.695  11.680   7.472  1.00  0.00      PB   H 0
ATOM   2444 CG   TRP P  17       8.138  10.679   6.443  1.00  0.00      PB   C 0
ATOM   2445 CD1  TRP P  17       7.532  10.662   5.234  1.00  0.00      PB   C 0
ATOM   2446 HD1  TRP P  17       7.319  11.541   4.644  1.00  0.00      PB   H 0
ATOM   2447 NE1  TRP P  17       7.256   9.370   4.844  1.00  0.00      PB   N 0
ATOM   2448 HE1  TRP P  17       7.059   9.071   3.936  1.00  0.00      PB   H 0
ATOM   2449 CE2  TRP P  17       7.702   8.526   5.811  1.00  0.00      PB   C 0
ATOM   2450 CD2  TRP P  17       8.277   9.304   6.838  1.00  0.00      PB   C 0
ATOM   2451 CE3  TRP P  17       8.827   8.668   7.958  1.00  0.00      PB   C 0
ATOM   2452 HE3  TRP P  17       9.273   9.237   8.760  1.00  0.00      PB   H 0
ATOM   2453 CZ3  TRP P  17       8.782   7.306   7.994  1.00  0.00      PB   C 0
ATOM   2454 HZ3  TRP P  17       9.202   6.789   8.844  1.00  0.00      PB   H 0
ATOM   2455 CZ2  TRP P  17       7.658   7.127   5.871  1.00  0.00      PB   C 0
ATOM   2456 HZ2  TRP P  17       7.229   6.533   5.078  1.00  0.00      PB   H 0
ATOM   2457 CH2  TRP P  17       8.212   6.571   6.973  1.00  0.00      PB   C 0
ATOM   2458 HH2  TRP P  17       8.211   5.495   7.064  1.00  0.00      PB   H 0
ATOM   2459 C    TRP P  17       8.684  14.331   7.490  1.00  0.00      PB   C 0
ATOM   2460 O    TRP P  17       9.758  14.920   7.611  1.00  0.00      PB   O 0
ATOM   2461 N    LYS P  18       7.650  14.556   8.286  1.00  0.00      PB   N 0
ATOM   2462 HN   LYS P  18       6.823  14.005   8.204  1.00  0.00      PB   H 0
ATOM   2463 CA   LYS P  18       7.631  15.614   9.276  1.00  0.00      PB   C 0
ATOM   2464 HA   LYS P  18       8.152  16.471   8.877  1.00  0.00      PB   H 0
ATOM   2465 CB   LYS P  18       6.203  16.034   9.566  1.00  0.00      PB   C 0
ATOM   2466 HB1  LYS P  18       6.169  16.796  10.374  1.00  0.00      PB   H 0
ATOM   2467 HB2  LYS P  18       5.639  15.146   9.922  1.00  0.00      PB   H 0
ATOM   2468 CG   LYS P  18       5.492  16.596   8.348  1.00  0.00      PB   C 0
ATOM   2469 HG1  LYS P  18       5.682  15.923   7.485  1.00  0.00      PB   H 0
ATOM   2470 HG2  LYS P  18       5.939  17.581   8.092  1.00  0.00      PB   H 0
ATOM   2471 CD   LYS P  18       4.014  16.720   8.526  1.00  0.00      PB   C 0
ATOM   2472 HD1  LYS P  18       3.815  17.482   9.310  1.00  0.00      PB   H 0
ATOM   2473 HD2  LYS P  18       3.587  15.764   8.896  1.00  0.00      PB   H 0
ATOM   2474 CE   LYS P  18       3.309  17.140   7.258  1.00  0.00      PB   C 0
ATOM   2475 HE1  LYS P  18       3.802  18.028   6.807  1.00  0.00      PB   H 0
ATOM   2476 HE2  LYS P  18       2.254  17.402   7.490  1.00  0.00      PB   H 0
ATOM   2477 NZ   LYS P  18       3.287  16.069   6.242  1.00  0.00      PB   N 0
ATOM   2478 HZ1  LYS P  18       2.625  16.277   5.468  1.00  0.00      PB   H 0
ATOM   2479 HZ2  LYS P  18       4.243  15.923   5.859  1.00  0.00      PB   H 0
ATOM   2480 HZ3  LYS P  18       2.979  15.175   6.675  1.00  0.00      PB   H 0
ATOM   2481 C    LYS P  18       8.354  15.214  10.552  1.00  0.00      PB   C 0
ATOM   2482 O    LYS P  18       8.464  14.048  10.904  1.00  0.00      PB   O 0
ATOM   2483 N    MET P  19       8.847  16.232  11.264  1.00  0.00      PB   N 0
ATOM   2484 HN   MET P  19       8.740  17.170  10.944  1.00  0.00      PB   H 0
ATOM   2485 CA   MET P  19       9.619  16.047  12.463  1.00  0.00      PB   C 0
ATOM   2486 HA   MET P  19      10.246  15.177  12.331  1.00  0.00      PB   H 0
ATOM   2487 CB   MET P  19      10.530  17.244  12.698  1.00  0.00      PB   C 0
ATOM   2488 HB1  MET P  19       9.887  18.143  12.808  1.00  0.00      PB   H 0
ATOM   2489 HB2  MET P  19      11.144  17.392  11.784  1.00  0.00      PB   H 0
ATOM   2490 CG   MET P  19      11.444  17.017  13.867  1.00  0.00      PB   C 0
ATOM   2491 HG1  MET P  19      12.028  16.086  13.702  1.00  0.00      PB   H 0
ATOM   2492 HG2  MET P  19      10.867  16.877  14.806  1.00  0.00      PB   H 0
ATOM   2493 SD   MET P  19      12.549  18.336  14.142  1.00  0.00      PB   S 0
ATOM   2494 CE   MET P  19      11.317  19.574  14.552  1.00  0.00      PB   C 0
ATOM   2495 HE1  MET P  19      11.811  20.524  14.847  1.00  0.00      PB   H 0
ATOM   2496 HE2  MET P  19      10.671  19.825  13.684  1.00  0.00      PB   H 0
ATOM   2497 HE3  MET P  19      10.670  19.243  15.392  1.00  0.00      PB   H 0
ATOM   2498 C    MET P  19       8.737  15.798  13.680  1.00  0.00      PB   C 0
ATOM   2499 O    MET P  19       7.741  16.468  13.903  1.00  0.00      PB   O 0
ATOM   2500 N    ILE P  20       9.168  14.817  14.475  1.00  0.00      PB   N 0
ATOM   2501 HN   ILE P  20       9.952  14.262  14.209  1.00  0.00      PB   H 0
ATOM   2502 CA   ILE P  20       8.627  14.541  15.794  1.00  0.00      PB   C 0
ATOM   2503 HA   ILE P  20       7.697  15.074  15.927  1.00  0.00      PB   H 0
ATOM   2504 CB   ILE P  20       8.319  13.030  15.939  1.00  0.00      PB   C 0
ATOM   2505 HB   ILE P  20       9.213  12.457  15.612  1.00  0.00      PB   H 0
ATOM   2506 CG2  ILE P  20       8.034  12.677  17.369  1.00  0.00      PB   C 0
ATOM   2507 HG21 ILE P  20       7.784  11.599  17.471  1.00  0.00      PB   H 0
ATOM   2508 HG22 ILE P  20       8.910  12.845  18.031  1.00  0.00      PB   H 0
ATOM   2509 HG23 ILE P  20       7.176  13.263  17.763  1.00  0.00      PB   H 0
ATOM   2510 CG1  ILE P  20       7.161  12.681  14.990  1.00  0.00      PB   C 0
ATOM   2511 HG11 ILE P  20       7.452  12.956  13.954  1.00  0.00      PB   H 0
ATOM   2512 HG12 ILE P  20       6.296  13.325  15.256  1.00  0.00      PB   H 0
ATOM   2513 CD   ILE P  20       6.724  11.277  14.979  1.00  0.00      PB   C 0
ATOM   2514 HD1  ILE P  20       6.333  10.951  15.966  1.00  0.00      PB   H 0
ATOM   2515 HD2  ILE P  20       5.916  11.115  14.234  1.00  0.00      PB   H 0
ATOM   2516 HD3  ILE P  20       7.572  10.612  14.709  1.00  0.00      PB   H 0
ATOM   2517 C    ILE P  20       9.550  15.068  16.880  1.00  0.00      PB   C 0
ATOM   2518 O    ILE P  20       9.100  15.621  17.873  1.00  0.00      PB   O 0
ATOM   2519 N    GLY P  21      10.845  14.877  16.738  1.00  0.00      PB   N 0
ATOM   2520 HN   GLY P  21      11.223  14.394  15.952  1.00  0.00      PB   H 0
ATOM   2521 CA   GLY P  21      11.781  15.387  17.710  1.00  0.00      PB   C 0
ATOM   2522 HA1  GLY P  21      11.684  14.766  18.588  1.00  0.00      PB   H 0
ATOM   2523 HA2  GLY P  21      11.588  16.435  17.888  1.00  0.00      PB   H 0
ATOM   2524 C    GLY P  21      13.221  15.266  17.255  1.00  0.00      PB   C 0
ATOM   2525 O    GLY P  21      13.510  14.915  16.121  1.00  0.00      PB   O 0
ATOM   2526 N    VAL P  22      14.120  15.543  18.189  1.00  0.00      PB   N 0
ATOM   2527 HN   VAL P  22      13.831  15.773  19.115  1.00  0.00      PB   H 0
ATOM   2528 CA   VAL P  22      15.542  15.438  18.003  1.00  0.00      PB   C 0
ATOM   2529 HA   VAL P  22      15.745  14.704  17.238  1.00  0.00      PB   H 0
ATOM   2530 CB   VAL P  22      16.225  16.752  17.632  1.00  0.00      PB   C 0
ATOM   2531 HB   VAL P  22      17.297  16.533  17.440  1.00  0.00      PB   H 0
ATOM   2532 CG1  VAL P  22      15.682  17.319  16.348  1.00  0.00      PB   C 0
ATOM   2533 HG11 VAL P  22      14.627  17.647  16.468  1.00  0.00      PB   H 0
ATOM   2534 HG12 VAL P  22      16.280  18.200  16.031  1.00  0.00      PB   H 0
ATOM   2535 HG13 VAL P  22      15.720  16.564  15.534  1.00  0.00      PB   H 0
ATOM   2536 CG2  VAL P  22      16.155  17.737  18.744  1.00  0.00      PB   C 0
ATOM   2537 HG21 VAL P  22      16.691  17.403  19.658  1.00  0.00      PB   H 0
ATOM   2538 HG22 VAL P  22      16.622  18.695  18.429  1.00  0.00      PB   H 0
ATOM   2539 HG23 VAL P  22      15.101  17.962  19.015  1.00  0.00      PB   H 0
ATOM   2540 C    VAL P  22      16.142  14.908  19.299  1.00  0.00      PB   C 0
ATOM   2541 O    VAL P  22      15.507  14.965  20.350  1.00  0.00      PB   O 0
ATOM   2542 N    SER P  23      17.351  14.376  19.224  1.00  0.00      PB   N 0
ATOM   2543 HN   SER P  23      17.821  14.253  18.354  1.00  0.00      PB   H 0
ATOM   2544 CA   SER P  23      18.029  13.916  20.423  1.00  0.00      PB   C 0
ATOM   2545 HA   SER P  23      17.814  14.604  21.227  1.00  0.00      PB   H 0
ATOM   2546 CB   SER P  23      17.575  12.540  20.827  1.00  0.00      PB   C 0
ATOM   2547 HB1  SER P  23      16.466  12.483  20.850  1.00  0.00      PB   H 0
ATOM   2548 HB2  SER P  23      17.941  12.268  21.840  1.00  0.00      PB   H 0
ATOM   2549 OG   SER P  23      18.068  11.604  19.890  1.00  0.00      PB   O 0
ATOM   2550 HG1  SER P  23      17.560  10.800  20.022  1.00  0.00      PB   H 0
ATOM   2551 C    SER P  23      19.533  13.941  20.220  1.00  0.00      PB   C 0
ATOM   2552 O    SER P  23      20.039  14.026  19.114  1.00  0.00      PB   O 0
ATOM   2553 N    SER P  24      20.238  13.790  21.330  1.00  0.00      PB   N 0
ATOM   2554 HN   SER P  24      19.772  13.755  22.211  1.00  0.00      PB   H 0
ATOM   2555 CA   SER P  24      21.662  13.577  21.319  1.00  0.00      PB   C 0
ATOM   2556 HA   SER P  24      22.001  13.295  20.333  1.00  0.00      PB   H 0
ATOM   2557 CB   SER P  24      22.349  14.844  21.752  1.00  0.00      PB   C 0
ATOM   2558 HB1  SER P  24      21.960  15.194  22.732  1.00  0.00      PB   H 0
ATOM   2559 HB2  SER P  24      22.146  15.640  21.003  1.00  0.00      PB   H 0
ATOM   2560 OG   SER P  24      23.730  14.624  21.844  1.00  0.00      PB   O 0
ATOM   2561 HG1  SER P  24      23.838  14.091  22.635  1.00  0.00      PB   H 0
ATOM   2562 C    SER P  24      21.943  12.412  22.253  1.00  0.00      PB   C 0
ATOM   2563 O    SER P  24      21.500  12.415  23.388  1.00  0.00      PB   O 0
ATOM   2564 N    ARG P  25      22.660  11.407  21.761  1.00  0.00      PB   N 0
ATOM   2565 HN   ARG P  25      23.024  11.448  20.834  1.00  0.00      PB   H 0
ATOM   2566 CA   ARG P  25      22.994  10.247  22.586  1.00  0.00      PB   C 0
ATOM   2567 HA   ARG P  25      22.409  10.228  23.494  1.00  0.00      PB   H 0
ATOM   2568 CB   ARG P  25      22.756   8.952  21.799  1.00  0.00      PB   C 0
ATOM   2569 HB1  ARG P  25      23.277   8.124  22.325  1.00  0.00      PB   H 0
ATOM   2570 HB2  ARG P  25      23.211   9.059  20.791  1.00  0.00      PB   H 0
ATOM   2571 CG   ARG P  25      21.284   8.586  21.653  1.00  0.00      PB   C 0
ATOM   2572 HG1  ARG P  25      21.137   7.877  20.810  1.00  0.00      PB   H 0
ATOM   2573 HG2  ARG P  25      20.677   9.489  21.430  1.00  0.00      PB   H 0
ATOM   2574 CD   ARG P  25      20.804   7.945  22.948  1.00  0.00      PB   C 0
ATOM   2575 HD1  ARG P  25      19.693   7.949  22.971  1.00  0.00      PB   H 0
ATOM   2576 HD2  ARG P  25      21.128   8.545  23.825  1.00  0.00      PB   H 0
ATOM   2577 NE   ARG P  25      21.283   6.584  23.151  1.00  0.00      PB   N 0
ATOM   2578 HE   ARG P  25      22.153   6.437  23.621  1.00  0.00      PB   H 0
ATOM   2579 CZ   ARG P  25      20.774   5.486  22.590  1.00  0.00      PB   C 0
ATOM   2580 NH1  ARG P  25      19.663   5.548  21.880  1.00  0.00      PB   N 0
ATOM   2581 HH11 ARG P  25      19.200   6.431  21.800  1.00  0.00      PB   H 0
ATOM   2582 HH12 ARG P  25      19.078   4.737  21.876  1.00  0.00      PB   H 0
ATOM   2583 NH2  ARG P  25      21.389   4.327  22.753  1.00  0.00      PB   N 0
ATOM   2584 HH21 ARG P  25      22.281   4.409  23.198  1.00  0.00      PB   H 0
ATOM   2585 HH22 ARG P  25      21.165   3.565  22.145  1.00  0.00      PB   H 0
ATOM   2586 C    ARG P  25      24.447  10.375  22.997  1.00  0.00      PB   C 0
ATOM   2587 O    ARG P  25      25.343  10.169  22.181  1.00  0.00      PB   O 0
ATOM   2588 N    ILE P  26      24.661  10.750  24.258  1.00  0.00      PB   N 0
ATOM   2589 HN   ILE P  26      23.890  10.833  24.885  1.00  0.00      PB   H 0
ATOM   2590 CA   ILE P  26      25.961  11.081  24.823  1.00  0.00      PB   C 0
ATOM   2591 HA   ILE P  26      26.363  11.936  24.300  1.00  0.00      PB   H 0
ATOM   2592 CB   ILE P  26      25.874  11.382  26.340  1.00  0.00      PB   C 0
ATOM   2593 HB   ILE P  26      25.298  10.554  26.806  1.00  0.00      PB   H 0
ATOM   2594 CG2  ILE P  26      27.262  11.381  26.972  1.00  0.00      PB   C 0
ATOM   2595 HG21 ILE P  26      27.218  11.680  28.041  1.00  0.00      PB   H 0
ATOM   2596 HG22 ILE P  26      27.743  10.380  26.967  1.00  0.00      PB   H 0
ATOM   2597 HG23 ILE P  26      27.930  12.101  26.453  1.00  0.00      PB   H 0
ATOM   2598 CG1  ILE P  26      25.121  12.665  26.678  1.00  0.00      PB   C 0
ATOM   2599 HG11 ILE P  26      24.162  12.682  26.117  1.00  0.00      PB   H 0
ATOM   2600 HG12 ILE P  26      25.704  13.553  26.351  1.00  0.00      PB   H 0
ATOM   2601 CD   ILE P  26      24.800  12.778  28.157  1.00  0.00      PB   C 0
ATOM   2602 HD1  ILE P  26      25.712  12.940  28.770  1.00  0.00      PB   H 0
ATOM   2603 HD2  ILE P  26      24.135  13.651  28.330  1.00  0.00      PB   H 0
ATOM   2604 HD3  ILE P  26      24.274  11.873  28.530  1.00  0.00      PB   H 0
ATOM   2605 C    ILE P  26      26.927   9.931  24.631  1.00  0.00      PB   C 0
ATOM   2606 O    ILE P  26      28.101  10.131  24.348  1.00  0.00      PB   O 0
ATOM   2607 N    GLU P  27      26.415   8.715  24.884  1.00  0.00      PB   N 0
ATOM   2608 HN   GLU P  27      25.453   8.509  25.047  1.00  0.00      PB   H 0
ATOM   2609 CA   GLU P  27      27.329   7.594  24.942  1.00  0.00      PB   C 0
ATOM   2610 HA   GLU P  27      28.233   7.917  25.437  1.00  0.00      PB   H 0
ATOM   2611 CB   GLU P  27      26.749   6.473  25.798  1.00  0.00      PB   C 0
ATOM   2612 HB1  GLU P  27      26.251   6.918  26.685  1.00  0.00      PB   H 0
ATOM   2613 HB2  GLU P  27      27.607   5.883  26.184  1.00  0.00      PB   H 0
ATOM   2614 CG   GLU P  27      25.824   5.510  25.109  1.00  0.00      PB   C 0
ATOM   2615 HG1  GLU P  27      25.614   4.679  25.816  1.00  0.00      PB   H 0
ATOM   2616 HG2  GLU P  27      26.308   5.036  24.228  1.00  0.00      PB   H 0
ATOM   2617 CD   GLU P  27      24.458   6.004  24.673  1.00  0.00      PB   C 0
ATOM   2618 OE1  GLU P  27      24.108   7.178  24.905  1.00  0.00      PB   O 0
ATOM   2619 OE2  GLU P  27      23.786   5.232  24.026  1.00  0.00      PB   O 0
ATOM   2620 C    GLU P  27      27.747   7.118  23.561  1.00  0.00      PB   C 0
ATOM   2621 O    GLU P  27      28.696   6.345  23.457  1.00  0.00      PB   O 0
ATOM   2622 N    GLN P  28      26.984   7.531  22.538  1.00  0.00      PB   N 0
ATOM   2623 HN   GLN P  28      26.195   8.104  22.745  1.00  0.00      PB   H 0
ATOM   2624 CA   GLN P  28      27.199   7.166  21.144  1.00  0.00      PB   C 0
ATOM   2625 HA   GLN P  28      27.800   6.271  21.088  1.00  0.00      PB   H 0
ATOM   2626 CB   GLN P  28      25.852   6.942  20.433  1.00  0.00      PB   C 0
ATOM   2627 HB1  GLN P  28      26.050   6.625  19.387  1.00  0.00      PB   H 0
ATOM   2628 HB2  GLN P  28      25.302   7.906  20.383  1.00  0.00      PB   H 0
ATOM   2629 CG   GLN P  28      24.983   5.941  21.178  1.00  0.00      PB   C 0
ATOM   2630 HG1  GLN P  28      24.056   6.422  21.558  1.00  0.00      PB   H 0
ATOM   2631 HG2  GLN P  28      25.504   5.531  22.069  1.00  0.00      PB   H 0
ATOM   2632 CD   GLN P  28      24.544   4.764  20.362  1.00  0.00      PB   C 0
ATOM   2633 OE1  GLN P  28      23.354   4.569  20.159  1.00  0.00      PB   O 0
ATOM   2634 NE2  GLN P  28      25.508   3.941  19.959  1.00  0.00      PB   N 0
ATOM   2635 HE21 GLN P  28      25.250   3.064  19.553  1.00  0.00      PB   H 0
ATOM   2636 HE22 GLN P  28      26.455   4.135  20.214  1.00  0.00      PB   H 0
ATOM   2637 C    GLN P  28      27.945   8.269  20.398  1.00  0.00      PB   C 0
ATOM   2638 O    GLN P  28      28.444   8.053  19.302  1.00  0.00      PB   O 0
ATOM   2639 N    ASN P  29      27.979   9.470  20.979  1.00  0.00      PB   N 0
ATOM   2640 HN   ASN P  29      27.620   9.603  21.900  1.00  0.00      PB   H 0
ATOM   2641 CA   ASN P  29      28.490  10.636  20.264  1.00  0.00      PB   C 0
ATOM   2642 HA   ASN P  29      28.257  11.505  20.861  1.00  0.00      PB   H 0
ATOM   2643 CB   ASN P  29      30.002  10.575  19.987  1.00  0.00      PB   C 0
ATOM   2644 HB1  ASN P  29      30.290  11.335  19.230  1.00  0.00      PB   H 0
ATOM   2645 HB2  ASN P  29      30.288   9.583  19.577  1.00  0.00      PB   H 0
ATOM   2646 CG   ASN P  29      30.874  10.908  21.181  1.00  0.00      PB   C 0
ATOM   2647 OD1  ASN P  29      30.418  11.528  22.133  1.00  0.00      PB   O 0
ATOM   2648 ND2  ASN P  29      32.143  10.527  21.125  1.00  0.00      PB   N 0
ATOM   2649 HD21 ASN P  29      32.720  10.787  21.899  1.00  0.00      PB   H 0
ATOM   2650 HD22 ASN P  29      32.487  10.015  20.338  1.00  0.00      PB   H 0
ATOM   2651 C    ASN P  29      27.738  10.832  18.945  1.00  0.00      PB   C 0
ATOM   2652 O    ASN P  29      28.347  11.091  17.902  1.00  0.00      PB   O 0
ATOM   2653 N    ASN P  30      26.402  10.704  18.977  1.00  0.00      PB   N 0
ATOM   2654 HN   ASN P  30      25.959  10.500  19.847  1.00  0.00      PB   H 0
ATOM   2655 CA   ASN P  30      25.526  10.879  17.815  1.00  0.00      PB   C 0
ATOM   2656 HA   ASN P  30      26.116  11.196  16.967  1.00  0.00      PB   H 0
ATOM   2657 CB   ASN P  30      24.745   9.600  17.484  1.00  0.00      PB   C 0
ATOM   2658 HB1  ASN P  30      23.975   9.829  16.717  1.00  0.00      PB   H 0
ATOM   2659 HB2  ASN P  30      24.222   9.260  18.404  1.00  0.00      PB   H 0
ATOM   2660 CG   ASN P  30      25.534   8.424  16.915  1.00  0.00      PB   C 0
ATOM   2661 OD1  ASN P  30      26.701   8.518  16.527  1.00  0.00      PB   O 0
ATOM   2662 ND2  ASN P  30      24.900   7.268  16.897  1.00  0.00      PB   N 0
ATOM   2663 HD21 ASN P  30      25.269   6.664  16.190  1.00  0.00      PB   H 0
ATOM   2664 HD22 ASN P  30      23.958   7.262  17.232  1.00  0.00      PB   H 0
ATOM   2665 C    ASN P  30      24.464  11.967  18.081  1.00  0.00      PB   C 0
ATOM   2666 O    ASN P  30      23.963  12.060  19.207  1.00  0.00      PB   O 0
ATOM   2667 N    LEU P  31      24.074  12.693  17.008  1.00  0.00      PB   N 0
ATOM   2668 HN   LEU P  31      24.538  12.542  16.139  1.00  0.00      PB   H 0
ATOM   2669 CA   LEU P  31      22.896  13.508  16.935  1.00  0.00      PB   C 0
ATOM   2670 HA   LEU P  31      22.506  13.692  17.925  1.00  0.00      PB   H 0
ATOM   2671 CB   LEU P  31      23.191  14.831  16.213  1.00  0.00      PB   C 0
ATOM   2672 HB1  LEU P  31      22.236  15.345  15.973  1.00  0.00      PB   H 0
ATOM   2673 HB2  LEU P  31      23.681  14.592  15.245  1.00  0.00      PB   H 0
ATOM   2674 CG   LEU P  31      24.050  15.837  16.946  1.00  0.00      PB   C 0
ATOM   2675 HG   LEU P  31      24.945  15.299  17.325  1.00  0.00      PB   H 0
ATOM   2676 CD1  LEU P  31      24.537  16.942  16.034  1.00  0.00      PB   C 0
ATOM   2677 HD11 LEU P  31      23.686  17.528  15.626  1.00  0.00      PB   H 0
ATOM   2678 HD12 LEU P  31      25.204  17.640  16.584  1.00  0.00      PB   H 0
ATOM   2679 HD13 LEU P  31      25.107  16.514  15.182  1.00  0.00      PB   H 0
ATOM   2680 CD2  LEU P  31      23.311  16.416  18.115  1.00  0.00      PB   C 0
ATOM   2681 HD21 LEU P  31      23.017  15.624  18.837  1.00  0.00      PB   H 0
ATOM   2682 HD22 LEU P  31      23.944  17.156  18.650  1.00  0.00      PB   H 0
ATOM   2683 HD23 LEU P  31      22.390  16.938  17.778  1.00  0.00      PB   H 0
ATOM   2684 C    LEU P  31      21.835  12.758  16.157  1.00  0.00      PB   C 0
ATOM   2685 O    LEU P  31      22.191  12.052  15.214  1.00  0.00      PB   O 0
ATOM   2686 N    ARG P  32      20.584  12.912  16.558  1.00  0.00      PB   N 0
ATOM   2687 HN   ARG P  32      20.340  13.458  17.355  1.00  0.00      PB   H 0
ATOM   2688 CA   ARG P  32      19.512  12.178  15.937  1.00  0.00      PB   C 0
ATOM   2689 HA   ARG P  32      19.872  11.843  14.975  1.00  0.00      PB   H 0
ATOM   2690 CB   ARG P  32      19.058  10.995  16.776  1.00  0.00      PB   C 0
ATOM   2691 HB1  ARG P  32      18.222  10.475  16.260  1.00  0.00      PB   H 0
ATOM   2692 HB2  ARG P  32      18.666  11.379  17.742  1.00  0.00      PB   H 0
ATOM   2693 CG   ARG P  32      20.175   9.984  17.006  1.00  0.00      PB   C 0
ATOM   2694 HG1  ARG P  32      20.932  10.448  17.674  1.00  0.00      PB   H 0
ATOM   2695 HG2  ARG P  32      20.659   9.803  16.022  1.00  0.00      PB   H 0
ATOM   2696 CD   ARG P  32      19.736   8.664  17.612  1.00  0.00      PB   C 0
ATOM   2697 HD1  ARG P  32      19.006   8.178  16.930  1.00  0.00      PB   H 0
ATOM   2698 HD2  ARG P  32      19.271   8.832  18.607  1.00  0.00      PB   H 0
ATOM   2699 NE   ARG P  32      20.929   7.820  17.745  1.00  0.00      PB   N 0
ATOM   2700 HE   ARG P  32      21.565   7.999  16.994  1.00  0.00      PB   H 0
ATOM   2701 CZ   ARG P  32      20.931   6.554  18.083  1.00  0.00      PB   C 0
ATOM   2702 NH1  ARG P  32      19.949   6.078  18.787  1.00  0.00      PB   N 0
ATOM   2703 HH11 ARG P  32      19.289   6.732  19.156  1.00  0.00      PB   H 0
ATOM   2704 HH12 ARG P  32      19.917   5.107  19.025  1.00  0.00      PB   H 0
ATOM   2705 NH2  ARG P  32      22.022   5.836  17.907  1.00  0.00      PB   N 0
ATOM   2706 HH21 ARG P  32      22.648   6.077  17.165  1.00  0.00      PB   H 0
ATOM   2707 HH22 ARG P  32      22.218   5.124  18.581  1.00  0.00      PB   H 0
ATOM   2708 C    ARG P  32      18.333  13.087  15.637  1.00  0.00      PB   C 0
ATOM   2709 O    ARG P  32      18.017  14.021  16.377  1.00  0.00      PB   O 0
ATOM   2710 N    ALA P  33      17.663  12.773  14.545  1.00  0.00      PB   N 0
ATOM   2711 HN   ALA P  33      17.987  12.018  13.980  1.00  0.00      PB   H 0
ATOM   2712 CA   ALA P  33      16.366  13.322  14.204  1.00  0.00      PB   C 0
ATOM   2713 HA   ALA P  33      16.062  14.059  14.932  1.00  0.00      PB   H 0
ATOM   2714 CB   ALA P  33      16.424  13.962  12.832  1.00  0.00      PB   C 0
ATOM   2715 HB1  ALA P  33      15.434  14.385  12.558  1.00  0.00      PB   H 0
ATOM   2716 HB2  ALA P  33      17.172  14.784  12.825  1.00  0.00      PB   H 0
ATOM   2717 HB3  ALA P  33      16.719  13.221  12.059  1.00  0.00      PB   H 0
ATOM   2718 C    ALA P  33      15.351  12.194  14.239  1.00  0.00      PB   C 0
ATOM   2719 O    ALA P  33      15.630  11.106  13.727  1.00  0.00      PB   O 0
ATOM   2720 N    ILE P  34      14.155  12.463  14.741  1.00  0.00      PB   N 0
ATOM   2721 HN   ILE P  34      13.960  13.352  15.147  1.00  0.00      PB   H 0
ATOM   2722 CA   ILE P  34      13.068  11.537  14.752  1.00  0.00      PB   C 0
ATOM   2723 HA   ILE P  34      13.382  10.602  14.313  1.00  0.00      PB   H 0
ATOM   2724 CB   ILE P  34      12.570  11.228  16.175  1.00  0.00      PB   C 0
ATOM   2725 HB   ILE P  34      12.167  12.151  16.644  1.00  0.00      PB   H 0
ATOM   2726 CG2  ILE P  34      11.448  10.199  16.101  1.00  0.00      PB   C 0
ATOM   2727 HG21 ILE P  34      11.111   9.923  17.123  1.00  0.00      PB   H 0
ATOM   2728 HG22 ILE P  34      10.561  10.570  15.544  1.00  0.00      PB   H 0
ATOM   2729 HG23 ILE P  34      11.808   9.271  15.607  1.00  0.00      PB   H 0
ATOM   2730 CG1  ILE P  34      13.701  10.715  17.073  1.00  0.00      PB   C 0
ATOM   2731 HG11 ILE P  34      14.404  10.117  16.454  1.00  0.00      PB   H 0
ATOM   2732 HG12 ILE P  34      13.259  10.008  17.807  1.00  0.00      PB   H 0
ATOM   2733 CD   ILE P  34      14.455  11.753  17.862  1.00  0.00      PB   C 0
ATOM   2734 HD1  ILE P  34      13.762  12.330  18.511  1.00  0.00      PB   H 0
ATOM   2735 HD2  ILE P  34      15.201  11.262  18.524  1.00  0.00      PB   H 0
ATOM   2736 HD3  ILE P  34      15.002  12.464  17.206  1.00  0.00      PB   H 0
ATOM   2737 C    ILE P  34      11.954  12.117  13.911  1.00  0.00      PB   C 0
ATOM   2738 O    ILE P  34      11.439  13.202  14.204  1.00  0.00      PB   O 0
ATOM   2739 N    LEU P  35      11.633  11.411  12.821  1.00  0.00      PB   N 0
ATOM   2740 HN   LEU P  35      12.069  10.526  12.676  1.00  0.00      PB   H 0
ATOM   2741 CA   LEU P  35      10.594  11.799  11.888  1.00  0.00      PB   C 0
ATOM   2742 HA   LEU P  35      10.159  12.739  12.194  1.00  0.00      PB   H 0
ATOM   2743 CB   LEU P  35      11.090  11.921  10.448  1.00  0.00      PB   C 0
ATOM   2744 HB1  LEU P  35      10.300  12.428   9.853  1.00  0.00      PB   H 0
ATOM   2745 HB2  LEU P  35      11.220  10.914   9.997  1.00  0.00      PB   H 0
ATOM   2746 CG   LEU P  35      12.387  12.677  10.204  1.00  0.00      PB   C 0
ATOM   2747 HG   LEU P  35      13.200  12.130  10.727  1.00  0.00      PB   H 0
ATOM   2748 CD1  LEU P  35      12.730  12.664   8.718  1.00  0.00      PB   C 0
ATOM   2749 HD11 LEU P  35      11.960  13.219   8.140  1.00  0.00      PB   H 0
ATOM   2750 HD12 LEU P  35      13.716  13.144   8.539  1.00  0.00      PB   H 0
ATOM   2751 HD13 LEU P  35      12.772  11.623   8.332  1.00  0.00      PB   H 0
ATOM   2752 CD2  LEU P  35      12.371  14.076  10.741  1.00  0.00      PB   C 0
ATOM   2753 HD21 LEU P  35      12.215  14.090  11.841  1.00  0.00      PB   H 0
ATOM   2754 HD22 LEU P  35      13.332  14.596  10.541  1.00  0.00      PB   H 0
ATOM   2755 HD23 LEU P  35      11.561  14.672  10.268  1.00  0.00      PB   H 0
ATOM   2756 C    LEU P  35       9.507  10.734  11.978  1.00  0.00      PB   C 0
ATOM   2757 O    LEU P  35       9.720   9.623  12.484  1.00  0.00      PB   O 0
ATOM   2758 N    GLY P  36       8.349  11.020  11.418  1.00  0.00      PB   N 0
ATOM   2759 HN   GLY P  36       8.181  11.922  11.028  1.00  0.00      PB   H 0
ATOM   2760 CA   GLY P  36       7.312  10.024  11.308  1.00  0.00      PB   C 0
ATOM   2761 HA1  GLY P  36       6.673  10.104  12.175  1.00  0.00      PB   H 0
ATOM   2762 HA2  GLY P  36       7.759   9.048  11.188  1.00  0.00      PB   H 0
ATOM   2763 C    GLY P  36       6.461  10.252  10.082  1.00  0.00      PB   C 0
ATOM   2764 O    GLY P  36       6.410  11.377   9.537  1.00  0.00      PB   O 0
ATOM   2765 N    ASN P  37       5.816   9.185   9.633  1.00  0.00      PB   N 0
ATOM   2766 HN   ASN P  37       5.919   8.299  10.079  1.00  0.00      PB   H 0
ATOM   2767 CA   ASN P  37       4.848   9.345   8.571  1.00  0.00      PB   C 0
ATOM   2768 HA   ASN P  37       5.304   9.964   7.813  1.00  0.00      PB   H 0
ATOM   2769 CB   ASN P  37       4.478   8.044   7.879  1.00  0.00      PB   C 0
ATOM   2770 HB1  ASN P  37       5.422   7.524   7.609  1.00  0.00      PB   H 0
ATOM   2771 HB2  ASN P  37       3.942   8.259   6.930  1.00  0.00      PB   H 0
ATOM   2772 CG   ASN P  37       3.652   7.109   8.713  1.00  0.00      PB   C 0
ATOM   2773 OD1  ASN P  37       3.400   7.367   9.890  1.00  0.00      PB   O 0
ATOM   2774 ND2  ASN P  37       3.211   6.035   8.086  1.00  0.00      PB   N 0
ATOM   2775 HD21 ASN P  37       2.741   5.333   8.622  1.00  0.00      PB   H 0
ATOM   2776 HD22 ASN P  37       3.503   5.861   7.146  1.00  0.00      PB   H 0
ATOM   2777 C    ASN P  37       3.655  10.109   9.089  1.00  0.00      PB   C 0
ATOM   2778 O    ASN P  37       3.588  10.451  10.262  1.00  0.00      PB   O 0
ATOM   2779 N    ASP P  38       2.698  10.424   8.207  1.00  0.00      PB   N 0
ATOM   2780 HN   ASP P  38       2.765  10.241   7.229  1.00  0.00      PB   H 0
ATOM   2781 CA   ASP P  38       1.641  11.319   8.643  1.00  0.00      PB   C 0
ATOM   2782 HA   ASP P  38       2.089  12.146   9.174  1.00  0.00      PB   H 0
ATOM   2783 CB   ASP P  38       0.902  11.861   7.451  1.00  0.00      PB   C 0
ATOM   2784 HB1  ASP P  38      -0.063  12.334   7.733  1.00  0.00      PB   H 0
ATOM   2785 HB2  ASP P  38       0.671  11.058   6.719  1.00  0.00      PB   H 0
ATOM   2786 CG   ASP P  38       1.697  12.953   6.733  1.00  0.00      PB   C 0
ATOM   2787 OD1  ASP P  38       2.430  13.688   7.387  1.00  0.00      PB   O 0
ATOM   2788 OD2  ASP P  38       1.582  13.029   5.516  1.00  0.00      PB   O 0
ATOM   2789 C    ASP P  38       0.716  10.687   9.662  1.00  0.00      PB   C 0
ATOM   2790 O    ASP P  38       0.079  11.373  10.440  1.00  0.00      PB   O 0
ATOM   2791 N    ILE P  39       0.600   9.342   9.663  1.00  0.00      PB   N 0
ATOM   2792 HN   ILE P  39       1.109   8.791   9.007  1.00  0.00      PB   H 0
ATOM   2793 CA   ILE P  39      -0.149   8.644  10.689  1.00  0.00      PB   C 0
ATOM   2794 HA   ILE P  39      -1.133   9.085  10.755  1.00  0.00      PB   H 0
ATOM   2795 CB   ILE P  39      -0.304   7.173  10.292  1.00  0.00      PB   C 0
ATOM   2796 HB   ILE P  39       0.708   6.743  10.136  1.00  0.00      PB   H 0
ATOM   2797 CG2  ILE P  39      -0.968   6.411  11.436  1.00  0.00      PB   C 0
ATOM   2798 HG21 ILE P  39      -1.120   5.345  11.163  1.00  0.00      PB   H 0
ATOM   2799 HG22 ILE P  39      -0.347   6.411  12.357  1.00  0.00      PB   H 0
ATOM   2800 HG23 ILE P  39      -1.962   6.847  11.672  1.00  0.00      PB   H 0
ATOM   2801 CG1  ILE P  39      -1.071   7.021   8.976  1.00  0.00      PB   C 0
ATOM   2802 HG11 ILE P  39      -0.650   7.699   8.203  1.00  0.00      PB   H 0
ATOM   2803 HG12 ILE P  39      -2.122   7.340   9.142  1.00  0.00      PB   H 0
ATOM   2804 CD   ILE P  39      -1.059   5.618   8.388  1.00  0.00      PB   C 0
ATOM   2805 HD1  ILE P  39      -1.569   4.895   9.059  1.00  0.00      PB   H 0
ATOM   2806 HD2  ILE P  39      -1.582   5.595   7.408  1.00  0.00      PB   H 0
ATOM   2807 HD3  ILE P  39      -0.017   5.267   8.230  1.00  0.00      PB   H 0
ATOM   2808 C    ILE P  39       0.520   8.842  12.044  1.00  0.00      PB   C 0
ATOM   2809 O    ILE P  39      -0.154   9.153  13.022  1.00  0.00      PB   O 0
ATOM   2810 N    ALA P  40       1.843   8.649  12.083  1.00  0.00      PB   N 0
ATOM   2811 HN   ALA P  40       2.370   8.389  11.278  1.00  0.00      PB   H 0
ATOM   2812 CA   ALA P  40       2.588   8.850  13.309  1.00  0.00      PB   C 0
ATOM   2813 HA   ALA P  40       2.130   8.249  14.080  1.00  0.00      PB   H 0
ATOM   2814 CB   ALA P  40       4.011   8.394  13.150  1.00  0.00      PB   C 0
ATOM   2815 HB1  ALA P  40       4.580   8.489  14.100  1.00  0.00      PB   H 0
ATOM   2816 HB2  ALA P  40       4.051   7.327  12.842  1.00  0.00      PB   H 0
ATOM   2817 HB3  ALA P  40       4.538   8.982  12.368  1.00  0.00      PB   H 0
ATOM   2818 C    ALA P  40       2.534  10.295  13.804  1.00  0.00      PB   C 0
ATOM   2819 O    ALA P  40       2.406  10.520  14.994  1.00  0.00      PB   O 0
ATOM   2820 N    VAL P  41       2.695  11.245  12.883  1.00  0.00      PB   N 0
ATOM   2821 HN   VAL P  41       2.900  11.015  11.935  1.00  0.00      PB   H 0
ATOM   2822 CA   VAL P  41       2.732  12.639  13.282  1.00  0.00      PB   C 0
ATOM   2823 HA   VAL P  41       3.456  12.749  14.075  1.00  0.00      PB   H 0
ATOM   2824 CB   VAL P  41       3.194  13.530  12.110  1.00  0.00      PB   C 0
ATOM   2825 HB   VAL P  41       2.558  13.290  11.232  1.00  0.00      PB   H 0
ATOM   2826 CG1  VAL P  41       3.045  14.995  12.431  1.00  0.00      PB   C 0
ATOM   2827 HG11 VAL P  41       1.980  15.294  12.538  1.00  0.00      PB   H 0
ATOM   2828 HG12 VAL P  41       3.576  15.249  13.373  1.00  0.00      PB   H 0
ATOM   2829 HG13 VAL P  41       3.482  15.616  11.620  1.00  0.00      PB   H 0
ATOM   2830 CG2  VAL P  41       4.639  13.218  11.747  1.00  0.00      PB   C 0
ATOM   2831 HG21 VAL P  41       4.846  13.518  10.697  1.00  0.00      PB   H 0
ATOM   2832 HG22 VAL P  41       5.347  13.742  12.424  1.00  0.00      PB   H 0
ATOM   2833 HG23 VAL P  41       4.858  12.130  11.806  1.00  0.00      PB   H 0
ATOM   2834 C    VAL P  41       1.392  13.068  13.871  1.00  0.00      PB   C 0
ATOM   2835 O    VAL P  41       1.360  13.759  14.907  1.00  0.00      PB   O 0
ATOM   2836 N    LYS P  42       0.288  12.698  13.214  1.00  0.00      PB   N 0
ATOM   2837 HN   LYS P  42       0.342  12.191  12.357  1.00  0.00      PB   H 0
ATOM   2838 CA   LYS P  42      -1.035  13.014  13.739  1.00  0.00      PB   C 0
ATOM   2839 HA   LYS P  42      -1.117  14.084  13.863  1.00  0.00      PB   H 0
ATOM   2840 CB   LYS P  42      -2.130  12.528  12.778  1.00  0.00      PB   C 0
ATOM   2841 HB1  LYS P  42      -1.862  11.508  12.429  1.00  0.00      PB   H 0
ATOM   2842 HB2  LYS P  42      -2.097  13.187  11.884  1.00  0.00      PB   H 0
ATOM   2843 CG   LYS P  42      -3.549  12.486  13.326  1.00  0.00      PB   C 0
ATOM   2844 HG1  LYS P  42      -3.770  13.481  13.769  1.00  0.00      PB   H 0
ATOM   2845 HG2  LYS P  42      -3.623  11.749  14.154  1.00  0.00      PB   H 0
ATOM   2846 CD   LYS P  42      -4.605  12.176  12.241  1.00  0.00      PB   C 0
ATOM   2847 HD1  LYS P  42      -4.410  11.143  11.881  1.00  0.00      PB   H 0
ATOM   2848 HD2  LYS P  42      -4.448  12.849  11.371  1.00  0.00      PB   H 0
ATOM   2849 CE   LYS P  42      -6.040  12.248  12.721  1.00  0.00      PB   C 0
ATOM   2850 HE1  LYS P  42      -6.171  11.704  13.681  1.00  0.00      PB   H 0
ATOM   2851 HE2  LYS P  42      -6.713  11.798  11.960  1.00  0.00      PB   H 0
ATOM   2852 NZ   LYS P  42      -6.473  13.649  12.920  1.00  0.00      PB   N 0
ATOM   2853 HZ1  LYS P  42      -6.100  13.990  13.829  1.00  0.00      PB   H 0
ATOM   2854 HZ2  LYS P  42      -6.120  14.285  12.177  1.00  0.00      PB   H 0
ATOM   2855 HZ3  LYS P  42      -7.507  13.726  13.004  1.00  0.00      PB   H 0
ATOM   2856 C    LYS P  42      -1.167  12.404  15.135  1.00  0.00      PB   C 0
ATOM   2857 O    LYS P  42      -1.647  13.048  16.076  1.00  0.00      PB   O 0
ATOM   2858 N    ALA P  43      -0.824  11.118  15.264  1.00  0.00      PB   N 0
ATOM   2859 HN   ALA P  43      -0.424  10.597  14.514  1.00  0.00      PB   H 0
ATOM   2860 CA   ALA P  43      -0.950  10.456  16.560  1.00  0.00      PB   C 0
ATOM   2861 HA   ALA P  43      -1.981  10.516  16.877  1.00  0.00      PB   H 0
ATOM   2862 CB   ALA P  43      -0.537   9.005  16.453  1.00  0.00      PB   C 0
ATOM   2863 HB1  ALA P  43      -0.700   8.469  17.412  1.00  0.00      PB   H 0
ATOM   2864 HB2  ALA P  43      -1.133   8.505  15.660  1.00  0.00      PB   H 0
ATOM   2865 HB3  ALA P  43       0.536   8.909  16.182  1.00  0.00      PB   H 0
ATOM   2866 C    ALA P  43      -0.116  11.147  17.639  1.00  0.00      PB   C 0
ATOM   2867 O    ALA P  43      -0.563  11.328  18.780  1.00  0.00      PB   O 0
ATOM   2868 N    ALA P  44       1.126  11.510  17.307  1.00  0.00      PB   N 0
ATOM   2869 HN   ALA P  44       1.512  11.286  16.416  1.00  0.00      PB   H 0
ATOM   2870 CA   ALA P  44       2.014  12.158  18.262  1.00  0.00      PB   C 0
ATOM   2871 HA   ALA P  44       2.109  11.530  19.135  1.00  0.00      PB   H 0
ATOM   2872 CB   ALA P  44       3.373  12.399  17.642  1.00  0.00      PB   C 0
ATOM   2873 HB1  ALA P  44       4.051  12.960  18.320  1.00  0.00      PB   H 0
ATOM   2874 HB2  ALA P  44       3.852  11.428  17.393  1.00  0.00      PB   H 0
ATOM   2875 HB3  ALA P  44       3.280  12.975  16.696  1.00  0.00      PB   H 0
ATOM   2876 C    ALA P  44       1.440  13.493  18.714  1.00  0.00      PB   C 0
ATOM   2877 O    ALA P  44       1.457  13.807  19.906  1.00  0.00      PB   O 0
ATOM   2878 N    ARG P  45       0.900  14.262  17.761  1.00  0.00      PB   N 0
ATOM   2879 HN   ARG P  45       0.901  13.981  16.804  1.00  0.00      PB   H 0
ATOM   2880 CA   ARG P  45       0.394  15.583  18.090  1.00  0.00      PB   C 0
ATOM   2881 HA   ARG P  45       1.109  16.079  18.730  1.00  0.00      PB   H 0
ATOM   2882 CB   ARG P  45       0.242  16.418  16.822  1.00  0.00      PB   C 0
ATOM   2883 HB1  ARG P  45      -0.304  17.357  17.056  1.00  0.00      PB   H 0
ATOM   2884 HB2  ARG P  45      -0.369  15.844  16.093  1.00  0.00      PB   H 0
ATOM   2885 CG   ARG P  45       1.584  16.777  16.218  1.00  0.00      PB   C 0
ATOM   2886 HG1  ARG P  45       2.196  15.865  16.052  1.00  0.00      PB   H 0
ATOM   2887 HG2  ARG P  45       2.140  17.421  16.932  1.00  0.00      PB   H 0
ATOM   2888 CD   ARG P  45       1.390  17.487  14.925  1.00  0.00      PB   C 0
ATOM   2889 HD1  ARG P  45       0.755  18.386  15.077  1.00  0.00      PB   H 0
ATOM   2890 HD2  ARG P  45       0.888  16.806  14.205  1.00  0.00      PB   H 0
ATOM   2891 NE   ARG P  45       2.664  17.901  14.392  1.00  0.00      PB   N 0
ATOM   2892 HE   ARG P  45       3.514  17.711  14.884  1.00  0.00      PB   H 0
ATOM   2893 CZ   ARG P  45       2.789  18.438  13.191  1.00  0.00      PB   C 0
ATOM   2894 NH1  ARG P  45       1.715  18.714  12.467  1.00  0.00      PB   N 0
ATOM   2895 HH11 ARG P  45       0.788  18.556  12.807  1.00  0.00      PB   H 0
ATOM   2896 HH12 ARG P  45       1.896  19.139  11.580  1.00  0.00      PB   H 0
ATOM   2897 NH2  ARG P  45       3.988  18.704  12.735  1.00  0.00      PB   N 0
ATOM   2898 HH21 ARG P  45       4.786  18.642  13.334  1.00  0.00      PB   H 0
ATOM   2899 HH22 ARG P  45       4.012  19.162  11.846  1.00  0.00      PB   H 0
ATOM   2900 C    ARG P  45      -0.901  15.518  18.894  1.00  0.00      PB   C 0
ATOM   2901 O    ARG P  45      -1.199  16.427  19.670  1.00  0.00      PB   O 0
ATOM   2902 N    GLU P  46      -1.677  14.441  18.724  1.00  0.00      PB   N 0
ATOM   2903 HN   GLU P  46      -1.453  13.756  18.035  1.00  0.00      PB   H 0
ATOM   2904 CA   GLU P  46      -2.989  14.335  19.353  1.00  0.00      PB   C 0
ATOM   2905 HA   GLU P  46      -3.363  15.310  19.630  1.00  0.00      PB   H 0
ATOM   2906 CB   GLU P  46      -3.958  13.707  18.355  1.00  0.00      PB   C 0
ATOM   2907 HB1  GLU P  46      -4.894  13.426  18.884  1.00  0.00      PB   H 0
ATOM   2908 HB2  GLU P  46      -3.513  12.769  17.960  1.00  0.00      PB   H 0
ATOM   2909 CG   GLU P  46      -4.338  14.626  17.214  1.00  0.00      PB   C 0
ATOM   2910 HG1  GLU P  46      -3.437  14.943  16.647  1.00  0.00      PB   H 0
ATOM   2911 HG2  GLU P  46      -4.835  15.537  17.611  1.00  0.00      PB   H 0
ATOM   2912 CD   GLU P  46      -5.296  13.986  16.217  1.00  0.00      PB   C 0
ATOM   2913 OE1  GLU P  46      -5.618  12.766  16.379  1.00  0.00      PB   O 0
ATOM   2914 OE2  GLU P  46      -5.729  14.699  15.271  1.00  0.00      PB   O 0
ATOM   2915 C    GLU P  46      -2.900  13.517  20.640  1.00  0.00      PB   C 0
ATOM   2916 O    GLU P  46      -3.847  13.462  21.391  1.00  0.00      PB   O 0
ATOM   2917 N    GLY P  47      -1.734  12.932  20.915  1.00  0.00      PB   N 0
ATOM   2918 HN   GLY P  47      -0.979  13.035  20.272  1.00  0.00      PB   H 0
ATOM   2919 CA   GLY P  47      -1.518  12.109  22.092  1.00  0.00      PB   C 0
ATOM   2920 HA1  GLY P  47      -1.976  12.582  22.948  1.00  0.00      PB   H 0
ATOM   2921 HA2  GLY P  47      -0.452  11.982  22.206  1.00  0.00      PB   H 0
ATOM   2922 C    GLY P  47      -2.108  10.698  21.985  1.00  0.00      PB   C 0
ATOM   2923 O    GLY P  47      -2.375  10.064  23.012  1.00  0.00      PB   O 0
ATOM   2924 N    ARG P  48      -2.269  10.185  20.757  1.00  0.00      PB   N 0
ATOM   2925 HN   ARG P  48      -1.933  10.694  19.969  1.00  0.00      PB   H 0
ATOM   2926 CA   ARG P  48      -2.877   8.878  20.555  1.00  0.00      PB   C 0
ATOM   2927 HA   ARG P  48      -3.466   8.625  21.424  1.00  0.00      PB   H 0
ATOM   2928 CB   ARG P  48      -3.820   8.898  19.345  1.00  0.00      PB   C 0
ATOM   2929 HB1  ARG P  48      -3.257   8.867  18.388  1.00  0.00      PB   H 0
ATOM   2930 HB2  ARG P  48      -4.334   9.882  19.383  1.00  0.00      PB   H 0
ATOM   2931 CG   ARG P  48      -4.887   7.814  19.411  1.00  0.00      PB   C 0
ATOM   2932 HG1  ARG P  48      -5.206   7.706  20.470  1.00  0.00      PB   H 0
ATOM   2933 HG2  ARG P  48      -4.443   6.840  19.112  1.00  0.00      PB   H 0
ATOM   2934 CD   ARG P  48      -6.129   8.177  18.631  1.00  0.00      PB   C 0
ATOM   2935 HD1  ARG P  48      -6.544   9.129  19.026  1.00  0.00      PB   H 0
ATOM   2936 HD2  ARG P  48      -6.921   7.407  18.750  1.00  0.00      PB   H 0
ATOM   2937 NE   ARG P  48      -5.847   8.380  17.218  1.00  0.00      PB   N 0
ATOM   2938 HE   ARG P  48      -5.630   9.288  16.859  1.00  0.00      PB   H 0
ATOM   2939 CZ   ARG P  48      -5.564   7.399  16.370  1.00  0.00      PB   C 0
ATOM   2940 NH1  ARG P  48      -5.344   7.672  15.098  1.00  0.00      PB   N 0
ATOM   2941 HH11 ARG P  48      -5.092   8.629  14.953  1.00  0.00      PB   H 0
ATOM   2942 HH12 ARG P  48      -5.167   6.996  14.382  1.00  0.00      PB   H 0
ATOM   2943 NH2  ARG P  48      -5.526   6.147  16.800  1.00  0.00      PB   N 0
ATOM   2944 HH21 ARG P  48      -5.525   5.976  17.785  1.00  0.00      PB   H 0
ATOM   2945 HH22 ARG P  48      -5.300   5.411  16.161  1.00  0.00      PB   H 0
ATOM   2946 C    ARG P  48      -1.768   7.828  20.450  1.00  0.00      PB   C 0
ATOM   2947 O    ARG P  48      -1.578   7.189  19.422  1.00  0.00      PB   O 0
ATOM   2948 N    THR P  49      -1.092   7.611  21.578  1.00  0.00      PB   N 0
ATOM   2949 HN   THR P  49      -1.273   8.189  22.370  1.00  0.00      PB   H 0
ATOM   2950 CA   THR P  49       0.116   6.839  21.659  1.00  0.00      PB   C 0
ATOM   2951 HA   THR P  49       0.353   6.390  20.706  1.00  0.00      PB   H 0
ATOM   2952 CB   THR P  49       1.251   7.804  22.036  1.00  0.00      PB   C 0
ATOM   2953 HB   THR P  49       2.205   7.240  22.113  1.00  0.00      PB   H 0
ATOM   2954 OG1  THR P  49       0.960   8.361  23.326  1.00  0.00      PB   O 0
ATOM   2955 HG1  THR P  49       1.369   7.753  23.946  1.00  0.00      PB   H 0
ATOM   2956 CG2  THR P  49       1.436   8.909  21.026  1.00  0.00      PB   C 0
ATOM   2957 HG21 THR P  49       0.560   9.592  20.995  1.00  0.00      PB   H 0
ATOM   2958 HG22 THR P  49       2.324   9.520  21.295  1.00  0.00      PB   H 0
ATOM   2959 HG23 THR P  49       1.599   8.491  20.010  1.00  0.00      PB   H 0
ATOM   2960 C    THR P  49      -0.036   5.692  22.671  1.00  0.00      PB   C 0
ATOM   2961 O    THR P  49       0.981   5.136  23.079  1.00  0.00      PB   O 0
ATOM   2962 N    HSD P  50      -1.283   5.315  23.005  1.00  0.00      PB   N 0
ATOM   2963 HN   HSD P  50      -2.055   5.803  22.607  1.00  0.00      PB   H 0
ATOM   2964 CA   HSD P  50      -1.562   4.281  24.002  1.00  0.00      PB   C 0
ATOM   2965 HA   HSD P  50      -0.681   3.683  24.182  1.00  0.00      PB   H 0
ATOM   2966 CB   HSD P  50      -1.960   4.941  25.328  1.00  0.00      PB   C 0
ATOM   2967 HB1  HSD P  50      -2.347   4.173  26.031  1.00  0.00      PB   H 0
ATOM   2968 HB2  HSD P  50      -2.771   5.683  25.164  1.00  0.00      PB   H 0
ATOM   2969 ND1  HSD P  50      -0.630   6.932  26.152  1.00  0.00      PB   N 0
ATOM   2970 HD1  HSD P  50      -1.211   7.622  25.720  1.00  0.00      PB   H 0
ATOM   2971 CG   HSD P  50      -0.805   5.569  26.052  1.00  0.00      PB   C 0
ATOM   2972 CE1  HSD P  50       0.478   7.186  26.834  1.00  0.00      PB   C 0
ATOM   2973 HE1  HSD P  50       0.874   8.178  27.054  1.00  0.00      PB   H 0
ATOM   2974 NE2  HSD P  50       1.036   6.040  27.166  1.00  0.00      PB   N 0
ATOM   2975 CD2  HSD P  50       0.250   5.017  26.688  1.00  0.00      PB   C 0
ATOM   2976 HD2  HSD P  50       0.514   3.993  26.922  1.00  0.00      PB   H 0
ATOM   2977 C    HSD P  50      -2.659   3.331  23.525  1.00  0.00      PB   C 0
ATOM   2978 O    HSD P  50      -3.740   3.305  24.104  1.00  0.00      PB   O 0
ATOM   2979 N    PRO P  51      -2.448   2.486  22.489  1.00  0.00      PB   N 0
ATOM   2980 CD   PRO P  51      -3.454   1.528  21.976  1.00  0.00      PB   C 0
ATOM   2981 HD1  PRO P  51      -3.830   0.916  22.823  1.00  0.00      PB   H 0
ATOM   2982 HD2  PRO P  51      -4.297   2.074  21.501  1.00  0.00      PB   H 0
ATOM   2983 CA   PRO P  51      -1.188   2.403  21.767  1.00  0.00      PB   C 0
ATOM   2984 HA   PRO P  51      -0.335   2.626  22.391  1.00  0.00      PB   H 0
ATOM   2985 CB   PRO P  51      -1.216   0.930  21.307  1.00  0.00      PB   C 0
ATOM   2986 HB1  PRO P  51      -0.908   0.295  22.165  1.00  0.00      PB   H 0
ATOM   2987 HB2  PRO P  51      -0.532   0.719  20.458  1.00  0.00      PB   H 0
ATOM   2988 CG   PRO P  51      -2.688   0.664  20.981  1.00  0.00      PB   C 0
ATOM   2989 HG1  PRO P  51      -2.950  -0.413  21.063  1.00  0.00      PB   H 0
ATOM   2990 HG2  PRO P  51      -2.899   1.003  19.944  1.00  0.00      PB   H 0
ATOM   2991 C    PRO P  51      -1.148   3.315  20.530  1.00  0.00      PB   C 0
ATOM   2992 O    PRO P  51      -2.152   3.857  20.088  1.00  0.00      PB   O 0
ATOM   2993 N    TRP P  52       0.025   3.440  19.929  1.00  0.00      PB   N 0
ATOM   2994 HN   TRP P  52       0.828   2.958  20.269  1.00  0.00      PB   H 0
ATOM   2995 CA   TRP P  52       0.126   4.089  18.653  1.00  0.00      PB   C 0
ATOM   2996 HA   TRP P  52      -0.231   5.097  18.803  1.00  0.00      PB   H 0
ATOM   2997 CB   TRP P  52       1.559   4.119  18.166  1.00  0.00      PB   C 0
ATOM   2998 HB1  TRP P  52       1.614   4.433  17.102  1.00  0.00      PB   H 0
ATOM   2999 HB2  TRP P  52       1.967   3.087  18.208  1.00  0.00      PB   H 0
ATOM   3000 CG   TRP P  52       2.476   5.001  18.946  1.00  0.00      PB   C 0
ATOM   3001 CD1  TRP P  52       2.986   4.789  20.180  1.00  0.00      PB   C 0
ATOM   3002 HD1  TRP P  52       2.760   3.919  20.779  1.00  0.00      PB   H 0
ATOM   3003 NE1  TRP P  52       3.814   5.808  20.565  1.00  0.00      PB   N 0
ATOM   3004 HE1  TRP P  52       4.179   5.967  21.456  1.00  0.00      PB   H 0
ATOM   3005 CE2  TRP P  52       3.854   6.723  19.559  1.00  0.00      PB   C 0
ATOM   3006 CD2  TRP P  52       3.038   6.256  18.523  1.00  0.00      PB   C 0
ATOM   3007 CE3  TRP P  52       2.944   7.019  17.371  1.00  0.00      PB   C 0
ATOM   3008 HE3  TRP P  52       2.330   6.691  16.545  1.00  0.00      PB   H 0
ATOM   3009 CZ3  TRP P  52       3.630   8.202  17.292  1.00  0.00      PB   C 0
ATOM   3010 HZ3  TRP P  52       3.558   8.802  16.397  1.00  0.00      PB   H 0
ATOM   3011 CZ2  TRP P  52       4.581   7.914  19.467  1.00  0.00      PB   C 0
ATOM   3012 HZ2  TRP P  52       5.218   8.235  20.278  1.00  0.00      PB   H 0
ATOM   3013 CH2  TRP P  52       4.450   8.645  18.314  1.00  0.00      PB   C 0
ATOM   3014 HH2  TRP P  52       4.999   9.568  18.204  1.00  0.00      PB   H 0
ATOM   3015 C    TRP P  52      -0.739   3.342  17.652  1.00  0.00      PB   C 0
ATOM   3016 O    TRP P  52      -0.865   2.115  17.726  1.00  0.00      PB   O 0
ATOM   3017 N    PRO P  53      -1.340   4.088  16.717  1.00  0.00      PB   N 0
ATOM   3018 CD   PRO P  53      -1.256   5.546  16.592  1.00  0.00      PB   C 0
ATOM   3019 HD1  PRO P  53      -1.788   5.990  17.461  1.00  0.00      PB   H 0
ATOM   3020 HD2  PRO P  53      -0.203   5.899  16.554  1.00  0.00      PB   H 0
ATOM   3021 CA   PRO P  53      -2.221   3.500  15.732  1.00  0.00      PB   C 0
ATOM   3022 HA   PRO P  53      -2.897   2.814  16.222  1.00  0.00      PB   H 0
ATOM   3023 CB   PRO P  53      -2.948   4.708  15.129  1.00  0.00      PB   C 0
ATOM   3024 HB1  PRO P  53      -3.880   4.809  15.726  1.00  0.00      PB   H 0
ATOM   3025 HB2  PRO P  53      -3.229   4.556  14.065  1.00  0.00      PB   H 0
ATOM   3026 CG   PRO P  53      -2.025   5.852  15.339  1.00  0.00      PB   C 0
ATOM   3027 HG1  PRO P  53      -2.556   6.826  15.401  1.00  0.00      PB   H 0
ATOM   3028 HG2  PRO P  53      -1.304   5.900  14.495  1.00  0.00      PB   H 0
ATOM   3029 C    PRO P  53      -1.439   2.710  14.704  1.00  0.00      PB   C 0
ATOM   3030 O    PRO P  53      -0.301   3.032  14.368  1.00  0.00      PB   O 0
ATOM   3031 N    ASP P  54      -2.095   1.666  14.200  1.00  0.00      PB   N 0
ATOM   3032 HN   ASP P  54      -3.011   1.428  14.514  1.00  0.00      PB   H 0
ATOM   3033 CA   ASP P  54      -1.541   0.843  13.152  1.00  0.00      PB   C 0
ATOM   3034 HA   ASP P  54      -0.615   0.410  13.500  1.00  0.00      PB   H 0
ATOM   3035 CB   ASP P  54      -2.531  -0.257  12.744  1.00  0.00      PB   C 0
ATOM   3036 HB1  ASP P  54      -2.319  -0.603  11.710  1.00  0.00      PB   H 0
ATOM   3037 HB2  ASP P  54      -3.569   0.139  12.758  1.00  0.00      PB   H 0
ATOM   3038 CG   ASP P  54      -2.501  -1.538  13.573  1.00  0.00      PB   C 0
ATOM   3039 OD1  ASP P  54      -1.597  -1.681  14.394  1.00  0.00      PB   O 0
ATOM   3040 OD2  ASP P  54      -3.383  -2.415  13.368  1.00  0.00      PB   O 0
ATOM   3041 C    ASP P  54      -1.202   1.735  11.958  1.00  0.00      PB   C 0
ATOM   3042 O    ASP P  54      -1.949   2.673  11.629  1.00  0.00      PB   O 0
ATOM   3043 N    GLY P  55      -0.085   1.419  11.295  1.00  0.00      PB   N 0
ATOM   3044 HN   GLY P  55       0.480   0.653  11.591  1.00  0.00      PB   H 0
ATOM   3045 CA   GLY P  55       0.332   2.183  10.141  1.00  0.00      PB   C 0
ATOM   3046 HA1  GLY P  55      -0.516   2.627   9.641  1.00  0.00      PB   H 0
ATOM   3047 HA2  GLY P  55       0.873   1.507   9.496  1.00  0.00      PB   H 0
ATOM   3048 C    GLY P  55       1.294   3.295  10.491  1.00  0.00      PB   C 0
ATOM   3049 O    GLY P  55       1.918   3.804   9.594  1.00  0.00      PB   O 0
ATOM   3050 N    ALA P  56       1.406   3.651  11.769  1.00  0.00      PB   N 0
ATOM   3051 HN   ALA P  56       0.855   3.227  12.483  1.00  0.00      PB   H 0
ATOM   3052 CA   ALA P  56       2.397   4.622  12.192  1.00  0.00      PB   C 0
ATOM   3053 HA   ALA P  56       2.267   5.523  11.611  1.00  0.00      PB   H 0
ATOM   3054 CB   ALA P  56       2.221   4.934  13.653  1.00  0.00      PB   C 0
ATOM   3055 HB1  ALA P  56       2.330   4.016  14.268  1.00  0.00      PB   H 0
ATOM   3056 HB2  ALA P  56       2.965   5.676  14.012  1.00  0.00      PB   H 0
ATOM   3057 HB3  ALA P  56       1.205   5.340  13.844  1.00  0.00      PB   H 0
ATOM   3058 C    ALA P  56       3.796   4.082  11.927  1.00  0.00      PB   C 0
ATOM   3059 O    ALA P  56       4.080   2.935  12.267  1.00  0.00      PB   O 0
ATOM   3060 N    ILE P  57       4.647   4.940  11.359  1.00  0.00      PB   N 0
ATOM   3061 HN   ILE P  57       4.353   5.846  11.063  1.00  0.00      PB   H 0
ATOM   3062 CA   ILE P  57       6.038   4.631  11.175  1.00  0.00      PB   C 0
ATOM   3063 HA   ILE P  57       6.278   3.735  11.728  1.00  0.00      PB   H 0
ATOM   3064 CB   ILE P  57       6.430   4.372   9.719  1.00  0.00      PB   C 0
ATOM   3065 HB   ILE P  57       6.266   5.307   9.142  1.00  0.00      PB   H 0
ATOM   3066 CG2  ILE P  57       7.909   4.006   9.637  1.00  0.00      PB   C 0
ATOM   3067 HG21 ILE P  57       8.215   3.777   8.594  1.00  0.00      PB   H 0
ATOM   3068 HG22 ILE P  57       8.564   4.831   9.991  1.00  0.00      PB   H 0
ATOM   3069 HG23 ILE P  57       8.121   3.112  10.261  1.00  0.00      PB   H 0
ATOM   3070 CG1  ILE P  57       5.557   3.297   9.097  1.00  0.00      PB   C 0
ATOM   3071 HG11 ILE P  57       4.483   3.539   9.249  1.00  0.00      PB   H 0
ATOM   3072 HG12 ILE P  57       5.742   2.334   9.619  1.00  0.00      PB   H 0
ATOM   3073 CD   ILE P  57       5.764   3.140   7.620  1.00  0.00      PB   C 0
ATOM   3074 HD1  ILE P  57       6.767   2.722   7.389  1.00  0.00      PB   H 0
ATOM   3075 HD2  ILE P  57       5.007   2.445   7.198  1.00  0.00      PB   H 0
ATOM   3076 HD3  ILE P  57       5.663   4.117   7.101  1.00  0.00      PB   H 0
ATOM   3077 C    ILE P  57       6.870   5.750  11.774  1.00  0.00      PB   C 0
ATOM   3078 O    ILE P  57       6.668   6.923  11.428  1.00  0.00      PB   O 0
ATOM   3079 N    LEU P  58       7.778   5.386  12.659  1.00  0.00      PB   N 0
ATOM   3080 HN   LEU P  58       7.865   4.428  12.921  1.00  0.00      PB   H 0
ATOM   3081 CA   LEU P  58       8.758   6.283  13.217  1.00  0.00      PB   C 0
ATOM   3082 HA   LEU P  58       8.527   7.309  12.974  1.00  0.00      PB   H 0
ATOM   3083 CB   LEU P  58       8.836   6.095  14.732  1.00  0.00      PB   C 0
ATOM   3084 HB1  LEU P  58       9.664   6.705  15.153  1.00  0.00      PB   H 0
ATOM   3085 HB2  LEU P  58       9.082   5.033  14.945  1.00  0.00      PB   H 0
ATOM   3086 CG   LEU P  58       7.570   6.437  15.484  1.00  0.00      PB   C 0
ATOM   3087 HG   LEU P  58       6.707   5.915  15.018  1.00  0.00      PB   H 0
ATOM   3088 CD1  LEU P  58       7.630   6.004  16.922  1.00  0.00      PB   C 0
ATOM   3089 HD11 LEU P  58       8.425   6.559  17.464  1.00  0.00      PB   H 0
ATOM   3090 HD12 LEU P  58       6.668   6.207  17.439  1.00  0.00      PB   H 0
ATOM   3091 HD13 LEU P  58       7.844   4.917  17.010  1.00  0.00      PB   H 0
ATOM   3092 CD2  LEU P  58       7.346   7.939  15.390  1.00  0.00      PB   C 0
ATOM   3093 HD21 LEU P  58       7.190   8.260  14.338  1.00  0.00      PB   H 0
ATOM   3094 HD22 LEU P  58       6.448   8.226  15.978  1.00  0.00      PB   H 0
ATOM   3095 HD23 LEU P  58       8.219   8.487  15.805  1.00  0.00      PB   H 0
ATOM   3096 C    LEU P  58      10.105   5.956  12.586  1.00  0.00      PB   C 0
ATOM   3097 O    LEU P  58      10.442   4.777  12.374  1.00  0.00      PB   O 0
ATOM   3098 N    VAL P  59      10.900   6.992  12.311  1.00  0.00      PB   N 0
ATOM   3099 HN   VAL P  59      10.604   7.929  12.479  1.00  0.00      PB   H 0
ATOM   3100 CA   VAL P  59      12.262   6.820  11.863  1.00  0.00      PB   C 0
ATOM   3101 HA   VAL P  59      12.542   5.789  12.024  1.00  0.00      PB   H 0
ATOM   3102 CB   VAL P  59      12.472   7.112  10.375  1.00  0.00      PB   C 0
ATOM   3103 HB   VAL P  59      11.767   6.436   9.846  1.00  0.00      PB   H 0
ATOM   3104 CG1  VAL P  59      12.131   8.500   9.974  1.00  0.00      PB   C 0
ATOM   3105 HG11 VAL P  59      12.820   9.238  10.439  1.00  0.00      PB   H 0
ATOM   3106 HG12 VAL P  59      12.203   8.623   8.872  1.00  0.00      PB   H 0
ATOM   3107 HG13 VAL P  59      11.092   8.752  10.278  1.00  0.00      PB   H 0
ATOM   3108 CG2  VAL P  59      13.873   6.750   9.891  1.00  0.00      PB   C 0
ATOM   3109 HG21 VAL P  59      14.111   5.693  10.137  1.00  0.00      PB   H 0
ATOM   3110 HG22 VAL P  59      13.948   6.875   8.790  1.00  0.00      PB   H 0
ATOM   3111 HG23 VAL P  59      14.641   7.401  10.361  1.00  0.00      PB   H 0
ATOM   3112 C    VAL P  59      13.176   7.670  12.728  1.00  0.00      PB   C 0
ATOM   3113 O    VAL P  59      12.891   8.837  12.997  1.00  0.00      PB   O 0
ATOM   3114 N    LYS P  60      14.281   7.065  13.130  1.00  0.00      PB   N 0
ATOM   3115 HN   LYS P  60      14.408   6.093  12.946  1.00  0.00      PB   H 0
ATOM   3116 CA   LYS P  60      15.372   7.795  13.717  1.00  0.00      PB   C 0
ATOM   3117 HA   LYS P  60      15.100   8.805  13.984  1.00  0.00      PB   H 0
ATOM   3118 CB   LYS P  60      15.725   6.959  14.961  1.00  0.00      PB   C 0
ATOM   3119 HB1  LYS P  60      16.749   6.537  14.872  1.00  0.00      PB   H 0
ATOM   3120 HB2  LYS P  60      15.068   6.064  14.999  1.00  0.00      PB   H 0
ATOM   3121 CG   LYS P  60      15.611   7.602  16.349  1.00  0.00      PB   C 0
ATOM   3122 HG1  LYS P  60      14.556   7.623  16.698  1.00  0.00      PB   H 0
ATOM   3123 HG2  LYS P  60      16.028   8.632  16.357  1.00  0.00      PB   H 0
ATOM   3124 CD   LYS P  60      16.491   6.668  17.160  1.00  0.00      PB   C 0
ATOM   3125 HD1  LYS P  60      17.545   6.706  16.812  1.00  0.00      PB   H 0
ATOM   3126 HD2  LYS P  60      16.145   5.621  17.026  1.00  0.00      PB   H 0
ATOM   3127 CE   LYS P  60      16.428   7.025  18.620  1.00  0.00      PB   C 0
ATOM   3128 HE1  LYS P  60      16.711   8.099  18.589  1.00  0.00      PB   H 0
ATOM   3129 HE2  LYS P  60      17.187   6.437  19.178  1.00  0.00      PB   H 0
ATOM   3130 NZ   LYS P  60      15.068   6.835  19.205  1.00  0.00      PB   N 0
ATOM   3131 HZ   LYS P  60      14.856   7.592  19.823  1.00  0.00      PB   H 0
ATOM   3132 C    LYS P  60      16.547   7.772  12.789  1.00  0.00      PB   C 0
ATOM   3133 O    LYS P  60      16.982   6.745  12.285  1.00  0.00      PB   O 0
ATOM   3134 N    LEU P  61      17.060   8.959  12.591  1.00  0.00      PB   N 0
ATOM   3135 HN   LEU P  61      16.648   9.769  13.000  1.00  0.00      PB   H 0
ATOM   3136 CA   LEU P  61      18.223   9.138  11.773  1.00  0.00      PB   C 0
ATOM   3137 HA   LEU P  61      18.522   8.219  11.290  1.00  0.00      PB   H 0
ATOM   3138 CB   LEU P  61      17.907  10.185  10.721  1.00  0.00      PB   C 0
ATOM   3139 HB1  LEU P  61      18.794  10.360  10.075  1.00  0.00      PB   H 0
ATOM   3140 HB2  LEU P  61      17.688  11.145  11.235  1.00  0.00      PB   H 0
ATOM   3141 CG   LEU P  61      16.717   9.862   9.841  1.00  0.00      PB   C 0
ATOM   3142 HG   LEU P  61      15.825   9.654  10.470  1.00  0.00      PB   H 0
ATOM   3143 CD1  LEU P  61      16.376  11.058   8.987  1.00  0.00      PB   C 0
ATOM   3144 HD11 LEU P  61      17.239  11.355   8.354  1.00  0.00      PB   H 0
ATOM   3145 HD12 LEU P  61      15.515  10.831   8.322  1.00  0.00      PB   H 0
ATOM   3146 HD13 LEU P  61      16.095  11.922   9.626  1.00  0.00      PB   H 0
ATOM   3147 CD2  LEU P  61      16.987   8.640   8.985  1.00  0.00      PB   C 0
ATOM   3148 HD21 LEU P  61      17.210   7.753   9.616  1.00  0.00      PB   H 0
ATOM   3149 HD22 LEU P  61      16.092   8.395   8.374  1.00  0.00      PB   H 0
ATOM   3150 HD23 LEU P  61      17.845   8.815   8.301  1.00  0.00      PB   H 0
ATOM   3151 C    LEU P  61      19.370   9.583  12.644  1.00  0.00      PB   C 0
ATOM   3152 O    LEU P  61      19.191  10.470  13.469  1.00  0.00      PB   O 0
ATOM   3153 N    SER P  62      20.538   8.983  12.465  1.00  0.00      PB   N 0
ATOM   3154 HN   SER P  62      20.627   8.265  11.779  1.00  0.00      PB   H 0
ATOM   3155 CA   SER P  62      21.675   9.221  13.327  1.00  0.00      PB   C 0
ATOM   3156 HA   SER P  62      21.466  10.012  14.032  1.00  0.00      PB   H 0
ATOM   3157 CB   SER P  62      22.058   7.945  14.059  1.00  0.00      PB   C 0
ATOM   3158 HB1  SER P  62      22.985   8.088  14.655  1.00  0.00      PB   H 0
ATOM   3159 HB2  SER P  62      22.215   7.114  13.338  1.00  0.00      PB   H 0
ATOM   3160 OG   SER P  62      21.054   7.579  14.944  1.00  0.00      PB   O 0
ATOM   3161 HG1  SER P  62      20.384   7.062  14.491  1.00  0.00      PB   H 0
ATOM   3162 C    SER P  62      22.899   9.615  12.537  1.00  0.00      PB   C 0
ATOM   3163 O    SER P  62      23.183   9.023  11.478  1.00  0.00      PB   O 0
ATOM   3164 N    TRP P  63      23.591  10.606  13.036  1.00  0.00      PB   N 0
ATOM   3165 HN   TRP P  63      23.258  11.097  13.837  1.00  0.00      PB   H 0
ATOM   3166 CA   TRP P  63      24.838  11.090  12.487  1.00  0.00      PB   C 0
ATOM   3167 HA   TRP P  63      25.213  10.400  11.746  1.00  0.00      PB   H 0
ATOM   3168 CB   TRP P  63      24.731  12.506  11.891  1.00  0.00      PB   C 0
ATOM   3169 HB1  TRP P  63      25.730  12.824  11.524  1.00  0.00      PB   H 0
ATOM   3170 HB2  TRP P  63      24.432  13.223  12.686  1.00  0.00      PB   H 0
ATOM   3171 CG   TRP P  63      23.771  12.654  10.761  1.00  0.00      PB   C 0
ATOM   3172 CD1  TRP P  63      24.046  12.552   9.431  1.00  0.00      PB   C 0
ATOM   3173 HD1  TRP P  63      25.036  12.407   9.023  1.00  0.00      PB   H 0
ATOM   3174 NE1  TRP P  63      22.903  12.756   8.709  1.00  0.00      PB   N 0
ATOM   3175 HE1  TRP P  63      22.811  12.686   7.740  1.00  0.00      PB   H 0
ATOM   3176 CE2  TRP P  63      21.858  12.977   9.553  1.00  0.00      PB   C 0
ATOM   3177 CD2  TRP P  63      22.375  12.949  10.853  1.00  0.00      PB   C 0
ATOM   3178 CE3  TRP P  63      21.504  13.173  11.905  1.00  0.00      PB   C 0
ATOM   3179 HE3  TRP P  63      21.854  13.144  12.926  1.00  0.00      PB   H 0
ATOM   3180 CZ3  TRP P  63      20.187  13.441  11.643  1.00  0.00      PB   C 0
ATOM   3181 HZ3  TRP P  63      19.509  13.633  12.461  1.00  0.00      PB   H 0
ATOM   3182 CZ2  TRP P  63      20.525  13.247   9.278  1.00  0.00      PB   C 0
ATOM   3183 HZ2  TRP P  63      20.165  13.294   8.261  1.00  0.00      PB   H 0
ATOM   3184 CH2  TRP P  63      19.708  13.506  10.335  1.00  0.00      PB   C 0
ATOM   3185 HH2  TRP P  63      18.667  13.740  10.170  1.00  0.00      PB   H 0
ATOM   3186 C    TRP P  63      25.864  11.188  13.614  1.00  0.00      PB   C 0
ATOM   3187 O    TRP P  63      25.534  11.525  14.740  1.00  0.00      PB   O 0
ATOM   3188 N    LYS P  64      27.119  10.949  13.261  1.00  0.00      PB   N 0
ATOM   3189 HN   LYS P  64      27.347  10.733  12.315  1.00  0.00      PB   H 0
ATOM   3190 CA   LYS P  64      28.203  11.268  14.155  1.00  0.00      PB   C 0
ATOM   3191 HA   LYS P  64      28.070  10.733  15.084  1.00  0.00      PB   H 0
ATOM   3192 CB   LYS P  64      29.533  10.893  13.506  1.00  0.00      PB   C 0
ATOM   3193 HB1  LYS P  64      30.364  11.266  14.142  1.00  0.00      PB   H 0
ATOM   3194 HB2  LYS P  64      29.620  11.410  12.527  1.00  0.00      PB   H 0
ATOM   3195 CG   LYS P  64      29.738   9.409  13.308  1.00  0.00      PB   C 0
ATOM   3196 HG1  LYS P  64      28.989   9.057  12.567  1.00  0.00      PB   H 0
ATOM   3197 HG2  LYS P  64      29.555   8.866  14.260  1.00  0.00      PB   H 0
ATOM   3198 CD   LYS P  64      31.138   9.117  12.796  1.00  0.00      PB   C 0
ATOM   3199 HD1  LYS P  64      31.888   9.333  13.586  1.00  0.00      PB   H 0
ATOM   3200 HD2  LYS P  64      31.324   9.835  11.969  1.00  0.00      PB   H 0
ATOM   3201 CE   LYS P  64      31.264   7.694  12.294  1.00  0.00      PB   C 0
ATOM   3202 HE1  LYS P  64      30.311   7.375  11.819  1.00  0.00      PB   H 0
ATOM   3203 HE2  LYS P  64      31.491   6.994  13.126  1.00  0.00      PB   H 0
ATOM   3204 NZ   LYS P  64      32.314   7.569  11.258  1.00  0.00      PB   N 0
ATOM   3205 HZ1  LYS P  64      32.343   6.603  10.875  1.00  0.00      PB   H 0
ATOM   3206 HZ2  LYS P  64      32.093   8.211  10.470  1.00  0.00      PB   H 0
ATOM   3207 HZ3  LYS P  64      33.242   7.843  11.639  1.00  0.00      PB   H 0
ATOM   3208 C    LYS P  64      28.197  12.756  14.451  1.00  0.00      PB   C 0
ATOM   3209 O    LYS P  64      27.867  13.573  13.586  1.00  0.00      PB   O 0
ATOM   3210 N    LYS P  65      28.544  13.092  15.690  1.00  0.00      PB   N 0
ATOM   3211 HN   LYS P  65      28.718  12.409  16.395  1.00  0.00      PB   H 0
ATOM   3212 CA   LYS P  65      28.719  14.482  16.033  1.00  0.00      PB   C 0
ATOM   3213 HA   LYS P  65      27.929  15.083  15.608  1.00  0.00      PB   H 0
ATOM   3214 CB   LYS P  65      28.758  14.630  17.556  1.00  0.00      PB   C 0
ATOM   3215 HB1  LYS P  65      29.612  15.255  17.894  1.00  0.00      PB   H 0
ATOM   3216 HB2  LYS P  65      28.935  13.633  18.013  1.00  0.00      PB   H 0
ATOM   3217 CG   LYS P  65      27.547  15.273  18.187  1.00  0.00      PB   C 0
ATOM   3218 HG1  LYS P  65      26.716  14.551  18.035  1.00  0.00      PB   H 0
ATOM   3219 HG2  LYS P  65      27.284  16.214  17.659  1.00  0.00      PB   H 0
ATOM   3220 CD   LYS P  65      27.726  15.514  19.639  1.00  0.00      PB   C 0
ATOM   3221 HD1  LYS P  65      28.438  16.353  19.793  1.00  0.00      PB   H 0
ATOM   3222 HD2  LYS P  65      28.210  14.611  20.069  1.00  0.00      PB   H 0
ATOM   3223 CE   LYS P  65      26.417  15.751  20.354  1.00  0.00      PB   C 0
ATOM   3224 HE1  LYS P  65      25.674  14.980  20.058  1.00  0.00      PB   H 0
ATOM   3225 HE2  LYS P  65      25.997  16.754  20.124  1.00  0.00      PB   H 0
ATOM   3226 NZ   LYS P  65      26.612  15.633  21.825  1.00  0.00      PB   N 0
ATOM   3227 HZ1  LYS P  65      27.217  16.446  22.058  1.00  0.00      PB   H 0
ATOM   3228 HZ2  LYS P  65      25.705  15.808  22.303  1.00  0.00      PB   H 0
ATOM   3229 HZ3  LYS P  65      27.074  14.752  22.129  1.00  0.00      PB   H 0
ATOM   3230 C    LYS P  65      30.054  14.989  15.509  1.00  0.00      PB   C 0
ATOM   3231 O    LYS P  65      31.072  14.308  15.585  1.00  0.00      PB   O 0
ATOM   3232 N    SER P  66      30.031  16.241  15.089  1.00  0.00      PB   N 0
ATOM   3233 HN   SER P  66      29.169  16.732  14.990  1.00  0.00      PB   H 0
ATOM   3234 CA   SER P  66      31.193  16.972  14.636  1.00  0.00      PB   C 0
ATOM   3235 HA   SER P  66      32.073  16.620  15.153  1.00  0.00      PB   H 0
ATOM   3236 CB   SER P  66      31.369  16.788  13.157  1.00  0.00      PB   C 0
ATOM   3237 HB1  SER P  66      30.427  17.040  12.625  1.00  0.00      PB   H 0
ATOM   3238 HB2  SER P  66      31.596  15.723  12.935  1.00  0.00      PB   H 0
ATOM   3239 OG   SER P  66      32.418  17.607  12.661  1.00  0.00      PB   O 0
ATOM   3240 HG1  SER P  66      32.083  18.502  12.567  1.00  0.00      PB   H 0
ATOM   3241 C    SER P  66      31.012  18.439  15.015  1.00  0.00      PB   C 0
ATOM   3242 O    SER P  66      29.905  18.946  15.112  1.00  0.00      PB   O 0
ATOM   3243 N    THR P  67      32.112  19.153  15.192  1.00  0.00      PB   N 0
ATOM   3244 HN   THR P  67      33.028  18.776  15.082  1.00  0.00      PB   H 0
ATOM   3245 CA   THR P  67      31.974  20.547  15.606  1.00  0.00      PB   C 0
ATOM   3246 HA   THR P  67      30.998  20.728  16.031  1.00  0.00      PB   H 0
ATOM   3247 CB   THR P  67      32.937  20.901  16.734  1.00  0.00      PB   C 0
ATOM   3248 HB   THR P  67      32.816  21.973  17.000  1.00  0.00      PB   H 0
ATOM   3249 OG1  THR P  67      34.232  20.694  16.181  1.00  0.00      PB   O 0
ATOM   3250 HG1  THR P  67      34.789  21.360  16.590  1.00  0.00      PB   H 0
ATOM   3251 CG2  THR P  67      32.703  20.055  17.966  1.00  0.00      PB   C 0
ATOM   3252 HG21 THR P  67      31.675  20.206  18.358  1.00  0.00      PB   H 0
ATOM   3253 HG22 THR P  67      32.837  18.973  17.750  1.00  0.00      PB   H 0
ATOM   3254 HG23 THR P  67      33.418  20.331  18.771  1.00  0.00      PB   H 0
ATOM   3255 C    THR P  67      32.065  21.406  14.358  1.00  0.00      PB   C 0
ATOM   3256 O    THR P  67      32.728  21.091  13.359  1.00  0.00      PB   O 0
ATOM   3257 N    HSD P  68      31.295  22.484  14.402  1.00  0.00      PB   N 0
ATOM   3258 HN   HSD P  68      30.703  22.672  15.181  1.00  0.00      PB   H 0
ATOM   3259 CA   HSD P  68      31.236  23.392  13.283  1.00  0.00      PB   C 0
ATOM   3260 HA   HSD P  68      31.086  22.828  12.374  1.00  0.00      PB   H 0
ATOM   3261 CB   HSD P  68      30.054  24.353  13.475  1.00  0.00      PB   C 0
ATOM   3262 HB1  HSD P  68      30.258  25.116  14.256  1.00  0.00      PB   H 0
ATOM   3263 HB2  HSD P  68      29.175  23.760  13.806  1.00  0.00      PB   H 0
ATOM   3264 ND1  HSD P  68      30.470  25.919  11.571  1.00  0.00      PB   N 0
ATOM   3265 HD1  HSD P  68      31.254  26.367  12.000  1.00  0.00      PB   H 0
ATOM   3266 CG   HSD P  68      29.673  25.004  12.201  1.00  0.00      PB   C 0
ATOM   3267 CE1  HSD P  68      29.872  26.313  10.448  1.00  0.00      PB   C 0
ATOM   3268 HE1  HSD P  68      30.295  26.979   9.696  1.00  0.00      PB   H 0
ATOM   3269 NE2  HSD P  68      28.767  25.631  10.306  1.00  0.00      PB   N 0
ATOM   3270 CD2  HSD P  68      28.643  24.788  11.380  1.00  0.00      PB   C 0
ATOM   3271 HD2  HSD P  68      27.799  24.113  11.445  1.00  0.00      PB   H 0
ATOM   3272 C    HSD P  68      32.568  24.146  13.184  1.00  0.00      PB   C 0
ATOM   3273 O    HSD P  68      33.081  24.660  14.188  1.00  0.00      PB   O 0
ATOM   3274 N    GLU P  69      33.064  24.251  11.945  1.00  0.00      PB   N 0
ATOM   3275 HN   GLU P  69      32.593  23.920  11.131  1.00  0.00      PB   H 0
ATOM   3276 CA   GLU P  69      34.361  24.852  11.654  1.00  0.00      PB   C 0
ATOM   3277 HA   GLU P  69      35.087  24.384  12.302  1.00  0.00      PB   H 0
ATOM   3278 CB   GLU P  69      34.767  24.543  10.203  1.00  0.00      PB   C 0
ATOM   3279 HB1  GLU P  69      34.675  23.450  10.026  1.00  0.00      PB   H 0
ATOM   3280 HB2  GLU P  69      35.844  24.794  10.100  1.00  0.00      PB   H 0
ATOM   3281 CG   GLU P  69      34.010  25.307   9.131  1.00  0.00      PB   C 0
ATOM   3282 HG1  GLU P  69      34.598  25.232   8.192  1.00  0.00      PB   H 0
ATOM   3283 HG2  GLU P  69      33.935  26.394   9.346  1.00  0.00      PB   H 0
ATOM   3284 CD   GLU P  69      32.639  24.775   8.741  1.00  0.00      PB   C 0
ATOM   3285 OE1  GLU P  69      32.215  23.741   9.298  1.00  0.00      PB   O 0
ATOM   3286 OE2  GLU P  69      32.009  25.393   7.868  1.00  0.00      PB   O 0
ATOM   3287 C    GLU P  69      34.425  26.359  11.931  1.00  0.00      PB   C 0
ATOM   3288 O    GLU P  69      35.532  26.911  12.029  1.00  0.00      PB   O 0
ATOM   3289 N    LEU P  70      33.261  27.020  11.981  1.00  0.00      PB   N 0
ATOM   3290 HN   LEU P  70      32.511  26.545  11.527  1.00  0.00      PB   H 0
ATOM   3291 CA   LEU P  70      33.183  28.467  12.202  1.00  0.00      PB   C 0
ATOM   3292 HA   LEU P  70      34.162  28.913  12.109  1.00  0.00      PB   H 0
ATOM   3293 CB   LEU P  70      32.238  29.096  11.169  1.00  0.00      PB   C 0
ATOM   3294 HB1  LEU P  70      32.188  30.191  11.352  1.00  0.00      PB   H 0
ATOM   3295 HB2  LEU P  70      31.210  28.700  11.311  1.00  0.00      PB   H 0
ATOM   3296 CG   LEU P  70      32.606  28.921   9.700  1.00  0.00      PB   C 0
ATOM   3297 HG   LEU P  70      32.501  27.849   9.429  1.00  0.00      PB   H 0
ATOM   3298 CD1  LEU P  70      31.610  29.674   8.831  1.00  0.00      PB   C 0
ATOM   3299 HD11 LEU P  70      31.647  30.765   9.038  1.00  0.00      PB   H 0
ATOM   3300 HD12 LEU P  70      31.834  29.506   7.756  1.00  0.00      PB   H 0
ATOM   3301 HD13 LEU P  70      30.576  29.313   9.017  1.00  0.00      PB   H 0
ATOM   3302 CD2  LEU P  70      34.030  29.375   9.415  1.00  0.00      PB   C 0
ATOM   3303 HD21 LEU P  70      34.767  28.761   9.976  1.00  0.00      PB   H 0
ATOM   3304 HD22 LEU P  70      34.253  29.261   8.333  1.00  0.00      PB   H 0
ATOM   3305 HD23 LEU P  70      34.167  30.442   9.692  1.00  0.00      PB   H 0
ATOM   3306 C    LEU P  70      32.686  28.808  13.607  1.00  0.00      PB   C 0
ATOM   3307 O    LEU P  70      32.652  29.985  13.975  1.00  0.00      PB   O 0
ATOM   3308 N    PHE P  71      32.225  27.817  14.377  1.00  0.00      PB   N 0
ATOM   3309 HN   PHE P  71      32.331  26.860  14.114  1.00  0.00      PB   H 0
ATOM   3310 CA   PHE P  71      31.541  28.121  15.610  1.00  0.00      PB   C 0
ATOM   3311 HA   PHE P  71      32.015  28.967  16.088  1.00  0.00      PB   H 0
ATOM   3312 CB   PHE P  71      30.044  28.444  15.321  1.00  0.00      PB   C 0
ATOM   3313 HB1  PHE P  71      29.397  27.547  15.245  1.00  0.00      PB   H 0
ATOM   3314 HB2  PHE P  71      29.971  28.973  14.345  1.00  0.00      PB   H 0
ATOM   3315 CG   PHE P  71      29.505  29.376  16.372  1.00  0.00      PB   C 0
ATOM   3316 CD1  PHE P  71      28.933  28.887  17.557  1.00  0.00      PB   C 0
ATOM   3317 HD1  PHE P  71      28.889  27.821  17.732  1.00  0.00      PB   H 0
ATOM   3318 CE1  PHE P  71      28.441  29.774  18.524  1.00  0.00      PB   C 0
ATOM   3319 HE1  PHE P  71      28.019  29.393  19.443  1.00  0.00      PB   H 0
ATOM   3320 CZ   PHE P  71      28.488  31.155  18.302  1.00  0.00      PB   C 0
ATOM   3321 HZ   PHE P  71      28.099  31.836  19.046  1.00  0.00      PB   H 0
ATOM   3322 CD2  PHE P  71      29.549  30.766  16.160  1.00  0.00      PB   C 0
ATOM   3323 HD2  PHE P  71      29.980  31.152  15.246  1.00  0.00      PB   H 0
ATOM   3324 CE2  PHE P  71      29.040  31.653  17.116  1.00  0.00      PB   C 0
ATOM   3325 HE2  PHE P  71      29.078  32.719  16.939  1.00  0.00      PB   H 0
ATOM   3326 C    PHE P  71      31.704  26.888  16.483  1.00  0.00      PB   C 0
ATOM   3327 O    PHE P  71      30.822  26.026  16.487  1.00  0.00      PB   O 0
ATOM   3328 N    PRO P  72      32.799  26.708  17.215  1.00  0.00      PB   N 0
ATOM   3329 CD   PRO P  72      33.871  27.699  17.401  1.00  0.00      PB   C 0
ATOM   3330 HD1  PRO P  72      34.469  27.721  16.465  1.00  0.00      PB   H 0
ATOM   3331 HD2  PRO P  72      33.527  28.733  17.619  1.00  0.00      PB   H 0
ATOM   3332 CA   PRO P  72      33.121  25.397  17.788  1.00  0.00      PB   C 0
ATOM   3333 HA   PRO P  72      33.065  24.660  17.001  1.00  0.00      PB   H 0
ATOM   3334 CB   PRO P  72      34.554  25.576  18.298  1.00  0.00      PB   C 0
ATOM   3335 HB1  PRO P  72      35.267  25.259  17.507  1.00  0.00      PB   H 0
ATOM   3336 HB2  PRO P  72      34.793  24.998  19.216  1.00  0.00      PB   H 0
ATOM   3337 CG   PRO P  72      34.690  27.072  18.508  1.00  0.00      PB   C 0
ATOM   3338 HG1  PRO P  72      35.749  27.407  18.496  1.00  0.00      PB   H 0
ATOM   3339 HG2  PRO P  72      34.238  27.349  19.485  1.00  0.00      PB   H 0
ATOM   3340 C    PRO P  72      32.218  24.878  18.905  1.00  0.00      PB   C 0
ATOM   3341 O    PRO P  72      32.284  23.692  19.241  1.00  0.00      PB   O 0
ATOM   3342 N    SER P  73      31.329  25.721  19.420  1.00  0.00      PB   N 0
ATOM   3343 HN   SER P  73      31.328  26.678  19.139  1.00  0.00      PB   H 0
ATOM   3344 CA   SER P  73      30.376  25.280  20.433  1.00  0.00      PB   C 0
ATOM   3345 HA   SER P  73      30.815  24.487  21.020  1.00  0.00      PB   H 0
ATOM   3346 CB   SER P  73      30.067  26.415  21.374  1.00  0.00      PB   C 0
ATOM   3347 HB1  SER P  73      31.011  26.786  21.826  1.00  0.00      PB   H 0
ATOM   3348 HB2  SER P  73      29.402  26.081  22.199  1.00  0.00      PB   H 0
ATOM   3349 OG   SER P  73      29.453  27.469  20.671  1.00  0.00      PB   O 0
ATOM   3350 HG1  SER P  73      28.544  27.481  20.979  1.00  0.00      PB   H 0
ATOM   3351 C    SER P  73      29.121  24.698  19.791  1.00  0.00      PB   C 0
ATOM   3352 O    SER P  73      28.206  24.262  20.485  1.00  0.00      PB   O 0
ATOM   3353 N    ALA P  74      29.068  24.702  18.460  1.00  0.00      PB   N 0
ATOM   3354 HN   ALA P  74      29.807  25.072  17.903  1.00  0.00      PB   H 0
ATOM   3355 CA   ALA P  74      27.963  24.076  17.750  1.00  0.00      PB   C 0
ATOM   3356 HA   ALA P  74      27.096  23.999  18.390  1.00  0.00      PB   H 0
ATOM   3357 CB   ALA P  74      27.576  24.887  16.526  1.00  0.00      PB   C 0
ATOM   3358 HB1  ALA P  74      26.723  24.426  15.984  1.00  0.00      PB   H 0
ATOM   3359 HB2  ALA P  74      27.284  25.917  16.821  1.00  0.00      PB   H 0
ATOM   3360 HB3  ALA P  74      28.431  24.974  15.822  1.00  0.00      PB   H 0
ATOM   3361 C    ALA P  74      28.356  22.669  17.333  1.00  0.00      PB   C 0
ATOM   3362 O    ALA P  74      29.270  22.510  16.529  1.00  0.00      PB   O 0
ATOM   3363 N    GLU P  75      27.636  21.683  17.888  1.00  0.00      PB   N 0
ATOM   3364 HN   GLU P  75      26.919  21.873  18.554  1.00  0.00      PB   H 0
ATOM   3365 CA   GLU P  75      27.798  20.293  17.491  1.00  0.00      PB   C 0
ATOM   3366 HA   GLU P  75      28.794  20.127  17.107  1.00  0.00      PB   H 0
ATOM   3367 CB   GLU P  75      27.547  19.379  18.700  1.00  0.00      PB   C 0
ATOM   3368 HB1  GLU P  75      27.648  18.323  18.368  1.00  0.00      PB   H 0
ATOM   3369 HB2  GLU P  75      26.499  19.531  19.036  1.00  0.00      PB   H 0
ATOM   3370 CG   GLU P  75      28.474  19.634  19.844  1.00  0.00      PB   C 0
ATOM   3371 HG1  GLU P  75      28.339  20.660  20.249  1.00  0.00      PB   H 0
ATOM   3372 HG2  GLU P  75      29.533  19.531  19.525  1.00  0.00      PB   H 0
ATOM   3373 CD   GLU P  75      28.216  18.666  20.992  1.00  0.00      PB   C 0
ATOM   3374 OE1  GLU P  75      27.063  18.573  21.436  1.00  0.00      PB   O 0
ATOM   3375 OE2  GLU P  75      29.149  18.016  21.417  1.00  0.00      PB   O 0
ATOM   3376 C    GLU P  75      26.787  20.035  16.394  1.00  0.00      PB   C 0
ATOM   3377 O    GLU P  75      25.605  20.304  16.582  1.00  0.00      PB   O 0
ATOM   3378 N    VAL P  76      27.293  19.510  15.288  1.00  0.00      PB   N 0
ATOM   3379 HN   VAL P  76      28.266  19.310  15.198  1.00  0.00      PB   H 0
ATOM   3380 CA   VAL P  76      26.508  19.369  14.090  1.00  0.00      PB   C 0
ATOM   3381 HA   VAL P  76      25.464  19.457  14.352  1.00  0.00      PB   H 0
ATOM   3382 CB   VAL P  76      26.855  20.473  13.081  1.00  0.00      PB   C 0
ATOM   3383 HB   VAL P  76      26.217  20.370  12.177  1.00  0.00      PB   H 0
ATOM   3384 CG1  VAL P  76      26.564  21.837  13.667  1.00  0.00      PB   C 0
ATOM   3385 HG11 VAL P  76      27.260  22.083  14.497  1.00  0.00      PB   H 0
ATOM   3386 HG12 VAL P  76      26.682  22.621  12.889  1.00  0.00      PB   H 0
ATOM   3387 HG13 VAL P  76      25.521  21.895  14.046  1.00  0.00      PB   H 0
ATOM   3388 CG2  VAL P  76      28.296  20.404  12.639  1.00  0.00      PB   C 0
ATOM   3389 HG21 VAL P  76      28.493  21.183  11.871  1.00  0.00      PB   H 0
ATOM   3390 HG22 VAL P  76      28.990  20.599  13.485  1.00  0.00      PB   H 0
ATOM   3391 HG23 VAL P  76      28.556  19.424  12.184  1.00  0.00      PB   H 0
ATOM   3392 C    VAL P  76      26.727  17.991  13.474  1.00  0.00      PB   C 0
ATOM   3393 O    VAL P  76      27.691  17.317  13.793  1.00  0.00      PB   O 0
ATOM   3394 N    PRO P  77      25.846  17.567  12.560  1.00  0.00      PB   N 0
ATOM   3395 CD   PRO P  77      24.572  18.182  12.206  1.00  0.00      PB   C 0
ATOM   3396 HD1  PRO P  77      24.119  18.629  13.117  1.00  0.00      PB   H 0
ATOM   3397 HD2  PRO P  77      24.730  18.945  11.414  1.00  0.00      PB   H 0
ATOM   3398 CA   PRO P  77      26.002  16.253  11.955  1.00  0.00      PB   C 0
ATOM   3399 HA   PRO P  77      26.074  15.523  12.748  1.00  0.00      PB   H 0
ATOM   3400 CB   PRO P  77      24.738  16.073  11.135  1.00  0.00      PB   C 0
ATOM   3401 HB1  PRO P  77      24.360  15.029  11.167  1.00  0.00      PB   H 0
ATOM   3402 HB2  PRO P  77      24.901  16.339  10.069  1.00  0.00      PB   H 0
ATOM   3403 CG   PRO P  77      23.772  17.024  11.706  1.00  0.00      PB   C 0
ATOM   3404 HG1  PRO P  77      23.256  16.551  12.569  1.00  0.00      PB   H 0
ATOM   3405 HG2  PRO P  77      22.998  17.343  10.976  1.00  0.00      PB   H 0
ATOM   3406 C    PRO P  77      27.233  16.139  11.103  1.00  0.00      PB   C 0
ATOM   3407 O    PRO P  77      27.522  16.982  10.276  1.00  0.00      PB   O 0
ATOM   3408 N    GLY P  78      27.909  15.011  11.287  1.00  0.00      PB   N 0
ATOM   3409 HN   GLY P  78      27.695  14.435  12.072  1.00  0.00      PB   H 0
ATOM   3410 CA   GLY P  78      28.944  14.533  10.411  1.00  0.00      PB   C 0
ATOM   3411 HA1  GLY P  78      29.756  14.185  11.032  1.00  0.00      PB   H 0
ATOM   3412 HA2  GLY P  78      29.245  15.295   9.707  1.00  0.00      PB   H 0
ATOM   3413 C    GLY P  78      28.418  13.362   9.604  1.00  0.00      PB   C 0
ATOM   3414 O    GLY P  78      27.334  13.388   9.058  1.00  0.00      PB   O 0
ATOM   3415 N    ASP P  79      29.180  12.293   9.589  1.00  0.00      PB   N 0
ATOM   3416 HN   ASP P  79      30.071  12.283  10.036  1.00  0.00      PB   H 0
ATOM   3417 CA   ASP P  79      28.831  11.131   8.791  1.00  0.00      PB   C 0
ATOM   3418 HA   ASP P  79      28.717  11.441   7.763  1.00  0.00      PB   H 0
ATOM   3419 CB   ASP P  79      29.903  10.064   8.941  1.00  0.00      PB   C 0
ATOM   3420 HB1  ASP P  79      29.521   9.057   8.669  1.00  0.00      PB   H 0
ATOM   3421 HB2  ASP P  79      30.243  10.034   9.998  1.00  0.00      PB   H 0
ATOM   3422 CG   ASP P  79      31.112  10.275   8.060  1.00  0.00      PB   C 0
ATOM   3423 OD1  ASP P  79      31.070  11.175   7.188  1.00  0.00      PB   O 0
ATOM   3424 OD2  ASP P  79      32.073   9.530   8.262  1.00  0.00      PB   O 0
ATOM   3425 C    ASP P  79      27.501  10.539   9.241  1.00  0.00      PB   C 0
ATOM   3426 O    ASP P  79      27.221  10.417  10.433  1.00  0.00      PB   O 0
ATOM   3427 N    PHE P  80      26.678  10.131   8.267  1.00  0.00      PB   N 0
ATOM   3428 HN   PHE P  80      26.903  10.279   7.307  1.00  0.00      PB   H 0
ATOM   3429 CA   PHE P  80      25.451   9.424   8.539  1.00  0.00      PB   C 0
ATOM   3430 HA   PHE P  80      24.926   9.909   9.349  1.00  0.00      PB   H 0
ATOM   3431 CB   PHE P  80      24.607   9.437   7.271  1.00  0.00      PB   C 0
ATOM   3432 HB1  PHE P  80      25.183   9.014   6.421  1.00  0.00      PB   H 0
ATOM   3433 HB2  PHE P  80      24.371  10.489   7.005  1.00  0.00      PB   H 0
ATOM   3434 CG   PHE P  80      23.312   8.720   7.397  1.00  0.00      PB   C 0
ATOM   3435 CD1  PHE P  80      22.324   9.178   8.228  1.00  0.00      PB   C 0
ATOM   3436 HD1  PHE P  80      22.463  10.089   8.791  1.00  0.00      PB   H 0
ATOM   3437 CE1  PHE P  80      21.156   8.468   8.354  1.00  0.00      PB   C 0
ATOM   3438 HE1  PHE P  80      20.388   8.838   9.017  1.00  0.00      PB   H 0
ATOM   3439 CZ   PHE P  80      20.943   7.324   7.662  1.00  0.00      PB   C 0
ATOM   3440 HZ   PHE P  80      20.006   6.795   7.754  1.00  0.00      PB   H 0
ATOM   3441 CD2  PHE P  80      23.113   7.535   6.740  1.00  0.00      PB   C 0
ATOM   3442 HD2  PHE P  80      23.888   7.157   6.090  1.00  0.00      PB   H 0
ATOM   3443 CE2  PHE P  80      21.915   6.869   6.825  1.00  0.00      PB   C 0
ATOM   3444 HE2  PHE P  80      21.762   5.969   6.247  1.00  0.00      PB   H 0
ATOM   3445 C    PHE P  80      25.783   7.993   8.948  1.00  0.00      PB   C 0
ATOM   3446 O    PHE P  80      26.552   7.310   8.267  1.00  0.00      PB   O 0
ATOM   3447 N    THR P  81      25.144   7.570  10.022  1.00  0.00      PB   N 0
ATOM   3448 HN   THR P  81      24.472   8.155  10.469  1.00  0.00      PB   H 0
ATOM   3449 CA   THR P  81      25.423   6.248  10.527  1.00  0.00      PB   C 0
ATOM   3450 HA   THR P  81      26.286   5.825  10.034  1.00  0.00      PB   H 0
ATOM   3451 CB   THR P  81      25.793   6.260  11.997  1.00  0.00      PB   C 0
ATOM   3452 HB   THR P  81      26.117   5.244  12.307  1.00  0.00      PB   H 0
ATOM   3453 OG1  THR P  81      24.738   6.647  12.821  1.00  0.00      PB   O 0
ATOM   3454 HG1  THR P  81      24.380   7.434  12.404  1.00  0.00      PB   H 0
ATOM   3455 CG2  THR P  81      26.899   7.225  12.288  1.00  0.00      PB   C 0
ATOM   3456 HG21 THR P  81      27.769   7.018  11.628  1.00  0.00      PB   H 0
ATOM   3457 HG22 THR P  81      26.594   8.280  12.122  1.00  0.00      PB   H 0
ATOM   3458 HG23 THR P  81      27.246   7.124  13.339  1.00  0.00      PB   H 0
ATOM   3459 C    THR P  81      24.315   5.232  10.316  1.00  0.00      PB   C 0
ATOM   3460 O    THR P  81      24.625   4.108   9.928  1.00  0.00      PB   O 0
ATOM   3461 N    GLN P  82      23.069   5.572  10.574  1.00  0.00      PB   N 0
ATOM   3462 HN   GLN P  82      22.795   6.491  10.846  1.00  0.00      PB   H 0
ATOM   3463 CA   GLN P  82      22.015   4.570  10.472  1.00  0.00      PB   C 0
ATOM   3464 HA   GLN P  82      22.109   4.095   9.507  1.00  0.00      PB   H 0
ATOM   3465 CB   GLN P  82      22.089   3.492  11.564  1.00  0.00      PB   C 0
ATOM   3466 HB1  GLN P  82      23.093   3.018  11.530  1.00  0.00      PB   H 0
ATOM   3467 HB2  GLN P  82      21.353   2.685  11.362  1.00  0.00      PB   H 0
ATOM   3468 CG   GLN P  82      21.853   4.062  12.942  1.00  0.00      PB   C 0
ATOM   3469 HG1  GLN P  82      20.782   4.344  13.030  1.00  0.00      PB   H 0
ATOM   3470 HG2  GLN P  82      22.443   4.997  13.048  1.00  0.00      PB   H 0
ATOM   3471 CD   GLN P  82      22.257   3.229  14.135  1.00  0.00      PB   C 0
ATOM   3472 OE1  GLN P  82      23.357   2.708  14.226  1.00  0.00      PB   O 0
ATOM   3473 NE2  GLN P  82      21.371   3.142  15.103  1.00  0.00      PB   N 0
ATOM   3474 HE21 GLN P  82      21.566   2.509  15.852  1.00  0.00      PB   H 0
ATOM   3475 HE22 GLN P  82      20.418   3.380  14.917  1.00  0.00      PB   H 0
ATOM   3476 C    GLN P  82      20.641   5.215  10.489  1.00  0.00      PB   C 0
ATOM   3477 O    GLN P  82      20.471   6.348  10.935  1.00  0.00      PB   O 0
ATOM   3478 N    ALA P  83      19.693   4.487   9.932  1.00  0.00      PB   N 0
ATOM   3479 HN   ALA P  83      19.926   3.609   9.520  1.00  0.00      PB   H 0
ATOM   3480 CA   ALA P  83      18.287   4.762   9.977  1.00  0.00      PB   C 0
ATOM   3481 HA   ALA P  83      18.107   5.669  10.535  1.00  0.00      PB   H 0
ATOM   3482 CB   ALA P  83      17.752   4.927   8.567  1.00  0.00      PB   C 0
ATOM   3483 HB1  ALA P  83      17.956   4.026   7.950  1.00  0.00      PB   H 0
ATOM   3484 HB2  ALA P  83      16.655   5.104   8.580  1.00  0.00      PB   H 0
ATOM   3485 HB3  ALA P  83      18.218   5.802   8.066  1.00  0.00      PB   H 0
ATOM   3486 C    ALA P  83      17.586   3.615  10.683  1.00  0.00      PB   C 0
ATOM   3487 O    ALA P  83      17.693   2.473  10.250  1.00  0.00      PB   O 0
ATOM   3488 N    ASP P  84      16.899   3.938  11.765  1.00  0.00      PB   N 0
ATOM   3489 HN   ASP P  84      16.842   4.890  12.056  1.00  0.00      PB   H 0
ATOM   3490 CA   ASP P  84      16.145   2.994  12.568  1.00  0.00      PB   C 0
ATOM   3491 HA   ASP P  84      16.355   1.978  12.269  1.00  0.00      PB   H 0
ATOM   3492 CB   ASP P  84      16.506   3.213  14.035  1.00  0.00      PB   C 0
ATOM   3493 HB1  ASP P  84      15.762   2.720  14.697  1.00  0.00      PB   H 0
ATOM   3494 HB2  ASP P  84      16.514   4.297  14.280  1.00  0.00      PB   H 0
ATOM   3495 CG   ASP P  84      17.832   2.605  14.368  1.00  0.00      PB   C 0
ATOM   3496 OD1  ASP P  84      17.941   1.415  14.162  1.00  0.00      PB   O 0
ATOM   3497 OD2  ASP P  84      18.756   3.364  14.733  1.00  0.00      PB   O 0
ATOM   3498 C    ASP P  84      14.661   3.230  12.355  1.00  0.00      PB   C 0
ATOM   3499 O    ASP P  84      14.206   4.379  12.420  1.00  0.00      PB   O 0
ATOM   3500 N    PHE P  85      13.906   2.171  12.146  1.00  0.00      PB   N 0
ATOM   3501 HN   PHE P  85      14.305   1.258  12.103  1.00  0.00      PB   H 0
ATOM   3502 CA   PHE P  85      12.485   2.269  11.912  1.00  0.00      PB   C 0
ATOM   3503 HA   PHE P  85      12.156   3.288  12.055  1.00  0.00      PB   H 0
ATOM   3504 CB   PHE P  85      12.120   1.812  10.503  1.00  0.00      PB   C 0
ATOM   3505 HB1  PHE P  85      11.017   1.763  10.381  1.00  0.00      PB   H 0
ATOM   3506 HB2  PHE P  85      12.515   0.788  10.332  1.00  0.00      PB   H 0
ATOM   3507 CG   PHE P  85      12.645   2.689   9.408  1.00  0.00      PB   C 0
ATOM   3508 CD1  PHE P  85      13.924   2.543   8.954  1.00  0.00      PB   C 0
ATOM   3509 HD1  PHE P  85      14.565   1.794   9.394  1.00  0.00      PB   H 0
ATOM   3510 CE1  PHE P  85      14.403   3.334   7.922  1.00  0.00      PB   C 0
ATOM   3511 HE1  PHE P  85      15.414   3.203   7.566  1.00  0.00      PB   H 0
ATOM   3512 CZ   PHE P  85      13.602   4.305   7.398  1.00  0.00      PB   C 0
ATOM   3513 HZ   PHE P  85      13.993   4.941   6.618  1.00  0.00      PB   H 0
ATOM   3514 CD2  PHE P  85      11.848   3.671   8.851  1.00  0.00      PB   C 0
ATOM   3515 HD2  PHE P  85      10.845   3.822   9.221  1.00  0.00      PB   H 0
ATOM   3516 CE2  PHE P  85      12.344   4.479   7.834  1.00  0.00      PB   C 0
ATOM   3517 HE2  PHE P  85      11.720   5.255   7.415  1.00  0.00      PB   H 0
ATOM   3518 C    PHE P  85      11.721   1.413  12.894  1.00  0.00      PB   C 0
ATOM   3519 O    PHE P  85      12.165   0.312  13.264  1.00  0.00      PB   O 0
ATOM   3520 N    MET P  86      10.545   1.875  13.246  1.00  0.00      PB   N 0
ATOM   3521 HN   MET P  86      10.301   2.808  12.992  1.00  0.00      PB   H 0
ATOM   3522 CA   MET P  86       9.518   1.117  13.931  1.00  0.00      PB   C 0
ATOM   3523 HA   MET P  86       9.766   0.066  13.907  1.00  0.00      PB   H 0
ATOM   3524 CB   MET P  86       9.387   1.544  15.393  1.00  0.00      PB   C 0
ATOM   3525 HB1  MET P  86       8.440   1.163  15.832  1.00  0.00      PB   H 0
ATOM   3526 HB2  MET P  86       9.346   2.653  15.442  1.00  0.00      PB   H 0
ATOM   3527 CG   MET P  86      10.488   1.018  16.268  1.00  0.00      PB   C 0
ATOM   3528 HG1  MET P  86      11.467   1.191  15.772  1.00  0.00      PB   H 0
ATOM   3529 HG2  MET P  86      10.384  -0.085  16.356  1.00  0.00      PB   H 0
ATOM   3530 SD   MET P  86      10.559   1.748  17.907  1.00  0.00      PB   S 0
ATOM   3531 CE   MET P  86       9.135   1.036  18.696  1.00  0.00      PB   C 0
ATOM   3532 HE1  MET P  86       9.104   1.313  19.771  1.00  0.00      PB   H 0
ATOM   3533 HE2  MET P  86       8.199   1.418  18.234  1.00  0.00      PB   H 0
ATOM   3534 HE3  MET P  86       9.131  -0.072  18.617  1.00  0.00      PB   H 0
ATOM   3535 C    MET P  86       8.198   1.298  13.196  1.00  0.00      PB   C 0
ATOM   3536 O    MET P  86       7.751   2.434  12.985  1.00  0.00      PB   O 0
ATOM   3537 N    VAL P  87       7.582   0.186  12.774  1.00  0.00      PB   N 0
ATOM   3538 HN   VAL P  87       8.041  -0.687  12.919  1.00  0.00      PB   H 0
ATOM   3539 CA   VAL P  87       6.365   0.145  11.981  1.00  0.00      PB   C 0
ATOM   3540 HA   VAL P  87       6.058   1.147  11.722  1.00  0.00      PB   H 0
ATOM   3541 CB   VAL P  87       6.571  -0.674  10.703  1.00  0.00      PB   C 0
ATOM   3542 HB   VAL P  87       6.849  -1.705  11.009  1.00  0.00      PB   H 0
ATOM   3543 CG1  VAL P  87       5.289  -0.766   9.933  1.00  0.00      PB   C 0
ATOM   3544 HG11 VAL P  87       4.500  -1.321  10.485  1.00  0.00      PB   H 0
ATOM   3545 HG12 VAL P  87       4.891   0.243   9.693  1.00  0.00      PB   H 0
ATOM   3546 HG13 VAL P  87       5.451  -1.300   8.972  1.00  0.00      PB   H 0
ATOM   3547 CG2  VAL P  87       7.717  -0.176   9.857  1.00  0.00      PB   C 0
ATOM   3548 HG21 VAL P  87       7.826  -0.795   8.941  1.00  0.00      PB   H 0
ATOM   3549 HG22 VAL P  87       7.546   0.876   9.544  1.00  0.00      PB   H 0
ATOM   3550 HG23 VAL P  87       8.679  -0.222  10.410  1.00  0.00      PB   H 0
ATOM   3551 C    VAL P  87       5.287  -0.467  12.844  1.00  0.00      PB   C 0
ATOM   3552 O    VAL P  87       5.406  -1.633  13.256  1.00  0.00      PB   O 0
ATOM   3553 N    LYS P  88       4.200   0.247  13.118  1.00  0.00      PB   N 0
ATOM   3554 HN   LYS P  88       4.094   1.189  12.810  1.00  0.00      PB   H 0
ATOM   3555 CA   LYS P  88       3.181  -0.308  13.969  1.00  0.00      PB   C 0
ATOM   3556 HA   LYS P  88       3.643  -0.920  14.729  1.00  0.00      PB   H 0
ATOM   3557 CB   LYS P  88       2.384   0.783  14.661  1.00  0.00      PB   C 0
ATOM   3558 HB1  LYS P  88       1.830   1.367  13.896  1.00  0.00      PB   H 0
ATOM   3559 HB2  LYS P  88       3.095   1.501  15.123  1.00  0.00      PB   H 0
ATOM   3560 CG   LYS P  88       1.415   0.328  15.730  1.00  0.00      PB   C 0
ATOM   3561 HG1  LYS P  88       0.783  -0.512  15.372  1.00  0.00      PB   H 0
ATOM   3562 HG2  LYS P  88       0.727   1.169  15.961  1.00  0.00      PB   H 0
ATOM   3563 CD   LYS P  88       2.147  -0.044  16.987  1.00  0.00      PB   C 0
ATOM   3564 HD1  LYS P  88       2.626   0.879  17.380  1.00  0.00      PB   H 0
ATOM   3565 HD2  LYS P  88       2.971  -0.750  16.747  1.00  0.00      PB   H 0
ATOM   3566 CE   LYS P  88       1.275  -0.634  18.056  1.00  0.00      PB   C 0
ATOM   3567 HE1  LYS P  88       0.829  -1.590  17.708  1.00  0.00      PB   H 0
ATOM   3568 HE2  LYS P  88       0.459   0.058  18.356  1.00  0.00      PB   H 0
ATOM   3569 NZ   LYS P  88       2.086  -0.924  19.267  1.00  0.00      PB   N 0
ATOM   3570 HZ1  LYS P  88       3.055  -1.227  19.044  1.00  0.00      PB   H 0
ATOM   3571 HZ2  LYS P  88       2.163  -0.077  19.865  1.00  0.00      PB   H 0
ATOM   3572 HZ3  LYS P  88       1.620  -1.648  19.850  1.00  0.00      PB   H 0
ATOM   3573 C    LYS P  88       2.203  -1.174  13.184  1.00  0.00      PB   C 0
ATOM   3574 O    LYS P  88       1.589  -0.749  12.209  1.00  0.00      PB   O 0
ATOM   3575 N    ASP P  89       2.050  -2.407  13.651  1.00  0.00      PB   N 0
ATOM   3576 HN   ASP P  89       2.579  -2.736  14.429  1.00  0.00      PB   H 0
ATOM   3577 CA   ASP P  89       0.990  -3.276  13.166  1.00  0.00      PB   C 0
ATOM   3578 HA   ASP P  89       0.086  -2.697  13.043  1.00  0.00      PB   H 0
ATOM   3579 CB   ASP P  89       1.354  -3.936  11.840  1.00  0.00      PB   C 0
ATOM   3580 HB1  ASP P  89       2.176  -4.670  11.980  1.00  0.00      PB   H 0
ATOM   3581 HB2  ASP P  89       1.722  -3.158  11.137  1.00  0.00      PB   H 0
ATOM   3582 CG   ASP P  89       0.210  -4.656  11.167  1.00  0.00      PB   C 0
ATOM   3583 OD1  ASP P  89      -0.614  -5.218  11.878  1.00  0.00      PB   O 0
ATOM   3584 OD2  ASP P  89       0.140  -4.604   9.947  1.00  0.00      PB   O 0
ATOM   3585 C    ASP P  89       0.749  -4.281  14.288  1.00  0.00      PB   C 0
ATOM   3586 O    ASP P  89       1.529  -5.221  14.452  1.00  0.00      PB   O 0
ATOM   3587 N    ALA P  90      -0.248  -3.980  15.138  1.00  0.00      PB   N 0
ATOM   3588 HN   ALA P  90      -0.843  -3.206  14.935  1.00  0.00      PB   H 0
ATOM   3589 CA   ALA P  90      -0.439  -4.696  16.396  1.00  0.00      PB   C 0
ATOM   3590 HA   ALA P  90       0.455  -4.564  16.987  1.00  0.00      PB   H 0
ATOM   3591 CB   ALA P  90      -1.618  -4.146  17.144  1.00  0.00      PB   C 0
ATOM   3592 HB1  ALA P  90      -2.540  -4.224  16.529  1.00  0.00      PB   H 0
ATOM   3593 HB2  ALA P  90      -1.790  -4.675  18.105  1.00  0.00      PB   H 0
ATOM   3594 HB3  ALA P  90      -1.456  -3.070  17.367  1.00  0.00      PB   H 0
ATOM   3595 C    ALA P  90      -0.604  -6.190  16.168  1.00  0.00      PB   C 0
ATOM   3596 O    ALA P  90      -0.137  -6.992  16.979  1.00  0.00      PB   O 0
ATOM   3597 N    ALA P  91      -1.312  -6.548  15.097  1.00  0.00      PB   N 0
ATOM   3598 HN   ALA P  91      -1.739  -5.877  14.495  1.00  0.00      PB   H 0
ATOM   3599 CA   ALA P  91      -1.577  -7.949  14.861  1.00  0.00      PB   C 0
ATOM   3600 HA   ALA P  91      -1.772  -8.443  15.802  1.00  0.00      PB   H 0
ATOM   3601 CB   ALA P  91      -2.801  -8.092  13.988  1.00  0.00      PB   C 0
ATOM   3602 HB1  ALA P  91      -2.649  -7.596  13.006  1.00  0.00      PB   H 0
ATOM   3603 HB2  ALA P  91      -3.044  -9.161  13.809  1.00  0.00      PB   H 0
ATOM   3604 HB3  ALA P  91      -3.675  -7.609  14.475  1.00  0.00      PB   H 0
ATOM   3605 C    ALA P  91      -0.357  -8.633  14.238  1.00  0.00      PB   C 0
ATOM   3606 O    ALA P  91       0.027  -9.725  14.671  1.00  0.00      PB   O 0
ATOM   3607 N    LYS P  92       0.259  -7.971  13.241  1.00  0.00      PB   N 0
ATOM   3608 HN   LYS P  92      -0.047  -7.067  12.952  1.00  0.00      PB   H 0
ATOM   3609 CA   LYS P  92       1.282  -8.620  12.444  1.00  0.00      PB   C 0
ATOM   3610 HA   LYS P  92       0.939  -9.610  12.184  1.00  0.00      PB   H 0
ATOM   3611 CB   LYS P  92       1.550  -7.854  11.155  1.00  0.00      PB   C 0
ATOM   3612 HB1  LYS P  92       1.795  -6.802  11.417  1.00  0.00      PB   H 0
ATOM   3613 HB2  LYS P  92       0.612  -7.826  10.561  1.00  0.00      PB   H 0
ATOM   3614 CG   LYS P  92       2.699  -8.415  10.328  1.00  0.00      PB   C 0
ATOM   3615 HG1  LYS P  92       2.515  -9.497  10.156  1.00  0.00      PB   H 0
ATOM   3616 HG2  LYS P  92       3.660  -8.323  10.878  1.00  0.00      PB   H 0
ATOM   3617 CD   LYS P  92       2.807  -7.691   9.021  1.00  0.00      PB   C 0
ATOM   3618 HD1  LYS P  92       3.089  -6.642   9.254  1.00  0.00      PB   H 0
ATOM   3619 HD2  LYS P  92       1.799  -7.654   8.555  1.00  0.00      PB   H 0
ATOM   3620 CE   LYS P  92       3.791  -8.306   8.059  1.00  0.00      PB   C 0
ATOM   3621 HE1  LYS P  92       3.447  -9.303   7.708  1.00  0.00      PB   H 0
ATOM   3622 HE2  LYS P  92       4.786  -8.416   8.541  1.00  0.00      PB   H 0
ATOM   3623 NZ   LYS P  92       3.944  -7.416   6.895  1.00  0.00      PB   N 0
ATOM   3624 HZ1  LYS P  92       3.031  -7.275   6.417  1.00  0.00      PB   H 0
ATOM   3625 HZ2  LYS P  92       4.290  -6.501   7.249  1.00  0.00      PB   H 0
ATOM   3626 HZ3  LYS P  92       4.660  -7.809   6.251  1.00  0.00      PB   H 0
ATOM   3627 C    LYS P  92       2.570  -8.807  13.255  1.00  0.00      PB   C 0
ATOM   3628 O    LYS P  92       3.266  -9.829  13.099  1.00  0.00      PB   O 0
ATOM   3629 N    TYR P  93       2.877  -7.823  14.114  1.00  0.00      PB   N 0
ATOM   3630 HN   TYR P  93       2.301  -7.012  14.185  1.00  0.00      PB   H 0
ATOM   3631 CA   TYR P  93       4.119  -7.830  14.881  1.00  0.00      PB   C 0
ATOM   3632 HA   TYR P  93       4.741  -8.665  14.595  1.00  0.00      PB   H 0
ATOM   3633 CB   TYR P  93       4.867  -6.512  14.632  1.00  0.00      PB   C 0
ATOM   3634 HB1  TYR P  93       5.816  -6.497  15.210  1.00  0.00      PB   H 0
ATOM   3635 HB2  TYR P  93       4.239  -5.657  14.961  1.00  0.00      PB   H 0
ATOM   3636 CG   TYR P  93       5.234  -6.294  13.195  1.00  0.00      PB   C 0
ATOM   3637 CD1  TYR P  93       6.055  -7.183  12.546  1.00  0.00      PB   C 0
ATOM   3638 HD1  TYR P  93       6.434  -8.038  13.087  1.00  0.00      PB   H 0
ATOM   3639 CE1  TYR P  93       6.420  -7.008  11.231  1.00  0.00      PB   C 0
ATOM   3640 HE1  TYR P  93       7.067  -7.734  10.761  1.00  0.00      PB   H 0
ATOM   3641 CZ   TYR P  93       5.932  -5.940  10.512  1.00  0.00      PB   C 0
ATOM   3642 OH   TYR P  93       6.259  -5.853   9.199  1.00  0.00      PB   O 0
ATOM   3643 HH   TYR P  93       5.862  -5.056   8.839  1.00  0.00      PB   H 0
ATOM   3644 CD2  TYR P  93       4.784  -5.195  12.467  1.00  0.00      PB   C 0
ATOM   3645 HD2  TYR P  93       4.156  -4.466  12.957  1.00  0.00      PB   H 0
ATOM   3646 CE2  TYR P  93       5.110  -5.033  11.129  1.00  0.00      PB   C 0
ATOM   3647 HE2  TYR P  93       4.717  -4.183  10.591  1.00  0.00      PB   H 0
ATOM   3648 C    TYR P  93       3.812  -7.989  16.367  1.00  0.00      PB   C 0
ATOM   3649 O    TYR P  93       4.544  -7.488  17.212  1.00  0.00      PB   O 0
ATOM   3650 N    ALA P  94       2.744  -8.747  16.683  1.00  0.00      PB   N 0
ATOM   3651 HN   ALA P  94       2.147  -9.111  15.972  1.00  0.00      PB   H 0
ATOM   3652 CA   ALA P  94       2.346  -8.986  18.060  1.00  0.00      PB   C 0
ATOM   3653 HA   ALA P  94       2.083  -8.038  18.507  1.00  0.00      PB   H 0
ATOM   3654 CB   ALA P  94       1.154  -9.898  18.090  1.00  0.00      PB   C 0
ATOM   3655 HB1  ALA P  94       1.382 -10.886  17.637  1.00  0.00      PB   H 0
ATOM   3656 HB2  ALA P  94       0.796 -10.060  19.129  1.00  0.00      PB   H 0
ATOM   3657 HB3  ALA P  94       0.313  -9.453  17.516  1.00  0.00      PB   H 0
ATOM   3658 C    ALA P  94       3.496  -9.576  18.883  1.00  0.00      PB   C 0
ATOM   3659 O    ALA P  94       3.610  -9.291  20.083  1.00  0.00      PB   O 0
ATOM   3660 N    SER P  95       4.349 -10.394  18.249  1.00  0.00      PB   N 0
ATOM   3661 HN   SER P  95       4.202 -10.623  17.290  1.00  0.00      PB   H 0
ATOM   3662 CA   SER P  95       5.428 -11.056  18.964  1.00  0.00      PB   C 0
ATOM   3663 HA   SER P  95       5.024 -11.465  19.878  1.00  0.00      PB   H 0
ATOM   3664 CB   SER P  95       5.999 -12.204  18.162  1.00  0.00      PB   C 0
ATOM   3665 HB1  SER P  95       5.184 -12.850  17.773  1.00  0.00      PB   H 0
ATOM   3666 HB2  SER P  95       6.643 -12.831  18.815  1.00  0.00      PB   H 0
ATOM   3667 OG   SER P  95       6.801 -11.728  17.086  1.00  0.00      PB   O 0
ATOM   3668 HG1  SER P  95       6.185 -11.502  16.385  1.00  0.00      PB   H 0
ATOM   3669 C    SER P  95       6.541 -10.090  19.365  1.00  0.00      PB   C 0
ATOM   3670 O    SER P  95       7.366 -10.456  20.197  1.00  0.00      PB   O 0
ATOM   3671 N    THR P  96       6.600  -8.887  18.751  1.00  0.00      PB   N 0
ATOM   3672 HN   THR P  96       5.951  -8.628  18.040  1.00  0.00      PB   H 0
ATOM   3673 CA   THR P  96       7.592  -7.895  19.139  1.00  0.00      PB   C 0
ATOM   3674 HA   THR P  96       8.138  -8.222  20.012  1.00  0.00      PB   H 0
ATOM   3675 CB   THR P  96       8.639  -7.620  18.034  1.00  0.00      PB   C 0
ATOM   3676 HB   THR P  96       9.260  -6.744  18.317  1.00  0.00      PB   H 0
ATOM   3677 OG1  THR P  96       7.951  -7.316  16.817  1.00  0.00      PB   O 0
ATOM   3678 HG1  THR P  96       7.713  -6.387  16.855  1.00  0.00      PB   H 0
ATOM   3679 CG2  THR P  96       9.595  -8.778  17.824  1.00  0.00      PB   C 0
ATOM   3680 HG21 THR P  96       9.041  -9.698  17.539  1.00  0.00      PB   H 0
ATOM   3681 HG22 THR P  96      10.323  -8.543  17.018  1.00  0.00      PB   H 0
ATOM   3682 HG23 THR P  96      10.162  -8.989  18.756  1.00  0.00      PB   H 0
ATOM   3683 C    THR P  96       6.854  -6.642  19.576  1.00  0.00      PB   C 0
ATOM   3684 O    THR P  96       7.211  -5.583  19.144  1.00  0.00      PB   O 0
ATOM   3685 N    GLY P  97       5.803  -6.780  20.392  1.00  0.00      PB   N 0
ATOM   3686 HN   GLY P  97       5.532  -7.682  20.718  1.00  0.00      PB   H 0
ATOM   3687 CA   GLY P  97       5.151  -5.645  21.029  1.00  0.00      PB   C 0
ATOM   3688 HA1  GLY P  97       5.902  -4.979  21.428  1.00  0.00      PB   H 0
ATOM   3689 HA2  GLY P  97       4.504  -6.039  21.799  1.00  0.00      PB   H 0
ATOM   3690 C    GLY P  97       4.269  -4.823  20.094  1.00  0.00      PB   C 0
ATOM   3691 O    GLY P  97       3.848  -3.711  20.436  1.00  0.00      PB   O 0
ATOM   3692 N    GLY P  98       3.953  -5.399  18.934  1.00  0.00      PB   N 0
ATOM   3693 HN   GLY P  98       4.302  -6.298  18.682  1.00  0.00      PB   H 0
ATOM   3694 CA   GLY P  98       3.125  -4.704  17.980  1.00  0.00      PB   C 0
ATOM   3695 HA1  GLY P  98       2.395  -4.088  18.484  1.00  0.00      PB   H 0
ATOM   3696 HA2  GLY P  98       2.654  -5.458  17.366  1.00  0.00      PB   H 0
ATOM   3697 C    GLY P  98       3.901  -3.813  17.030  1.00  0.00      PB   C 0
ATOM   3698 O    GLY P  98       3.271  -3.131  16.217  1.00  0.00      PB   O 0
ATOM   3699 N    TRP P  99       5.230  -3.831  17.116  1.00  0.00      PB   N 0
ATOM   3700 HN   TRP P  99       5.694  -4.394  17.796  1.00  0.00      PB   H 0
ATOM   3701 CA   TRP P  99       6.066  -3.029  16.229  1.00  0.00      PB   C 0
ATOM   3702 HA   TRP P  99       5.467  -2.447  15.544  1.00  0.00      PB   H 0
ATOM   3703 CB   TRP P  99       6.947  -2.107  17.075  1.00  0.00      PB   C 0
ATOM   3704 HB1  TRP P  99       7.716  -1.612  16.443  1.00  0.00      PB   H 0
ATOM   3705 HB2  TRP P  99       7.499  -2.720  17.819  1.00  0.00      PB   H 0
ATOM   3706 CG   TRP P  99       6.221  -1.031  17.798  1.00  0.00      PB   C 0
ATOM   3707 CD1  TRP P  99       5.854  -1.048  19.095  1.00  0.00      PB   C 0
ATOM   3708 HD1  TRP P  99       6.049  -1.869  19.769  1.00  0.00      PB   H 0
ATOM   3709 NE1  TRP P  99       5.252   0.118  19.431  1.00  0.00      PB   N 0
ATOM   3710 HE1  TRP P  99       5.199   0.500  20.327  1.00  0.00      PB   H 0
ATOM   3711 CE2  TRP P  99       5.272   0.944  18.344  1.00  0.00      PB   C 0
ATOM   3712 CD2  TRP P  99       5.854   0.245  17.284  1.00  0.00      PB   C 0
ATOM   3713 CE3  TRP P  99       5.984   0.865  16.046  1.00  0.00      PB   C 0
ATOM   3714 HE3  TRP P  99       6.427   0.338  15.214  1.00  0.00      PB   H 0
ATOM   3715 CZ3  TRP P  99       5.529   2.159  15.917  1.00  0.00      PB   C 0
ATOM   3716 HZ3  TRP P  99       5.636   2.665  14.969  1.00  0.00      PB   H 0
ATOM   3717 CZ2  TRP P  99       4.822   2.247  18.212  1.00  0.00      PB   C 0
ATOM   3718 HZ2  TRP P  99       4.408   2.777  19.057  1.00  0.00      PB   H 0
ATOM   3719 CH2  TRP P  99       4.983   2.842  16.986  1.00  0.00      PB   C 0
ATOM   3720 HH2  TRP P  99       4.675   3.869  16.857  1.00  0.00      PB   H 0
ATOM   3721 C    TRP P  99       7.000  -3.907  15.416  1.00  0.00      PB   C 0
ATOM   3722 O    TRP P  99       7.626  -4.825  15.945  1.00  0.00      PB   O 0
ATOM   3723 N    GLY P 100       7.160  -3.559  14.137  1.00  0.00      PB   N 0
ATOM   3724 HN   GLY P 100       6.574  -2.845  13.761  1.00  0.00      PB   H 0
ATOM   3725 CA   GLY P 100       8.170  -4.110  13.256  1.00  0.00      PB   C 0
ATOM   3726 HA1  GLY P 100       7.784  -4.043  12.250  1.00  0.00      PB   H 0
ATOM   3727 HA2  GLY P 100       8.422  -5.119  13.547  1.00  0.00      PB   H 0
ATOM   3728 C    GLY P 100       9.389  -3.219  13.332  1.00  0.00      PB   C 0
ATOM   3729 O    GLY P 100       9.340  -2.035  12.968  1.00  0.00      PB   O 0
ATOM   3730 N    TYR P 101      10.494  -3.777  13.776  1.00  0.00      PB   N 0
ATOM   3731 HN   TYR P 101      10.476  -4.726  14.081  1.00  0.00      PB   H 0
ATOM   3732 CA   TYR P 101      11.751  -3.080  13.914  1.00  0.00      PB   C 0
ATOM   3733 HA   TYR P 101      11.585  -2.016  13.989  1.00  0.00      PB   H 0
ATOM   3734 CB   TYR P 101      12.511  -3.572  15.155  1.00  0.00      PB   C 0
ATOM   3735 HB1  TYR P 101      13.556  -3.194  15.172  1.00  0.00      PB   H 0
ATOM   3736 HB2  TYR P 101      12.580  -4.680  15.116  1.00  0.00      PB   H 0
ATOM   3737 CG   TYR P 101      11.890  -3.203  16.482  1.00  0.00      PB   C 0
ATOM   3738 CD1  TYR P 101      10.939  -4.020  17.083  1.00  0.00      PB   C 0
ATOM   3739 HD1  TYR P 101      10.610  -4.913  16.573  1.00  0.00      PB   H 0
ATOM   3740 CE1  TYR P 101      10.388  -3.697  18.305  1.00  0.00      PB   C 0
ATOM   3741 HE1  TYR P 101       9.639  -4.347  18.733  1.00  0.00      PB   H 0
ATOM   3742 CZ   TYR P 101      10.825  -2.587  18.987  1.00  0.00      PB   C 0
ATOM   3743 OH   TYR P 101      10.273  -2.296  20.190  1.00  0.00      PB   O 0
ATOM   3744 HH   TYR P 101      10.450  -1.366  20.350  1.00  0.00      PB   H 0
ATOM   3745 CD2  TYR P 101      12.278  -2.072  17.160  1.00  0.00      PB   C 0
ATOM   3746 HD2  TYR P 101      13.016  -1.411  16.731  1.00  0.00      PB   H 0
ATOM   3747 CE2  TYR P 101      11.762  -1.758  18.404  1.00  0.00      PB   C 0
ATOM   3748 HE2  TYR P 101      12.100  -0.864  18.908  1.00  0.00      PB   H 0
ATOM   3749 C    TYR P 101      12.604  -3.339  12.688  1.00  0.00      PB   C 0
ATOM   3750 O    TYR P 101      12.667  -4.461  12.186  1.00  0.00      PB   O 0
ATOM   3751 N    ALA P 102      13.369  -2.345  12.253  1.00  0.00      PB   N 0
ATOM   3752 HN   ALA P 102      13.289  -1.429  12.639  1.00  0.00      PB   H 0
ATOM   3753 CA   ALA P 102      14.308  -2.531  11.171  1.00  0.00      PB   C 0
ATOM   3754 HA   ALA P 102      14.836  -3.460  11.327  1.00  0.00      PB   H 0
ATOM   3755 CB   ALA P 102      13.596  -2.573   9.840  1.00  0.00      PB   C 0
ATOM   3756 HB1  ALA P 102      13.025  -1.636   9.669  1.00  0.00      PB   H 0
ATOM   3757 HB2  ALA P 102      14.316  -2.709   9.005  1.00  0.00      PB   H 0
ATOM   3758 HB3  ALA P 102      12.878  -3.420   9.809  1.00  0.00      PB   H 0
ATOM   3759 C    ALA P 102      15.352  -1.428  11.212  1.00  0.00      PB   C 0
ATOM   3760 O    ALA P 102      15.050  -0.285  11.543  1.00  0.00      PB   O 0
ATOM   3761 N    ARG P 103      16.574  -1.733  10.784  1.00  0.00      PB   N 0
ATOM   3762 HN   ARG P 103      16.785  -2.652  10.459  1.00  0.00      PB   H 0
ATOM   3763 CA   ARG P 103      17.672  -0.790  10.739  1.00  0.00      PB   C 0
ATOM   3764 HA   ARG P 103      17.290   0.220  10.768  1.00  0.00      PB   H 0
ATOM   3765 CB   ARG P 103      18.596  -1.029  11.943  1.00  0.00      PB   C 0
ATOM   3766 HB1  ARG P 103      18.796  -2.117  12.043  1.00  0.00      PB   H 0
ATOM   3767 HB2  ARG P 103      18.011  -0.744  12.844  1.00  0.00      PB   H 0
ATOM   3768 CG   ARG P 103      19.905  -0.252  11.926  1.00  0.00      PB   C 0
ATOM   3769 HG1  ARG P 103      19.677   0.832  11.837  1.00  0.00      PB   H 0
ATOM   3770 HG2  ARG P 103      20.504  -0.537  11.035  1.00  0.00      PB   H 0
ATOM   3771 CD   ARG P 103      20.784  -0.487  13.135  1.00  0.00      PB   C 0
ATOM   3772 HD1  ARG P 103      21.764   0.019  13.002  1.00  0.00      PB   H 0
ATOM   3773 HD2  ARG P 103      20.950  -1.578  13.262  1.00  0.00      PB   H 0
ATOM   3774 NE   ARG P 103      20.161   0.050  14.309  1.00  0.00      PB   N 0
ATOM   3775 HE   ARG P 103      19.335   0.604  14.201  1.00  0.00      PB   H 0
ATOM   3776 CZ   ARG P 103      20.532  -0.172  15.548  1.00  0.00      PB   C 0
ATOM   3777 NH1  ARG P 103      21.525  -0.999  15.809  1.00  0.00      PB   N 0
ATOM   3778 HH11 ARG P 103      21.982  -1.478  15.060  1.00  0.00      PB   H 0
ATOM   3779 HH12 ARG P 103      21.631  -1.297  16.758  1.00  0.00      PB   H 0
ATOM   3780 NH2  ARG P 103      19.854   0.396  16.533  1.00  0.00      PB   N 0
ATOM   3781 HH21 ARG P 103      19.058   0.931  16.250  1.00  0.00      PB   H 0
ATOM   3782 HH22 ARG P 103      20.025   0.085  17.468  1.00  0.00      PB   H 0
ATOM   3783 C    ARG P 103      18.434  -0.966   9.445  1.00  0.00      PB   C 0
ATOM   3784 O    ARG P 103      18.740  -2.094   9.045  1.00  0.00      PB   O 0
ATOM   3785 N    TRP P 104      18.782   0.156   8.828  1.00  0.00      PB   N 0
ATOM   3786 HN   TRP P 104      18.479   1.030   9.201  1.00  0.00      PB   H 0
ATOM   3787 CA   TRP P 104      19.672   0.182   7.683  1.00  0.00      PB   C 0
ATOM   3788 HA   TRP P 104      20.065  -0.809   7.512  1.00  0.00      PB   H 0
ATOM   3789 CB   TRP P 104      18.988   0.637   6.400  1.00  0.00      PB   C 0
ATOM   3790 HB1  TRP P 104      19.751   0.873   5.628  1.00  0.00      PB   H 0
ATOM   3791 HB2  TRP P 104      18.425   1.575   6.592  1.00  0.00      PB   H 0
ATOM   3792 CG   TRP P 104      18.056  -0.377   5.821  1.00  0.00      PB   C 0
ATOM   3793 CD1  TRP P 104      18.307  -1.218   4.769  1.00  0.00      PB   C 0
ATOM   3794 HD1  TRP P 104      19.263  -1.292   4.272  1.00  0.00      PB   H 0
ATOM   3795 NE1  TRP P 104      17.204  -1.985   4.503  1.00  0.00      PB   N 0
ATOM   3796 HE1  TRP P 104      17.111  -2.714   3.861  1.00  0.00      PB   H 0
ATOM   3797 CE2  TRP P 104      16.202  -1.626   5.353  1.00  0.00      PB   C 0
ATOM   3798 CD2  TRP P 104      16.698  -0.611   6.210  1.00  0.00      PB   C 0
ATOM   3799 CE3  TRP P 104      15.813  -0.034   7.119  1.00  0.00      PB   C 0
ATOM   3800 HE3  TRP P 104      16.144   0.759   7.774  1.00  0.00      PB   H 0
ATOM   3801 CZ3  TRP P 104      14.533  -0.500   7.206  1.00  0.00      PB   C 0
ATOM   3802 HZ3  TRP P 104      13.853  -0.073   7.928  1.00  0.00      PB   H 0
ATOM   3803 CZ2  TRP P 104      14.900  -2.082   5.453  1.00  0.00      PB   C 0
ATOM   3804 HZ2  TRP P 104      14.534  -2.865   4.805  1.00  0.00      PB   H 0
ATOM   3805 CH2  TRP P 104      14.076  -1.510   6.370  1.00  0.00      PB   C 0
ATOM   3806 HH2  TRP P 104      13.057  -1.855   6.466  1.00  0.00      PB   H 0
ATOM   3807 C    TRP P 104      20.877   1.043   8.005  1.00  0.00      PB   C 0
ATOM   3808 O    TRP P 104      20.738   2.148   8.539  1.00  0.00      PB   O 0
ATOM   3809 N    LEU P 105      22.063   0.545   7.649  1.00  0.00      PB   N 0
ATOM   3810 HN   LEU P 105      22.131  -0.362   7.241  1.00  0.00      PB   H 0
ATOM   3811 CA   LEU P 105      23.327   1.155   8.027  1.00  0.00      PB   C 0
ATOM   3812 HA   LEU P 105      23.188   1.816   8.870  1.00  0.00      PB   H 0
ATOM   3813 CB   LEU P 105      24.319   0.057   8.395  1.00  0.00      PB   C 0
ATOM   3814 HB1  LEU P 105      25.294   0.507   8.681  1.00  0.00      PB   H 0
ATOM   3815 HB2  LEU P 105      24.508  -0.563   7.493  1.00  0.00      PB   H 0
ATOM   3816 CG   LEU P 105      23.895  -0.888   9.497  1.00  0.00      PB   C 0
ATOM   3817 HG   LEU P 105      22.894  -1.313   9.271  1.00  0.00      PB   H 0
ATOM   3818 CD1  LEU P 105      24.856  -2.044   9.590  1.00  0.00      PB   C 0
ATOM   3819 HD11 LEU P 105      25.884  -1.682   9.805  1.00  0.00      PB   H 0
ATOM   3820 HD12 LEU P 105      24.569  -2.750  10.399  1.00  0.00      PB   H 0
ATOM   3821 HD13 LEU P 105      24.879  -2.615   8.637  1.00  0.00      PB   H 0
ATOM   3822 CD2  LEU P 105      23.831  -0.156  10.806  1.00  0.00      PB   C 0
ATOM   3823 HD21 LEU P 105      23.059   0.643  10.786  1.00  0.00      PB   H 0
ATOM   3824 HD22 LEU P 105      23.581  -0.856  11.632  1.00  0.00      PB   H 0
ATOM   3825 HD23 LEU P 105      24.810   0.312  11.044  1.00  0.00      PB   H 0
ATOM   3826 C    LEU P 105      23.918   1.954   6.882  1.00  0.00      PB   C 0
ATOM   3827 O    LEU P 105      24.059   1.463   5.763  1.00  0.00      PB   O 0
ATOM   3828 N    GLY P 106      24.302   3.179   7.210  1.00  0.00      PB   N 0
ATOM   3829 HN   GLY P 106      24.169   3.518   8.138  1.00  0.00      PB   H 0
ATOM   3830 CA   GLY P 106      25.188   3.967   6.360  1.00  0.00      PB   C 0
ATOM   3831 HA1  GLY P 106      26.018   3.351   6.048  1.00  0.00      PB   H 0
ATOM   3832 HA2  GLY P 106      25.506   4.825   6.934  1.00  0.00      PB   H 0
ATOM   3833 C    GLY P 106      24.502   4.499   5.108  1.00  0.00      PB   C 0
ATOM   3834 O    GLY P 106      23.315   4.307   4.852  1.00  0.00      PB   O 0
ATOM   3835 N    MET P 107      25.307   5.188   4.301  1.00  0.00      PB   N 0
ATOM   3836 HN   MET P 107      26.264   5.332   4.540  1.00  0.00      PB   H 0
ATOM   3837 CA   MET P 107      24.870   5.697   3.014  1.00  0.00      PB   C 0
ATOM   3838 HA   MET P 107      23.962   6.266   3.154  1.00  0.00      PB   H 0
ATOM   3839 CB   MET P 107      25.949   6.612   2.440  1.00  0.00      PB   C 0
ATOM   3840 HB1  MET P 107      25.684   6.918   1.405  1.00  0.00      PB   H 0
ATOM   3841 HB2  MET P 107      26.909   6.056   2.389  1.00  0.00      PB   H 0
ATOM   3842 CG   MET P 107      26.197   7.910   3.290  1.00  0.00      PB   C 0
ATOM   3843 HG1  MET P 107      27.079   8.444   2.875  1.00  0.00      PB   H 0
ATOM   3844 HG2  MET P 107      26.460   7.618   4.329  1.00  0.00      PB   H 0
ATOM   3845 SD   MET P 107      24.780   8.998   3.303  1.00  0.00      PB   S 0
ATOM   3846 CE   MET P 107      24.832   9.655   1.645  1.00  0.00      PB   C 0
ATOM   3847 HE1  MET P 107      24.485   8.895   0.912  1.00  0.00      PB   H 0
ATOM   3848 HE2  MET P 107      24.164  10.538   1.547  1.00  0.00      PB   H 0
ATOM   3849 HE3  MET P 107      25.867   9.947   1.365  1.00  0.00      PB   H 0
ATOM   3850 C    MET P 107      24.547   4.572   2.036  1.00  0.00      PB   C 0
ATOM   3851 O    MET P 107      23.714   4.755   1.141  1.00  0.00      PB   O 0
ATOM   3852 N    GLU P 108      25.290   3.470   2.228  1.00  0.00      PB   N 0
ATOM   3853 HN   GLU P 108      26.000   3.448   2.928  1.00  0.00      PB   H 0
ATOM   3854 CA   GLU P 108      25.182   2.248   1.443  1.00  0.00      PB   C 0
ATOM   3855 HA   GLU P 108      25.094   2.518   0.401  1.00  0.00      PB   H 0
ATOM   3856 CB   GLU P 108      26.407   1.349   1.643  1.00  0.00      PB   C 0
ATOM   3857 HB1  GLU P 108      27.314   1.914   1.341  1.00  0.00      PB   H 0
ATOM   3858 HB2  GLU P 108      26.322   0.492   0.941  1.00  0.00      PB   H 0
ATOM   3859 CG   GLU P 108      26.575   0.818   3.053  1.00  0.00      PB   C 0
ATOM   3860 HG1  GLU P 108      27.290  -0.031   3.006  1.00  0.00      PB   H 0
ATOM   3861 HG2  GLU P 108      25.637   0.407   3.484  1.00  0.00      PB   H 0
ATOM   3862 CD   GLU P 108      27.177   1.748   4.094  1.00  0.00      PB   C 0
ATOM   3863 OE1  GLU P 108      27.575   2.893   3.759  1.00  0.00      PB   O 0
ATOM   3864 OE2  GLU P 108      27.250   1.301   5.252  1.00  0.00      PB   O 0
ATOM   3865 C    GLU P 108      23.946   1.431   1.814  1.00  0.00      PB   C 0
ATOM   3866 O    GLU P 108      23.594   0.499   1.095  1.00  0.00      PB   O 0
ATOM   3867 N    GLN P 109      23.354   1.751   2.974  1.00  0.00      PB   N 0
ATOM   3868 HN   GLN P 109      23.765   2.447   3.558  1.00  0.00      PB   H 0
ATOM   3869 CA   GLN P 109      22.068   1.233   3.427  1.00  0.00      PB   C 0
ATOM   3870 HA   GLN P 109      21.908   1.597   4.431  1.00  0.00      PB   H 0
ATOM   3871 CB   GLN P 109      20.935   1.722   2.528  1.00  0.00      PB   C 0
ATOM   3872 HB1  GLN P 109      19.968   1.362   2.940  1.00  0.00      PB   H 0
ATOM   3873 HB2  GLN P 109      21.057   1.281   1.516  1.00  0.00      PB   H 0
ATOM   3874 CG   GLN P 109      20.889   3.241   2.407  1.00  0.00      PB   C 0
ATOM   3875 HG1  GLN P 109      21.838   3.639   1.989  1.00  0.00      PB   H 0
ATOM   3876 HG2  GLN P 109      20.765   3.698   3.412  1.00  0.00      PB   H 0
ATOM   3877 CD   GLN P 109      19.741   3.726   1.550  1.00  0.00      PB   C 0
ATOM   3878 OE1  GLN P 109      18.706   4.174   2.046  1.00  0.00      PB   O 0
ATOM   3879 NE2  GLN P 109      19.927   3.631   0.247  1.00  0.00      PB   N 0
ATOM   3880 HE21 GLN P 109      19.267   4.110  -0.332  1.00  0.00      PB   H 0
ATOM   3881 HE22 GLN P 109      20.840   3.391  -0.084  1.00  0.00      PB   H 0
ATOM   3882 C    GLN P 109      22.107  -0.295   3.489  1.00  0.00      PB   C 0
ATOM   3883 O    GLN P 109      21.320  -0.988   2.856  1.00  0.00      PB   O 0
ATOM   3884 N    LYS P 110      23.025  -0.819   4.287  1.00  0.00      PB   N 0
ATOM   3885 HN   LYS P 110      23.628  -0.220   4.807  1.00  0.00      PB   H 0
ATOM   3886 CA   LYS P 110      23.105  -2.258   4.484  1.00  0.00      PB   C 0
ATOM   3887 HA   LYS P 110      22.898  -2.750   3.545  1.00  0.00      PB   H 0
ATOM   3888 CB   LYS P 110      24.518  -2.605   4.934  1.00  0.00      PB   C 0
ATOM   3889 HB1  LYS P 110      24.677  -2.361   6.006  1.00  0.00      PB   H 0
ATOM   3890 HB2  LYS P 110      25.181  -1.899   4.390  1.00  0.00      PB   H 0
ATOM   3891 CG   LYS P 110      24.936  -4.044   4.666  1.00  0.00      PB   C 0
ATOM   3892 HG1  LYS P 110      24.285  -4.478   3.877  1.00  0.00      PB   H 0
ATOM   3893 HG2  LYS P 110      24.757  -4.647   5.582  1.00  0.00      PB   H 0
ATOM   3894 CD   LYS P 110      26.392  -4.179   4.212  1.00  0.00      PB   C 0
ATOM   3895 HD1  LYS P 110      26.590  -5.266   4.092  1.00  0.00      PB   H 0
ATOM   3896 HD2  LYS P 110      27.044  -3.810   5.032  1.00  0.00      PB   H 0
ATOM   3897 CE   LYS P 110      26.704  -3.437   2.927  1.00  0.00      PB   C 0
ATOM   3898 HE1  LYS P 110      26.702  -2.336   3.076  1.00  0.00      PB   H 0
ATOM   3899 HE2  LYS P 110      25.947  -3.687   2.153  1.00  0.00      PB   H 0
ATOM   3900 NZ   LYS P 110      28.037  -3.799   2.382  1.00  0.00      PB   N 0
ATOM   3901 HZ1  LYS P 110      28.075  -4.823   2.202  1.00  0.00      PB   H 0
ATOM   3902 HZ2  LYS P 110      28.216  -3.277   1.501  1.00  0.00      PB   H 0
ATOM   3903 HZ3  LYS P 110      28.763  -3.547   3.083  1.00  0.00      PB   H 0
ATOM   3904 C    LYS P 110      22.096  -2.682   5.543  1.00  0.00      PB   C 0
ATOM   3905 O    LYS P 110      22.165  -2.152   6.657  1.00  0.00      PB   O 0
ATOM   3906 N    PRO P 111      21.143  -3.618   5.301  1.00  0.00      PB   N 0
ATOM   3907 CD   PRO P 111      20.893  -4.372   4.075  1.00  0.00      PB   C 0
ATOM   3908 HD1  PRO P 111      20.305  -3.735   3.380  1.00  0.00      PB   H 0
ATOM   3909 HD2  PRO P 111      21.839  -4.708   3.598  1.00  0.00      PB   H 0
ATOM   3910 CA   PRO P 111      20.263  -4.024   6.395  1.00  0.00      PB   C 0
ATOM   3911 HA   PRO P 111      19.748  -3.160   6.787  1.00  0.00      PB   H 0
ATOM   3912 CB   PRO P 111      19.316  -5.047   5.775  1.00  0.00      PB   C 0
ATOM   3913 HB1  PRO P 111      18.390  -4.529   5.446  1.00  0.00      PB   H 0
ATOM   3914 HB2  PRO P 111      19.032  -5.873   6.462  1.00  0.00      PB   H 0
ATOM   3915 CG   PRO P 111      20.076  -5.540   4.570  1.00  0.00      PB   C 0
ATOM   3916 HG1  PRO P 111      19.400  -5.959   3.795  1.00  0.00      PB   H 0
ATOM   3917 HG2  PRO P 111      20.762  -6.350   4.897  1.00  0.00      PB   H 0
ATOM   3918 C    PRO P 111      21.073  -4.639   7.524  1.00  0.00      PB   C 0
ATOM   3919 O    PRO P 111      22.004  -5.404   7.317  1.00  0.00      PB   O 0
ATOM   3920 N    TYR P 112      20.661  -4.263   8.712  1.00  0.00      PB   N 0
ATOM   3921 HN   TYR P 112      19.924  -3.597   8.800  1.00  0.00      PB   H 0
ATOM   3922 CA   TYR P 112      21.185  -4.795   9.950  1.00  0.00      PB   C 0
ATOM   3923 HA   TYR P 112      22.252  -4.932   9.856  1.00  0.00      PB   H 0
ATOM   3924 CB   TYR P 112      20.873  -3.799  11.063  1.00  0.00      PB   C 0
ATOM   3925 HB1  TYR P 112      19.770  -3.697  11.147  1.00  0.00      PB   H 0
ATOM   3926 HB2  TYR P 112      21.275  -2.805  10.773  1.00  0.00      PB   H 0
ATOM   3927 CG   TYR P 112      21.435  -4.133  12.412  1.00  0.00      PB   C 0
ATOM   3928 CD1  TYR P 112      22.763  -3.898  12.711  1.00  0.00      PB   C 0
ATOM   3929 HD1  TYR P 112      23.414  -3.486  11.955  1.00  0.00      PB   H 0
ATOM   3930 CE1  TYR P 112      23.274  -4.169  13.964  1.00  0.00      PB   C 0
ATOM   3931 HE1  TYR P 112      24.314  -3.983  14.186  1.00  0.00      PB   H 0
ATOM   3932 CZ   TYR P 112      22.459  -4.709  14.938  1.00  0.00      PB   C 0
ATOM   3933 OH   TYR P 112      22.986  -4.963  16.176  1.00  0.00      PB   O 0
ATOM   3934 HH   TYR P 112      22.322  -5.328  16.765  1.00  0.00      PB   H 0
ATOM   3935 CD2  TYR P 112      20.626  -4.663  13.397  1.00  0.00      PB   C 0
ATOM   3936 HD2  TYR P 112      19.585  -4.859  13.185  1.00  0.00      PB   H 0
ATOM   3937 CE2  TYR P 112      21.122  -4.951  14.661  1.00  0.00      PB   C 0
ATOM   3938 HE2  TYR P 112      20.480  -5.369  15.422  1.00  0.00      PB   H 0
ATOM   3939 C    TYR P 112      20.555  -6.138  10.292  1.00  0.00      PB   C 0
ATOM   3940 O    TYR P 112      19.364  -6.339  10.109  1.00  0.00      PB   O 0
ATOM   3941 N    GLY P 113      21.361  -7.034  10.874  1.00  0.00      PB   N 0
ATOM   3942 HN   GLY P 113      22.346  -6.890  10.934  1.00  0.00      PB   H 0
ATOM   3943 CA   GLY P 113      20.808  -8.169  11.600  1.00  0.00      PB   C 0
ATOM   3944 HA1  GLY P 113      19.730  -8.201  11.541  1.00  0.00      PB   H 0
ATOM   3945 HA2  GLY P 113      21.164  -8.093  12.617  1.00  0.00      PB   H 0
ATOM   3946 C    GLY P 113      21.316  -9.477  11.018  1.00  0.00      PB   C 0
ATOM   3947 O    GLY P 113      21.403  -9.643   9.800  1.00  0.00      PB   O 0
ATOM   3948 N    ALA P 114      21.593 -10.441  11.905  1.00  0.00      PB   N 0
ATOM   3949 HN   ALA P 114      21.492 -10.290  12.885  1.00  0.00      PB   H 0
ATOM   3950 CA   ALA P 114      22.190 -11.709  11.503  1.00  0.00      PB   C 0
ATOM   3951 HA   ALA P 114      22.913 -11.522  10.723  1.00  0.00      PB   H 0
ATOM   3952 CB   ALA P 114      22.903 -12.366  12.674  1.00  0.00      PB   C 0
ATOM   3953 HB1  ALA P 114      23.388 -13.314  12.356  1.00  0.00      PB   H 0
ATOM   3954 HB2  ALA P 114      23.689 -11.692  13.077  1.00  0.00      PB   H 0
ATOM   3955 HB3  ALA P 114      22.191 -12.601  13.493  1.00  0.00      PB   H 0
ATOM   3956 C    ALA P 114      21.130 -12.618  10.893  1.00  0.00      PB   C 0
ATOM   3957 O    ALA P 114      21.452 -13.516  10.109  1.00  0.00      PB   O 0
ATOM   3958 N    ASN P 115      19.894 -12.469  11.380  1.00  0.00      PB   N 0
ATOM   3959 HN   ASN P 115      19.674 -11.753  12.038  1.00  0.00      PB   H 0
ATOM   3960 CA   ASN P 115      18.802 -13.331  11.006  1.00  0.00      PB   C 0
ATOM   3961 HA   ASN P 115      18.802 -13.419   9.930  1.00  0.00      PB   H 0
ATOM   3962 CB   ASN P 115      18.959 -14.737  11.615  1.00  0.00      PB   C 0
ATOM   3963 HB1  ASN P 115      19.860 -15.237  11.200  1.00  0.00      PB   H 0
ATOM   3964 HB2  ASN P 115      18.072 -15.325  11.295  1.00  0.00      PB   H 0
ATOM   3965 CG   ASN P 115      19.025 -14.672  13.127  1.00  0.00      PB   C 0
ATOM   3966 OD1  ASN P 115      18.242 -13.975  13.768  1.00  0.00      PB   O 0
ATOM   3967 ND2  ASN P 115      19.995 -15.337  13.706  1.00  0.00      PB   N 0
ATOM   3968 HD21 ASN P 115      19.946 -15.365  14.704  1.00  0.00      PB   H 0
ATOM   3969 HD22 ASN P 115      20.367 -16.103  13.181  1.00  0.00      PB   H 0
ATOM   3970 C    ASN P 115      17.494 -12.658  11.373  1.00  0.00      PB   C 0
ATOM   3971 O    ASN P 115      17.482 -11.545  11.871  1.00  0.00      PB   O 0
ATOM   3972 N    ALA P 116      16.388 -13.330  11.113  1.00  0.00      PB   N 0
ATOM   3973 HN   ALA P 116      16.437 -14.248  10.728  1.00  0.00      PB   H 0
ATOM   3974 CA   ALA P 116      15.072 -12.770  11.295  1.00  0.00      PB   C 0
ATOM   3975 HA   ALA P 116      15.040 -11.825  10.773  1.00  0.00      PB   H 0
ATOM   3976 CB   ALA P 116      14.030 -13.684  10.673  1.00  0.00      PB   C 0
ATOM   3977 HB1  ALA P 116      13.975 -14.651  11.218  1.00  0.00      PB   H 0
ATOM   3978 HB2  ALA P 116      13.023 -13.214  10.673  1.00  0.00      PB   H 0
ATOM   3979 HB3  ALA P 116      14.299 -13.904   9.618  1.00  0.00      PB   H 0
ATOM   3980 C    ALA P 116      14.730 -12.467  12.751  1.00  0.00      PB   C 0
ATOM   3981 O    ALA P 116      13.763 -11.780  12.955  1.00  0.00      PB   O 0
ATOM   3982 N    ASP P 117      15.511 -12.960  13.742  1.00  0.00      PB   N 0
ATOM   3983 HN   ASP P 117      16.302 -13.537  13.553  1.00  0.00      PB   H 0
ATOM   3984 CA   ASP P 117      15.259 -12.725  15.159  1.00  0.00      PB   C 0
ATOM   3985 HA   ASP P 117      14.212 -12.504  15.306  1.00  0.00      PB   H 0
ATOM   3986 CB   ASP P 117      15.604 -13.955  16.006  1.00  0.00      PB   C 0
ATOM   3987 HB1  ASP P 117      15.787 -13.687  17.068  1.00  0.00      PB   H 0
ATOM   3988 HB2  ASP P 117      16.515 -14.460  15.619  1.00  0.00      PB   H 0
ATOM   3989 CG   ASP P 117      14.462 -14.957  16.054  1.00  0.00      PB   C 0
ATOM   3990 OD1  ASP P 117      13.312 -14.535  16.309  1.00  0.00      PB   O 0
ATOM   3991 OD2  ASP P 117      14.724 -16.130  15.817  1.00  0.00      PB   O 0
ATOM   3992 C    ASP P 117      16.015 -11.495  15.695  1.00  0.00      PB   C 0
ATOM   3993 O    ASP P 117      15.954 -11.188  16.890  1.00  0.00      PB   O 0
ATOM   3994 N    PHE P 118      16.647 -10.731  14.800  1.00  0.00      PB   N 0
ATOM   3995 HN   PHE P 118      16.697 -11.008  13.844  1.00  0.00      PB   H 0
ATOM   3996 CA   PHE P 118      17.477  -9.626  15.240  1.00  0.00      PB   C 0
ATOM   3997 HA   PHE P 118      18.259 -10.031  15.865  1.00  0.00      PB   H 0
ATOM   3998 CB   PHE P 118      18.113  -8.893  14.064  1.00  0.00      PB   C 0
ATOM   3999 HB1  PHE P 118      18.513  -9.627  13.332  1.00  0.00      PB   H 0
ATOM   4000 HB2  PHE P 118      18.967  -8.270  14.406  1.00  0.00      PB   H 0
ATOM   4001 CG   PHE P 118      17.147  -7.979  13.363  1.00  0.00      PB   C 0
ATOM   4002 CD1  PHE P 118      16.342  -8.451  12.372  1.00  0.00      PB   C 0
ATOM   4003 HD1  PHE P 118      16.421  -9.482  12.059  1.00  0.00      PB   H 0
ATOM   4004 CE1  PHE P 118      15.396  -7.659  11.769  1.00  0.00      PB   C 0
ATOM   4005 HE1  PHE P 118      14.781  -8.072  10.983  1.00  0.00      PB   H 0
ATOM   4006 CZ   PHE P 118      15.234  -6.364  12.152  1.00  0.00      PB   C 0
ATOM   4007 HZ   PHE P 118      14.503  -5.747  11.650  1.00  0.00      PB   H 0
ATOM   4008 CD2  PHE P 118      16.981  -6.663  13.741  1.00  0.00      PB   C 0
ATOM   4009 HD2  PHE P 118      17.580  -6.252  14.540  1.00  0.00      PB   H 0
ATOM   4010 CE2  PHE P 118      16.015  -5.888  13.137  1.00  0.00      PB   C 0
ATOM   4011 HE2  PHE P 118      15.886  -4.868  13.468  1.00  0.00      PB   H 0
ATOM   4012 C    PHE P 118      16.698  -8.617  16.076  1.00  0.00      PB   C 0
ATOM   4013 O    PHE P 118      17.299  -7.930  16.919  1.00  0.00      PB   O 0
ATOM   4014 N    ALA P 119      15.386  -8.497  15.872  1.00  0.00      PB   N 0
ATOM   4015 HN   ALA P 119      14.898  -9.070  15.218  1.00  0.00      PB   H 0
ATOM   4016 CA   ALA P 119      14.618  -7.494  16.568  1.00  0.00      PB   C 0
ATOM   4017 HA   ALA P 119      15.117  -6.546  16.433  1.00  0.00      PB   H 0
ATOM   4018 CB   ALA P 119      13.264  -7.379  15.961  1.00  0.00      PB   C 0
ATOM   4019 HB1  ALA P 119      12.696  -6.533  16.404  1.00  0.00      PB   H 0
ATOM   4020 HB2  ALA P 119      13.338  -7.200  14.867  1.00  0.00      PB   H 0
ATOM   4021 HB3  ALA P 119      12.666  -8.302  16.118  1.00  0.00      PB   H 0
ATOM   4022 C    ALA P 119      14.540  -7.735  18.062  1.00  0.00      PB   C 0
ATOM   4023 O    ALA P 119      14.185  -6.830  18.820  1.00  0.00      PB   O 0
ATOM   4024 N    GLN P 120      14.873  -8.936  18.540  1.00  0.00      PB   N 0
ATOM   4025 HN   GLN P 120      15.143  -9.678  17.932  1.00  0.00      PB   H 0
ATOM   4026 CA   GLN P 120      14.973  -9.156  19.975  1.00  0.00      PB   C 0
ATOM   4027 HA   GLN P 120      14.026  -8.891  20.420  1.00  0.00      PB   H 0
ATOM   4028 CB   GLN P 120      15.270 -10.628  20.236  1.00  0.00      PB   C 0
ATOM   4029 HB1  GLN P 120      15.480 -10.792  21.315  1.00  0.00      PB   H 0
ATOM   4030 HB2  GLN P 120      16.188 -10.917  19.680  1.00  0.00      PB   H 0
ATOM   4031 CG   GLN P 120      14.135 -11.521  19.807  1.00  0.00      PB   C 0
ATOM   4032 HG1  GLN P 120      14.399 -12.581  20.012  1.00  0.00      PB   H 0
ATOM   4033 HG2  GLN P 120      13.970 -11.438  18.711  1.00  0.00      PB   H 0
ATOM   4034 CD   GLN P 120      12.871 -11.212  20.573  1.00  0.00      PB   C 0
ATOM   4035 OE1  GLN P 120      12.885 -10.917  21.774  1.00  0.00      PB   O 0
ATOM   4036 NE2  GLN P 120      11.761 -11.276  19.866  1.00  0.00      PB   N 0
ATOM   4037 HE21 GLN P 120      10.892 -11.117  20.335  1.00  0.00      PB   H 0
ATOM   4038 HE22 GLN P 120      11.814 -11.480  18.888  1.00  0.00      PB   H 0
ATOM   4039 C    GLN P 120      16.011  -8.243  20.639  1.00  0.00      PB   C 0
ATOM   4040 O    GLN P 120      15.892  -7.916  21.819  1.00  0.00      PB   O 0
ATOM   4041 N    GLU P 121      17.084  -7.895  19.917  1.00  0.00      PB   N 0
ATOM   4042 HN   GLU P 121      17.198  -8.186  18.970  1.00  0.00      PB   H 0
ATOM   4043 CA   GLU P 121      18.061  -6.959  20.460  1.00  0.00      PB   C 0
ATOM   4044 HA   GLU P 121      18.428  -7.329  21.406  1.00  0.00      PB   H 0
ATOM   4045 CB   GLU P 121      19.222  -6.779  19.484  1.00  0.00      PB   C 0
ATOM   4046 HB1  GLU P 121      18.817  -6.428  18.511  1.00  0.00      PB   H 0
ATOM   4047 HB2  GLU P 121      19.680  -7.773  19.295  1.00  0.00      PB   H 0
ATOM   4048 CG   GLU P 121      20.284  -5.832  19.953  1.00  0.00      PB   C 0
ATOM   4049 HG1  GLU P 121      20.817  -6.263  20.828  1.00  0.00      PB   H 0
ATOM   4050 HG2  GLU P 121      19.837  -4.870  20.285  1.00  0.00      PB   H 0
ATOM   4051 CD   GLU P 121      21.334  -5.448  18.938  1.00  0.00      PB   C 0
ATOM   4052 OE1  GLU P 121      21.312  -5.986  17.837  1.00  0.00      PB   O 0
ATOM   4053 OE2  GLU P 121      22.188  -4.594  19.270  1.00  0.00      PB   O 0
ATOM   4054 C    GLU P 121      17.350  -5.627  20.719  1.00  0.00      PB   C 0
ATOM   4055 O    GLU P 121      17.523  -5.019  21.781  1.00  0.00      PB   O 0
ATOM   4056 N    CYS P 122      16.605  -5.125  19.728  1.00  0.00      PB   N 0
ATOM   4057 HN   CYS P 122      16.509  -5.617  18.866  1.00  0.00      PB   H 0
ATOM   4058 CA   CYS P 122      15.873  -3.878  19.870  1.00  0.00      PB   C 0
ATOM   4059 HA   CYS P 122      16.587  -3.085  20.033  1.00  0.00      PB   H 0
ATOM   4060 CB   CYS P 122      15.005  -3.551  18.628  1.00  0.00      PB   C 0
ATOM   4061 HB1  CYS P 122      14.696  -2.485  18.675  1.00  0.00      PB   H 0
ATOM   4062 HB2  CYS P 122      14.079  -4.164  18.630  1.00  0.00      PB   H 0
ATOM   4063 SG   CYS P 122      15.858  -3.899  17.063  1.00  0.00      PB   S 0
ATOM   4064 C    CYS P 122      14.910  -3.888  21.042  1.00  0.00      PB   C 0
ATOM   4065 O    CYS P 122      14.918  -2.975  21.874  1.00  0.00      PB   O 0
ATOM   4066 N    MET P 123      14.201  -5.013  21.215  1.00  0.00      PB   N 0
ATOM   4067 HN   MET P 123      14.235  -5.733  20.526  1.00  0.00      PB   H 0
ATOM   4068 CA   MET P 123      13.271  -5.187  22.323  1.00  0.00      PB   C 0
ATOM   4069 HA   MET P 123      12.560  -4.374  22.327  1.00  0.00      PB   H 0
ATOM   4070 CB   MET P 123      12.559  -6.532  22.171  1.00  0.00      PB   C 0
ATOM   4071 HB1  MET P 123      12.087  -6.850  23.125  1.00  0.00      PB   H 0
ATOM   4072 HB2  MET P 123      13.327  -7.305  21.951  1.00  0.00      PB   H 0
ATOM   4073 CG   MET P 123      11.579  -6.505  21.087  1.00  0.00      PB   C 0
ATOM   4074 HG1  MET P 123      11.286  -7.546  20.830  1.00  0.00      PB   H 0
ATOM   4075 HG2  MET P 123      12.006  -6.069  20.159  1.00  0.00      PB   H 0
ATOM   4076 SD   MET P 123      10.088  -5.589  21.559  1.00  0.00      PB   S 0
ATOM   4077 CE   MET P 123       9.421  -6.660  22.821  1.00  0.00      PB   C 0
ATOM   4078 HE1  MET P 123      10.027  -6.624  23.752  1.00  0.00      PB   H 0
ATOM   4079 HE2  MET P 123       8.386  -6.351  23.082  1.00  0.00      PB   H 0
ATOM   4080 HE3  MET P 123       9.384  -7.715  22.476  1.00  0.00      PB   H 0
ATOM   4081 C    MET P 123      13.980  -5.183  23.669  1.00  0.00      PB   C 0
ATOM   4082 O    MET P 123      13.391  -4.788  24.668  1.00  0.00      PB   O 0
ATOM   4083 N    GLY P 124      15.237  -5.654  23.704  1.00  0.00      PB   N 0
ATOM   4084 HN   GLY P 124      15.682  -5.998  22.881  1.00  0.00      PB   H 0
ATOM   4085 CA   GLY P 124      15.986  -5.661  24.949  1.00  0.00      PB   C 0
ATOM   4086 HA1  GLY P 124      17.007  -5.917  24.710  1.00  0.00      PB   H 0
ATOM   4087 HA2  GLY P 124      15.522  -6.364  25.626  1.00  0.00      PB   H 0
ATOM   4088 C    GLY P 124      16.012  -4.311  25.628  1.00  0.00      PB   C 0
ATOM   4089 O    GLY P 124      15.943  -4.230  26.831  1.00  0.00      PB   O 0
ATOM   4090 N    CYS P 125      16.189  -3.259  24.851  1.00  0.00      PB   N 0
ATOM   4091 HN   CYS P 125      16.335  -3.361  23.870  1.00  0.00      PB   H 0
ATOM   4092 CA   CYS P 125      16.125  -1.915  25.445  1.00  0.00      PB   C 0
ATOM   4093 HA   CYS P 125      16.443  -1.920  26.477  1.00  0.00      PB   H 0
ATOM   4094 CB   CYS P 125      16.947  -0.816  24.684  1.00  0.00      PB   C 0
ATOM   4095 HB1  CYS P 125      16.670   0.197  25.046  1.00  0.00      PB   H 0
ATOM   4096 HB2  CYS P 125      16.675  -0.865  23.608  1.00  0.00      PB   H 0
ATOM   4097 SG   CYS P 125      18.751  -0.925  24.846  1.00  0.00      PB   S 0
ATOM   4098 C    CYS P 125      14.732  -1.352  25.392  1.00  0.00      PB   C 0
ATOM   4099 O    CYS P 125      14.323  -0.723  26.342  1.00  0.00      PB   O 0
ATOM   4100 N    HSD P 126      14.045  -1.515  24.252  1.00  0.00      PB   N 0
ATOM   4101 HN   HSD P 126      14.416  -2.000  23.464  1.00  0.00      PB   H 0
ATOM   4102 CA   HSD P 126      12.757  -0.868  24.136  1.00  0.00      PB   C 0
ATOM   4103 HA   HSD P 126      12.857   0.177  24.388  1.00  0.00      PB   H 0
ATOM   4104 CB   HSD P 126      12.277  -0.973  22.688  1.00  0.00      PB   C 0
ATOM   4105 HB1  HSD P 126      11.181  -0.813  22.606  1.00  0.00      PB   H 0
ATOM   4106 HB2  HSD P 126      12.507  -1.974  22.264  1.00  0.00      PB   H 0
ATOM   4107 ND1  HSD P 126      12.270   1.222  21.504  1.00  0.00      PB   N 0
ATOM   4108 HD1  HSD P 126      11.345   1.488  21.777  1.00  0.00      PB   H 0
ATOM   4109 CG   HSD P 126      12.964   0.087  21.894  1.00  0.00      PB   C 0
ATOM   4110 CE1  HSD P 126      13.090   1.957  20.728  1.00  0.00      PB   C 0
ATOM   4111 HE1  HSD P 126      12.800   2.919  20.305  1.00  0.00      PB   H 0
ATOM   4112 NE2  HSD P 126      14.274   1.353  20.627  1.00  0.00      PB   N 0
ATOM   4113 CD2  HSD P 126      14.193   0.187  21.351  1.00  0.00      PB   C 0
ATOM   4114 HD2  HSD P 126      15.036  -0.492  21.390  1.00  0.00      PB   H 0
ATOM   4115 C    HSD P 126      11.697  -1.407  25.073  1.00  0.00      PB   C 0
ATOM   4116 O    HSD P 126      10.737  -0.706  25.345  1.00  0.00      PB   O 0
ATOM   4117 N    SER P 127      11.883  -2.610  25.627  1.00  0.00      PB   N 0
ATOM   4118 HN   SER P 127      12.634  -3.199  25.340  1.00  0.00      PB   H 0
ATOM   4119 CA   SER P 127      10.991  -3.095  26.667  1.00  0.00      PB   C 0
ATOM   4120 HA   SER P 127       9.984  -3.070  26.278  1.00  0.00      PB   H 0
ATOM   4121 CB   SER P 127      11.331  -4.510  27.003  1.00  0.00      PB   C 0
ATOM   4122 HB1  SER P 127      11.273  -5.148  26.095  1.00  0.00      PB   H 0
ATOM   4123 HB2  SER P 127      10.616  -4.924  27.746  1.00  0.00      PB   H 0
ATOM   4124 OG   SER P 127      12.643  -4.571  27.545  1.00  0.00      PB   O 0
ATOM   4125 HG1  SER P 127      13.240  -4.686  26.802  1.00  0.00      PB   H 0
ATOM   4126 C    SER P 127      11.002  -2.202  27.915  1.00  0.00      PB   C 0
ATOM   4127 O    SER P 127      10.043  -2.184  28.677  1.00  0.00      PB   O 0
ATOM   4128 N    GLY P 128      12.065  -1.420  28.124  1.00  0.00      PB   N 0
ATOM   4129 HN   GLY P 128      12.854  -1.412  27.514  1.00  0.00      PB   H 0
ATOM   4130 CA   GLY P 128      12.066  -0.495  29.240  1.00  0.00      PB   C 0
ATOM   4131 HA1  GLY P 128      13.035  -0.019  29.259  1.00  0.00      PB   H 0
ATOM   4132 HA2  GLY P 128      11.849  -1.020  30.159  1.00  0.00      PB   H 0
ATOM   4133 C    GLY P 128      11.039   0.615  29.068  1.00  0.00      PB   C 0
ATOM   4134 O    GLY P 128      10.668   1.242  30.057  1.00  0.00      PB   O 0
ATOM   4135 N    ALA P 129      10.587   0.828  27.823  1.00  0.00      PB   N 0
ATOM   4136 HN   ALA P 129      10.960   0.325  27.047  1.00  0.00      PB   H 0
ATOM   4137 CA   ALA P 129       9.551   1.776  27.490  1.00  0.00      PB   C 0
ATOM   4138 HA   ALA P 129       9.406   2.456  28.316  1.00  0.00      PB   H 0
ATOM   4139 CB   ALA P 129       9.988   2.617  26.305  1.00  0.00      PB   C 0
ATOM   4140 HB1  ALA P 129      10.149   1.994  25.399  1.00  0.00      PB   H 0
ATOM   4141 HB2  ALA P 129       9.240   3.400  26.058  1.00  0.00      PB   H 0
ATOM   4142 HB3  ALA P 129      10.945   3.134  26.529  1.00  0.00      PB   H 0
ATOM   4143 C    ALA P 129       8.200   1.114  27.250  1.00  0.00      PB   C 0
ATOM   4144 O    ALA P 129       7.325   1.748  26.675  1.00  0.00      PB   O 0
ATOM   4145 N    LYS P 130       7.976  -0.102  27.775  1.00  0.00      PB   N 0
ATOM   4146 HN   LYS P 130       8.712  -0.565  28.263  1.00  0.00      PB   H 0
ATOM   4147 CA   LYS P 130       6.761  -0.851  27.516  1.00  0.00      PB   C 0
ATOM   4148 HA   LYS P 130       6.691  -1.039  26.455  1.00  0.00      PB   H 0
ATOM   4149 CB   LYS P 130       6.885  -2.173  28.275  1.00  0.00      PB   C 0
ATOM   4150 HB1  LYS P 130       7.063  -1.934  29.345  1.00  0.00      PB   H 0
ATOM   4151 HB2  LYS P 130       7.802  -2.651  27.869  1.00  0.00      PB   H 0
ATOM   4152 CG   LYS P 130       5.760  -3.178  28.115  1.00  0.00      PB   C 0
ATOM   4153 HG1  LYS P 130       5.432  -3.231  27.055  1.00  0.00      PB   H 0
ATOM   4154 HG2  LYS P 130       4.883  -2.795  28.679  1.00  0.00      PB   H 0
ATOM   4155 CD   LYS P 130       6.141  -4.559  28.657  1.00  0.00      PB   C 0
ATOM   4156 HD1  LYS P 130       6.641  -5.112  27.833  1.00  0.00      PB   H 0
ATOM   4157 HD2  LYS P 130       5.195  -5.095  28.884  1.00  0.00      PB   H 0
ATOM   4158 CE   LYS P 130       7.074  -4.520  29.856  1.00  0.00      PB   C 0
ATOM   4159 HE1  LYS P 130       6.699  -3.802  30.616  1.00  0.00      PB   H 0
ATOM   4160 HE2  LYS P 130       8.101  -4.220  29.557  1.00  0.00      PB   H 0
ATOM   4161 NZ   LYS P 130       7.162  -5.846  30.511  1.00  0.00      PB   N 0
ATOM   4162 HZ1  LYS P 130       7.839  -5.781  31.298  1.00  0.00      PB   H 0
ATOM   4163 HZ2  LYS P 130       6.225  -6.121  30.868  1.00  0.00      PB   H 0
ATOM   4164 HZ3  LYS P 130       7.496  -6.547  29.819  1.00  0.00      PB   H 0
ATOM   4165 C    LYS P 130       5.515  -0.052  27.911  1.00  0.00      PB   C 0
ATOM   4166 O    LYS P 130       4.490  -0.110  27.224  1.00  0.00      PB   O 0
ATOM   4167 N    ALA P 131       5.579   0.716  29.006  1.00  0.00      PB   N 0
ATOM   4168 HN   ALA P 131       6.415   0.824  29.539  1.00  0.00      PB   H 0
ATOM   4169 CA   ALA P 131       4.399   1.463  29.460  1.00  0.00      PB   C 0
ATOM   4170 HA   ALA P 131       3.559   0.785  29.494  1.00  0.00      PB   H 0
ATOM   4171 CB   ALA P 131       4.621   2.030  30.856  1.00  0.00      PB   C 0
ATOM   4172 HB1  ALA P 131       4.891   1.218  31.565  1.00  0.00      PB   H 0
ATOM   4173 HB2  ALA P 131       5.444   2.776  30.851  1.00  0.00      PB   H 0
ATOM   4174 HB3  ALA P 131       3.703   2.531  31.230  1.00  0.00      PB   H 0
ATOM   4175 C    ALA P 131       4.008   2.590  28.491  1.00  0.00      PB   C 0
ATOM   4176 O    ALA P 131       2.877   3.092  28.545  1.00  0.00      PB   O 0
ATOM   4177 N    ALA P 132       4.948   2.961  27.616  1.00  0.00      PB   N 0
ATOM   4178 HN   ALA P 132       5.847   2.531  27.601  1.00  0.00      PB   H 0
ATOM   4179 CA   ALA P 132       4.739   3.963  26.605  1.00  0.00      PB   C 0
ATOM   4180 HA   ALA P 132       3.772   4.427  26.730  1.00  0.00      PB   H 0
ATOM   4181 CB   ALA P 132       5.794   5.050  26.733  1.00  0.00      PB   C 0
ATOM   4182 HB1  ALA P 132       5.773   5.497  27.750  1.00  0.00      PB   H 0
ATOM   4183 HB2  ALA P 132       6.814   4.648  26.556  1.00  0.00      PB   H 0
ATOM   4184 HB3  ALA P 132       5.622   5.871  26.004  1.00  0.00      PB   H 0
ATOM   4185 C    ALA P 132       4.736   3.322  25.224  1.00  0.00      PB   C 0
ATOM   4186 O    ALA P 132       5.152   3.926  24.257  1.00  0.00      PB   O 0
ATOM   4187 N    ASP P 133       4.220   2.092  25.129  1.00  0.00      PB   N 0
ATOM   4188 HN   ASP P 133       3.932   1.611  25.954  1.00  0.00      PB   H 0
ATOM   4189 CA   ASP P 133       4.102   1.373  23.872  1.00  0.00      PB   C 0
ATOM   4190 HA   ASP P 133       3.787   0.377  24.145  1.00  0.00      PB   H 0
ATOM   4191 CB   ASP P 133       3.065   1.990  22.957  1.00  0.00      PB   C 0
ATOM   4192 HB1  ASP P 133       3.475   2.897  22.463  1.00  0.00      PB   H 0
ATOM   4193 HB2  ASP P 133       2.191   2.317  23.560  1.00  0.00      PB   H 0
ATOM   4194 CG   ASP P 133       2.520   1.034  21.906  1.00  0.00      PB   C 0
ATOM   4195 OD1  ASP P 133       2.421  -0.162  22.186  1.00  0.00      PB   O 0
ATOM   4196 OD2  ASP P 133       2.120   1.516  20.836  1.00  0.00      PB   O 0
ATOM   4197 C    ASP P 133       5.445   1.211  23.178  1.00  0.00      PB   C 0
ATOM   4198 O    ASP P 133       5.490   1.218  21.947  1.00  0.00      PB   O 0
ATOM   4199 N    TYR P 134       6.507   1.048  23.988  1.00  0.00      PB   N 0
ATOM   4200 HN   TYR P 134       6.395   1.181  24.970  1.00  0.00      PB   H 0
ATOM   4201 CA   TYR P 134       7.850   0.697  23.532  1.00  0.00      PB   C 0
ATOM   4202 HA   TYR P 134       8.435   0.464  24.410  1.00  0.00      PB   H 0
ATOM   4203 CB   TYR P 134       7.823  -0.522  22.609  1.00  0.00      PB   C 0
ATOM   4204 HB1  TYR P 134       8.857  -0.819  22.333  1.00  0.00      PB   H 0
ATOM   4205 HB2  TYR P 134       7.292  -0.324  21.653  1.00  0.00      PB   H 0
ATOM   4206 CG   TYR P 134       7.193  -1.712  23.275  1.00  0.00      PB   C 0
ATOM   4207 CD1  TYR P 134       7.917  -2.503  24.142  1.00  0.00      PB   C 0
ATOM   4208 HD1  TYR P 134       8.960  -2.269  24.299  1.00  0.00      PB   H 0
ATOM   4209 CE1  TYR P 134       7.346  -3.560  24.819  1.00  0.00      PB   C 0
ATOM   4210 HE1  TYR P 134       7.935  -4.167  25.490  1.00  0.00      PB   H 0
ATOM   4211 CZ   TYR P 134       6.020  -3.862  24.584  1.00  0.00      PB   C 0
ATOM   4212 OH   TYR P 134       5.479  -4.921  25.253  1.00  0.00      PB   O 0
ATOM   4213 HH   TYR P 134       4.624  -5.082  24.847  1.00  0.00      PB   H 0
ATOM   4214 CD2  TYR P 134       5.862  -2.004  23.077  1.00  0.00      PB   C 0
ATOM   4215 HD2  TYR P 134       5.272  -1.410  22.394  1.00  0.00      PB   H 0
ATOM   4216 CE2  TYR P 134       5.267  -3.079  23.713  1.00  0.00      PB   C 0
ATOM   4217 HE2  TYR P 134       4.224  -3.290  23.529  1.00  0.00      PB   H 0
ATOM   4218 C    TYR P 134       8.567   1.857  22.842  1.00  0.00      PB   C 0
ATOM   4219 O    TYR P 134       9.670   1.651  22.351  1.00  0.00      PB   O 0
ATOM   4220 N    VAL P 135       7.989   3.069  22.894  1.00  0.00      PB   N 0
ATOM   4221 HN   VAL P 135       7.098   3.195  23.324  1.00  0.00      PB   H 0
ATOM   4222 CA   VAL P 135       8.558   4.246  22.281  1.00  0.00      PB   C 0
ATOM   4223 HA   VAL P 135       9.382   3.951  21.649  1.00  0.00      PB   H 0
ATOM   4224 CB   VAL P 135       7.530   4.940  21.385  1.00  0.00      PB   C 0
ATOM   4225 HB   VAL P 135       6.624   5.139  21.997  1.00  0.00      PB   H 0
ATOM   4226 CG1  VAL P 135       8.040   6.266  20.863  1.00  0.00      PB   C 0
ATOM   4227 HG11 VAL P 135       8.964   6.124  20.263  1.00  0.00      PB   H 0
ATOM   4228 HG12 VAL P 135       7.279   6.732  20.201  1.00  0.00      PB   H 0
ATOM   4229 HG13 VAL P 135       8.255   6.986  21.681  1.00  0.00      PB   H 0
ATOM   4230 CG2  VAL P 135       7.128   4.023  20.250  1.00  0.00      PB   C 0
ATOM   4231 HG21 VAL P 135       6.385   4.524  19.594  1.00  0.00      PB   H 0
ATOM   4232 HG22 VAL P 135       8.014   3.761  19.633  1.00  0.00      PB   H 0
ATOM   4233 HG23 VAL P 135       6.669   3.082  20.622  1.00  0.00      PB   H 0
ATOM   4234 C    VAL P 135       9.107   5.151  23.382  1.00  0.00      PB   C 0
ATOM   4235 O    VAL P 135       8.370   5.570  24.260  1.00  0.00      PB   O 0
ATOM   4236 N    PHE P 136      10.382   5.495  23.290  1.00  0.00      PB   N 0
ATOM   4237 HN   PHE P 136      10.910   5.198  22.498  1.00  0.00      PB   H 0
ATOM   4238 CA   PHE P 136      11.025   6.410  24.231  1.00  0.00      PB   C 0
ATOM   4239 HA   PHE P 136      10.685   6.204  25.235  1.00  0.00      PB   H 0
ATOM   4240 CB   PHE P 136      12.543   6.273  24.168  1.00  0.00      PB   C 0
ATOM   4241 HB1  PHE P 136      13.027   7.110  24.715  1.00  0.00      PB   H 0
ATOM   4242 HB2  PHE P 136      12.857   6.334  23.104  1.00  0.00      PB   H 0
ATOM   4243 CG   PHE P 136      13.114   4.994  24.747  1.00  0.00      PB   C 0
ATOM   4244 CD1  PHE P 136      13.369   4.875  26.093  1.00  0.00      PB   C 0
ATOM   4245 HD1  PHE P 136      13.146   5.718  26.730  1.00  0.00      PB   H 0
ATOM   4246 CE1  PHE P 136      13.917   3.729  26.642  1.00  0.00      PB   C 0
ATOM   4247 HE1  PHE P 136      14.110   3.675  27.703  1.00  0.00      PB   H 0
ATOM   4248 CZ   PHE P 136      14.192   2.663  25.833  1.00  0.00      PB   C 0
ATOM   4249 HZ   PHE P 136      14.622   1.764  26.249  1.00  0.00      PB   H 0
ATOM   4250 CD2  PHE P 136      13.401   3.910  23.954  1.00  0.00      PB   C 0
ATOM   4251 HD2  PHE P 136      13.208   3.974  22.893  1.00  0.00      PB   H 0
ATOM   4252 CE2  PHE P 136      13.928   2.751  24.488  1.00  0.00      PB   C 0
ATOM   4253 HE2  PHE P 136      14.163   1.928  23.829  1.00  0.00      PB   H 0
ATOM   4254 C    PHE P 136      10.650   7.851  23.923  1.00  0.00      PB   C 0
ATOM   4255 O    PHE P 136      10.459   8.645  24.844  1.00  0.00      PB   O 0
ATOM   4256 N    THR P 137      10.706   8.204  22.643  1.00  0.00      PB   N 0
ATOM   4257 HN   THR P 137      10.955   7.531  21.951  1.00  0.00      PB   H 0
ATOM   4258 CA   THR P 137      10.637   9.617  22.241  1.00  0.00      PB   C 0
ATOM   4259 HA   THR P 137      11.455  10.139  22.715  1.00  0.00      PB   H 0
ATOM   4260 CB   THR P 137      10.779   9.728  20.718  1.00  0.00      PB   C 0
ATOM   4261 HB   THR P 137       9.994   9.102  20.243  1.00  0.00      PB   H 0
ATOM   4262 OG1  THR P 137      12.042   9.193  20.325  1.00  0.00      PB   O 0
ATOM   4263 HG1  THR P 137      11.957   8.241  20.414  1.00  0.00      PB   H 0
ATOM   4264 CG2  THR P 137      10.658  11.138  20.212  1.00  0.00      PB   C 0
ATOM   4265 HG21 THR P 137       9.641  11.551  20.385  1.00  0.00      PB   H 0
ATOM   4266 HG22 THR P 137      11.399  11.793  20.717  1.00  0.00      PB   H 0
ATOM   4267 HG23 THR P 137      10.862  11.173  19.120  1.00  0.00      PB   H 0
ATOM   4268 C    THR P 137       9.331  10.227  22.735  1.00  0.00      PB   C 0
ATOM   4269 O    THR P 137       8.254   9.732  22.469  1.00  0.00      PB   O 0
ATOM   4270 N    HSD P 138       9.475  11.419  23.355  1.00  0.00      PB   N 0
ATOM   4271 HN   HSD P 138      10.385  11.719  23.632  1.00  0.00      PB   H 0
ATOM   4272 CA   HSD P 138       8.368  12.284  23.683  1.00  0.00      PB   C 0
ATOM   4273 HA   HSD P 138       7.460  11.703  23.741  1.00  0.00      PB   H 0
ATOM   4274 CB   HSD P 138       8.589  12.959  25.040  1.00  0.00      PB   C 0
ATOM   4275 HB1  HSD P 138       7.735  13.631  25.273  1.00  0.00      PB   H 0
ATOM   4276 HB2  HSD P 138       9.505  13.585  24.989  1.00  0.00      PB   H 0
ATOM   4277 ND1  HSD P 138       7.808  11.261  26.753  1.00  0.00      PB   N 0
ATOM   4278 HD1  HSD P 138       6.888  11.147  26.378  1.00  0.00      PB   H 0
ATOM   4279 CG   HSD P 138       8.788  12.061  26.223  1.00  0.00      PB   C 0
ATOM   4280 CE1  HSD P 138       8.307  10.598  27.798  1.00  0.00      PB   C 0
ATOM   4281 HE1  HSD P 138       7.801   9.854  28.413  1.00  0.00      PB   H 0
ATOM   4282 NE2  HSD P 138       9.587  10.949  27.955  1.00  0.00      PB   N 0
ATOM   4283 CD2  HSD P 138       9.898  11.856  26.984  1.00  0.00      PB   C 0
ATOM   4284 HD2  HSD P 138      10.903  12.252  26.909  1.00  0.00      PB   H 0
ATOM   4285 C    HSD P 138       8.341  13.331  22.576  1.00  0.00      PB   C 0
ATOM   4286 O    HSD P 138       9.312  14.043  22.403  1.00  0.00      PB   O 0
ATOM   4287 N    PRO P 139       7.223  13.507  21.854  1.00  0.00      PB   N 0
ATOM   4288 CD   PRO P 139       5.973  12.725  21.979  1.00  0.00      PB   C 0
ATOM   4289 HD1  PRO P 139       6.172  11.638  22.090  1.00  0.00      PB   H 0
ATOM   4290 HD2  PRO P 139       5.378  13.095  22.842  1.00  0.00      PB   H 0
ATOM   4291 CA   PRO P 139       7.181  14.523  20.809  1.00  0.00      PB   C 0
ATOM   4292 HA   PRO P 139       7.886  14.245  20.040  1.00  0.00      PB   H 0
ATOM   4293 CB   PRO P 139       5.726  14.458  20.364  1.00  0.00      PB   C 0
ATOM   4294 HB1  PRO P 139       5.608  14.715  19.289  1.00  0.00      PB   H 0
ATOM   4295 HB2  PRO P 139       5.090  15.140  20.968  1.00  0.00      PB   H 0
ATOM   4296 CG   PRO P 139       5.313  13.019  20.673  1.00  0.00      PB   C 0
ATOM   4297 HG1  PRO P 139       5.723  12.339  19.895  1.00  0.00      PB   H 0
ATOM   4298 HG2  PRO P 139       4.210  12.891  20.719  1.00  0.00      PB   H 0
ATOM   4299 C    PRO P 139       7.589  15.903  21.350  1.00  0.00      PB   C 0
ATOM   4300 O    PRO P 139       7.137  16.331  22.420  1.00  0.00      PB   O 0
ATOM   4301 N    ALA P 140       8.436  16.592  20.568  1.00  0.00      PB   N 0
ATOM   4302 HN   ALA P 140       8.829  16.198  19.741  1.00  0.00      PB   H 0
ATOM   4303 CA   ALA P 140       8.893  17.921  20.963  1.00  0.00      PB   C 0
ATOM   4304 HA   ALA P 140       9.266  17.856  21.975  1.00  0.00      PB   H 0
ATOM   4305 CB   ALA P 140      10.014  18.386  20.084  1.00  0.00      PB   C 0
ATOM   4306 HB1  ALA P 140       9.680  18.532  19.035  1.00  0.00      PB   H 0
ATOM   4307 HB2  ALA P 140      10.445  19.339  20.459  1.00  0.00      PB   H 0
ATOM   4308 HB3  ALA P 140      10.828  17.630  20.080  1.00  0.00      PB   H 0
ATOM   4309 C    ALA P 140       7.723  18.886  20.962  1.00  0.00      PB   C 0
ATOM   4310 O    ALA P 140       6.859  18.844  20.076  1.00  0.00      PB   O 0
ATOM   4311 N    LYS P 141       7.673  19.759  21.970  1.00  0.00      PB   N 0
ATOM   4312 HN   LYS P 141       8.364  19.761  22.689  1.00  0.00      PB   H 0
ATOM   4313 CA   LYS P 141       6.582  20.721  22.057  1.00  0.00      PB   C 0
ATOM   4314 HA   LYS P 141       5.673  20.258  21.702  1.00  0.00      PB   H 0
ATOM   4315 CB   LYS P 141       6.315  21.055  23.524  1.00  0.00      PB   C 0
ATOM   4316 HB1  LYS P 141       5.658  21.947  23.604  1.00  0.00      PB   H 0
ATOM   4317 HB2  LYS P 141       7.286  21.321  23.994  1.00  0.00      PB   H 0
ATOM   4318 CG   LYS P 141       5.667  19.909  24.296  1.00  0.00      PB   C 0
ATOM   4319 HG1  LYS P 141       6.175  18.965  24.004  1.00  0.00      PB   H 0
ATOM   4320 HG2  LYS P 141       4.608  19.812  23.975  1.00  0.00      PB   H 0
ATOM   4321 CD   LYS P 141       5.748  20.013  25.817  1.00  0.00      PB   C 0
ATOM   4322 HD1  LYS P 141       5.234  20.939  26.151  1.00  0.00      PB   H 0
ATOM   4323 HD2  LYS P 141       6.827  20.127  26.056  1.00  0.00      PB   H 0
ATOM   4324 CE   LYS P 141       5.181  18.798  26.527  1.00  0.00      PB   C 0
ATOM   4325 HE1  LYS P 141       5.515  17.871  26.013  1.00  0.00      PB   H 0
ATOM   4326 HE2  LYS P 141       4.070  18.819  26.527  1.00  0.00      PB   H 0
ATOM   4327 NZ   LYS P 141       5.659  18.718  27.928  1.00  0.00      PB   N 0
ATOM   4328 HZ1  LYS P 141       5.265  17.873  28.388  1.00  0.00      PB   H 0
ATOM   4329 HZ2  LYS P 141       6.696  18.635  27.913  1.00  0.00      PB   H 0
ATOM   4330 HZ3  LYS P 141       5.393  19.575  28.453  1.00  0.00      PB   H 0
ATOM   4331 C    LYS P 141       6.865  21.945  21.188  1.00  0.00      PB   C 0
ATOM   4332 O    LYS P 141       7.942  22.524  21.235  1.00  0.00      PB   O 0
ATOM   4333 N    LEU P 142       5.835  22.339  20.431  1.00  0.00      PB   N 0
ATOM   4334 HN   LEU P 142       4.983  21.821  20.418  1.00  0.00      PB   H 0
ATOM   4335 CA   LEU P 142       5.839  23.500  19.557  1.00  0.00      PB   C 0
ATOM   4336 HA   LEU P 142       6.650  24.135  19.881  1.00  0.00      PB   H 0
ATOM   4337 CB   LEU P 142       5.979  23.090  18.096  1.00  0.00      PB   C 0
ATOM   4338 HB1  LEU P 142       5.723  23.930  17.416  1.00  0.00      PB   H 0
ATOM   4339 HB2  LEU P 142       5.259  22.270  17.889  1.00  0.00      PB   H 0
ATOM   4340 CG   LEU P 142       7.382  22.621  17.720  1.00  0.00      PB   C 0
ATOM   4341 HG   LEU P 142       7.683  21.826  18.435  1.00  0.00      PB   H 0
ATOM   4342 CD1  LEU P 142       7.414  21.993  16.334  1.00  0.00      PB   C 0
ATOM   4343 HD11 LEU P 142       7.128  22.743  15.566  1.00  0.00      PB   H 0
ATOM   4344 HD12 LEU P 142       8.433  21.618  16.098  1.00  0.00      PB   H 0
ATOM   4345 HD13 LEU P 142       6.705  21.139  16.275  1.00  0.00      PB   H 0
ATOM   4346 CD2  LEU P 142       8.386  23.761  17.847  1.00  0.00      PB   C 0
ATOM   4347 HD21 LEU P 142       8.468  24.111  18.898  1.00  0.00      PB   H 0
ATOM   4348 HD22 LEU P 142       9.397  23.429  17.528  1.00  0.00      PB   H 0
ATOM   4349 HD23 LEU P 142       8.085  24.619  17.209  1.00  0.00      PB   H 0
ATOM   4350 C    LEU P 142       4.529  24.216  19.749  1.00  0.00      PB   C 0
ATOM   4351 O    LEU P 142       3.516  23.626  20.094  1.00  0.00      PB   O 0
ATOM   4352 N    PRO P 143       4.528  25.526  19.487  1.00  0.00      PB   N 0
ATOM   4353 CD   PRO P 143       5.709  26.333  19.247  1.00  0.00      PB   C 0
ATOM   4354 HD1  PRO P 143       6.427  26.214  20.087  1.00  0.00      PB   H 0
ATOM   4355 HD2  PRO P 143       6.183  26.048  18.283  1.00  0.00      PB   H 0
ATOM   4356 CA   PRO P 143       3.293  26.276  19.582  1.00  0.00      PB   C 0
ATOM   4357 HA   PRO P 143       2.785  26.023  20.501  1.00  0.00      PB   H 0
ATOM   4358 CB   PRO P 143       3.737  27.736  19.596  1.00  0.00      PB   C 0
ATOM   4359 HB1  PRO P 143       3.617  28.122  20.631  1.00  0.00      PB   H 0
ATOM   4360 HB2  PRO P 143       3.111  28.362  18.925  1.00  0.00      PB   H 0
ATOM   4361 CG   PRO P 143       5.184  27.747  19.210  1.00  0.00      PB   C 0
ATOM   4362 HG1  PRO P 143       5.777  28.419  19.867  1.00  0.00      PB   H 0
ATOM   4363 HG2  PRO P 143       5.270  28.125  18.169  1.00  0.00      PB   H 0
ATOM   4364 C    PRO P 143       2.318  25.957  18.446  1.00  0.00      PB   C 0
ATOM   4365 OT1  PRO P 143       1.164  26.230  18.691  1.00  0.00      PB   O 0
ATOM   4366 OT2  PRO P 143       2.724  25.401  17.450  1.00  0.00      PB   O 0
ATOM   4367 FE   HEMCH 144      15.949   2.193  19.639  1.00  0.00      PB  Fe 0
ATOM   4368 NA   HEMCH 144      14.761   3.304  18.450  1.00  0.00      PB   N 0
ATOM   4369 NB   HEMCH 144      15.953   0.726  18.295  1.00  0.00      PB   N 0
ATOM   4370 NC   HEMCH 144      17.237   1.137  20.755  1.00  0.00      PB   N 0
ATOM   4371 ND   HEMCH 144      16.046   3.747  20.912  1.00  0.00      PB   N 0
ATOM   4372 C1A  HEMCH 144      14.395   4.613  18.639  1.00  0.00      PB   C 0
ATOM   4373 C2A  HEMCH 144      13.389   5.010  17.658  1.00  0.00      PB   C 0
ATOM   4374 C3A  HEMCH 144      13.253   3.940  16.810  1.00  0.00      PB   C 0
ATOM   4375 C4A  HEMCH 144      14.082   2.892  17.314  1.00  0.00      PB   C 0
ATOM   4376 C1B  HEMCH 144      15.238   0.625  17.126  1.00  0.00      PB   C 0
ATOM   4377 C2B  HEMCH 144      15.540  -0.536  16.373  1.00  0.00      PB   C 0
ATOM   4378 C3B  HEMCH 144      16.474  -1.227  17.126  1.00  0.00      PB   C 0
ATOM   4379 C4B  HEMCH 144      16.707  -0.444  18.286  1.00  0.00      PB   C 0
ATOM   4380 C1C  HEMCH 144      17.850  -0.047  20.495  1.00  0.00      PB   C 0
ATOM   4381 C2C  HEMCH 144      18.710  -0.453  21.512  1.00  0.00      PB   C 0
ATOM   4382 C3C  HEMCH 144      18.645   0.516  22.526  1.00  0.00      PB   C 0
ATOM   4383 C4C  HEMCH 144      17.738   1.461  21.997  1.00  0.00      PB   C 0
ATOM   4384 C1D  HEMCH 144      16.626   3.719  22.161  1.00  0.00      PB   C 0
ATOM   4385 C2D  HEMCH 144      16.427   4.949  22.851  1.00  0.00      PB   C 0
ATOM   4386 C3D  HEMCH 144      15.796   5.811  21.984  1.00  0.00      PB   C 0
ATOM   4387 C4D  HEMCH 144      15.561   5.022  20.776  1.00  0.00      PB   C 0
ATOM   4388 CHA  HEMCH 144      14.940   5.488  19.600  1.00  0.00      PB   C 0
ATOM   4389 CHB  HEMCH 144      14.312   1.619  16.703  1.00  0.00      PB   C 0
ATOM   4390 HB   HEMCH 144      13.693   1.377  15.839  1.00  0.00      PB   H 0
ATOM   4391 CHC  HEMCH 144      17.600  -0.744  19.326  1.00  0.00      PB   C 0
ATOM   4392 HC   HEMCH 144      18.272  -1.596  19.221  1.00  0.00      PB   H 0
ATOM   4393 CHD  HEMCH 144      17.368   2.645  22.676  1.00  0.00      PB   C 0
ATOM   4394 HD   HEMCH 144      17.531   2.731  23.750  1.00  0.00      PB   H 0
ATOM   4395 CMA  HEMCH 144      12.390   3.813  15.616  1.00  0.00      PB   C 0
ATOM   4396 HMA1 HEMCH 144      12.485   4.729  14.995  1.00  0.00      PB   H 0
ATOM   4397 HMA2 HEMCH 144      11.327   3.717  15.926  1.00  0.00      PB   H 0
ATOM   4398 HMA3 HEMCH 144      12.685   2.944  14.989  1.00  0.00      PB   H 0
ATOM   4399 CAA  HEMCH 144      12.363   6.092  17.795  1.00  0.00      PB   C 0
ATOM   4400 HAA1 HEMCH 144      12.764   7.010  18.276  1.00  0.00      PB   H 0
ATOM   4401 HAA2 HEMCH 144      12.014   6.379  16.780  1.00  0.00      PB   H 0
ATOM   4402 CBA  HEMCH 144      11.165   5.499  18.595  1.00  0.00      PB   C 0
ATOM   4403 HBA1 HEMCH 144      10.272   6.132  18.402  1.00  0.00      PB   H 0
ATOM   4404 HBA2 HEMCH 144      10.935   4.457  18.286  1.00  0.00      PB   H 0
ATOM   4405 CGA  HEMCH 144      11.423   5.558  20.066  1.00  0.00      PB   C 0
ATOM   4406 O1A  HEMCH 144      11.343   4.561  20.789  1.00  0.00      PB   O 0
ATOM   4407 O2A  HEMCH 144      11.688   6.682  20.623  1.00  0.00      PB   O 0
ATOM   4408 CMB  HEMCH 144      14.996  -0.842  15.016  1.00  0.00      PB   C 0
ATOM   4409 HMB1 HEMCH 144      13.923  -0.564  14.946  1.00  0.00      PB   H 0
ATOM   4410 HMB2 HEMCH 144      15.100  -1.921  14.771  1.00  0.00      PB   H 0
ATOM   4411 HMB3 HEMCH 144      15.555  -0.254  14.257  1.00  0.00      PB   H 0
ATOM   4412 CAB  HEMCH 144      17.079  -2.555  16.899  1.00  0.00      PB   C 0
ATOM   4413 HAB  HEMCH 144      17.896  -2.722  17.633  1.00  0.00      PB   H 0
ATOM   4414 CBB  HEMCH 144      17.708  -2.735  15.517  1.00  0.00      PB   C 0
ATOM   4415 HBB1 HEMCH 144      18.290  -3.681  15.489  1.00  0.00      PB   H 0
ATOM   4416 HBB2 HEMCH 144      18.398  -1.890  15.305  1.00  0.00      PB   H 0
ATOM   4417 HBB3 HEMCH 144      16.946  -2.771  14.709  1.00  0.00      PB   H 0
ATOM   4418 CMC  HEMCH 144      19.446  -1.749  21.573  1.00  0.00      PB   C 0
ATOM   4419 HMC1 HEMCH 144      18.894  -2.540  21.022  1.00  0.00      PB   H 0
ATOM   4420 HMC2 HEMCH 144      19.573  -2.115  22.614  1.00  0.00      PB   H 0
ATOM   4421 HMC3 HEMCH 144      20.455  -1.639  21.120  1.00  0.00      PB   H 0
ATOM   4422 CAC  HEMCH 144      19.260   0.515  23.895  1.00  0.00      PB   C 0
ATOM   4423 HAC  HEMCH 144      19.017   1.459  24.428  1.00  0.00      PB   H 0
ATOM   4424 CBC  HEMCH 144      20.762   0.332  23.895  1.00  0.00      PB   C 0
ATOM   4425 HBC1 HEMCH 144      21.072  -0.627  23.428  1.00  0.00      PB   H 0
ATOM   4426 HBC2 HEMCH 144      21.167   0.368  24.929  1.00  0.00      PB   H 0
ATOM   4427 HBC3 HEMCH 144      21.236   1.155  23.319  1.00  0.00      PB   H 0
ATOM   4428 CMD  HEMCH 144      16.807   5.249  24.269  1.00  0.00      PB   C 0
ATOM   4429 HMD1 HEMCH 144      16.308   6.175  24.627  1.00  0.00      PB   H 0
ATOM   4430 HMD2 HEMCH 144      17.907   5.379  24.360  1.00  0.00      PB   H 0
ATOM   4431 HMD3 HEMCH 144      16.483   4.419  24.932  1.00  0.00      PB   H 0
ATOM   4432 CAD  HEMCH 144      15.354   7.222  22.329  1.00  0.00      PB   C 0
ATOM   4433 HAD1 HEMCH 144      14.551   7.560  21.639  1.00  0.00      PB   H 0
ATOM   4434 HAD2 HEMCH 144      14.884   7.192  23.335  1.00  0.00      PB   H 0
ATOM   4435 CBD  HEMCH 144      16.496   8.228  22.413  1.00  0.00      PB   C 0
ATOM   4436 HBD1 HEMCH 144      16.120   9.180  22.844  1.00  0.00      PB   H 0
ATOM   4437 HBD2 HEMCH 144      17.286   7.844  23.093  1.00  0.00      PB   H 0
ATOM   4438 CGD  HEMCH 144      17.098   8.524  21.076  1.00  0.00      PB   C 0
ATOM   4439 O1D  HEMCH 144      16.549   9.378  20.360  1.00  0.00      PB   O 0
ATOM   4440 O2D  HEMCH 144      18.104   7.896  20.753  1.00  0.00      PB   O 0
ATOM   4441 OH2  TIP3C   1      19.734  31.823  16.734  1.00  0.00      CWA  O 0
ATOM   4442 H1   TIP3C   1      18.884  32.274  16.497  1.00  0.00      CWA  H 0
ATOM   4443 H2   TIP3C   1      20.434  32.440  16.475  1.00  0.00      CWA  H 0
ATOM   4444 OH2  TIP3C   2      14.046  36.396  -7.483  1.00  0.00      CWA  O 0
ATOM   4445 H1   TIP3C   2      14.612  36.518  -6.721  1.00  0.00      CWA  H 0
ATOM   4446 H2   TIP3C   2      13.715  37.273  -7.678  1.00  0.00      CWA  H 0
ATOM   4447 OH2  TIP3C   3      15.075  25.649  -4.786  1.00  0.00      CWA  O 0
ATOM   4448 H1   TIP3C   3      15.224  25.526  -3.848  1.00  0.00      CWA  H 0
ATOM   4449 H2   TIP3C   3      15.859  25.292  -5.202  1.00  0.00      CWA  H 0
ATOM   4450 OH2  TIP3C   4       6.418  18.960   4.307  1.00  0.00      CWA  O 0
ATOM   4451 H1   TIP3C   4       6.343  19.575   5.037  1.00  0.00      CWA  H 0
ATOM   4452 H2   TIP3C   4       6.144  18.119   4.672  1.00  0.00      CWA  H 0
ATOM   4453 OH2  TIP3C   5      12.305  41.401  -4.115  1.00  0.00      CWA  O 0
ATOM   4454 H1   TIP3C   5      12.588  40.862  -3.376  1.00  0.00      CWA  H 0
ATOM   4455 H2   TIP3C   5      12.845  41.106  -4.848  1.00  0.00      CWA  H 0
ATOM   4456 OH2  TIP3C   6      34.608  33.647   9.386  1.00  0.00      CWA  O 0
ATOM   4457 H1   TIP3C   6      33.723  33.353   9.170  1.00  0.00      CWA  H 0
ATOM   4458 H2   TIP3C   6      34.701  34.482   8.928  1.00  0.00      CWA  H 0
ATOM   4459 OH2  TIP3C   7      15.419  39.563  -5.089  1.00  0.00      CWA  O 0
ATOM   4460 H1   TIP3C   7      15.523  38.625  -5.246  1.00  0.00      CWA  H 0
ATOM   4461 H2   TIP3C   7      14.876  39.616  -4.302  1.00  0.00      CWA  H 0
ATOM   4462 OH2  TIP3C   8      23.420  42.224   0.019  1.00  0.00      CWA  O 0
ATOM   4463 H1   TIP3C   8      23.210  42.842   0.719  1.00  0.00      CWA  H 0
ATOM   4464 H2   TIP3C   8      24.255  41.838   0.283  1.00  0.00      CWA  H 0
ATOM   4465 OH2  TIP3C   9       6.420  43.587  16.535  1.00  0.00      CWA  O 0
ATOM   4466 H1   TIP3C   9       6.320  42.822  15.968  1.00  0.00      CWA  H 0
ATOM   4467 H2   TIP3C   9       6.368  44.335  15.940  1.00  0.00      CWA  H 0
ATOM   4468 OH2  TIP3C  10      25.548  18.954   2.932  1.00  0.00      CWA  O 0
ATOM   4469 H1   TIP3C  10      25.223  18.921   3.832  1.00  0.00      CWA  H 0
ATOM   4470 H2   TIP3C  10      26.255  19.599   2.955  1.00  0.00      CWA  H 0
ATOM   4471 OH2  TIP3C  11       9.532  38.781   3.221  1.00  0.00      CWA  O 0
ATOM   4472 H1   TIP3C  11       9.229  37.971   3.631  1.00  0.00      CWA  H 0
ATOM   4473 H2   TIP3C  11       9.826  38.514   2.350  1.00  0.00      CWA  H 0
ATOM   4474 OH2  TIP3C  12      29.393  24.163  -0.556  1.00  0.00      CWA  O 0
ATOM   4475 H1   TIP3C  12      28.649  24.054   0.037  1.00  0.00      CWA  H 0
ATOM   4476 H2   TIP3C  12      29.017  24.073  -1.432  1.00  0.00      CWA  H 0
ATOM   4477 OH2  TIP3C  13      23.345  21.915  -8.691  1.00  0.00      CWA  O 0
ATOM   4478 H1   TIP3C  13      23.000  21.693  -7.826  1.00  0.00      CWA  H 0
ATOM   4479 H2   TIP3C  13      24.273  21.686  -8.644  1.00  0.00      CWA  H 0
ATOM   4480 OH2  TIP3C  14      22.647  37.937   5.818  1.00  0.00      CWA  O 0
ATOM   4481 H1   TIP3C  14      22.105  38.740   5.802  1.00  0.00      CWA  H 0
ATOM   4482 H2   TIP3C  14      22.484  37.564   6.698  1.00  0.00      CWA  H 0
ATOM   4483 OH2  TIP3C  15       9.646  43.086  19.533  1.00  0.00      CWA  O 0
ATOM   4484 H1   TIP3C  15      10.554  43.376  19.451  1.00  0.00      CWA  H 0
ATOM   4485 H2   TIP3C  15       9.707  42.139  19.657  1.00  0.00      CWA  H 0
ATOM   4486 OH2  TIP3C  16      18.728  42.779  18.243  1.00  0.00      CWA  O 0
ATOM   4487 H1   TIP3C  16      19.189  42.091  18.723  1.00  0.00      CWA  H 0
ATOM   4488 H2   TIP3C  16      18.992  42.653  17.331  1.00  0.00      CWA  H 0
ATOM   4489 OH2  TIP3C  17       4.596  29.348   4.747  1.00  0.00      CWA  O 0
ATOM   4490 H1   TIP3C  17       4.363  29.138   5.651  1.00  0.00      CWA  H 0
ATOM   4491 H2   TIP3C  17       4.556  28.509   4.288  1.00  0.00      CWA  H 0
ATOM   4492 OH2  TIP3C  18      11.242  20.774  -1.906  1.00  0.00      CWA  O 0
ATOM   4493 H1   TIP3C  18      11.488  21.675  -1.697  1.00  0.00      CWA  H 0
ATOM   4494 H2   TIP3C  18      10.489  20.594  -1.343  1.00  0.00      CWA  H 0
ATOM   4495 OH2  TIP3C  19      11.429  15.356  24.777  1.00  0.00      CWA  O 0
ATOM   4496 H1   TIP3C  19      11.790  16.222  24.967  1.00  0.00      CWA  H 0
ATOM   4497 H2   TIP3C  19      11.531  14.869  25.595  1.00  0.00      CWA  H 0
ATOM   4498 OH2  TIP3C  20       6.782  35.342   6.271  1.00  0.00      CWA  O 0
ATOM   4499 H1   TIP3C  20       6.826  35.260   7.224  1.00  0.00      CWA  H 0
ATOM   4500 H2   TIP3C  20       6.295  36.152   6.122  1.00  0.00      CWA  H 0
ATOM   4501 OH2  TIP3C  21       8.987  47.710   9.896  1.00  0.00      CWA  O 0
ATOM   4502 H1   TIP3C  21       9.296  47.343  10.724  1.00  0.00      CWA  H 0
ATOM   4503 H2   TIP3C  21       9.437  48.552   9.824  1.00  0.00      CWA  H 0
ATOM   4504 OH2  TIP3C  22       0.697  22.070   6.790  1.00  0.00      CWA  O 0
ATOM   4505 H1   TIP3C  22       1.071  21.683   7.582  1.00  0.00      CWA  H 0
ATOM   4506 H2   TIP3C  22      -0.249  21.983   6.904  1.00  0.00      CWA  H 0
ATOM   4507 OH2  TIP3C  23      16.817  45.013  11.094  1.00  0.00      CWA  O 0
ATOM   4508 H1   TIP3C  23      16.135  45.644  11.324  1.00  0.00      CWA  H 0
ATOM   4509 H2   TIP3C  23      17.555  45.551  10.806  1.00  0.00      CWA  H 0
ATOM   4510 OH2  TIP3C  24      26.316  35.260  -1.071  1.00  0.00      CWA  O 0
ATOM   4511 H1   TIP3C  24      26.463  34.499  -1.633  1.00  0.00      CWA  H 0
ATOM   4512 H2   TIP3C  24      25.528  35.041  -0.573  1.00  0.00      CWA  H 0
ATOM   4513 OH2  TIP3C  25       5.999  44.937  12.454  1.00  0.00      CWA  O 0
ATOM   4514 H1   TIP3C  25       6.656  44.245  12.532  1.00  0.00      CWA  H 0
ATOM   4515 H2   TIP3C  25       6.478  45.684  12.095  1.00  0.00      CWA  H 0
ATOM   4516 OH2  TIP3C  26      12.096  31.917  25.286  1.00  0.00      CWA  O 0
ATOM   4517 H1   TIP3C  26      11.997  31.541  24.411  1.00  0.00      CWA  H 0
ATOM   4518 H2   TIP3C  26      11.200  32.018  25.607  1.00  0.00      CWA  H 0
ATOM   4519 OH2  TIP3C  27      10.249  38.306   0.541  1.00  0.00      CWA  O 0
ATOM   4520 H1   TIP3C  27      10.844  38.700  -0.097  1.00  0.00      CWA  H 0
ATOM   4521 H2   TIP3C  27      10.400  37.364   0.460  1.00  0.00      CWA  H 0
ATOM   4522 OH2  TIP3C  28       6.811  30.073  16.721  1.00  0.00      CWA  O 0
ATOM   4523 H1   TIP3C  28       5.902  30.364  16.794  1.00  0.00      CWA  H 0
ATOM   4524 H2   TIP3C  28       7.241  30.429  17.499  1.00  0.00      CWA  H 0
ATOM   4525 OH2  TIP3C  29      27.012  27.671   0.865  1.00  0.00      CWA  O 0
ATOM   4526 H1   TIP3C  29      27.631  27.322   1.506  1.00  0.00      CWA  H 0
ATOM   4527 H2   TIP3C  29      26.271  27.977   1.388  1.00  0.00      CWA  H 0
ATOM   4528 OH2  TIP3C  30      17.153  10.922  33.413  1.00  0.00      CWA  O 0
ATOM   4529 H1   TIP3C  30      16.849  10.566  32.578  1.00  0.00      CWA  H 0
ATOM   4530 H2   TIP3C  30      17.830  11.554  33.172  1.00  0.00      CWA  H 0
ATOM   4531 OH2  TIP3C  31       8.238  18.860  10.289  1.00  0.00      CWA  O 0
ATOM   4532 H1   TIP3C  31       8.726  19.283   9.582  1.00  0.00      CWA  H 0
ATOM   4533 H2   TIP3C  31       7.633  19.534  10.600  1.00  0.00      CWA  H 0
ATOM   4534 OH2  TIP3C  32       9.439  21.774   3.441  1.00  0.00      CWA  O 0
ATOM   4535 H1   TIP3C  32      10.125  22.395   3.685  1.00  0.00      CWA  H 0
ATOM   4536 H2   TIP3C  32       9.455  21.763   2.484  1.00  0.00      CWA  H 0
ATOM   4537 OH2  TIP3C  33      17.372  44.089   5.185  1.00  0.00      CWA  O 0
ATOM   4538 H1   TIP3C  33      17.787  43.272   5.461  1.00  0.00      CWA  H 0
ATOM   4539 H2   TIP3C  33      17.998  44.771   5.429  1.00  0.00      CWA  H 0
ATOM   4540 OH2  TIP3C  34       9.002  31.937  -0.195  1.00  0.00      CWA  O 0
ATOM   4541 H1   TIP3C  34       9.890  31.617  -0.036  1.00  0.00      CWA  H 0
ATOM   4542 H2   TIP3C  34       8.679  32.186   0.671  1.00  0.00      CWA  H 0
ATOM   4543 OH2  TIP3C  35      23.196  24.127  12.759  1.00  0.00      CWA  O 0
ATOM   4544 H1   TIP3C  35      23.187  24.647  13.593  1.00  0.00      CWA  H 0
ATOM   4545 H2   TIP3C  35      22.877  24.760  12.092  1.00  0.00      CWA  H 0
ATOM   4546 OH2  TIP3C  36      32.544  38.569  10.832  1.00  0.00      CWA  O 0
ATOM   4547 H1   TIP3C  36      31.635  38.835  10.693  1.00  0.00      CWA  H 0
ATOM   4548 H2   TIP3C  36      32.671  38.632  11.779  1.00  0.00      CWA  H 0
ATOM   4549 OH2  TIP3C  37       9.666  19.362  24.109  1.00  0.00      CWA  O 0
ATOM   4550 H1   TIP3C  37      10.253  19.850  24.687  1.00  0.00      CWA  H 0
ATOM   4551 H2   TIP3C  37       9.620  18.488  24.496  1.00  0.00      CWA  H 0
ATOM   4552 OH2  TIP3C  38      26.150  23.539  -0.852  1.00  0.00      CWA  O 0
ATOM   4553 H1   TIP3C  38      26.021  24.414  -1.219  1.00  0.00      CWA  H 0
ATOM   4554 H2   TIP3C  38      25.308  23.101  -0.974  1.00  0.00      CWA  H 0
ATOM   4555 OH2  TIP3C  39      19.495  17.502   4.802  1.00  0.00      CWA  O 0
ATOM   4556 H1   TIP3C  39      20.303  16.989   4.780  1.00  0.00      CWA  H 0
ATOM   4557 H2   TIP3C  39      19.556  18.011   5.610  1.00  0.00      CWA  H 0
ATOM   4558 OH2  TIP3C  40      30.794  40.960  14.242  1.00  0.00      CWA  O 0
ATOM   4559 H1   TIP3C  40      30.239  40.227  13.976  1.00  0.00      CWA  H 0
ATOM   4560 H2   TIP3C  40      31.116  40.714  15.109  1.00  0.00      CWA  H 0
ATOM   4561 OH2  TIP3C  41       2.873  29.002  14.952  1.00  0.00      CWA  O 0
ATOM   4562 H1   TIP3C  41       3.363  29.497  15.609  1.00  0.00      CWA  H 0
ATOM   4563 H2   TIP3C  41       2.852  29.575  14.186  1.00  0.00      CWA  H 0
ATOM   4564 OH2  TIP3C  42      28.515  36.145   0.337  1.00  0.00      CWA  O 0
ATOM   4565 H1   TIP3C  42      28.647  35.463   0.995  1.00  0.00      CWA  H 0
ATOM   4566 H2   TIP3C  42      27.747  35.857  -0.156  1.00  0.00      CWA  H 0
ATOM   4567 OH2  TIP3C  43       3.315  37.153  12.221  1.00  0.00      CWA  O 0
ATOM   4568 H1   TIP3C  43       3.308  37.429  13.137  1.00  0.00      CWA  H 0
ATOM   4569 H2   TIP3C  43       2.687  37.733  11.791  1.00  0.00      CWA  H 0
ATOM   4570 OH2  TIP3C  44      16.932   8.753   2.345  1.00  0.00      CWA  O 0
ATOM   4571 H1   TIP3C  44      17.721   8.973   1.849  1.00  0.00      CWA  H 0
ATOM   4572 H2   TIP3C  44      17.258   8.442   3.189  1.00  0.00      CWA  H 0
ATOM   4573 OH2  TIP3C  45      25.203  28.044   2.800  1.00  0.00      CWA  O 0
ATOM   4574 H1   TIP3C  45      25.486  28.755   3.375  1.00  0.00      CWA  H 0
ATOM   4575 H2   TIP3C  45      25.150  27.279   3.373  1.00  0.00      CWA  H 0
ATOM   4576 OH2  TIP3C  46       2.444  34.714   7.651  1.00  0.00      CWA  O 0
ATOM   4577 H1   TIP3C  46       3.003  34.291   8.302  1.00  0.00      CWA  H 0
ATOM   4578 H2   TIP3C  46       2.420  34.098   6.919  1.00  0.00      CWA  H 0
ATOM   4579 OH2  TIP3C  47      13.557  30.814  -6.296  1.00  0.00      CWA  O 0
ATOM   4580 H1   TIP3C  47      13.464  31.297  -5.475  1.00  0.00      CWA  H 0
ATOM   4581 H2   TIP3C  47      13.678  29.904  -6.026  1.00  0.00      CWA  H 0
ATOM   4582 OH2  TIP3C  48      17.291  46.090   2.286  1.00  0.00      CWA  O 0
ATOM   4583 H1   TIP3C  48      16.546  45.490   2.268  1.00  0.00      CWA  H 0
ATOM   4584 H2   TIP3C  48      17.050  46.790   1.680  1.00  0.00      CWA  H 0
ATOM   4585 OH2  TIP3C  49      16.021  30.291  -8.184  1.00  0.00      CWA  O 0
ATOM   4586 H1   TIP3C  49      15.932  29.391  -7.870  1.00  0.00      CWA  H 0
ATOM   4587 H2   TIP3C  49      15.196  30.712  -7.943  1.00  0.00      CWA  H 0
ATOM   4588 OH2  TIP3C  50      25.976  43.953  12.269  1.00  0.00      CWA  O 0
ATOM   4589 H1   TIP3C  50      25.401  44.639  11.930  1.00  0.00      CWA  H 0
ATOM   4590 H2   TIP3C  50      25.427  43.460  12.879  1.00  0.00      CWA  H 0
ATOM   4591 OH2  TIP3C  51      29.760  32.142  -2.135  1.00  0.00      CWA  O 0
ATOM   4592 H1   TIP3C  51      29.795  32.201  -1.180  1.00  0.00      CWA  H 0
ATOM   4593 H2   TIP3C  51      30.581  32.536  -2.430  1.00  0.00      CWA  H 0
ATOM   4594 OH2  TIP3C  52       3.580  23.609   5.730  1.00  0.00      CWA  O 0
ATOM   4595 H1   TIP3C  52       3.990  23.712   6.589  1.00  0.00      CWA  H 0
ATOM   4596 H2   TIP3C  52       2.789  23.098   5.901  1.00  0.00      CWA  H 0
ATOM   4597 OH2  TIP3C  53      12.182  39.263  15.341  1.00  0.00      CWA  O 0
ATOM   4598 H1   TIP3C  53      12.096  39.744  16.164  1.00  0.00      CWA  H 0
ATOM   4599 H2   TIP3C  53      12.758  39.807  14.804  1.00  0.00      CWA  H 0
ATOM   4600 OH2  TIP3C  54      24.037  21.635   0.297  1.00  0.00      CWA  O 0
ATOM   4601 H1   TIP3C  54      23.198  21.249   0.047  1.00  0.00      CWA  H 0
ATOM   4602 H2   TIP3C  54      24.427  20.996   0.893  1.00  0.00      CWA  H 0
ATOM   4603 OH2  TIP3C  55      12.779  14.543  29.563  1.00  0.00      CWA  O 0
ATOM   4604 H1   TIP3C  55      13.534  14.493  30.150  1.00  0.00      CWA  H 0
ATOM   4605 H2   TIP3C  55      12.316  13.716  29.697  1.00  0.00      CWA  H 0
ATOM   4606 OH2  TIP3C  56      15.735  21.303  30.953  1.00  0.00      CWA  O 0
ATOM   4607 H1   TIP3C  56      16.483  20.931  30.486  1.00  0.00      CWA  H 0
ATOM   4608 H2   TIP3C  56      15.143  21.597  30.261  1.00  0.00      CWA  H 0
ATOM   4609 OH2  TIP3C  57      19.063  34.910  -3.831  1.00  0.00      CWA  O 0
ATOM   4610 H1   TIP3C  57      18.244  35.404  -3.798  1.00  0.00      CWA  H 0
ATOM   4611 H2   TIP3C  57      18.824  34.028  -3.546  1.00  0.00      CWA  H 0
ATOM   4612 OH2  TIP3C  58      28.352  27.158   6.463  1.00  0.00      CWA  O 0
ATOM   4613 H1   TIP3C  58      27.535  27.650   6.544  1.00  0.00      CWA  H 0
ATOM   4614 H2   TIP3C  58      28.324  26.526   7.182  1.00  0.00      CWA  H 0
ATOM   4615 OH2  TIP3C  59      22.783  19.845   9.663  1.00  0.00      CWA  O 0
ATOM   4616 H1   TIP3C  59      23.343  20.039   8.912  1.00  0.00      CWA  H 0
ATOM   4617 H2   TIP3C  59      23.041  20.485  10.327  1.00  0.00      CWA  H 0
ATOM   4618 OH2  TIP3C  60      25.149  30.782  27.776  1.00  0.00      CWA  O 0
ATOM   4619 H1   TIP3C  60      25.551  29.947  27.537  1.00  0.00      CWA  H 0
ATOM   4620 H2   TIP3C  60      24.298  30.773  27.337  1.00  0.00      CWA  H 0
ATOM   4621 OH2  TIP3C  61       1.627  39.281  10.856  1.00  0.00      CWA  O 0
ATOM   4622 H1   TIP3C  61       2.220  39.319  10.106  1.00  0.00      CWA  H 0
ATOM   4623 H2   TIP3C  61       0.757  39.418  10.481  1.00  0.00      CWA  H 0
ATOM   4624 OH2  TIP3C  62      33.389  36.628   7.322  1.00  0.00      CWA  O 0
ATOM   4625 H1   TIP3C  62      32.485  36.457   7.586  1.00  0.00      CWA  H 0
ATOM   4626 H2   TIP3C  62      33.312  37.215   6.570  1.00  0.00      CWA  H 0
ATOM   4627 OH2  TIP3C  63      18.985  46.609   9.921  1.00  0.00      CWA  O 0
ATOM   4628 H1   TIP3C  63      18.949  47.405  10.452  1.00  0.00      CWA  H 0
ATOM   4629 H2   TIP3C  63      18.702  46.888   9.050  1.00  0.00      CWA  H 0
ATOM   4630 OH2  TIP3C  64      11.387  35.782  -0.311  1.00  0.00      CWA  O 0
ATOM   4631 H1   TIP3C  64      12.314  35.645  -0.116  1.00  0.00      CWA  H 0
ATOM   4632 H2   TIP3C  64      11.363  35.957  -1.252  1.00  0.00      CWA  H 0
ATOM   4633 OH2  TIP3C  65      32.727  38.519   7.087  1.00  0.00      CWA  O 0
ATOM   4634 H1   TIP3C  65      31.862  38.441   7.488  1.00  0.00      CWA  H 0
ATOM   4635 H2   TIP3C  65      33.328  38.159   7.740  1.00  0.00      CWA  H 0
ATOM   4636 OH2  TIP3C  66      32.746  33.062   5.813  1.00  0.00      CWA  O 0
ATOM   4637 H1   TIP3C  66      32.568  33.212   6.742  1.00  0.00      CWA  H 0
ATOM   4638 H2   TIP3C  66      33.308  32.287   5.798  1.00  0.00      CWA  H 0
ATOM   4639 OH2  TIP3C  67       8.045  31.129  19.132  1.00  0.00      CWA  O 0
ATOM   4640 H1   TIP3C  67       7.747  30.926  20.019  1.00  0.00      CWA  H 0
ATOM   4641 H2   TIP3C  67       8.942  31.442  19.246  1.00  0.00      CWA  H 0
ATOM   4642 OH2  TIP3C  68      21.648  41.051  -1.594  1.00  0.00      CWA  O 0
ATOM   4643 H1   TIP3C  68      20.823  41.523  -1.482  1.00  0.00      CWA  H 0
ATOM   4644 H2   TIP3C  68      22.272  41.526  -1.045  1.00  0.00      CWA  H 0
ATOM   4645 OH2  TIP3C  69      23.456  21.611  11.806  1.00  0.00      CWA  O 0
ATOM   4646 H1   TIP3C  69      23.034  21.150  12.531  1.00  0.00      CWA  H 0
ATOM   4647 H2   TIP3C  69      23.358  22.538  12.022  1.00  0.00      CWA  H 0
ATOM   4648 OH2  TIP3C  70      17.773  46.469  -3.429  1.00  0.00      CWA  O 0
ATOM   4649 H1   TIP3C  70      17.284  45.917  -2.819  1.00  0.00      CWA  H 0
ATOM   4650 H2   TIP3C  70      18.432  45.885  -3.804  1.00  0.00      CWA  H 0
ATOM   4651 OH2  TIP3C  71      13.347  41.954  22.318  1.00  0.00      CWA  O 0
ATOM   4652 H1   TIP3C  71      14.285  41.851  22.156  1.00  0.00      CWA  H 0
ATOM   4653 H2   TIP3C  71      13.233  42.890  22.480  1.00  0.00      CWA  H 0
ATOM   4654 OH2  TIP3C  72      20.486  43.097  -4.202  1.00  0.00      CWA  O 0
ATOM   4655 H1   TIP3C  72      19.934  42.637  -3.570  1.00  0.00      CWA  H 0
ATOM   4656 H2   TIP3C  72      21.297  42.589  -4.226  1.00  0.00      CWA  H 0
ATOM   4657 OH2  TIP3C  73       3.462  20.196  17.425  1.00  0.00      CWA  O 0
ATOM   4658 H1   TIP3C  73       3.723  20.185  18.346  1.00  0.00      CWA  H 0
ATOM   4659 H2   TIP3C  73       4.108  19.643  16.986  1.00  0.00      CWA  H 0
ATOM   4660 OH2  TIP3C  74       8.099  28.447  25.972  1.00  0.00      CWA  O 0
ATOM   4661 H1   TIP3C  74       8.794  27.956  25.534  1.00  0.00      CWA  H 0
ATOM   4662 H2   TIP3C  74       8.561  29.032  26.573  1.00  0.00      CWA  H 0
ATOM   4663 OH2  TIP3C  75      26.450  17.955   7.034  1.00  0.00      CWA  O 0
ATOM   4664 H1   TIP3C  75      25.729  18.334   6.532  1.00  0.00      CWA  H 0
ATOM   4665 H2   TIP3C  75      26.548  18.536   7.789  1.00  0.00      CWA  H 0
ATOM   4666 OH2  TIP3C  76      16.990  18.160   3.311  1.00  0.00      CWA  O 0
ATOM   4667 H1   TIP3C  76      16.618  18.479   4.133  1.00  0.00      CWA  H 0
ATOM   4668 H2   TIP3C  76      17.931  18.106   3.478  1.00  0.00      CWA  H 0
ATOM   4669 OH2  TIP3C  77      15.612  43.677   8.872  1.00  0.00      CWA  O 0
ATOM   4670 H1   TIP3C  77      16.000  44.193   9.579  1.00  0.00      CWA  H 0
ATOM   4671 H2   TIP3C  77      15.318  44.327   8.233  1.00  0.00      CWA  H 0
ATOM   4672 OH2  TIP3C  78      14.865  45.105   6.849  1.00  0.00      CWA  O 0
ATOM   4673 H1   TIP3C  78      14.246  45.605   6.317  1.00  0.00      CWA  H 0
ATOM   4674 H2   TIP3C  78      15.529  44.806   6.228  1.00  0.00      CWA  H 0
ATOM   4675 OH2  TIP3C  79      16.721  41.254   8.186  1.00  0.00      CWA  O 0
ATOM   4676 H1   TIP3C  79      17.351  41.474   7.499  1.00  0.00      CWA  H 0
ATOM   4677 H2   TIP3C  79      16.347  42.096   8.447  1.00  0.00      CWA  H 0
ATOM   4678 OH2  TIP3C  80      10.030  42.833   5.695  1.00  0.00      CWA  O 0
ATOM   4679 H1   TIP3C  80      10.660  42.127   5.548  1.00  0.00      CWA  H 0
ATOM   4680 H2   TIP3C  80      10.289  43.214   6.534  1.00  0.00      CWA  H 0
ATOM   4681 OH2  TIP3C  81      21.405  15.040   2.111  1.00  0.00      CWA  O 0
ATOM   4682 H1   TIP3C  81      21.477  15.544   2.922  1.00  0.00      CWA  H 0
ATOM   4683 H2   TIP3C  81      22.302  14.983   1.783  1.00  0.00      CWA  H 0
ATOM   4684 OH2  TIP3C  82      13.075  22.196  29.972  1.00  0.00      CWA  O 0
ATOM   4685 H1   TIP3C  82      12.331  22.736  30.239  1.00  0.00      CWA  H 0
ATOM   4686 H2   TIP3C  82      13.138  21.523  30.649  1.00  0.00      CWA  H 0
ATOM   4687 OH2  TIP3C  83      25.851  22.068  10.152  1.00  0.00      CWA  O 0
ATOM   4688 H1   TIP3C  83      25.139  22.004  10.789  1.00  0.00      CWA  H 0
ATOM   4689 H2   TIP3C  83      26.084  21.160   9.960  1.00  0.00      CWA  H 0
ATOM   4690 OH2  TIP3C  84       7.648  24.410  25.911  1.00  0.00      CWA  O 0
ATOM   4691 H1   TIP3C  84       6.971  25.087  25.898  1.00  0.00      CWA  H 0
ATOM   4692 H2   TIP3C  84       7.763  24.204  26.839  1.00  0.00      CWA  H 0
ATOM   4693 OH2  TIP3C  85       1.775  42.602  14.000  1.00  0.00      CWA  O 0
ATOM   4694 H1   TIP3C  85       2.331  43.354  13.795  1.00  0.00      CWA  H 0
ATOM   4695 H2   TIP3C  85       0.958  42.987  14.317  1.00  0.00      CWA  H 0
ATOM   4696 OH2  TIP3C  86      -0.506  39.408  13.460  1.00  0.00      CWA  O 0
ATOM   4697 H1   TIP3C  86       0.226  38.805  13.590  1.00  0.00      CWA  H 0
ATOM   4698 H2   TIP3C  86      -0.132  40.135  12.963  1.00  0.00      CWA  H 0
ATOM   4699 OH2  TIP3C  87       6.470  38.483   5.642  1.00  0.00      CWA  O 0
ATOM   4700 H1   TIP3C  87       6.926  39.322   5.570  1.00  0.00      CWA  H 0
ATOM   4701 H2   TIP3C  87       5.610  38.643   5.253  1.00  0.00      CWA  H 0
ATOM   4702 OH2  TIP3C  88       3.837  25.911  12.555  1.00  0.00      CWA  O 0
ATOM   4703 H1   TIP3C  88       4.389  25.917  13.337  1.00  0.00      CWA  H 0
ATOM   4704 H2   TIP3C  88       2.950  26.054  12.886  1.00  0.00      CWA  H 0
ATOM   4705 OH2  TIP3C  89       2.138  38.778   5.939  1.00  0.00      CWA  O 0
ATOM   4706 H1   TIP3C  89       2.364  38.881   6.863  1.00  0.00      CWA  H 0
ATOM   4707 H2   TIP3C  89       1.546  38.026   5.919  1.00  0.00      CWA  H 0
ATOM   4708 OH2  TIP3C  90       3.000  32.334   5.527  1.00  0.00      CWA  O 0
ATOM   4709 H1   TIP3C  90       3.832  32.670   5.193  1.00  0.00      CWA  H 0
ATOM   4710 H2   TIP3C  90       2.771  31.622   4.930  1.00  0.00      CWA  H 0
ATOM   4711 OH2  TIP3C  91      11.412  50.451  14.853  1.00  0.00      CWA  O 0
ATOM   4712 H1   TIP3C  91      12.124  51.079  14.972  1.00  0.00      CWA  H 0
ATOM   4713 H2   TIP3C  91      10.737  50.732  15.471  1.00  0.00      CWA  H 0
ATOM   4714 OH2  TIP3C  92       3.085  37.767  19.252  1.00  0.00      CWA  O 0
ATOM   4715 H1   TIP3C  92       3.777  37.106  19.225  1.00  0.00      CWA  H 0
ATOM   4716 H2   TIP3C  92       2.870  37.851  20.181  1.00  0.00      CWA  H 0
ATOM   4717 OH2  TIP3C  93      16.698  35.784  22.280  1.00  0.00      CWA  O 0
ATOM   4718 H1   TIP3C  93      16.545  34.943  22.710  1.00  0.00      CWA  H 0
ATOM   4719 H2   TIP3C  93      16.396  36.436  22.913  1.00  0.00      CWA  H 0
ATOM   4720 OH2  TIP3C  94      24.935  25.551   3.848  1.00  0.00      CWA  O 0
ATOM   4721 H1   TIP3C  94      24.813  25.350   4.776  1.00  0.00      CWA  H 0
ATOM   4722 H2   TIP3C  94      25.221  24.724   3.459  1.00  0.00      CWA  H 0
ATOM   4723 OH2  TIP3C  95      20.616  36.968  19.998  1.00  0.00      CWA  O 0
ATOM   4724 H1   TIP3C  95      20.795  37.943  20.080  1.00  0.00      CWA  H 0
ATOM   4725 H2   TIP3C  95      21.367  36.646  20.504  1.00  0.00      CWA  H 0
ATOM   4726 OH2  TIP3C  96       3.110  28.937  11.716  1.00  0.00      CWA  O 0
ATOM   4727 H1   TIP3C  96       3.756  29.358  11.149  1.00  0.00      CWA  H 0
ATOM   4728 H2   TIP3C  96       3.572  28.187  12.090  1.00  0.00      CWA  H 0
ATOM   4729 OH2  TIP3C  97       1.503  33.470  10.854  1.00  0.00      CWA  O 0
ATOM   4730 H1   TIP3C  97       2.364  33.404  10.442  1.00  0.00      CWA  H 0
ATOM   4731 H2   TIP3C  97       0.908  33.677  10.134  1.00  0.00      CWA  H 0
ATOM   4732 OH2  TIP3C  98      23.400  13.811   0.950  1.00  0.00      CWA  O 0
ATOM   4733 H1   TIP3C  98      22.768  13.096   0.871  1.00  0.00      CWA  H 0
ATOM   4734 H2   TIP3C  98      23.235  14.362   0.185  1.00  0.00      CWA  H 0
ATOM   4735 OH2  TIP3C  99      16.271  28.756  17.217  1.00  0.00      CWA  O 0
ATOM   4736 H1   TIP3C  99      16.121  29.740  17.203  1.00  0.00      CWA  H 0
ATOM   4737 H2   TIP3C  99      15.622  28.488  16.540  1.00  0.00      CWA  H 0
ATOM   4738 OH2  TIP3C 100      22.097  37.829  -1.632  1.00  0.00      CWA  O 0
ATOM   4739 H1   TIP3C 100      22.692  37.619  -0.912  1.00  0.00      CWA  H 0
ATOM   4740 H2   TIP3C 100      22.012  38.782  -1.603  1.00  0.00      CWA  H 0
ATOM   4741 OH2  TIP3C 101      17.491  16.078   3.192  1.00  0.00      CWA  O 0
ATOM   4742 H1   TIP3C 101      16.765  16.626   3.491  1.00  0.00      CWA  H 0
ATOM   4743 H2   TIP3C 101      18.202  16.267   3.805  1.00  0.00      CWA  H 0
ATOM   4744 OH2  TIP3C 102      22.028  36.453  -3.303  1.00  0.00      CWA  O 0
ATOM   4745 H1   TIP3C 102      22.566  37.024  -2.755  1.00  0.00      CWA  H 0
ATOM   4746 H2   TIP3C 102      21.241  36.967  -3.486  1.00  0.00      CWA  H 0
ATOM   4747 OH2  TIP3C 103      27.191  33.111  -2.739  1.00  0.00      CWA  O 0
ATOM   4748 H1   TIP3C 103      27.146  33.034  -3.692  1.00  0.00      CWA  H 0
ATOM   4749 H2   TIP3C 103      28.036  32.726  -2.507  1.00  0.00      CWA  H 0
ATOM   4750 OH2  TIP3C 104       2.943  37.249  22.071  1.00  0.00      CWA  O 0
ATOM   4751 H1   TIP3C 104       3.143  36.316  21.993  1.00  0.00      CWA  H 0
ATOM   4752 H2   TIP3C 104       2.416  37.316  22.868  1.00  0.00      CWA  H 0
ATOM   4753 OH2  TIP3C 105       7.102  29.220   2.056  1.00  0.00      CWA  O 0
ATOM   4754 H1   TIP3C 105       6.708  29.259   1.184  1.00  0.00      CWA  H 0
ATOM   4755 H2   TIP3C 105       6.382  29.421   2.654  1.00  0.00      CWA  H 0
ATOM   4756 OH2  TIP3C 106       6.971  25.007   1.537  1.00  0.00      CWA  O 0
ATOM   4757 H1   TIP3C 106       6.877  24.335   2.212  1.00  0.00      CWA  H 0
ATOM   4758 H2   TIP3C 106       6.234  24.858   0.945  1.00  0.00      CWA  H 0
ATOM   4759 OH2  TIP3C 107      19.453  33.221  -6.711  1.00  0.00      CWA  O 0
ATOM   4760 H1   TIP3C 107      19.707  34.010  -6.233  1.00  0.00      CWA  H 0
ATOM   4761 H2   TIP3C 107      18.501  33.283  -6.788  1.00  0.00      CWA  H 0
ATOM   4762 OH2  TIP3C 108      16.697  33.346  -6.817  1.00  0.00      CWA  O 0
ATOM   4763 H1   TIP3C 108      16.130  32.737  -7.290  1.00  0.00      CWA  H 0
ATOM   4764 H2   TIP3C 108      16.327  34.210  -7.000  1.00  0.00      CWA  H 0
ATOM   4765 OH2  TIP3C 109      23.601  37.254   0.217  1.00  0.00      CWA  O 0
ATOM   4766 H1   TIP3C 109      23.178  37.501   1.039  1.00  0.00      CWA  H 0
ATOM   4767 H2   TIP3C 109      23.814  36.327   0.326  1.00  0.00      CWA  H 0
ATOM   4768 OH2  TIP3C 110      14.441  27.804  -6.439  1.00  0.00      CWA  O 0
ATOM   4769 H1   TIP3C 110      14.805  27.164  -5.827  1.00  0.00      CWA  H 0
ATOM   4770 H2   TIP3C 110      13.657  27.382  -6.791  1.00  0.00      CWA  H 0
ATOM   4771 OH2  TIP3C 111       7.574  30.043  26.736  1.00  0.00      CWA  O 0
ATOM   4772 H1   TIP3C 111       7.024  30.812  26.585  1.00  0.00      CWA  H 0
ATOM   4773 H2   TIP3C 111       7.004  29.299  26.543  1.00  0.00      CWA  H 0
ATOM   4774 OH2  TIP3C 112      27.578  21.480   3.033  1.00  0.00      CWA  O 0
ATOM   4775 H1   TIP3C 112      28.476  21.701   3.281  1.00  0.00      CWA  H 0
ATOM   4776 H2   TIP3C 112      27.289  22.218   2.496  1.00  0.00      CWA  H 0
ATOM   4777 OH2  TIP3C 113      11.070  40.592  22.879  1.00  0.00      CWA  O 0
ATOM   4778 H1   TIP3C 113      10.522  40.475  22.103  1.00  0.00      CWA  H 0
ATOM   4779 H2   TIP3C 113      11.785  41.157  22.585  1.00  0.00      CWA  H 0
ATOM   4780 OH2  TIP3C 114      15.387  37.198  24.523  1.00  0.00      CWA  O 0
ATOM   4781 H1   TIP3C 114      14.841  37.982  24.591  1.00  0.00      CWA  H 0
ATOM   4782 H2   TIP3C 114      15.652  37.011  25.424  1.00  0.00      CWA  H 0
ATOM   4783 OH2  TIP3C 115      13.778  40.118  24.357  1.00  0.00      CWA  O 0
ATOM   4784 H1   TIP3C 115      14.555  40.667  24.466  1.00  0.00      CWA  H 0
ATOM   4785 H2   TIP3C 115      13.277  40.546  23.663  1.00  0.00      CWA  H 0
ATOM   4786 OH2  TIP3C 116      24.104  40.075  21.537  1.00  0.00      CWA  O 0
ATOM   4787 H1   TIP3C 116      23.351  39.687  21.092  1.00  0.00      CWA  H 0
ATOM   4788 H2   TIP3C 116      23.789  40.925  21.843  1.00  0.00      CWA  H 0
ATOM   4789 OH2  TIP3C 117      19.454  32.955  21.794  1.00  0.00      CWA  O 0
ATOM   4790 H1   TIP3C 117      18.526  33.066  21.999  1.00  0.00      CWA  H 0
ATOM   4791 H2   TIP3C 117      19.913  33.340  22.541  1.00  0.00      CWA  H 0
ATOM   4792 OH2  TIP3C 118      24.606  43.507   3.706  1.00  0.00      CWA  O 0
ATOM   4793 H1   TIP3C 118      24.584  43.862   4.595  1.00  0.00      CWA  H 0
ATOM   4794 H2   TIP3C 118      24.178  44.175   3.170  1.00  0.00      CWA  H 0
ATOM   4795 OH2  TIP3C 119      10.575  16.950  -1.120  1.00  0.00      CWA  O 0
ATOM   4796 H1   TIP3C 119      10.762  16.384  -0.371  1.00  0.00      CWA  H 0
ATOM   4797 H2   TIP3C 119      10.789  16.415  -1.885  1.00  0.00      CWA  H 0
ATOM   4798 OH2  TIP3C 120      16.209   9.939  35.688  1.00  0.00      CWA  O 0
ATOM   4799 H1   TIP3C 120      16.602  10.385  34.938  1.00  0.00      CWA  H 0
ATOM   4800 H2   TIP3C 120      15.652   9.263  35.301  1.00  0.00      CWA  H 0
ATOM   4801 OH2  TIP3C 121       6.721  22.488   2.770  1.00  0.00      CWA  O 0
ATOM   4802 H1   TIP3C 121       7.539  22.204   3.178  1.00  0.00      CWA  H 0
ATOM   4803 H2   TIP3C 121       6.763  22.139   1.880  1.00  0.00      CWA  H 0
ATOM   4804 OH2  TIP3C 122       4.221  26.457   4.416  1.00  0.00      CWA  O 0
ATOM   4805 H1   TIP3C 122       3.829  26.677   5.261  1.00  0.00      CWA  H 0
ATOM   4806 H2   TIP3C 122       3.984  25.541   4.273  1.00  0.00      CWA  H 0
ATOM   4807 OH2  TIP3C 123      16.823  17.069  32.732  1.00  0.00      CWA  O 0
ATOM   4808 H1   TIP3C 123      17.307  17.742  33.211  1.00  0.00      CWA  H 0
ATOM   4809 H2   TIP3C 123      17.213  16.243  33.019  1.00  0.00      CWA  H 0
ATOM   4810 OH2  TIP3C 124      21.194   5.989  29.665  1.00  0.00      CWA  O 0
ATOM   4811 H1   TIP3C 124      21.894   6.212  29.051  1.00  0.00      CWA  H 0
ATOM   4812 H2   TIP3C 124      20.656   5.353  29.194  1.00  0.00      CWA  H 0
ATOM   4813 OH2  TIP3C 125      15.191   2.085  30.261  1.00  0.00      CWA  O 0
ATOM   4814 H1   TIP3C 125      15.468   2.988  30.415  1.00  0.00      CWA  H 0
ATOM   4815 H2   TIP3C 125      15.988   1.634  29.983  1.00  0.00      CWA  H 0
ATOM   4816 OH2  TIP3C 126      28.032  42.936  11.240  1.00  0.00      CWA  O 0
ATOM   4817 H1   TIP3C 126      28.709  42.943  11.916  1.00  0.00      CWA  H 0
ATOM   4818 H2   TIP3C 126      27.267  43.327  11.662  1.00  0.00      CWA  H 0
ATOM   4819 OH2  TIP3C 127       7.421  29.229  -1.067  1.00  0.00      CWA  O 0
ATOM   4820 H1   TIP3C 127       8.133  28.593  -0.995  1.00  0.00      CWA  H 0
ATOM   4821 H2   TIP3C 127       7.858  30.080  -1.058  1.00  0.00      CWA  H 0
ATOM   4822 OH2  TIP3C 128      28.611  41.387   5.803  1.00  0.00      CWA  O 0
ATOM   4823 H1   TIP3C 128      27.831  41.073   5.345  1.00  0.00      CWA  H 0
ATOM   4824 H2   TIP3C 128      28.270  41.936   6.509  1.00  0.00      CWA  H 0
ATOM   4825 OH2  TIP3C 129      25.524  44.602   8.956  1.00  0.00      CWA  O 0
ATOM   4826 H1   TIP3C 129      24.904  45.040   9.540  1.00  0.00      CWA  H 0
ATOM   4827 H2   TIP3C 129      26.198  44.253   9.540  1.00  0.00      CWA  H 0
ATOM   4828 OH2  TIP3C 130      25.629  38.976  -0.253  1.00  0.00      CWA  O 0
ATOM   4829 H1   TIP3C 130      24.832  38.471  -0.091  1.00  0.00      CWA  H 0
ATOM   4830 H2   TIP3C 130      26.194  38.381  -0.747  1.00  0.00      CWA  H 0
ATOM   4831 OH2  TIP3C 131       8.640  26.831  -0.804  1.00  0.00      CWA  O 0
ATOM   4832 H1   TIP3C 131       8.036  26.615  -1.514  1.00  0.00      CWA  H 0
ATOM   4833 H2   TIP3C 131       8.155  26.624  -0.005  1.00  0.00      CWA  H 0
ATOM   4834 OH2  TIP3C 132      30.574  29.632  -1.521  1.00  0.00      CWA  O 0
ATOM   4835 H1   TIP3C 132      30.624  29.816  -0.583  1.00  0.00      CWA  H 0
ATOM   4836 H2   TIP3C 132      30.180  30.419  -1.899  1.00  0.00      CWA  H 0
ATOM   4837 OH2  TIP3C 133      24.161  16.993   2.666  1.00  0.00      CWA  O 0
ATOM   4838 H1   TIP3C 133      23.984  17.134   3.596  1.00  0.00      CWA  H 0
ATOM   4839 H2   TIP3C 133      24.752  17.706   2.424  1.00  0.00      CWA  H 0
ATOM   4840 OH2  TIP3C 134       8.319  36.698   4.378  1.00  0.00      CWA  O 0
ATOM   4841 H1   TIP3C 134       7.718  37.350   4.738  1.00  0.00      CWA  H 0
ATOM   4842 H2   TIP3C 134       8.251  35.953   4.976  1.00  0.00      CWA  H 0
ATOM   4843 OH2  TIP3C 135      25.561  23.941   1.606  1.00  0.00      CWA  O 0
ATOM   4844 H1   TIP3C 135      25.809  23.585   0.753  1.00  0.00      CWA  H 0
ATOM   4845 H2   TIP3C 135      25.277  24.836   1.419  1.00  0.00      CWA  H 0
ATOM   4846 OH2  TIP3C 136      17.584  28.530  26.780  1.00  0.00      CWA  O 0
ATOM   4847 H1   TIP3C 136      18.409  28.046  26.813  1.00  0.00      CWA  H 0
ATOM   4848 H2   TIP3C 136      17.810  29.361  26.363  1.00  0.00      CWA  H 0
ATOM   4849 OH2  TIP3C 137      17.239  24.790  -6.334  1.00  0.00      CWA  O 0
ATOM   4850 H1   TIP3C 137      17.537  23.882  -6.388  1.00  0.00      CWA  H 0
ATOM   4851 H2   TIP3C 137      17.478  25.171  -7.179  1.00  0.00      CWA  H 0
ATOM   4852 OH2  TIP3C 138       9.549  46.102  19.397  1.00  0.00      CWA  O 0
ATOM   4853 H1   TIP3C 138      10.504  46.057  19.352  1.00  0.00      CWA  H 0
ATOM   4854 H2   TIP3C 138       9.265  45.188  19.391  1.00  0.00      CWA  H 0
ATOM   4855 OH2  TIP3C 139       6.079  33.417   4.479  1.00  0.00      CWA  O 0
ATOM   4856 H1   TIP3C 139       6.378  34.023   5.157  1.00  0.00      CWA  H 0
ATOM   4857 H2   TIP3C 139       6.582  33.659   3.702  1.00  0.00      CWA  H 0
ATOM   4858 OH2  TIP3C 140      12.416  25.532  -6.109  1.00  0.00      CWA  O 0
ATOM   4859 H1   TIP3C 140      11.701  25.613  -5.477  1.00  0.00      CWA  H 0
ATOM   4860 H2   TIP3C 140      13.208  25.496  -5.572  1.00  0.00      CWA  H 0
ATOM   4861 OH2  TIP3C 141      18.271  24.617  -9.878  1.00  0.00      CWA  O 0
ATOM   4862 H1   TIP3C 141      18.271  23.870  -9.280  1.00  0.00      CWA  H 0
ATOM   4863 H2   TIP3C 141      18.891  24.374 -10.566  1.00  0.00      CWA  H 0
ATOM   4864 OH2  TIP3C 142      15.192  21.325 -10.712  1.00  0.00      CWA  O 0
ATOM   4865 H1   TIP3C 142      15.927  20.936 -10.237  1.00  0.00      CWA  H 0
ATOM   4866 H2   TIP3C 142      15.357  21.106 -11.629  1.00  0.00      CWA  H 0
ATOM   4867 OH2  TIP3C 143      17.857  37.440  -6.739  1.00  0.00      CWA  O 0
ATOM   4868 H1   TIP3C 143      17.134  37.116  -6.202  1.00  0.00      CWA  H 0
ATOM   4869 H2   TIP3C 143      17.724  38.387  -6.775  1.00  0.00      CWA  H 0
ATOM   4870 OH2  TIP3C 144       7.927  34.895   2.440  1.00  0.00      CWA  O 0
ATOM   4871 H1   TIP3C 144       8.121  35.622   3.032  1.00  0.00      CWA  H 0
ATOM   4872 H2   TIP3C 144       8.550  34.999   1.721  1.00  0.00      CWA  H 0
ATOM   4873 OH2  TIP3C 145      15.780  32.793  23.889  1.00  0.00      CWA  O 0
ATOM   4874 H1   TIP3C 145      15.897  32.554  22.970  1.00  0.00      CWA  H 0
ATOM   4875 H2   TIP3C 145      14.878  32.542  24.089  1.00  0.00      CWA  H 0
ATOM   4876 OH2  TIP3C   1      17.714   3.028  18.635  1.00  0.00      CWB  O 0
ATOM   4877 H1   TIP3C   1      16.986   3.527  19.005  1.00  0.00      CWB  H 0
ATOM   4878 H2   TIP3C   1      17.408   2.765  17.767  1.00  0.00      CWB  H 0
ATOM   4879 OH2  TIP3C   2       6.702   5.037   2.029  1.00  0.00      CWB  O 0
ATOM   4880 H1   TIP3C   2       7.364   5.711   1.875  1.00  0.00      CWB  H 0
ATOM   4881 H2   TIP3C   2       6.617   4.997   2.982  1.00  0.00      CWB  H 0
ATOM   4882 OH2  TIP3C   3       2.107  12.755  22.420  1.00  0.00      CWB  O 0
ATOM   4883 H1   TIP3C   3       1.903  13.105  21.553  1.00  0.00      CWB  H 0
ATOM   4884 H2   TIP3C   3       1.568  13.271  23.020  1.00  0.00      CWB  H 0
ATOM   4885 OH2  TIP3C   4       0.825  -0.791  24.277  1.00  0.00      CWB  O 0
ATOM   4886 H1   TIP3C   4       1.416  -0.625  23.542  1.00  0.00      CWB  H 0
ATOM   4887 H2   TIP3C   4       0.653   0.075  24.647  1.00  0.00      CWB  H 0
ATOM   4888 OH2  TIP3C   5      23.457   6.678  -0.906  1.00  0.00      CWB  O 0
ATOM   4889 H1   TIP3C   5      23.405   6.037  -0.197  1.00  0.00      CWB  H 0
ATOM   4890 H2   TIP3C   5      22.600   7.104  -0.908  1.00  0.00      CWB  H 0
ATOM   4891 OH2  TIP3C   6      12.524   1.747  -0.429  1.00  0.00      CWB  O 0
ATOM   4892 H1   TIP3C   6      12.160   1.620   0.447  1.00  0.00      CWB  H 0
ATOM   4893 H2   TIP3C   6      11.759   1.877  -0.990  1.00  0.00      CWB  H 0
ATOM   4894 OH2  TIP3C   7       5.862  16.009   4.797  1.00  0.00      CWB  O 0
ATOM   4895 H1   TIP3C   7       6.760  15.728   4.973  1.00  0.00      CWB  H 0
ATOM   4896 H2   TIP3C   7       5.601  15.507   4.025  1.00  0.00      CWB  H 0
ATOM   4897 OH2  TIP3C   8      15.937 -13.717   7.078  1.00  0.00      CWB  O 0
ATOM   4898 H1   TIP3C   8      15.397 -13.047   7.496  1.00  0.00      CWB  H 0
ATOM   4899 H2   TIP3C   8      16.137 -14.337   7.780  1.00  0.00      CWB  H 0
ATOM   4900 OH2  TIP3C   9      11.973 -13.002   6.680  1.00  0.00      CWB  O 0
ATOM   4901 H1   TIP3C   9      12.700 -12.556   7.114  1.00  0.00      CWB  H 0
ATOM   4902 H2   TIP3C   9      12.204 -13.930   6.718  1.00  0.00      CWB  H 0
ATOM   4903 OH2  TIP3C  10       8.083  12.289  -1.176  1.00  0.00      CWB  O 0
ATOM   4904 H1   TIP3C  10       8.860  12.723  -0.824  1.00  0.00      CWB  H 0
ATOM   4905 H2   TIP3C  10       8.421  11.503  -1.605  1.00  0.00      CWB  H 0
ATOM   4906 OH2  TIP3C  11       5.424  -8.613  22.619  1.00  0.00      CWB  O 0
ATOM   4907 H1   TIP3C  11       4.666  -8.994  22.176  1.00  0.00      CWB  H 0
ATOM   4908 H2   TIP3C  11       6.110  -9.275  22.534  1.00  0.00      CWB  H 0
ATOM   4909 OH2  TIP3C  12       1.983  -3.801   8.363  1.00  0.00      CWB  O 0
ATOM   4910 H1   TIP3C  12       1.300  -4.217   8.889  1.00  0.00      CWB  H 0
ATOM   4911 H2   TIP3C  12       1.912  -2.869   8.571  1.00  0.00      CWB  H 0
ATOM   4912 OH2  TIP3C  13      18.303   4.804   4.767  1.00  0.00      CWB  O 0
ATOM   4913 H1   TIP3C  13      18.408   4.496   3.867  1.00  0.00      CWB  H 0
ATOM   4914 H2   TIP3C  13      19.054   4.438   5.234  1.00  0.00      CWB  H 0
ATOM   4915 OH2  TIP3C  14       8.367   7.316  26.472  1.00  0.00      CWB  O 0
ATOM   4916 H1   TIP3C  14       8.554   6.769  25.709  1.00  0.00      CWB  H 0
ATOM   4917 H2   TIP3C  14       9.073   7.962  26.483  1.00  0.00      CWB  H 0
ATOM   4918 OH2  TIP3C  15      27.085   2.862   9.782  1.00  0.00      CWB  O 0
ATOM   4919 H1   TIP3C  15      26.146   3.046   9.748  1.00  0.00      CWB  H 0
ATOM   4920 H2   TIP3C  15      27.254   2.331   9.003  1.00  0.00      CWB  H 0
ATOM   4921 OH2  TIP3C  16       4.671   6.471  23.294  1.00  0.00      CWB  O 0
ATOM   4922 H1   TIP3C  16       5.038   5.699  23.725  1.00  0.00      CWB  H 0
ATOM   4923 H2   TIP3C  16       5.309   7.165  23.461  1.00  0.00      CWB  H 0
[truncated: 30,133 more chars]
