# Supplementary material for: Double crossed? Structural and computational studies of an unusually crosslinked haem in Methylococcus capsulatus cytochrome P460
Source: Chem Sci. 2025 Aug 8;16(35):16266–83. doi: 10.1039/d5sc04213e (PMC12352625; doi:10.1039/d5sc04213e)
Supplement: SC-016-D5SC04213E-s002 [file SC-016-D5SC04213E-s002.zip › qmmm_opt_structures/chain-b/Ferric-DC_B.pdb]

TITLE    1 title                                                                                                                           
REMARK   1 Generated by Py-ChemShell according to PDB v3.3
REMARK   2 Fri Mar  8 03:42:51 2024
REMARK   3  Column      Abbreviation     Entry
REMARK   3  1 -  6                       Record name
REMARK   3  7 - 11      I                Atom serial number
REMARK   3 12 - 12
REMARK   3 13 - 16      N                Atom name
REMARK   3 17 - 17      L                Location indicator
REMARK   3 18 - 20      RS               Residue name
REMARK   3 21 - 21
REMARK   3 22 - 22      C                Chain ID
REMARK   3 23 - 26      CH               Residue sequence number
REMARK   3 27 - 27      IN               Insertion
REMARK   3 28 - 30
REMARK   3 31 - 38      X                X coorindate (Angstrom)
REMARK   3 39 - 46      Y                Y coorindate (Angstrom)
REMARK   3 47 - 54      Z                Z coorindate (Angstrom)
REMARK   3 55 - 60      O                Occupancy
REMARK   3 61 - 66      B                Temperature factor
REMARK   3 77 - 78      E                Element symbol
REMARK   3I    N   LRS  CCH  IN  X       Y       Z       O     B               E  0
ATOM      1 N    PRO P   1       0.722  35.160  15.483  1.00  0.00      PA   N 0
ATOM      2 HN1  PRO P   1       0.327  35.634  14.689  1.00  0.00      PA   H 0
ATOM      3 HN2  PRO P   1      -0.019  34.658  15.942  1.00  0.00      PA   H 0
ATOM      4 CD   PRO P   1       1.765  34.231  15.022  1.00  0.00      PA   C 0
ATOM      5 HD1  PRO P   1       1.562  33.213  15.418  1.00  0.00      PA   H 0
ATOM      6 HD2  PRO P   1       1.799  34.188  13.912  1.00  0.00      PA   H 0
ATOM      7 CA   PRO P   1       1.326  36.168  16.380  1.00  0.00      PA   C 0
ATOM      8 HA   PRO P   1       0.600  36.369  17.154  1.00  0.00      PA   H 0
ATOM      9 CB   PRO P   1       2.631  35.534  16.825  1.00  0.00      PA   C 0
ATOM     10 HB1  PRO P   1       2.441  34.833  17.666  1.00  0.00      PA   H 0
ATOM     11 HB2  PRO P   1       3.418  36.242  17.162  1.00  0.00      PA   H 0
ATOM     12 CG   PRO P   1       3.051  34.779  15.602  1.00  0.00      PA   C 0
ATOM     13 HG1  PRO P   1       3.784  33.988  15.870  1.00  0.00      PA   H 0
ATOM     14 HG2  PRO P   1       3.543  35.457  14.872  1.00  0.00      PA   H 0
ATOM     15 C    PRO P   1       1.658  37.490  15.687  1.00  0.00      PA   C 0
ATOM     16 O    PRO P   1       1.507  37.616  14.477  1.00  0.00      PA   O 0
ATOM     17 N    ALA P   2       2.166  38.460  16.448  1.00  0.00      PA   N 0
ATOM     18 HN   ALA P   2       2.376  38.355  17.417  1.00  0.00      PA   H 0
ATOM     19 CA   ALA P   2       2.526  39.726  15.847  1.00  0.00      PA   C 0
ATOM     20 HA   ALA P   2       1.696  40.092  15.261  1.00  0.00      PA   H 0
ATOM     21 CB   ALA P   2       2.837  40.725  16.929  1.00  0.00      PA   C 0
ATOM     22 HB1  ALA P   2       3.662  40.363  17.579  1.00  0.00      PA   H 0
ATOM     23 HB2  ALA P   2       3.136  41.708  16.506  1.00  0.00      PA   H 0
ATOM     24 HB3  ALA P   2       1.947  40.889  17.573  1.00  0.00      PA   H 0
ATOM     25 C    ALA P   2       3.711  39.550  14.917  1.00  0.00      PA   C 0
ATOM     26 O    ALA P   2       4.511  38.647  15.109  1.00  0.00      PA   O 0
ATOM     27 N    ALA P   3       3.817  40.433  13.921  1.00  0.00      PA   N 0
ATOM     28 HN   ALA P   3       3.137  41.154  13.816  1.00  0.00      PA   H 0
ATOM     29 CA   ALA P   3       4.970  40.491  13.038  1.00  0.00      PA   C 0
ATOM     30 HA   ALA P   3       5.160  39.493  12.671  1.00  0.00      PA   H 0
ATOM     31 CB   ALA P   3       4.731  41.402  11.867  1.00  0.00      PA   C 0
ATOM     32 HB1  ALA P   3       4.567  42.450  12.199  1.00  0.00      PA   H 0
ATOM     33 HB2  ALA P   3       5.587  41.395  11.159  1.00  0.00      PA   H 0
ATOM     34 HB3  ALA P   3       3.827  41.078  11.308  1.00  0.00      PA   H 0
ATOM     35 C    ALA P   3       6.215  40.949  13.787  1.00  0.00      PA   C 0
ATOM     36 O    ALA P   3       6.167  41.611  14.835  1.00  0.00      PA   O 0
ATOM     37 N    ALA P   4       7.343  40.526  13.242  1.00  0.00      PA   N 0
ATOM     38 HN   ALA P   4       7.357  39.977  12.410  1.00  0.00      PA   H 0
ATOM     39 CA   ALA P   4       8.618  41.006  13.716  1.00  0.00      PA   C 0
ATOM     40 HA   ALA P   4       8.652  40.796  14.775  1.00  0.00      PA   H 0
ATOM     41 CB   ALA P   4       9.733  40.283  13.019  1.00  0.00      PA   C 0
ATOM     42 HB1  ALA P   4       9.678  40.427  11.919  1.00  0.00      PA   H 0
ATOM     43 HB2  ALA P   4      10.740  40.610  13.357  1.00  0.00      PA   H 0
ATOM     44 HB3  ALA P   4       9.654  39.192  13.214  1.00  0.00      PA   H 0
ATOM     45 C    ALA P   4       8.718  42.507  13.479  1.00  0.00      PA   C 0
ATOM     46 O    ALA P   4       8.039  43.059  12.609  1.00  0.00      PA   O 0
ATOM     47 N    PRO P   5       9.629  43.185  14.170  1.00  0.00      PA   N 0
ATOM     48 CD   PRO P   5      10.400  42.684  15.315  1.00  0.00      PA   C 0
ATOM     49 HD1  PRO P   5       9.818  41.991  15.959  1.00  0.00      PA   H 0
ATOM     50 HD2  PRO P   5      11.319  42.182  14.944  1.00  0.00      PA   H 0
ATOM     51 CA   PRO P   5       9.751  44.636  14.019  1.00  0.00      PA   C 0
ATOM     52 HA   PRO P   5       8.779  45.058  14.227  1.00  0.00      PA   H 0
ATOM     53 CB   PRO P   5      10.782  45.036  15.088  1.00  0.00      PA   C 0
ATOM     54 HB1  PRO P   5      10.548  46.028  15.531  1.00  0.00      PA   H 0
ATOM     55 HB2  PRO P   5      11.803  45.082  14.651  1.00  0.00      PA   H 0
ATOM     56 CG   PRO P   5      10.753  43.931  16.093  1.00  0.00      PA   C 0
ATOM     57 HG1  PRO P   5       9.947  44.130  16.831  1.00  0.00      PA   H 0
ATOM     58 HG2  PRO P   5      11.711  43.826  16.646  1.00  0.00      PA   H 0
ATOM     59 C    PRO P   5      10.158  45.165  12.644  1.00  0.00      PA   C 0
ATOM     60 O    PRO P   5      10.009  46.350  12.348  1.00  0.00      PA   O 0
ATOM     61 N    ASN P   6      10.711  44.278  11.816  1.00  0.00      PA   N 0
ATOM     62 HN   ASN P   6      10.842  43.327  12.084  1.00  0.00      PA   H 0
ATOM     63 CA   ASN P   6      11.069  44.595  10.453  1.00  0.00      PA   C 0
ATOM     64 HA   ASN P   6      11.192  45.664  10.358  1.00  0.00      PA   H 0
ATOM     65 CB   ASN P   6      12.405  43.982  10.072  1.00  0.00      PA   C 0
ATOM     66 HB1  ASN P   6      13.184  44.371  10.762  1.00  0.00      PA   H 0
ATOM     67 HB2  ASN P   6      12.697  44.280   9.042  1.00  0.00      PA   H 0
ATOM     68 CG   ASN P   6      12.401  42.470  10.167  1.00  0.00      PA   C 0
ATOM     69 OD1  ASN P   6      11.406  41.883  10.534  1.00  0.00      PA   O 0
ATOM     70 ND2  ASN P   6      13.504  41.868   9.819  1.00  0.00      PA   N 0
ATOM     71 HD21 ASN P   6      13.583  40.884   9.980  1.00  0.00      PA   H 0
ATOM     72 HD22 ASN P   6      14.280  42.408   9.494  1.00  0.00      PA   H 0
ATOM     73 C    ASN P   6       9.980  44.228   9.461  1.00  0.00      PA   C 0
ATOM     74 O    ASN P   6      10.245  44.252   8.257  1.00  0.00      PA   O 0
ATOM     75 N    GLY P   7       8.796  43.833   9.960  1.00  0.00      PA   N 0
ATOM     76 HN   GLY P   7       8.673  43.750  10.946  1.00  0.00      PA   H 0
ATOM     77 CA   GLY P   7       7.643  43.559   9.109  1.00  0.00      PA   C 0
ATOM     78 HA1  GLY P   7       7.697  44.172   8.221  1.00  0.00      PA   H 0
ATOM     79 HA2  GLY P   7       6.765  43.785   9.696  1.00  0.00      PA   H 0
ATOM     80 C    GLY P   7       7.478  42.125   8.639  1.00  0.00      PA   C 0
ATOM     81 O    GLY P   7       6.499  41.846   7.932  1.00  0.00      PA   O 0
ATOM     82 N    ILE P   8       8.400  41.231   9.013  1.00  0.00      PA   N 0
ATOM     83 HN   ILE P   8       9.197  41.505   9.545  1.00  0.00      PA   H 0
ATOM     84 CA   ILE P   8       8.292  39.826   8.602  1.00  0.00      PA   C 0
ATOM     85 HA   ILE P   8       7.970  39.789   7.572  1.00  0.00      PA   H 0
ATOM     86 CB   ILE P   8       9.655  39.134   8.694  1.00  0.00      PA   C 0
ATOM     87 HB   ILE P   8      10.042  39.261   9.728  1.00  0.00      PA   H 0
ATOM     88 CG2  ILE P   8       9.529  37.630   8.414  1.00  0.00      PA   C 0
ATOM     89 HG21 ILE P   8      10.517  37.130   8.504  1.00  0.00      PA   H 0
ATOM     90 HG22 ILE P   8       8.854  37.124   9.137  1.00  0.00      PA   H 0
ATOM     91 HG23 ILE P   8       9.146  37.453   7.386  1.00  0.00      PA   H 0
ATOM     92 CG1  ILE P   8      10.655  39.785   7.743  1.00  0.00      PA   C 0
ATOM     93 HG11 ILE P   8      10.728  40.871   7.968  1.00  0.00      PA   H 0
ATOM     94 HG12 ILE P   8      10.248  39.693   6.713  1.00  0.00      PA   H 0
ATOM     95 CD   ILE P   8      12.051  39.220   7.778  1.00  0.00      PA   C 0
ATOM     96 HD1  ILE P   8      12.091  38.188   7.369  1.00  0.00      PA   H 0
ATOM     97 HD2  ILE P   8      12.735  39.854   7.174  1.00  0.00      PA   H 0
ATOM     98 HD3  ILE P   8      12.440  39.199   8.819  1.00  0.00      PA   H 0
ATOM     99 C    ILE P   8       7.231  39.139   9.456  1.00  0.00      PA   C 0
ATOM    100 O    ILE P   8       7.305  39.175  10.678  1.00  0.00      PA   O 0
ATOM    101 N    SER P   9       6.264  38.509   8.797  1.00  0.00      PA   N 0
ATOM    102 HN   SER P   9       6.296  38.485   7.801  1.00  0.00      PA   H 0
ATOM    103 CA   SER P   9       5.226  37.731   9.448  1.00  0.00      PA   C 0
ATOM    104 HA   SER P   9       5.030  38.147  10.425  1.00  0.00      PA   H 0
ATOM    105 CB   SER P   9       3.954  37.718   8.663  1.00  0.00      PA   C 0
ATOM    106 HB1  SER P   9       3.182  37.087   9.153  1.00  0.00      PA   H 0
ATOM    107 HB2  SER P   9       4.118  37.305   7.645  1.00  0.00      PA   H 0
ATOM    108 OG   SER P   9       3.446  39.021   8.555  1.00  0.00      PA   O 0
ATOM    109 HG1  SER P   9       4.174  39.582   8.279  1.00  0.00      PA   H 0
ATOM    110 C    SER P   9       5.715  36.300   9.648  1.00  0.00      PA   C 0
ATOM    111 O    SER P   9       6.508  35.795   8.869  1.00  0.00      PA   O 0
ATOM    112 N    LEU P  10       5.203  35.669  10.694  1.00  0.00      PA   N 0
ATOM    113 HN   LEU P  10       4.558  36.121  11.305  1.00  0.00      PA   H 0
ATOM    114 CA   LEU P  10       5.525  34.292  10.989  1.00  0.00      PA   C 0
ATOM    115 HA   LEU P  10       6.592  34.214  11.135  1.00  0.00      PA   H 0
ATOM    116 CB   LEU P  10       4.807  33.891  12.272  1.00  0.00      PA   C 0
ATOM    117 HB1  LEU P  10       3.716  34.053  12.142  1.00  0.00      PA   H 0
ATOM    118 HB2  LEU P  10       5.139  34.563  13.092  1.00  0.00      PA   H 0
ATOM    119 CG   LEU P  10       5.058  32.446  12.686  1.00  0.00      PA   C 0
ATOM    120 HG   LEU P  10       4.975  31.777  11.803  1.00  0.00      PA   H 0
ATOM    121 CD1  LEU P  10       6.449  32.289  13.271  1.00  0.00      PA   C 0
ATOM    122 HD11 LEU P  10       6.570  32.922  14.176  1.00  0.00      PA   H 0
ATOM    123 HD12 LEU P  10       6.636  31.234  13.563  1.00  0.00      PA   H 0
ATOM    124 HD13 LEU P  10       7.230  32.586  12.539  1.00  0.00      PA   H 0
ATOM    125 CD2  LEU P  10       4.036  31.937  13.685  1.00  0.00      PA   C 0
ATOM    126 HD21 LEU P  10       2.999  32.105  13.322  1.00  0.00      PA   H 0
ATOM    127 HD22 LEU P  10       4.188  30.844  13.816  1.00  0.00      PA   H 0
ATOM    128 HD23 LEU P  10       4.191  32.402  14.682  1.00  0.00      PA   H 0
ATOM    129 C    LEU P  10       5.046  33.447   9.822  1.00  0.00      PA   C 0
ATOM    130 O    LEU P  10       3.874  33.533   9.448  1.00  0.00      PA   O 0
ATOM    131 N    PRO P  11       5.917  32.626   9.210  1.00  0.00      PA   N 0
ATOM    132 CD   PRO P  11       7.385  32.664   9.279  1.00  0.00      PA   C 0
ATOM    133 HD1  PRO P  11       7.782  33.696   9.390  1.00  0.00      PA   H 0
ATOM    134 HD2  PRO P  11       7.701  32.045  10.145  1.00  0.00      PA   H 0
ATOM    135 CA   PRO P  11       5.445  31.748   8.169  1.00  0.00      PA   C 0
ATOM    136 HA   PRO P  11       4.935  32.337   7.421  1.00  0.00      PA   H 0
ATOM    137 CB   PRO P  11       6.724  31.120   7.601  1.00  0.00      PA   C 0
ATOM    138 HB1  PRO P  11       6.640  30.965   6.504  1.00  0.00      PA   H 0
ATOM    139 HB2  PRO P  11       6.923  30.132   8.069  1.00  0.00      PA   H 0
ATOM    140 CG   PRO P  11       7.829  32.038   7.962  1.00  0.00      PA   C 0
ATOM    141 HG1  PRO P  11       7.902  32.842   7.199  1.00  0.00      PA   H 0
ATOM    142 HG2  PRO P  11       8.818  31.536   8.029  1.00  0.00      PA   H 0
ATOM    143 C    PRO P  11       4.478  30.701   8.701  1.00  0.00      PA   C 0
ATOM    144 O    PRO P  11       4.799  29.946   9.586  1.00  0.00      PA   O 0
ATOM    145 N    ALA P  12       3.356  30.567   8.026  1.00  0.00      PA   N 0
ATOM    146 HN   ALA P  12       3.154  31.147   7.241  1.00  0.00      PA   H 0
ATOM    147 CA   ALA P  12       2.348  29.616   8.423  1.00  0.00      PA   C 0
ATOM    148 HA   ALA P  12       2.182  29.699   9.487  1.00  0.00      PA   H 0
ATOM    149 CB   ALA P  12       1.053  29.915   7.701  1.00  0.00      PA   C 0
ATOM    150 HB1  ALA P  12       0.249  29.210   8.004  1.00  0.00      PA   H 0
ATOM    151 HB2  ALA P  12       0.711  30.946   7.936  1.00  0.00      PA   H 0
ATOM    152 HB3  ALA P  12       1.184  29.842   6.600  1.00  0.00      PA   H 0
ATOM    153 C    ALA P  12       2.857  28.210   8.114  1.00  0.00      PA   C 0
ATOM    154 O    ALA P  12       3.498  27.976   7.088  1.00  0.00      PA   O 0
ATOM    155 N    GLY P  13       2.615  27.279   9.027  1.00  0.00      PA   N 0
ATOM    156 HN   GLY P  13       2.182  27.504   9.896  1.00  0.00      PA   H 0
ATOM    157 CA   GLY P  13       2.855  25.880   8.688  1.00  0.00      PA   C 0
ATOM    158 HA1  GLY P  13       2.518  25.681   7.682  1.00  0.00      PA   H 0
ATOM    159 HA2  GLY P  13       2.315  25.285   9.409  1.00  0.00      PA   H 0
ATOM    160 C    GLY P  13       4.310  25.423   8.773  1.00  0.00      PA   C 0
ATOM    161 O    GLY P  13       4.619  24.353   8.281  1.00  0.00      PA   O 0
ATOM    162 N    TYR P  14       5.184  26.215   9.402  1.00  0.00      PA   N 0
ATOM    163 HN   TYR P  14       4.905  27.102   9.762  1.00  0.00      PA   H 0
ATOM    164 CA   TYR P  14       6.586  25.851   9.489  1.00  0.00      PA   C 0
ATOM    165 HA   TYR P  14       6.951  25.714   8.482  1.00  0.00      PA   H 0
ATOM    166 CB   TYR P  14       7.419  26.939  10.167  1.00  0.00      PA   C 0
ATOM    167 HB1  TYR P  14       7.247  27.907   9.650  1.00  0.00      PA   H 0
ATOM    168 HB2  TYR P  14       8.500  26.707  10.061  1.00  0.00      PA   H 0
ATOM    169 CG   TYR P  14       7.111  27.122  11.615  1.00  0.00      PA   C 0
ATOM    170 CD1  TYR P  14       6.009  27.846  12.021  1.00  0.00      PA   C 0
ATOM    171 HD1  TYR P  14       5.427  28.349  11.263  1.00  0.00      PA   H 0
ATOM    172 CE1  TYR P  14       5.714  27.979  13.364  1.00  0.00      PA   C 0
ATOM    173 HE1  TYR P  14       4.880  28.588  13.679  1.00  0.00      PA   H 0
ATOM    174 CZ   TYR P  14       6.500  27.360  14.322  1.00  0.00      PA   C 0
ATOM    175 OH   TYR P  14       6.199  27.464  15.665  1.00  0.00      PA   O 0
ATOM    176 HH   TYR P  14       6.481  28.334  15.956  1.00  0.00      PA   H 0
ATOM    177 CD2  TYR P  14       7.875  26.483  12.591  1.00  0.00      PA   C 0
ATOM    178 HD2  TYR P  14       8.714  25.876  12.285  1.00  0.00      PA   H 0
ATOM    179 CE2  TYR P  14       7.573  26.586  13.934  1.00  0.00      PA   C 0
ATOM    180 HE2  TYR P  14       8.150  26.059  14.679  1.00  0.00      PA   H 0
ATOM    181 C    TYR P  14       6.769  24.517  10.210  1.00  0.00      PA   C 0
ATOM    182 O    TYR P  14       7.713  23.816   9.894  1.00  0.00      PA   O 0
ATOM    183 N    LYS P  15       5.891  24.157  11.156  1.00  0.00      PA   N 0
ATOM    184 HN   LYS P  15       5.148  24.763  11.430  1.00  0.00      PA   H 0
ATOM    185 CA   LYS P  15       6.079  22.929  11.916  1.00  0.00      PA   C 0
ATOM    186 HA   LYS P  15       7.087  22.935  12.304  1.00  0.00      PA   H 0
ATOM    187 CB   LYS P  15       5.120  22.802  13.098  1.00  0.00      PA   C 0
ATOM    188 HB1  LYS P  15       5.243  23.717  13.716  1.00  0.00      PA   H 0
ATOM    189 HB2  LYS P  15       5.450  21.947  13.725  1.00  0.00      PA   H 0
ATOM    190 CG   LYS P  15       3.660  22.603  12.751  1.00  0.00      PA   C 0
ATOM    191 HG1  LYS P  15       3.539  21.753  12.046  1.00  0.00      PA   H 0
ATOM    192 HG2  LYS P  15       3.275  23.496  12.215  1.00  0.00      PA   H 0
ATOM    193 CD   LYS P  15       2.759  22.304  13.951  1.00  0.00      PA   C 0
ATOM    194 HD1  LYS P  15       3.025  21.290  14.318  1.00  0.00      PA   H 0
ATOM    195 HD2  LYS P  15       1.710  22.261  13.588  1.00  0.00      PA   H 0
ATOM    196 CE   LYS P  15       2.895  23.284  15.083  1.00  0.00      PA   C 0
ATOM    197 HE1  LYS P  15       2.610  24.307  14.755  1.00  0.00      PA   H 0
ATOM    198 HE2  LYS P  15       3.925  23.305  15.498  1.00  0.00      PA   H 0
ATOM    199 NZ   LYS P  15       1.987  22.894  16.186  1.00  0.00      PA   N 0
ATOM    200 HZ1  LYS P  15       2.317  22.019  16.642  1.00  0.00      PA   H 0
ATOM    201 HZ2  LYS P  15       2.058  23.664  16.882  1.00  0.00      PA   H 0
ATOM    202 HZ3  LYS P  15       0.995  22.818  15.883  1.00  0.00      PA   H 0
ATOM    203 C    LYS P  15       5.962  21.702  11.012  1.00  0.00      PA   C 0
ATOM    204 O    LYS P  15       6.390  20.623  11.420  1.00  0.00      PA   O 0
ATOM    205 N    ASP P  16       5.456  21.872   9.793  1.00  0.00      PA   N 0
ATOM    206 HN   ASP P  16       5.132  22.765   9.491  1.00  0.00      PA   H 0
ATOM    207 CA   ASP P  16       5.265  20.770   8.876  1.00  0.00      PA   C 0
ATOM    208 HA   ASP P  16       5.358  19.830   9.400  1.00  0.00      PA   H 0
ATOM    209 CB   ASP P  16       3.870  20.814   8.248  1.00  0.00      PA   C 0
ATOM    210 HB1  ASP P  16       3.768  20.101   7.402  1.00  0.00      PA   H 0
ATOM    211 HB2  ASP P  16       3.690  21.832   7.842  1.00  0.00      PA   H 0
ATOM    212 CG   ASP P  16       2.757  20.500   9.207  1.00  0.00      PA   C 0
ATOM    213 OD1  ASP P  16       3.038  19.830  10.183  1.00  0.00      PA   O 0
ATOM    214 OD2  ASP P  16       1.628  20.977   8.963  1.00  0.00      PA   O 0
ATOM    215 C    ASP P  16       6.342  20.721   7.802  1.00  0.00      PA   C 0
ATOM    216 O    ASP P  16       6.235  19.928   6.859  1.00  0.00      PA   O 0
ATOM    217 N    TRP P  17       7.344  21.575   7.897  1.00  0.00      PA   N 0
ATOM    218 HN   TRP P  17       7.384  22.245   8.634  1.00  0.00      PA   H 0
ATOM    219 CA   TRP P  17       8.389  21.634   6.921  1.00  0.00      PA   C 0
ATOM    220 HA   TRP P  17       7.963  21.544   5.933  1.00  0.00      PA   H 0
ATOM    221 CB   TRP P  17       9.145  22.963   7.023  1.00  0.00      PA   C 0
ATOM    222 HB1  TRP P  17      10.129  22.910   6.510  1.00  0.00      PA   H 0
ATOM    223 HB2  TRP P  17       9.380  23.144   8.094  1.00  0.00      PA   H 0
ATOM    224 CG   TRP P  17       8.376  24.135   6.515  1.00  0.00      PA   C 0
ATOM    225 CD1  TRP P  17       7.185  24.163   5.883  1.00  0.00      PA   C 0
ATOM    226 HD1  TRP P  17       6.590  23.296   5.639  1.00  0.00      PA   H 0
ATOM    227 NE1  TRP P  17       6.815  25.456   5.587  1.00  0.00      PA   N 0
ATOM    228 HE1  TRP P  17       6.022  25.758   5.105  1.00  0.00      PA   H 0
ATOM    229 CE2  TRP P  17       7.793  26.293   6.017  1.00  0.00      PA   C 0
ATOM    230 CD2  TRP P  17       8.790  25.510   6.622  1.00  0.00      PA   C 0
ATOM    231 CE3  TRP P  17       9.911  26.124   7.182  1.00  0.00      PA   C 0
ATOM    232 HE3  TRP P  17      10.693  25.535   7.638  1.00  0.00      PA   H 0
ATOM    233 CZ3  TRP P  17       9.994  27.478   7.122  1.00  0.00      PA   C 0
ATOM    234 HZ3  TRP P  17      10.861  27.973   7.533  1.00  0.00      PA   H 0
ATOM    235 CZ2  TRP P  17       7.863  27.691   5.999  1.00  0.00      PA   C 0
ATOM    236 HZ2  TRP P  17       7.088  28.295   5.551  1.00  0.00      PA   H 0
ATOM    237 CH2  TRP P  17       8.998  28.238   6.534  1.00  0.00      PA   C 0
ATOM    238 HH2  TRP P  17       9.111  29.312   6.512  1.00  0.00      PA   H 0
ATOM    239 C    TRP P  17       9.362  20.460   7.066  1.00  0.00      PA   C 0
ATOM    240 O    TRP P  17       9.526  19.856   8.113  1.00  0.00      PA   O 0
ATOM    241 N    LYS P  18      10.056  20.206   5.967  1.00  0.00      PA   N 0
ATOM    242 HN   LYS P  18       9.930  20.747   5.139  1.00  0.00      PA   H 0
ATOM    243 CA   LYS P  18      11.012  19.118   5.915  1.00  0.00      PA   C 0
ATOM    244 HA   LYS P  18      10.625  18.271   6.463  1.00  0.00      PA   H 0
ATOM    245 CB   LYS P  18      11.207  18.704   4.469  1.00  0.00      PA   C 0
ATOM    246 HB1  LYS P  18      12.049  17.986   4.367  1.00  0.00      PA   H 0
ATOM    247 HB2  LYS P  18      11.447  19.600   3.857  1.00  0.00      PA   H 0
ATOM    248 CG   LYS P  18       9.952  18.052   3.903  1.00  0.00      PA   C 0
ATOM    249 HG1  LYS P  18       9.096  18.731   4.104  1.00  0.00      PA   H 0
ATOM    250 HG2  LYS P  18       9.749  17.108   4.452  1.00  0.00      PA   H 0
ATOM    251 CD   LYS P  18      10.036  17.792   2.433  1.00  0.00      PA   C 0
ATOM    252 HD1  LYS P  18      10.757  16.966   2.254  1.00  0.00      PA   H 0
ATOM    253 HD2  LYS P  18      10.442  18.681   1.905  1.00  0.00      PA   H 0
ATOM    254 CE   LYS P  18       8.688  17.441   1.844  1.00  0.00      PA   C 0
ATOM    255 HE1  LYS P  18       8.218  16.609   2.411  1.00  0.00      PA   H 0
ATOM    256 HE2  LYS P  18       8.818  17.111   0.791  1.00  0.00      PA   H 0
ATOM    257 NZ   LYS P  18       7.729  18.574   1.829  1.00  0.00      PA   N 0
ATOM    258 HZ1  LYS P  18       7.377  18.793   2.783  1.00  0.00      PA   H 0
ATOM    259 HZ2  LYS P  18       8.184  19.431   1.453  1.00  0.00      PA   H 0
ATOM    260 HZ3  LYS P  18       6.916  18.371   1.213  1.00  0.00      PA   H 0
ATOM    261 C    LYS P  18      12.325  19.509   6.562  1.00  0.00      PA   C 0
ATOM    262 O    LYS P  18      12.691  20.698   6.635  1.00  0.00      PA   O 0
ATOM    263 N    MET P  19      13.044  18.508   7.042  1.00  0.00      PA   N 0
ATOM    264 HN   MET P  19      12.732  17.565   6.960  1.00  0.00      PA   H 0
ATOM    265 CA   MET P  19      14.240  18.753   7.803  1.00  0.00      PA   C 0
ATOM    266 HA   MET P  19      14.128  19.676   8.352  1.00  0.00      PA   H 0
ATOM    267 CB   MET P  19      14.432  17.644   8.833  1.00  0.00      PA   C 0
ATOM    268 HB1  MET P  19      14.323  16.688   8.278  1.00  0.00      PA   H 0
ATOM    269 HB2  MET P  19      13.584  17.697   9.549  1.00  0.00      PA   H 0
ATOM    270 CG   MET P  19      15.757  17.739   9.536  1.00  0.00      PA   C 0
ATOM    271 HG1  MET P  19      15.835  18.695  10.096  1.00  0.00      PA   H 0
ATOM    272 HG2  MET P  19      16.620  17.691   8.838  1.00  0.00      PA   H 0
ATOM    273 SD   MET P  19      15.949  16.381  10.639  1.00  0.00      PA   S 0
ATOM    274 CE   MET P  19      16.021  15.055   9.435  1.00  0.00      PA   C 0
ATOM    275 HE1  MET P  19      16.351  14.112   9.920  1.00  0.00      PA   H 0
ATOM    276 HE2  MET P  19      15.028  14.856   8.978  1.00  0.00      PA   H 0
ATOM    277 HE3  MET P  19      16.742  15.288   8.623  1.00  0.00      PA   H 0
ATOM    278 C    MET P  19      15.481  18.907   6.925  1.00  0.00      PA   C 0
ATOM    279 O    MET P  19      15.762  18.122   6.006  1.00  0.00      PA   O 0
ATOM    280 N    ILE P  20      16.268  19.912   7.308  1.00  0.00      PA   N 0
ATOM    281 HN   ILE P  20      15.994  20.505   8.061  1.00  0.00      PA   H 0
ATOM    282 CA   ILE P  20      17.567  20.202   6.751  1.00  0.00      PA   C 0
ATOM    283 HA   ILE P  20      17.687  19.673   5.817  1.00  0.00      PA   H 0
ATOM    284 CB   ILE P  20      17.691  21.712   6.434  1.00  0.00      PA   C 0
ATOM    285 HB   ILE P  20      17.340  22.294   7.313  1.00  0.00      PA   H 0
ATOM    286 CG2  ILE P  20      19.140  22.099   6.145  1.00  0.00      PA   C 0
ATOM    287 HG21 ILE P  20      19.216  23.177   5.886  1.00  0.00      PA   H 0
ATOM    288 HG22 ILE P  20      19.797  21.942   7.027  1.00  0.00      PA   H 0
ATOM    289 HG23 ILE P  20      19.542  21.511   5.292  1.00  0.00      PA   H 0
ATOM    290 CG1  ILE P  20      16.766  22.014   5.241  1.00  0.00      PA   C 0
ATOM    291 HG11 ILE P  20      15.739  21.666   5.485  1.00  0.00      PA   H 0
ATOM    292 HG12 ILE P  20      17.109  21.406   4.377  1.00  0.00      PA   H 0
ATOM    293 CD   ILE P  20      16.675  23.425   4.829  1.00  0.00      PA   C 0
ATOM    294 HD1  ILE P  20      17.653  23.820   4.481  1.00  0.00      PA   H 0
ATOM    295 HD2  ILE P  20      15.955  23.550   3.992  1.00  0.00      PA   H 0
ATOM    296 HD3  ILE P  20      16.329  24.058   5.674  1.00  0.00      PA   H 0
ATOM    297 C    ILE P  20      18.677  19.665   7.659  1.00  0.00      PA   C 0
ATOM    298 O    ILE P  20      19.676  19.130   7.167  1.00  0.00      PA   O 0
ATOM    299 N    GLY P  21      18.536  19.840   8.977  1.00  0.00      PA   N 0
ATOM    300 HN   GLY P  21      17.744  20.297   9.374  1.00  0.00      PA   H 0
ATOM    301 CA   GLY P  21      19.545  19.347   9.879  1.00  0.00      PA   C 0
ATOM    302 HA1  GLY P  21      20.410  19.981   9.750  1.00  0.00      PA   H 0
ATOM    303 HA2  GLY P  21      19.729  18.301   9.684  1.00  0.00      PA   H 0
ATOM    304 C    GLY P  21      19.132  19.471  11.334  1.00  0.00      PA   C 0
ATOM    305 O    GLY P  21      17.997  19.791  11.624  1.00  0.00      PA   O 0
ATOM    306 N    VAL P  22      20.097  19.196  12.184  1.00  0.00      PA   N 0
ATOM    307 HN   VAL P  22      21.015  18.979  11.861  1.00  0.00      PA   H 0
ATOM    308 CA   VAL P  22      19.937  19.258  13.638  1.00  0.00      PA   C 0
ATOM    309 HA   VAL P  22      19.162  19.972  13.876  1.00  0.00      PA   H 0
ATOM    310 CB   VAL P  22      19.581  17.904  14.270  1.00  0.00      PA   C 0
ATOM    311 HB   VAL P  22      19.417  18.086  15.354  1.00  0.00      PA   H 0
ATOM    312 CG1  VAL P  22      18.279  17.378  13.742  1.00  0.00      PA   C 0
ATOM    313 HG11 VAL P  22      18.363  17.080  12.675  1.00  0.00      PA   H 0
ATOM    314 HG12 VAL P  22      17.958  16.482  14.316  1.00  0.00      PA   H 0
ATOM    315 HG13 VAL P  22      17.474  18.140  13.822  1.00  0.00      PA   H 0
ATOM    316 CG2  VAL P  22      20.682  16.909  14.148  1.00  0.00      PA   C 0
ATOM    317 HG21 VAL P  22      20.910  16.699  13.081  1.00  0.00      PA   H 0
ATOM    318 HG22 VAL P  22      21.617  17.241  14.648  1.00  0.00      PA   H 0
ATOM    319 HG23 VAL P  22      20.378  15.947  14.614  1.00  0.00      PA   H 0
ATOM    320 C    VAL P  22      21.228  19.803  14.204  1.00  0.00      PA   C 0
ATOM    321 O    VAL P  22      22.276  19.744  13.558  1.00  0.00      PA   O 0
ATOM    322 N    SER P  23      21.165  20.324  15.435  1.00  0.00      PA   N 0
ATOM    323 HN   SER P  23      20.307  20.416  15.935  1.00  0.00      PA   H 0
ATOM    324 CA   SER P  23      22.384  20.782  16.088  1.00  0.00      PA   C 0
ATOM    325 HA   SER P  23      23.179  20.086  15.865  1.00  0.00      PA   H 0
ATOM    326 CB   SER P  23      22.775  22.130  15.620  1.00  0.00      PA   C 0
ATOM    327 HB1  SER P  23      22.769  22.187  14.510  1.00  0.00      PA   H 0
ATOM    328 HB2  SER P  23      23.803  22.390  15.950  1.00  0.00      PA   H 0
ATOM    329 OG   SER P  23      21.888  23.083  16.129  1.00  0.00      PA   O 0
ATOM    330 HG1  SER P  23      22.116  23.910  15.699  1.00  0.00      PA   H 0
ATOM    331 C    SER P  23      22.197  20.766  17.596  1.00  0.00      PA   C 0
ATOM    332 O    SER P  23      21.099  20.652  18.115  1.00  0.00      PA   O 0
ATOM    333 N    SER P  24      23.321  20.890  18.279  1.00  0.00      PA   N 0
ATOM    334 HN   SER P  24      24.196  20.914  17.802  1.00  0.00      PA   H 0
ATOM    335 CA   SER P  24      23.345  21.095  19.711  1.00  0.00      PA   C 0
ATOM    336 HA   SER P  24      22.370  21.387  20.073  1.00  0.00      PA   H 0
ATOM    337 CB   SER P  24      23.779  19.826  20.400  1.00  0.00      PA   C 0
ATOM    338 HB1  SER P  24      24.754  19.452  20.021  1.00  0.00      PA   H 0
ATOM    339 HB2  SER P  24      23.023  19.039  20.193  1.00  0.00      PA   H 0
ATOM    340 OG   SER P  24      23.857  20.017  21.760  1.00  0.00      PA   O 0
ATOM    341 HG1  SER P  24      24.779  20.255  21.884  1.00  0.00      PA   H 0
ATOM    342 C    SER P  24      24.289  22.256  19.961  1.00  0.00      PA   C 0
ATOM    343 O    SER P  24      25.398  22.236  19.486  1.00  0.00      PA   O 0
ATOM    344 N    ARG P  25      23.821  23.265  20.694  1.00  0.00      PA   N 0
ATOM    345 HN   ARG P  25      22.895  23.284  21.062  1.00  0.00      PA   H 0
ATOM    346 CA   ARG P  25      24.670  24.398  21.022  1.00  0.00      PA   C 0
ATOM    347 HA   ARG P  25      25.570  24.404  20.424  1.00  0.00      PA   H 0
ATOM    348 CB   ARG P  25      23.907  25.698  20.790  1.00  0.00      PA   C 0
ATOM    349 HB1  ARG P  25      24.525  26.490  21.265  1.00  0.00      PA   H 0
ATOM    350 HB2  ARG P  25      22.945  25.868  21.320  1.00  0.00      PA   H 0
ATOM    351 CG   ARG P  25      23.847  26.106  19.339  1.00  0.00      PA   C 0
ATOM    352 HG1  ARG P  25      22.981  26.783  19.177  1.00  0.00      PA   H 0
ATOM    353 HG2  ARG P  25      23.657  25.209  18.712  1.00  0.00      PA   H 0
ATOM    354 CD   ARG P  25      25.106  26.798  18.838  1.00  0.00      PA   C 0
ATOM    355 HD1  ARG P  25      25.136  26.790  17.727  1.00  0.00      PA   H 0
ATOM    356 HD2  ARG P  25      25.987  26.201  19.156  1.00  0.00      PA   H 0
ATOM    357 NE   ARG P  25      25.319  28.145  19.321  1.00  0.00      PA   N 0
ATOM    358 HE   ARG P  25      25.770  28.263  20.206  1.00  0.00      PA   H 0
ATOM    359 CZ   ARG P  25      24.720  29.220  18.854  1.00  0.00      PA   C 0
ATOM    360 NH1  ARG P  25      23.975  29.144  17.774  1.00  0.00      PA   N 0
ATOM    361 HH11 ARG P  25      23.898  28.242  17.350  1.00  0.00      PA   H 0
ATOM    362 HH12 ARG P  25      24.097  29.889  17.118  1.00  0.00      PA   H 0
ATOM    363 NH2  ARG P  25      24.915  30.379  19.440  1.00  0.00      PA   N 0
ATOM    364 HH21 ARG P  25      25.390  30.300  20.316  1.00  0.00      PA   H 0
ATOM    365 HH22 ARG P  25      24.414  31.194  19.149  1.00  0.00      PA   H 0
ATOM    366 C    ARG P  25      25.087  24.280  22.473  1.00  0.00      PA   C 0
ATOM    367 O    ARG P  25      24.248  24.453  23.374  1.00  0.00      PA   O 0
ATOM    368 N    ILE P  26      26.364  23.935  22.646  1.00  0.00      PA   N 0
ATOM    369 HN   ILE P  26      26.984  23.869  21.868  1.00  0.00      PA   H 0
ATOM    370 CA   ILE P  26      26.904  23.542  23.950  1.00  0.00      PA   C 0
ATOM    371 HA   ILE P  26      26.347  22.697  24.328  1.00  0.00      PA   H 0
ATOM    372 CB   ILE P  26      28.396  23.174  23.843  1.00  0.00      PA   C 0
ATOM    373 HB   ILE P  26      28.889  23.931  23.197  1.00  0.00      PA   H 0
ATOM    374 CG2  ILE P  26      29.052  23.239  25.221  1.00  0.00      PA   C 0
ATOM    375 HG21 ILE P  26      30.087  22.836  25.177  1.00  0.00      PA   H 0
ATOM    376 HG22 ILE P  26      29.145  24.276  25.609  1.00  0.00      PA   H 0
ATOM    377 HG23 ILE P  26      28.490  22.626  25.958  1.00  0.00      PA   H 0
ATOM    378 CG1  ILE P  26      28.578  21.813  23.168  1.00  0.00      PA   C 0
ATOM    379 HG11 ILE P  26      27.919  21.749  22.276  1.00  0.00      PA   H 0
ATOM    380 HG12 ILE P  26      28.267  21.002  23.860  1.00  0.00      PA   H 0
ATOM    381 CD   ILE P  26      30.003  21.579  22.711  1.00  0.00      PA   C 0
ATOM    382 HD1  ILE P  26      30.715  21.553  23.563  1.00  0.00      PA   H 0
ATOM    383 HD2  ILE P  26      30.075  20.602  22.187  1.00  0.00      PA   H 0
ATOM    384 HD3  ILE P  26      30.330  22.366  21.997  1.00  0.00      PA   H 0
ATOM    385 C    ILE P  26      26.733  24.675  24.949  1.00  0.00      PA   C 0
ATOM    386 O    ILE P  26      26.383  24.484  26.118  1.00  0.00      PA   O 0
ATOM    387 N    GLU P  27      27.025  25.877  24.447  1.00  0.00      PA   N 0
ATOM    388 HN   GLU P  27      27.150  26.060  23.475  1.00  0.00      PA   H 0
ATOM    389 CA   GLU P  27      27.189  27.016  25.322  1.00  0.00      PA   C 0
ATOM    390 HA   GLU P  27      27.723  26.683  26.200  1.00  0.00      PA   H 0
ATOM    391 CB   GLU P  27      28.046  28.097  24.667  1.00  0.00      PA   C 0
ATOM    392 HB1  GLU P  27      28.858  27.616  24.081  1.00  0.00      PA   H 0
ATOM    393 HB2  GLU P  27      28.537  28.665  25.485  1.00  0.00      PA   H 0
ATOM    394 CG   GLU P  27      27.302  29.112  23.811  1.00  0.00      PA   C 0
ATOM    395 HG1  GLU P  27      28.030  29.893  23.504  1.00  0.00      PA   H 0
ATOM    396 HG2  GLU P  27      26.524  29.639  24.403  1.00  0.00      PA   H 0
ATOM    397 CD   GLU P  27      26.650  28.635  22.520  1.00  0.00      PA   C 0
ATOM    398 OE1  GLU P  27      26.786  27.454  22.148  1.00  0.00      PA   O 0
ATOM    399 OE2  GLU P  27      25.970  29.447  21.877  1.00  0.00      PA   O 0
ATOM    400 C    GLU P  27      25.846  27.533  25.812  1.00  0.00      PA   C 0
ATOM    401 O    GLU P  27      25.855  28.362  26.710  1.00  0.00      PA   O 0
ATOM    402 N    GLN P  28      24.423  27.229  24.840  1.00  0.00      PA   N 0
ATOM    403 HN   GLN P  28      24.599  26.717  24.003  1.00  0.00      PA   H 0
ATOM    404 CA   GLN P  28      23.016  27.492  25.076  1.00  0.00      PA   C 0
ATOM    405 HA   GLN P  28      22.956  28.362  25.714  1.00  0.00      PA   H 0
ATOM    406 CB   GLN P  28      22.337  27.791  23.728  1.00  0.00      PA   C 0
ATOM    407 HB1  GLN P  28      21.257  27.968  23.919  1.00  0.00      PA   H 0
ATOM    408 HB2  GLN P  28      22.429  26.890  23.085  1.00  0.00      PA   H 0
ATOM    409 CG   GLN P  28      22.899  29.015  22.990  1.00  0.00      PA   C 0
ATOM    410 HG1  GLN P  28      22.272  29.205  22.092  1.00  0.00      PA   H 0
ATOM    411 HG2  GLN P  28      23.903  28.714  22.621  1.00  0.00      PA   H 0
ATOM    412 CD   GLN P  28      23.015  30.328  23.742  1.00  0.00      PA   C 0
ATOM    413 OE1  GLN P  28      22.226  30.644  24.629  1.00  0.00      PA   O 0
ATOM    414 NE2  GLN P  28      23.991  31.148  23.357  1.00  0.00      PA   N 0
ATOM    415 HE21 GLN P  28      24.118  31.965  23.920  1.00  0.00      PA   H 0
ATOM    416 HE22 GLN P  28      24.739  30.753  22.823  1.00  0.00      PA   H 0
ATOM    417 C    GLN P  28      22.360  26.344  25.855  1.00  0.00      PA   C 0
ATOM    418 O    GLN P  28      21.217  26.486  26.275  1.00  0.00      PA   O 0
ATOM    419 N    ASN P  29      23.054  25.195  26.043  1.00  0.00      PA   N 0
ATOM    420 HN   ASN P  29      24.006  25.143  25.751  1.00  0.00      PA   H 0
ATOM    421 CA   ASN P  29      22.406  23.982  26.531  1.00  0.00      PA   C 0
ATOM    422 HA   ASN P  29      23.009  23.152  26.195  1.00  0.00      PA   H 0
ATOM    423 CB   ASN P  29      22.222  23.927  28.057  1.00  0.00      PA   C 0
ATOM    424 HB1  ASN P  29      21.526  23.111  28.348  1.00  0.00      PA   H 0
ATOM    425 HB2  ASN P  29      21.784  24.882  28.417  1.00  0.00      PA   H 0
ATOM    426 CG   ASN P  29      23.491  23.671  28.852  1.00  0.00      PA   C 0
ATOM    427 OD1  ASN P  29      23.616  24.114  29.995  1.00  0.00      PA   O 0
ATOM    428 ND2  ASN P  29      24.412  22.906  28.293  1.00  0.00      PA   N 0
ATOM    429 HD21 ASN P  29      25.232  22.752  28.844  1.00  0.00      PA   H 0
ATOM    430 HD22 ASN P  29      24.401  22.737  27.307  1.00  0.00      PA   H 0
ATOM    431 C    ASN P  29      21.072  23.787  25.807  1.00  0.00      PA   C 0
ATOM    432 O    ASN P  29      20.048  23.527  26.415  1.00  0.00      PA   O 0
ATOM    433 N    ASN P  30      21.180  23.740  24.489  1.00  0.00      PA   N 0
ATOM    434 HN   ASN P  30      22.030  23.889  23.989  1.00  0.00      PA   H 0
ATOM    435 CA   ASN P  30      19.980  23.495  23.728  1.00  0.00      PA   C 0
ATOM    436 HA   ASN P  30      19.185  23.129  24.360  1.00  0.00      PA   H 0
ATOM    437 CB   ASN P  30      19.477  24.750  23.044  1.00  0.00      PA   C 0
ATOM    438 HB1  ASN P  30      19.353  25.538  23.818  1.00  0.00      PA   H 0
ATOM    439 HB2  ASN P  30      18.492  24.590  22.555  1.00  0.00      PA   H 0
ATOM    440 CG   ASN P  30      20.449  25.219  22.009  1.00  0.00      PA   C 0
ATOM    441 OD1  ASN P  30      21.397  24.505  21.713  1.00  0.00      PA   O 0
ATOM    442 ND2  ASN P  30      20.191  26.366  21.411  1.00  0.00      PA   N 0
ATOM    443 HD21 ASN P  30      20.746  26.586  20.608  1.00  0.00      PA   H 0
ATOM    444 HD22 ASN P  30      19.424  26.918  21.740  1.00  0.00      PA   H 0
ATOM    445 C    ASN P  30      20.192  22.389  22.710  1.00  0.00      PA   C 0
ATOM    446 O    ASN P  30      21.281  21.881  22.463  1.00  0.00      PA   O 0
ATOM    447 N    LEU P  31      19.058  21.988  22.185  1.00  0.00      PA   N 0
ATOM    448 HN   LEU P  31      18.192  22.342  22.529  1.00  0.00      PA   H 0
ATOM    449 CA   LEU P  31      18.978  21.162  20.995  1.00  0.00      PA   C 0
ATOM    450 HA   LEU P  31      19.959  20.973  20.584  1.00  0.00      PA   H 0
ATOM    451 CB   LEU P  31      18.227  19.860  21.272  1.00  0.00      PA   C 0
ATOM    452 HB1  LEU P  31      17.988  19.348  20.315  1.00  0.00      PA   H 0
ATOM    453 HB2  LEU P  31      17.260  20.111  21.758  1.00  0.00      PA   H 0
ATOM    454 CG   LEU P  31      18.945  18.852  22.151  1.00  0.00      PA   C 0
ATOM    455 HG   LEU P  31      19.336  19.374  23.050  1.00  0.00      PA   H 0
ATOM    456 CD1  LEU P  31      18.043  17.738  22.593  1.00  0.00      PA   C 0
ATOM    457 HD11 LEU P  31      17.646  17.171  21.724  1.00  0.00      PA   H 0
ATOM    458 HD12 LEU P  31      18.590  17.026  23.248  1.00  0.00      PA   H 0
ATOM    459 HD13 LEU P  31      17.182  18.143  23.167  1.00  0.00      PA   H 0
ATOM    460 CD2  LEU P  31      20.095  18.265  21.368  1.00  0.00      PA   C 0
ATOM    461 HD21 LEU P  31      20.831  19.050  21.091  1.00  0.00      PA   H 0
ATOM    462 HD22 LEU P  31      20.622  17.496  21.973  1.00  0.00      PA   H 0
ATOM    463 HD23 LEU P  31      19.733  17.781  20.436  1.00  0.00      PA   H 0
ATOM    464 C    LEU P  31      18.192  21.955  19.966  1.00  0.00      PA   C 0
ATOM    465 O    LEU P  31      17.237  22.648  20.322  1.00  0.00      PA   O 0
ATOM    466 N    ARG P  32      18.560  21.784  18.706  1.00  0.00      PA   N 0
ATOM    467 HN   ARG P  32      19.349  21.231  18.449  1.00  0.00      PA   H 0
ATOM    468 CA   ARG P  32      17.891  22.517  17.634  1.00  0.00      PA   C 0
ATOM    469 HA   ARG P  32      16.946  22.871  18.018  1.00  0.00      PA   H 0
ATOM    470 CB   ARG P  32      18.767  23.651  17.102  1.00  0.00      PA   C 0
ATOM    471 HB1  ARG P  32      18.247  24.155  16.259  1.00  0.00      PA   H 0
ATOM    472 HB2  ARG P  32      19.703  23.207  16.702  1.00  0.00      PA   H 0
ATOM    473 CG   ARG P  32      19.064  24.684  18.165  1.00  0.00      PA   C 0
ATOM    474 HG1  ARG P  32      19.742  24.255  18.934  1.00  0.00      PA   H 0
ATOM    475 HG2  ARG P  32      18.094  24.901  18.660  1.00  0.00      PA   H 0
ATOM    476 CD   ARG P  32      19.682  25.975  17.626  1.00  0.00      PA   C 0
ATOM    477 HD1  ARG P  32      19.128  26.328  16.730  1.00  0.00      PA   H 0
ATOM    478 HD2  ARG P  32      20.746  25.799  17.360  1.00  0.00      PA   H 0
ATOM    479 NE   ARG P  32      19.551  26.970  18.679  1.00  0.00      PA   N 0
ATOM    480 HE   ARG P  32      18.653  26.963  19.120  1.00  0.00      PA   H 0
ATOM    481 CZ   ARG P  32      20.239  28.098  18.801  1.00  0.00      PA   C 0
ATOM    482 NH1  ARG P  32      21.063  28.481  17.863  1.00  0.00      PA   N 0
ATOM    483 HH11 ARG P  32      21.378  27.776  17.228  1.00  0.00      PA   H 0
ATOM    484 HH12 ARG P  32      21.739  29.189  18.070  1.00  0.00      PA   H 0
ATOM    485 NH2  ARG P  32      20.039  28.903  19.835  1.00  0.00      PA   N 0
ATOM    486 HH21 ARG P  32      19.214  28.732  20.373  1.00  0.00      PA   H 0
ATOM    487 HH22 ARG P  32      20.400  29.834  19.776  1.00  0.00      PA   H 0
ATOM    488 C    ARG P  32      17.572  21.600  16.465  1.00  0.00      PA   C 0
ATOM    489 O    ARG P  32      18.258  20.619  16.164  1.00  0.00      PA   O 0
ATOM    490 N    ALA P  33      16.496  21.959  15.787  1.00  0.00      PA   N 0
ATOM    491 HN   ALA P  33      15.955  22.734  16.105  1.00  0.00      PA   H 0
ATOM    492 CA   ALA P  33      16.142  21.403  14.498  1.00  0.00      PA   C 0
ATOM    493 HA   ALA P  33      16.868  20.666  14.186  1.00  0.00      PA   H 0
ATOM    494 CB   ALA P  33      14.779  20.765  14.564  1.00  0.00      PA   C 0
ATOM    495 HB1  ALA P  33      14.501  20.333  13.579  1.00  0.00      PA   H 0
ATOM    496 HB2  ALA P  33      14.780  19.946  15.314  1.00  0.00      PA   H 0
ATOM    497 HB3  ALA P  33      14.003  21.502  14.862  1.00  0.00      PA   H 0
ATOM    498 C    ALA P  33      16.155  22.519  13.480  1.00  0.00      PA   C 0
ATOM    499 O    ALA P  33      15.689  23.621  13.767  1.00  0.00      PA   O 0
ATOM    500 N    ILE P  34      16.651  22.239  12.281  1.00  0.00      PA   N 0
ATOM    501 HN   ILE P  34      17.046  21.344  12.086  1.00  0.00      PA   H 0
ATOM    502 CA   ILE P  34      16.656  23.176  11.174  1.00  0.00      PA   C 0
ATOM    503 HA   ILE P  34      16.218  24.109  11.496  1.00  0.00      PA   H 0
ATOM    504 CB   ILE P  34      18.071  23.497  10.678  1.00  0.00      PA   C 0
ATOM    505 HB   ILE P  34      18.535  22.576  10.265  1.00  0.00      PA   H 0
ATOM    506 CG2  ILE P  34      17.984  24.517   9.565  1.00  0.00      PA   C 0
ATOM    507 HG21 ILE P  34      19.000  24.794   9.212  1.00  0.00      PA   H 0
ATOM    508 HG22 ILE P  34      17.421  24.142   8.684  1.00  0.00      PA   H 0
ATOM    509 HG23 ILE P  34      17.489  25.446   9.922  1.00  0.00      PA   H 0
ATOM    510 CG1  ILE P  34      18.978  23.994  11.800  1.00  0.00      PA   C 0
ATOM    511 HG11 ILE P  34      18.382  24.605  12.511  1.00  0.00      PA   H 0
ATOM    512 HG12 ILE P  34      19.721  24.679  11.339  1.00  0.00      PA   H 0
ATOM    513 CD   ILE P  34      19.765  22.946  12.537  1.00  0.00      PA   C 0
ATOM    514 HD1  ILE P  34      20.392  22.361  11.831  1.00  0.00      PA   H 0
ATOM    515 HD2  ILE P  34      20.450  23.419  13.273  1.00  0.00      PA   H 0
ATOM    516 HD3  ILE P  34      19.112  22.239  13.092  1.00  0.00      PA   H 0
ATOM    517 C    ILE P  34      15.784  22.600  10.090  1.00  0.00      PA   C 0
ATOM    518 O    ILE P  34      16.044  21.514   9.576  1.00  0.00      PA   O 0
ATOM    519 N    LEU P  35      14.688  23.306   9.809  1.00  0.00      PA   N 0
ATOM    520 HN   LEU P  35      14.554  24.189  10.251  1.00  0.00      PA   H 0
ATOM    521 CA   LEU P  35      13.744  22.945   8.779  1.00  0.00      PA   C 0
ATOM    522 HA   LEU P  35      14.029  22.003   8.334  1.00  0.00      PA   H 0
ATOM    523 CB   LEU P  35      12.322  22.823   9.320  1.00  0.00      PA   C 0
ATOM    524 HB1  LEU P  35      11.698  22.313   8.555  1.00  0.00      PA   H 0
ATOM    525 HB2  LEU P  35      11.874  23.829   9.469  1.00  0.00      PA   H 0
ATOM    526 CG   LEU P  35      12.139  22.063  10.634  1.00  0.00      PA   C 0
ATOM    527 HG   LEU P  35      12.711  22.600  11.421  1.00  0.00      PA   H 0
ATOM    528 CD1  LEU P  35      10.680  22.102  11.056  1.00  0.00      PA   C 0
ATOM    529 HD11 LEU P  35      10.047  21.575  10.310  1.00  0.00      PA   H 0
ATOM    530 HD12 LEU P  35      10.542  21.607  12.041  1.00  0.00      PA   H 0
ATOM    531 HD13 LEU P  35      10.318  23.149  11.136  1.00  0.00      PA   H 0
ATOM    532 CD2  LEU P  35      12.632  20.656  10.595  1.00  0.00      PA   C 0
ATOM    533 HD21 LEU P  35      13.724  20.613  10.394  1.00  0.00      PA   H 0
ATOM    534 HD22 LEU P  35      12.448  20.146  11.565  1.00  0.00      PA   H 0
ATOM    535 HD23 LEU P  35      12.109  20.079   9.802  1.00  0.00      PA   H 0
ATOM    536 C    LEU P  35      13.790  23.992   7.682  1.00  0.00      PA   C 0
ATOM    537 O    LEU P  35      14.314  25.079   7.885  1.00  0.00      PA   O 0
ATOM    538 N    GLY P  36      13.204  23.680   6.526  1.00  0.00      PA   N 0
ATOM    539 HN   GLY P  36      12.807  22.779   6.369  1.00  0.00      PA   H 0
ATOM    540 CA   GLY P  36      13.098  24.674   5.481  1.00  0.00      PA   C 0
ATOM    541 HA1  GLY P  36      13.931  24.542   4.806  1.00  0.00      PA   H 0
ATOM    542 HA2  GLY P  36      13.047  25.663   5.912  1.00  0.00      PA   H 0
ATOM    543 C    GLY P  36      11.839  24.505   4.683  1.00  0.00      PA   C 0
ATOM    544 O    GLY P  36      11.239  23.425   4.663  1.00  0.00      PA   O 0
ATOM    545 N    ASN P  37      11.424  25.565   4.016  1.00  0.00      PA   N 0
ATOM    546 HN   ASN P  37      11.918  26.430   4.070  1.00  0.00      PA   H 0
ATOM    547 CA   ASN P  37      10.301  25.469   3.107  1.00  0.00      PA   C 0
ATOM    548 HA   ASN P  37       9.524  24.891   3.585  1.00  0.00      PA   H 0
ATOM    549 CB   ASN P  37       9.721  26.854   2.808  1.00  0.00      PA   C 0
ATOM    550 HB1  ASN P  37       9.562  27.382   3.772  1.00  0.00      PA   H 0
ATOM    551 HB2  ASN P  37       8.726  26.743   2.327  1.00  0.00      PA   H 0
ATOM    552 CG   ASN P  37      10.603  27.720   1.936  1.00  0.00      PA   C 0
ATOM    553 OD1  ASN P  37      11.782  27.451   1.716  1.00  0.00      PA   O 0
ATOM    554 ND2  ASN P  37      10.021  28.798   1.468  1.00  0.00      PA   N 0
ATOM    555 HD21 ASN P  37      10.576  29.442   0.941  1.00  0.00      PA   H 0
ATOM    556 HD22 ASN P  37       9.068  28.985   1.706  1.00  0.00      PA   H 0
ATOM    557 C    ASN P  37      10.747  24.696   1.854  1.00  0.00      PA   C 0
ATOM    558 O    ASN P  37      11.888  24.300   1.728  1.00  0.00      PA   O 0
ATOM    559 N    ASP P  38       9.832  24.454   0.923  1.00  0.00      PA   N 0
ATOM    560 HN   ASP P  38       8.873  24.708   1.019  1.00  0.00      PA   H 0
ATOM    561 CA   ASP P  38      10.206  23.551  -0.146  1.00  0.00      PA   C 0
ATOM    562 HA   ASP P  38      10.642  22.663   0.288  1.00  0.00      PA   H 0
ATOM    563 CB   ASP P  38       8.979  23.127  -0.948  1.00  0.00      PA   C 0
ATOM    564 HB1  ASP P  38       9.268  22.692  -1.929  1.00  0.00      PA   H 0
ATOM    565 HB2  ASP P  38       8.340  24.012  -1.154  1.00  0.00      PA   H 0
ATOM    566 CG   ASP P  38       8.107  22.069  -0.278  1.00  0.00      PA   C 0
ATOM    567 OD1  ASP P  38       8.602  21.307   0.702  1.00  0.00      PA   O 0
ATOM    568 OD2  ASP P  38       6.938  21.981  -0.730  1.00  0.00      PA   O 0
ATOM    569 C    ASP P  38      11.318  24.153  -1.020  1.00  0.00      PA   C 0
ATOM    570 O    ASP P  38      12.185  23.424  -1.497  1.00  0.00      PA   O 0
ATOM    571 N    ILE P  39      11.354  25.485  -1.199  1.00  0.00      PA   N 0
ATOM    572 HN   ILE P  39      10.627  26.069  -0.846  1.00  0.00      PA   H 0
ATOM    573 CA   ILE P  39      12.433  26.094  -1.946  1.00  0.00      PA   C 0
ATOM    574 HA   ILE P  39      12.494  25.620  -2.915  1.00  0.00      PA   H 0
ATOM    575 CB   ILE P  39      12.156  27.590  -2.152  1.00  0.00      PA   C 0
ATOM    576 HB   ILE P  39      11.942  28.038  -1.158  1.00  0.00      PA   H 0
ATOM    577 CG2  ILE P  39      13.399  28.248  -2.709  1.00  0.00      PA   C 0
ATOM    578 HG21 ILE P  39      13.216  29.321  -2.931  1.00  0.00      PA   H 0
ATOM    579 HG22 ILE P  39      14.250  28.230  -1.996  1.00  0.00      PA   H 0
ATOM    580 HG23 ILE P  39      13.719  27.762  -3.656  1.00  0.00      PA   H 0
ATOM    581 CG1  ILE P  39      10.916  27.810  -3.027  1.00  0.00      PA   C 0
ATOM    582 HG11 ILE P  39      10.076  27.157  -2.705  1.00  0.00      PA   H 0
ATOM    583 HG12 ILE P  39      11.165  27.503  -4.065  1.00  0.00      PA   H 0
ATOM    584 CD   ILE P  39      10.463  29.232  -3.031  1.00  0.00      PA   C 0
ATOM    585 HD1  ILE P  39      11.216  29.904  -3.495  1.00  0.00      PA   H 0
ATOM    586 HD2  ILE P  39       9.520  29.344  -3.607  1.00  0.00      PA   H 0
ATOM    587 HD3  ILE P  39      10.273  29.592  -1.997  1.00  0.00      PA   H 0
ATOM    588 C    ILE P  39      13.767  25.834  -1.255  1.00  0.00      PA   C 0
ATOM    589 O    ILE P  39      14.751  25.478  -1.871  1.00  0.00      PA   O 0
ATOM    590 N    ALA P  40      13.802  26.019   0.059  1.00  0.00      PA   N 0
ATOM    591 HN   ALA P  40      13.000  26.298   0.581  1.00  0.00      PA   H 0
ATOM    592 CA   ALA P  40      15.042  25.816   0.797  1.00  0.00      PA   C 0
ATOM    593 HA   ALA P  40      15.826  26.389   0.324  1.00  0.00      PA   H 0
ATOM    594 CB   ALA P  40      14.873  26.296   2.214  1.00  0.00      PA   C 0
ATOM    595 HB1  ALA P  40      14.599  27.372   2.231  1.00  0.00      PA   H 0
ATOM    596 HB2  ALA P  40      14.062  25.741   2.732  1.00  0.00      PA   H 0
ATOM    597 HB3  ALA P  40      15.810  26.178   2.799  1.00  0.00      PA   H 0
ATOM    598 C    ALA P  40      15.483  24.355   0.774  1.00  0.00      PA   C 0
ATOM    599 O    ALA P  40      16.670  24.081   0.674  1.00  0.00      PA   O 0
ATOM    600 N    VAL P  41      14.531  23.457   0.956  1.00  0.00      PA   N 0
ATOM    601 HN   VAL P  41      13.581  23.714   1.115  1.00  0.00      PA   H 0
ATOM    602 CA   VAL P  41      14.917  22.045   1.007  1.00  0.00      PA   C 0
ATOM    603 HA   VAL P  41      15.737  21.915   1.698  1.00  0.00      PA   H 0
ATOM    604 CB   VAL P  41      13.735  21.196   1.473  1.00  0.00      PA   C 0
ATOM    605 HB   VAL P  41      12.858  21.428   0.832  1.00  0.00      PA   H 0
ATOM    606 CG1  VAL P  41      14.048  19.715   1.371  1.00  0.00      PA   C 0
ATOM    607 HG11 VAL P  41      13.229  19.115   1.823  1.00  0.00      PA   H 0
ATOM    608 HG12 VAL P  41      14.151  19.386   0.315  1.00  0.00      PA   H 0
ATOM    609 HG13 VAL P  41      14.990  19.471   1.908  1.00  0.00      PA   H 0
ATOM    610 CG2  VAL P  41      13.397  21.537   2.897  1.00  0.00      PA   C 0
ATOM    611 HG21 VAL P  41      14.125  21.085   3.605  1.00  0.00      PA   H 0
ATOM    612 HG22 VAL P  41      13.391  22.634   3.076  1.00  0.00      PA   H 0
ATOM    613 HG23 VAL P  41      12.376  21.181   3.154  1.00  0.00      PA   H 0
ATOM    614 C    VAL P  41      15.411  21.620  -0.373  1.00  0.00      PA   C 0
ATOM    615 O    VAL P  41      16.406  20.941  -0.441  1.00  0.00      PA   O 0
ATOM    616 N    LYS P  42      14.785  22.009  -1.458  1.00  0.00      PA   N 0
ATOM    617 HN   LYS P  42      13.950  22.553  -1.422  1.00  0.00      PA   H 0
ATOM    618 CA   LYS P  42      15.309  21.623  -2.755  1.00  0.00      PA   C 0
ATOM    619 HA   LYS P  42      15.408  20.548  -2.787  1.00  0.00      PA   H 0
ATOM    620 CB   LYS P  42      14.310  22.064  -3.830  1.00  0.00      PA   C 0
ATOM    621 HB1  LYS P  42      14.249  23.173  -3.840  1.00  0.00      PA   H 0
ATOM    622 HB2  LYS P  42      13.316  21.700  -3.492  1.00  0.00      PA   H 0
ATOM    623 CG   LYS P  42      14.514  21.547  -5.247  1.00  0.00      PA   C 0
ATOM    624 HG1  LYS P  42      14.592  20.439  -5.224  1.00  0.00      PA   H 0
ATOM    625 HG2  LYS P  42      15.474  21.929  -5.657  1.00  0.00      PA   H 0
ATOM    626 CD   LYS P  42      13.349  21.966  -6.139  1.00  0.00      PA   C 0
ATOM    627 HD1  LYS P  42      13.258  23.073  -6.144  1.00  0.00      PA   H 0
ATOM    628 HD2  LYS P  42      12.432  21.587  -5.639  1.00  0.00      PA   H 0
ATOM    629 CE   LYS P  42      13.354  21.384  -7.537  1.00  0.00      PA   C 0
ATOM    630 HE1  LYS P  42      12.323  21.111  -7.850  1.00  0.00      PA   H 0
ATOM    631 HE2  LYS P  42      13.988  20.472  -7.579  1.00  0.00      PA   H 0
ATOM    632 NZ   LYS P  42      13.870  22.353  -8.532  1.00  0.00      PA   N 0
ATOM    633 HZ1  LYS P  42      14.079  21.886  -9.437  1.00  0.00      PA   H 0
ATOM    634 HZ2  LYS P  42      13.231  23.163  -8.664  1.00  0.00      PA   H 0
ATOM    635 HZ3  LYS P  42      14.791  22.679  -8.175  1.00  0.00      PA   H 0
ATOM    636 C    LYS P  42      16.712  22.220  -2.967  1.00  0.00      PA   C 0
ATOM    637 O    LYS P  42      17.627  21.543  -3.436  1.00  0.00      PA   O 0
ATOM    638 N    ALA P  43      16.923  23.470  -2.546  1.00  0.00      PA   N 0
ATOM    639 HN   ALA P  43      16.203  24.000  -2.105  1.00  0.00      PA   H 0
ATOM    640 CA   ALA P  43      18.232  24.092  -2.690  1.00  0.00      PA   C 0
ATOM    641 HA   ALA P  43      18.529  24.016  -3.726  1.00  0.00      PA   H 0
ATOM    642 CB   ALA P  43      18.151  25.557  -2.305  1.00  0.00      PA   C 0
ATOM    643 HB1  ALA P  43      17.840  25.673  -1.245  1.00  0.00      PA   H 0
ATOM    644 HB2  ALA P  43      19.134  26.059  -2.432  1.00  0.00      PA   H 0
ATOM    645 HB3  ALA P  43      17.404  26.077  -2.942  1.00  0.00      PA   H 0
ATOM    646 C    ALA P  43      19.303  23.379  -1.877  1.00  0.00      PA   C 0
ATOM    647 O    ALA P  43      20.410  23.123  -2.347  1.00  0.00      PA   O 0
ATOM    648 N    ALA P  44      18.938  23.009  -0.661  1.00  0.00      PA   N 0
ATOM    649 HN   ALA P  44      18.045  23.247  -0.286  1.00  0.00      PA   H 0
ATOM    650 CA   ALA P  44      19.874  22.337   0.214  1.00  0.00      PA   C 0
ATOM    651 HA   ALA P  44      20.767  22.937   0.302  1.00  0.00      PA   H 0
ATOM    652 CB   ALA P  44      19.256  22.114   1.592  1.00  0.00      PA   C 0
ATOM    653 HB1  ALA P  44      18.310  21.537   1.510  1.00  0.00      PA   H 0
ATOM    654 HB2  ALA P  44      19.946  21.564   2.267  1.00  0.00      PA   H 0
ATOM    655 HB3  ALA P  44      19.013  23.093   2.058  1.00  0.00      PA   H 0
ATOM    656 C    ALA P  44      20.274  20.998  -0.398  1.00  0.00      PA   C 0
ATOM    657 O    ALA P  44      21.477  20.736  -0.489  1.00  0.00      PA   O 0
ATOM    658 N    ARG P  45      19.328  20.194  -0.927  1.00  0.00      PA   N 0
ATOM    659 HN   ARG P  45      18.375  20.488  -0.909  1.00  0.00      PA   H 0
ATOM    660 CA   ARG P  45      19.594  18.863  -1.450  1.00  0.00      PA   C 0
ATOM    661 HA   ARG P  45      20.208  18.331  -0.738  1.00  0.00      PA   H 0
ATOM    662 CB   ARG P  45      18.260  18.134  -1.598  1.00  0.00      PA   C 0
ATOM    663 HB1  ARG P  45      18.419  17.195  -2.170  1.00  0.00      PA   H 0
ATOM    664 HB2  ARG P  45      17.565  18.775  -2.182  1.00  0.00      PA   H 0
ATOM    665 CG   ARG P  45      17.657  17.783  -0.242  1.00  0.00      PA   C 0
ATOM    666 HG1  ARG P  45      17.522  18.698   0.373  1.00  0.00      PA   H 0
ATOM    667 HG2  ARG P  45      18.345  17.104   0.305  1.00  0.00      PA   H 0
ATOM    668 CD   ARG P  45      16.346  17.134  -0.488  1.00  0.00      PA   C 0
ATOM    669 HD1  ARG P  45      16.491  16.224  -1.109  1.00  0.00      PA   H 0
ATOM    670 HD2  ARG P  45      15.668  17.838  -1.015  1.00  0.00      PA   H 0
ATOM    671 NE   ARG P  45      15.756  16.750   0.760  1.00  0.00      PA   N 0
ATOM    672 HE   ARG P  45      16.240  16.957   1.610  1.00  0.00      PA   H 0
ATOM    673 CZ   ARG P  45      14.539  16.208   0.863  1.00  0.00      PA   C 0
ATOM    674 NH1  ARG P  45      13.799  15.960  -0.199  1.00  0.00      PA   N 0
ATOM    675 HH11 ARG P  45      14.186  16.059  -1.116  1.00  0.00      PA   H 0
ATOM    676 HH12 ARG P  45      12.879  15.603  -0.038  1.00  0.00      PA   H 0
ATOM    677 NH2  ARG P  45      14.026  15.999   2.042  1.00  0.00      PA   N 0
ATOM    678 HH21 ARG P  45      14.591  16.045   2.866  1.00  0.00      PA   H 0
ATOM    679 HH22 ARG P  45      13.114  15.588   2.059  1.00  0.00      PA   H 0
ATOM    680 C    ARG P  45      20.401  18.924  -2.729  1.00  0.00      PA   C 0
ATOM    681 O    ARG P  45      21.127  17.992  -3.002  1.00  0.00      PA   O 0
ATOM    682 N    GLU P  46      20.214  20.003  -3.519  1.00  0.00      PA   N 0
ATOM    683 HN   GLU P  46      19.526  20.689  -3.297  1.00  0.00      PA   H 0
ATOM    684 CA   GLU P  46      20.900  20.164  -4.792  1.00  0.00      PA   C 0
ATOM    685 HA   GLU P  46      21.119  19.198  -5.222  1.00  0.00      PA   H 0
ATOM    686 CB   GLU P  46      20.002  20.951  -5.750  1.00  0.00      PA   C 0
ATOM    687 HB1  GLU P  46      20.556  21.192  -6.683  1.00  0.00      PA   H 0
ATOM    688 HB2  GLU P  46      19.716  21.914  -5.276  1.00  0.00      PA   H 0
ATOM    689 CG   GLU P  46      18.759  20.185  -6.134  1.00  0.00      PA   C 0
ATOM    690 HG1  GLU P  46      18.143  19.924  -5.247  1.00  0.00      PA   H 0
ATOM    691 HG2  GLU P  46      19.050  19.235  -6.631  1.00  0.00      PA   H 0
ATOM    692 CD   GLU P  46      17.853  20.929  -7.104  1.00  0.00      PA   C 0
ATOM    693 OE1  GLU P  46      18.126  22.141  -7.413  1.00  0.00      PA   O 0
ATOM    694 OE2  GLU P  46      16.893  20.285  -7.562  1.00  0.00      PA   O 0
ATOM    695 C    GLU P  46      22.223  20.908  -4.648  1.00  0.00      PA   C 0
ATOM    696 O    GLU P  46      22.922  21.099  -5.627  1.00  0.00      PA   O 0
ATOM    697 N    GLY P  47      22.521  21.419  -3.450  1.00  0.00      PA   N 0
ATOM    698 HN   GLY P  47      21.915  21.270  -2.672  1.00  0.00      PA   H 0
ATOM    699 CA   GLY P  47      23.709  22.241  -3.263  1.00  0.00      PA   C 0
ATOM    700 HA1  GLY P  47      24.562  21.723  -3.676  1.00  0.00      PA   H 0
ATOM    701 HA2  GLY P  47      23.808  22.398  -2.199  1.00  0.00      PA   H 0
ATOM    702 C    GLY P  47      23.689  23.638  -3.896  1.00  0.00      PA   C 0
ATOM    703 O    GLY P  47      24.759  24.215  -4.183  1.00  0.00      PA   O 0
ATOM    704 N    ARG P  48      22.482  24.192  -4.023  1.00  0.00      PA   N 0
ATOM    705 HN   ARG P  48      21.681  23.710  -3.676  1.00  0.00      PA   H 0
ATOM    706 CA   ARG P  48      22.325  25.513  -4.607  1.00  0.00      PA   C 0
ATOM    707 HA   ARG P  48      23.192  25.770  -5.198  1.00  0.00      PA   H 0
ATOM    708 CB   ARG P  48      21.130  25.417  -5.558  1.00  0.00      PA   C 0
ATOM    709 HB1  ARG P  48      20.418  24.674  -5.140  1.00  0.00      PA   H 0
ATOM    710 HB2  ARG P  48      21.499  24.977  -6.509  1.00  0.00      PA   H 0
ATOM    711 CG   ARG P  48      20.329  26.672  -5.842  1.00  0.00      PA   C 0
ATOM    712 HG1  ARG P  48      19.667  26.881  -4.974  1.00  0.00      PA   H 0
ATOM    713 HG2  ARG P  48      19.628  26.374  -6.651  1.00  0.00      PA   H 0
ATOM    714 CD   ARG P  48      21.049  27.924  -6.213  1.00  0.00      PA   C 0
ATOM    715 HD1  ARG P  48      22.082  27.683  -6.545  1.00  0.00      PA   H 0
ATOM    716 HD2  ARG P  48      21.126  28.539  -5.291  1.00  0.00      PA   H 0
ATOM    717 NE   ARG P  48      20.393  28.620  -7.325  1.00  0.00      PA   N 0
ATOM    718 HE   ARG P  48      20.079  28.090  -8.113  1.00  0.00      PA   H 0
ATOM    719 CZ   ARG P  48      20.306  29.931  -7.415  1.00  0.00      PA   C 0
ATOM    720 NH1  ARG P  48      19.784  30.467  -8.503  1.00  0.00      PA   N 0
ATOM    721 HH11 ARG P  48      19.216  29.903  -9.102  1.00  0.00      PA   H 0
ATOM    722 HH12 ARG P  48      19.654  31.458  -8.465  1.00  0.00      PA   H 0
ATOM    723 NH2  ARG P  48      20.833  30.660  -6.450  1.00  0.00      PA   N 0
ATOM    724 HH21 ARG P  48      21.252  30.260  -5.635  1.00  0.00      PA   H 0
ATOM    725 HH22 ARG P  48      20.608  31.634  -6.453  1.00  0.00      PA   H 0
ATOM    726 C    ARG P  48      22.266  26.533  -3.456  1.00  0.00      PA   C 0
ATOM    727 O    ARG P  48      21.217  27.049  -3.071  1.00  0.00      PA   O 0
ATOM    728 N    THR P  49      23.449  26.775  -2.897  1.00  0.00      PA   N 0
ATOM    729 HN   THR P  49      24.235  26.212  -3.141  1.00  0.00      PA   H 0
ATOM    730 CA   THR P  49      23.610  27.548  -1.683  1.00  0.00      PA   C 0
ATOM    731 HA   THR P  49      22.680  28.028  -1.415  1.00  0.00      PA   H 0
ATOM    732 CB   THR P  49      23.999  26.628  -0.522  1.00  0.00      PA   C 0
ATOM    733 HB   THR P  49      24.084  27.220   0.414  1.00  0.00      PA   H 0
ATOM    734 OG1  THR P  49      25.272  26.061  -0.813  1.00  0.00      PA   O 0
ATOM    735 HG1  THR P  49      25.927  26.715  -0.557  1.00  0.00      PA   H 0
ATOM    736 CG2  THR P  49      22.954  25.561  -0.317  1.00  0.00      PA   C 0
ATOM    737 HG21 THR P  49      21.947  26.014  -0.197  1.00  0.00      PA   H 0
ATOM    738 HG22 THR P  49      22.920  24.846  -1.166  1.00  0.00      PA   H 0
ATOM    739 HG23 THR P  49      23.176  24.976   0.601  1.00  0.00      PA   H 0
ATOM    740 C    THR P  49      24.629  28.668  -1.853  1.00  0.00      PA   C 0
ATOM    741 O    THR P  49      25.028  29.273  -0.874  1.00  0.00      PA   O 0
ATOM    742 N    HSD P  50      25.023  28.958  -3.076  1.00  0.00      PA   N 0
ATOM    743 HN   HSD P  50      24.635  28.442  -3.836  1.00  0.00      PA   H 0
ATOM    744 CA   HSD P  50      26.078  29.904  -3.373  1.00  0.00      PA   C 0
ATOM    745 HA   HSD P  50      26.335  30.489  -2.503  1.00  0.00      PA   H 0
ATOM    746 CB   HSD P  50      27.328  29.217  -3.947  1.00  0.00      PA   C 0
ATOM    747 HB1  HSD P  50      28.223  29.866  -3.838  1.00  0.00      PA   H 0
ATOM    748 HB2  HSD P  50      27.244  28.937  -5.019  1.00  0.00      PA   H 0
ATOM    749 ND1  HSD P  50      28.560  27.617  -2.461  1.00  0.00      PA   N 0
ATOM    750 HD1  HSD P  50      29.210  28.283  -2.095  1.00  0.00      PA   H 0
ATOM    751 CG   HSD P  50      27.572  27.860  -3.393  1.00  0.00      PA   C 0
ATOM    752 CE1  HSD P  50      28.496  26.347  -2.116  1.00  0.00      PA   C 0
ATOM    753 HE1  HSD P  50      29.178  25.958  -1.360  1.00  0.00      PA   H 0
ATOM    754 NE2  HSD P  50      27.533  25.763  -2.804  1.00  0.00      PA   N 0
ATOM    755 CD2  HSD P  50      26.935  26.662  -3.607  1.00  0.00      PA   C 0
ATOM    756 HD2  HSD P  50      26.127  26.389  -4.274  1.00  0.00      PA   H 0
ATOM    757 C    HSD P  50      25.598  30.822  -4.479  1.00  0.00      PA   C 0
ATOM    758 O    HSD P  50      26.218  30.871  -5.552  1.00  0.00      PA   O 0
ATOM    759 N    PRO P  51      24.519  31.634  -4.300  1.00  0.00      PA   N 0
ATOM    760 CD   PRO P  51      24.132  32.637  -5.292  1.00  0.00      PA   C 0
ATOM    761 HD1  PRO P  51      25.018  33.257  -5.546  1.00  0.00      PA   H 0
ATOM    762 HD2  PRO P  51      23.751  32.140  -6.210  1.00  0.00      PA   H 0
ATOM    763 CA   PRO P  51      23.777  31.823  -3.071  1.00  0.00      PA   C 0
ATOM    764 HA   PRO P  51      24.389  31.610  -2.207  1.00  0.00      PA   H 0
ATOM    765 CB   PRO P  51      23.368  33.303  -3.143  1.00  0.00      PA   C 0
ATOM    766 HB1  PRO P  51      24.228  33.938  -2.839  1.00  0.00      PA   H 0
ATOM    767 HB2  PRO P  51      22.498  33.537  -2.493  1.00  0.00      PA   H 0
ATOM    768 CG   PRO P  51      23.077  33.479  -4.615  1.00  0.00      PA   C 0
ATOM    769 HG1  PRO P  51      23.120  34.545  -4.923  1.00  0.00      PA   H 0
ATOM    770 HG2  PRO P  51      22.063  33.088  -4.848  1.00  0.00      PA   H 0
ATOM    771 C    PRO P  51      22.534  30.945  -3.006  1.00  0.00      PA   C 0
ATOM    772 O    PRO P  51      22.132  30.357  -3.995  1.00  0.00      PA   O 0
ATOM    773 N    TRP P  52      21.899  30.962  -1.832  1.00  0.00      PA   N 0
ATOM    774 HN   TRP P  52      22.260  31.469  -1.053  1.00  0.00      PA   H 0
ATOM    775 CA   TRP P  52      20.588  30.398  -1.711  1.00  0.00      PA   C 0
ATOM    776 HA   TRP P  52      20.670  29.373  -2.040  1.00  0.00      PA   H 0
ATOM    777 CB   TRP P  52      20.079  30.408  -0.270  1.00  0.00      PA   C 0
ATOM    778 HB1  TRP P  52      19.005  30.127  -0.222  1.00  0.00      PA   H 0
ATOM    779 HB2  TRP P  52      20.157  31.442   0.130  1.00  0.00      PA   H 0
ATOM    780 CG   TRP P  52      20.839  29.501   0.637  1.00  0.00      PA   C 0
ATOM    781 CD1  TRP P  52      22.077  29.683   1.137  1.00  0.00      PA   C 0
ATOM    782 HD1  TRP P  52      22.701  30.536   0.915  1.00  0.00      PA   H 0
ATOM    783 NE1  TRP P  52      22.418  28.663   1.989  1.00  0.00      PA   N 0
ATOM    784 HE1  TRP P  52      23.301  28.485   2.364  1.00  0.00      PA   H 0
ATOM    785 CE2  TRP P  52      21.377  27.794   2.030  1.00  0.00      PA   C 0
ATOM    786 CD2  TRP P  52      20.362  28.285   1.207  1.00  0.00      PA   C 0
ATOM    787 CE3  TRP P  52      19.183  27.553   1.076  1.00  0.00      PA   C 0
ATOM    788 HE3  TRP P  52      18.381  27.897   0.440  1.00  0.00      PA   H 0
ATOM    789 CZ3  TRP P  52      19.069  26.369   1.762  1.00  0.00      PA   C 0
ATOM    790 HZ3  TRP P  52      18.165  25.783   1.681  1.00  0.00      PA   H 0
ATOM    791 CZ2  TRP P  52      21.262  26.586   2.726  1.00  0.00      PA   C 0
ATOM    792 HZ2  TRP P  52      22.061  26.223   3.355  1.00  0.00      PA   H 0
ATOM    793 CH2  TRP P  52      20.086  25.918   2.576  1.00  0.00      PA   C 0
ATOM    794 HH2  TRP P  52      19.950  24.988   3.108  1.00  0.00      PA   H 0
ATOM    795 C    TRP P  52      19.615  31.153  -2.606  1.00  0.00      PA   C 0
ATOM    796 O    TRP P  52      19.707  32.380  -2.752  1.00  0.00      PA   O 0
ATOM    797 N    PRO P  53      18.615  30.479  -3.178  1.00  0.00      PA   N 0
ATOM    798 CD   PRO P  53      18.410  29.029  -3.102  1.00  0.00      PA   C 0
ATOM    799 HD1  PRO P  53      19.276  28.519  -3.575  1.00  0.00      PA   H 0
ATOM    800 HD2  PRO P  53      18.288  28.694  -2.050  1.00  0.00      PA   H 0
ATOM    801 CA   PRO P  53      17.665  31.151  -4.043  1.00  0.00      PA   C 0
ATOM    802 HA   PRO P  53      18.193  31.800  -4.726  1.00  0.00      PA   H 0
ATOM    803 CB   PRO P  53      16.934  30.036  -4.766  1.00  0.00      PA   C 0
ATOM    804 HB1  PRO P  53      17.429  29.882  -5.748  1.00  0.00      PA   H 0
ATOM    805 HB2  PRO P  53      15.859  30.236  -4.965  1.00  0.00      PA   H 0
ATOM    806 CG   PRO P  53      17.160  28.858  -3.916  1.00  0.00      PA   C 0
ATOM    807 HG1  PRO P  53      17.181  27.915  -4.504  1.00  0.00      PA   H 0
ATOM    808 HG2  PRO P  53      16.312  28.778  -3.203  1.00  0.00      PA   H 0
ATOM    809 C    PRO P  53      16.665  32.002  -3.285  1.00  0.00      PA   C 0
ATOM    810 O    PRO P  53      16.292  31.706  -2.165  1.00  0.00      PA   O 0
ATOM    811 N    ASP P  54      16.199  33.052  -3.959  1.00  0.00      PA   N 0
ATOM    812 HN   ASP P  54      16.485  33.264  -4.890  1.00  0.00      PA   H 0
ATOM    813 CA   ASP P  54      15.135  33.855  -3.402  1.00  0.00      PA   C 0
ATOM    814 HA   ASP P  54      15.474  34.271  -2.465  1.00  0.00      PA   H 0
ATOM    815 CB   ASP P  54      14.753  34.977  -4.362  1.00  0.00      PA   C 0
ATOM    816 HB1  ASP P  54      13.795  35.445  -4.051  1.00  0.00      PA   H 0
ATOM    817 HB2  ASP P  54      14.597  34.558  -5.379  1.00  0.00      PA   H 0
ATOM    818 CG   ASP P  54      15.735  36.111  -4.455  1.00  0.00      PA   C 0
ATOM    819 OD1  ASP P  54      16.589  36.239  -3.579  1.00  0.00      PA   O 0
ATOM    820 OD2  ASP P  54      15.587  36.882  -5.413  1.00  0.00      PA   O 0
ATOM    821 C    ASP P  54      13.919  32.984  -3.107  1.00  0.00      PA   C 0
ATOM    822 O    ASP P  54      13.535  32.103  -3.886  1.00  0.00      PA   O 0
ATOM    823 N    GLY P  55      13.310  33.246  -1.974  1.00  0.00      PA   N 0
ATOM    824 HN   GLY P  55      13.654  33.976  -1.388  1.00  0.00      PA   H 0
ATOM    825 CA   GLY P  55      12.158  32.514  -1.539  1.00  0.00      PA   C 0
ATOM    826 HA1  GLY P  55      11.644  32.061  -2.374  1.00  0.00      PA   H 0
ATOM    827 HA2  GLY P  55      11.521  33.215  -1.020  1.00  0.00      PA   H 0
ATOM    828 C    GLY P  55      12.464  31.405  -0.542  1.00  0.00      PA   C 0
ATOM    829 O    GLY P  55      11.523  30.908   0.083  1.00  0.00      PA   O 0
ATOM    830 N    ALA P  56      13.751  31.065  -0.421  1.00  0.00      PA   N 0
ATOM    831 HN   ALA P  56      14.470  31.473  -0.978  1.00  0.00      PA   H 0
ATOM    832 CA   ALA P  56      14.137  30.057   0.578  1.00  0.00      PA   C 0
ATOM    833 HA   ALA P  56      13.543  29.166   0.437  1.00  0.00      PA   H 0
ATOM    834 CB   ALA P  56      15.602  29.746   0.425  1.00  0.00      PA   C 0
ATOM    835 HB1  ALA P  56      15.943  28.991   1.165  1.00  0.00      PA   H 0
ATOM    836 HB2  ALA P  56      15.808  29.351  -0.593  1.00  0.00      PA   H 0
ATOM    837 HB3  ALA P  56      16.219  30.661   0.555  1.00  0.00      PA   H 0
ATOM    838 C    ALA P  56      13.865  30.616   1.971  1.00  0.00      PA   C 0
ATOM    839 O    ALA P  56      14.216  31.769   2.256  1.00  0.00      PA   O 0
ATOM    840 N    ILE P  57      13.290  29.796   2.831  1.00  0.00      PA   N 0
ATOM    841 HN   ILE P  57      12.964  28.896   2.551  1.00  0.00      PA   H 0
ATOM    842 CA   ILE P  57      13.119  30.130   4.233  1.00  0.00      PA   C 0
ATOM    843 HA   ILE P  57      13.689  31.019   4.460  1.00  0.00      PA   H 0
ATOM    844 CB   ILE P  57      11.664  30.390   4.640  1.00  0.00      PA   C 0
ATOM    845 HB   ILE P  57      11.077  29.461   4.480  1.00  0.00      PA   H 0
ATOM    846 CG2  ILE P  57      11.617  30.744   6.117  1.00  0.00      PA   C 0
ATOM    847 HG21 ILE P  57      10.588  31.017   6.434  1.00  0.00      PA   H 0
ATOM    848 HG22 ILE P  57      11.937  29.899   6.763  1.00  0.00      PA   H 0
ATOM    849 HG23 ILE P  57      12.278  31.611   6.329  1.00  0.00      PA   H 0
ATOM    850 CG1  ILE P  57      11.026  31.476   3.750  1.00  0.00      PA   C 0
ATOM    851 HG11 ILE P  57      11.142  31.194   2.682  1.00  0.00      PA   H 0
ATOM    852 HG12 ILE P  57      11.592  32.420   3.898  1.00  0.00      PA   H 0
ATOM    853 CD   ILE P  57       9.565  31.699   4.006  1.00  0.00      PA   C 0
ATOM    854 HD1  ILE P  57       9.382  32.106   5.023  1.00  0.00      PA   H 0
ATOM    855 HD2  ILE P  57       9.145  32.427   3.280  1.00  0.00      PA   H 0
ATOM    856 HD3  ILE P  57       8.995  30.751   3.905  1.00  0.00      PA   H 0
ATOM    857 C    ILE P  57      13.683  28.999   5.066  1.00  0.00      PA   C 0
ATOM    858 O    ILE P  57      13.300  27.833   4.849  1.00  0.00      PA   O 0
ATOM    859 N    LEU P  58      14.581  29.335   5.960  1.00  0.00      PA   N 0
ATOM    860 HN   LEU P  58      14.865  30.288   6.027  1.00  0.00      PA   H 0
ATOM    861 CA   LEU P  58      15.142  28.445   6.952  1.00  0.00      PA   C 0
ATOM    862 HA   LEU P  58      14.881  27.422   6.723  1.00  0.00      PA   H 0
ATOM    863 CB   LEU P  58      16.661  28.588   7.020  1.00  0.00      PA   C 0
ATOM    864 HB1  LEU P  58      17.075  27.964   7.841  1.00  0.00      PA   H 0
ATOM    865 HB2  LEU P  58      16.912  29.645   7.253  1.00  0.00      PA   H 0
ATOM    866 CG   LEU P  58      17.391  28.208   5.737  1.00  0.00      PA   C 0
ATOM    867 HG   LEU P  58      16.930  28.757   4.888  1.00  0.00      PA   H 0
ATOM    868 CD1  LEU P  58      18.828  28.597   5.780  1.00  0.00      PA   C 0
ATOM    869 HD11 LEU P  58      19.363  28.059   6.591  1.00  0.00      PA   H 0
ATOM    870 HD12 LEU P  58      19.337  28.353   4.823  1.00  0.00      PA   H 0
ATOM    871 HD13 LEU P  58      18.948  29.687   5.956  1.00  0.00      PA   H 0
ATOM    872 CD2  LEU P  58      17.281  26.729   5.460  1.00  0.00      PA   C 0
ATOM    873 HD21 LEU P  58      16.221  26.424   5.324  1.00  0.00      PA   H 0
ATOM    874 HD22 LEU P  58      17.837  26.467   4.534  1.00  0.00      PA   H 0
ATOM    875 HD23 LEU P  58      17.713  26.141   6.298  1.00  0.00      PA   H 0
ATOM    876 C    LEU P  58      14.553  28.768   8.298  1.00  0.00      PA   C 0
ATOM    877 O    LEU P  58      14.437  29.946   8.641  1.00  0.00      PA   O 0
ATOM    878 N    VAL P  59      14.216  27.747   9.088  1.00  0.00      PA   N 0
ATOM    879 HN   VAL P  59      14.310  26.805   8.776  1.00  0.00      PA   H 0
ATOM    880 CA   VAL P  59      13.807  27.932  10.454  1.00  0.00      PA   C 0
ATOM    881 HA   VAL P  59      13.984  28.962  10.725  1.00  0.00      PA   H 0
ATOM    882 CB   VAL P  59      12.313  27.670  10.696  1.00  0.00      PA   C 0
ATOM    883 HB   VAL P  59      11.774  28.340   9.993  1.00  0.00      PA   H 0
ATOM    884 CG1  VAL P  59      11.903  26.254  10.371  1.00  0.00      PA   C 0
ATOM    885 HG11 VAL P  59      10.801  26.138  10.448  1.00  0.00      PA   H 0
ATOM    886 HG12 VAL P  59      12.203  25.992   9.334  1.00  0.00      PA   H 0
ATOM    887 HG13 VAL P  59      12.370  25.527  11.069  1.00  0.00      PA   H 0
ATOM    888 CG2  VAL P  59      11.874  28.018  12.101  1.00  0.00      PA   C 0
ATOM    889 HG21 VAL P  59      12.350  27.354  12.854  1.00  0.00      PA   H 0
ATOM    890 HG22 VAL P  59      12.134  29.071  12.344  1.00  0.00      PA   H 0
ATOM    891 HG23 VAL P  59      10.773  27.908  12.201  1.00  0.00      PA   H 0
ATOM    892 C    VAL P  59      14.685  27.083  11.350  1.00  0.00      PA   C 0
ATOM    893 O    VAL P  59      14.913  25.914  11.062  1.00  0.00      PA   O 0
ATOM    894 N    LYS P  60      15.095  27.647  12.456  1.00  0.00      PA   N 0
ATOM    895 HN   LYS P  60      14.911  28.616  12.602  1.00  0.00      PA   H 0
ATOM    896 CA   LYS P  60      15.719  26.912  13.520  1.00  0.00      PA   C 0
ATOM    897 HA   LYS P  60      15.879  25.886  13.224  1.00  0.00      PA   H 0
ATOM    898 CB   LYS P  60      17.012  27.483  13.990  1.00  0.00      PA   C 0
ATOM    899 HB1  LYS P  60      17.614  26.688  14.480  1.00  0.00      PA   H 0
ATOM    900 HB2  LYS P  60      16.937  28.345  14.686  1.00  0.00      PA   H 0
ATOM    901 CG   LYS P  60      17.613  27.984  12.737  1.00  0.00      PA   C 0
ATOM    902 HG1  LYS P  60      17.071  28.870  12.343  1.00  0.00      PA   H 0
ATOM    903 HG2  LYS P  60      17.665  27.205  11.947  1.00  0.00      PA   H 0
ATOM    904 CD   LYS P  60      18.994  28.530  13.025  1.00  0.00      PA   C 0
ATOM    905 HD   LYS P  60      18.891  29.183  13.918  1.00  0.00      PA   H 0
ATOM    906 CE   LYS P  60      19.981  27.401  13.382  1.00  0.00      PA   C 0
ATOM    907 HE1  LYS P  60      19.797  26.537  12.708  1.00  0.00      PA   H 0
ATOM    908 HE2  LYS P  60      19.772  27.024  14.406  1.00  0.00      PA   H 0
ATOM    909 NZ   LYS P  60      21.368  27.823  13.277  1.00  0.00      PA   N 0
ATOM    910 HZ   LYS P  60      22.015  27.088  13.478  1.00  0.00      PA   H 0
ATOM    911 C    LYS P  60      14.877  26.957  14.751  1.00  0.00      PA   C 0
ATOM    912 O    LYS P  60      14.510  28.026  15.242  1.00  0.00      PA   O 0
ATOM    913 N    LEU P  61      14.551  25.777  15.230  1.00  0.00      PA   N 0
ATOM    914 HN   LEU P  61      14.869  24.951  14.772  1.00  0.00      PA   H 0
ATOM    915 CA   LEU P  61      13.731  25.590  16.405  1.00  0.00      PA   C 0
ATOM    916 HA   LEU P  61      13.273  26.522  16.703  1.00  0.00      PA   H 0
ATOM    917 CB   LEU P  61      12.656  24.552  16.138  1.00  0.00      PA   C 0
ATOM    918 HB1  LEU P  61      12.033  24.390  17.043  1.00  0.00      PA   H 0
ATOM    919 HB2  LEU P  61      13.150  23.583  15.910  1.00  0.00      PA   H 0
ATOM    920 CG   LEU P  61      11.747  24.882  14.969  1.00  0.00      PA   C 0
ATOM    921 HG   LEU P  61      12.372  25.111  14.079  1.00  0.00      PA   H 0
ATOM    922 CD1  LEU P  61      10.893  23.708  14.583  1.00  0.00      PA   C 0
ATOM    923 HD11 LEU P  61      10.239  23.400  15.427  1.00  0.00      PA   H 0
ATOM    924 HD12 LEU P  61      10.244  23.961  13.718  1.00  0.00      PA   H 0
ATOM    925 HD13 LEU P  61      11.524  22.840  14.296  1.00  0.00      PA   H 0
ATOM    926 CD2  LEU P  61      10.902  26.099  15.257  1.00  0.00      PA   C 0
ATOM    927 HD21 LEU P  61      11.533  26.976  15.516  1.00  0.00      PA   H 0
ATOM    928 HD22 LEU P  61      10.312  26.374  14.357  1.00  0.00      PA   H 0
ATOM    929 HD23 LEU P  61      10.201  25.907  16.097  1.00  0.00      PA   H 0
ATOM    930 C    LEU P  61      14.633  25.142  17.531  1.00  0.00      PA   C 0
ATOM    931 O    LEU P  61      15.464  24.260  17.328  1.00  0.00      PA   O 0
ATOM    932 N    SER P  62      14.491  25.758  18.691  1.00  0.00      PA   N 0
ATOM    933 HN   SER P  62      13.811  26.478  18.802  1.00  0.00      PA   H 0
ATOM    934 CA   SER P  62      15.373  25.482  19.816  1.00  0.00      PA   C 0
ATOM    935 HA   SER P  62      16.048  24.671  19.585  1.00  0.00      PA   H 0
ATOM    936 CB   SER P  62      16.167  26.705  20.216  1.00  0.00      PA   C 0
ATOM    937 HB1  SER P  62      16.806  26.495  21.100  1.00  0.00      PA   H 0
ATOM    938 HB2  SER P  62      15.486  27.545  20.468  1.00  0.00      PA   H 0
ATOM    939 OG   SER P  62      16.991  27.122  19.178  1.00  0.00      PA   O 0
ATOM    940 HG1  SER P  62      16.471  27.609  18.534  1.00  0.00      PA   H 0
ATOM    941 C    SER P  62      14.574  25.087  21.032  1.00  0.00      PA   C 0
ATOM    942 O    SER P  62      13.549  25.697  21.356  1.00  0.00      PA   O 0
ATOM    943 N    TRP P  63      15.093  24.073  21.710  1.00  0.00      PA   N 0
ATOM    944 HN   TRP P  63      15.864  23.557  21.344  1.00  0.00      PA   H 0
ATOM    945 CA   TRP P  63      14.585  23.630  22.993  1.00  0.00      PA   C 0
ATOM    946 HA   TRP P  63      13.858  24.331  23.375  1.00  0.00      PA   H 0
ATOM    947 CB   TRP P  63      13.962  22.234  22.879  1.00  0.00      PA   C 0
ATOM    948 HB1  TRP P  63      13.603  21.913  23.880  1.00  0.00      PA   H 0
ATOM    949 HB2  TRP P  63      14.740  21.505  22.567  1.00  0.00      PA   H 0
ATOM    950 CG   TRP P  63      12.820  22.103  21.937  1.00  0.00      PA   C 0
ATOM    951 CD1  TRP P  63      11.498  22.185  22.215  1.00  0.00      PA   C 0
ATOM    952 HD1  TRP P  63      11.097  22.329  23.208  1.00  0.00      PA   H 0
ATOM    953 NE1  TRP P  63      10.760  21.997  21.090  1.00  0.00      PA   N 0
ATOM    954 HE1  TRP P  63       9.791  22.090  21.019  1.00  0.00      PA   H 0
ATOM    955 CE2  TRP P  63      11.592  21.762  20.040  1.00  0.00      PA   C 0
ATOM    956 CD2  TRP P  63      12.907  21.823  20.526  1.00  0.00      PA   C 0
ATOM    957 CE3  TRP P  63      13.967  21.584  19.663  1.00  0.00      PA   C 0
ATOM    958 HE3  TRP P  63      14.990  21.596  20.008  1.00  0.00      PA   H 0
ATOM    959 CZ3  TRP P  63      13.675  21.287  18.352  1.00  0.00      PA   C 0
ATOM    960 HZ3  TRP P  63      14.481  21.084  17.663  1.00  0.00      PA   H 0
ATOM    961 CZ2  TRP P  63      11.291  21.467  18.724  1.00  0.00      PA   C 0
ATOM    962 HZ2  TRP P  63      10.271  21.407  18.373  1.00  0.00      PA   H 0
ATOM    963 CH2  TRP P  63      12.363  21.245  17.888  1.00  0.00      PA   C 0
ATOM    964 HH2  TRP P  63      12.188  21.010  16.849  1.00  0.00      PA   H 0
ATOM    965 C    TRP P  63      15.714  23.519  23.999  1.00  0.00      PA   C 0
ATOM    966 O    TRP P  63      16.841  23.175  23.651  1.00  0.00      PA   O 0
ATOM    967 N    LYS P  64      15.379  23.776  25.268  1.00  0.00      PA   N 0
ATOM    968 HN   LYS P  64      14.437  23.994  25.512  1.00  0.00      PA   H 0
ATOM    969 CA   LYS P  64      16.308  23.448  26.333  1.00  0.00      PA   C 0
ATOM    970 HA   LYS P  64      17.263  23.910  26.129  1.00  0.00      PA   H 0
ATOM    971 CB   LYS P  64      15.773  23.941  27.664  1.00  0.00      PA   C 0
ATOM    972 HB1  LYS P  64      16.274  23.367  28.472  1.00  0.00      PA   H 0
ATOM    973 HB2  LYS P  64      14.688  23.717  27.748  1.00  0.00      PA   H 0
ATOM    974 CG   LYS P  64      16.054  25.406  27.944  1.00  0.00      PA   C 0
ATOM    975 HG1  LYS P  64      15.404  26.061  27.326  1.00  0.00      PA   H 0
ATOM    976 HG2  LYS P  64      17.100  25.604  27.628  1.00  0.00      PA   H 0
ATOM    977 CD   LYS P  64      15.978  25.728  29.449  1.00  0.00      PA   C 0
ATOM    978 HD1  LYS P  64      16.673  26.566  29.671  1.00  0.00      PA   H 0
ATOM    979 HD2  LYS P  64      16.360  24.857  30.024  1.00  0.00      PA   H 0
ATOM    980 CE   LYS P  64      14.587  26.070  29.936  1.00  0.00      PA   C 0
ATOM    981 HE1  LYS P  64      14.563  26.116  31.046  1.00  0.00      PA   H 0
ATOM    982 HE2  LYS P  64      13.851  25.308  29.602  1.00  0.00      PA   H 0
ATOM    983 NZ   LYS P  64      14.169  27.396  29.421  1.00  0.00      PA   N 0
ATOM    984 HZ1  LYS P  64      14.255  27.394  28.385  1.00  0.00      PA   H 0
ATOM    985 HZ2  LYS P  64      13.178  27.562  29.688  1.00  0.00      PA   H 0
ATOM    986 HZ3  LYS P  64      14.778  28.141  29.817  1.00  0.00      PA   H 0
ATOM    987 C    LYS P  64      16.537  21.934  26.371  1.00  0.00      PA   C 0
ATOM    988 O    LYS P  64      15.629  21.165  26.156  1.00  0.00      PA   O 0
ATOM    989 N    LYS P  65      17.770  21.540  26.649  1.00  0.00      PA   N 0
ATOM    990 HN   LYS P  65      18.514  22.191  26.780  1.00  0.00      PA   H 0
ATOM    991 CA   LYS P  65      18.092  20.138  26.813  1.00  0.00      PA   C 0
ATOM    992 HA   LYS P  65      17.663  19.542  26.021  1.00  0.00      PA   H 0
ATOM    993 CB   LYS P  65      19.604  19.946  26.929  1.00  0.00      PA   C 0
ATOM    994 HB1  LYS P  65      19.891  19.129  27.625  1.00  0.00      PA   H 0
ATOM    995 HB2  LYS P  65      20.054  20.871  27.349  1.00  0.00      PA   H 0
ATOM    996 CG   LYS P  65      20.292  19.565  25.649  1.00  0.00      PA   C 0
ATOM    997 HG1  LYS P  65      20.094  20.379  24.919  1.00  0.00      PA   H 0
ATOM    998 HG2  LYS P  65      19.835  18.639  25.240  1.00  0.00      PA   H 0
ATOM    999 CD   LYS P  65      21.772  19.378  25.792  1.00  0.00      PA   C 0
ATOM   1000 HD1  LYS P  65      21.970  18.416  26.312  1.00  0.00      PA   H 0
ATOM   1001 HD2  LYS P  65      22.195  20.190  26.422  1.00  0.00      PA   H 0
ATOM   1002 CE   LYS P  65      22.415  19.410  24.423  1.00  0.00      PA   C 0
ATOM   1003 HE1  LYS P  65      22.328  20.425  23.981  1.00  0.00      PA   H 0
ATOM   1004 HE2  LYS P  65      21.925  18.676  23.747  1.00  0.00      PA   H 0
ATOM   1005 NZ   LYS P  65      23.847  19.074  24.484  1.00  0.00      PA   N 0
ATOM   1006 HZ1  LYS P  65      23.927  18.168  24.989  1.00  0.00      PA   H 0
ATOM   1007 HZ2  LYS P  65      24.196  18.905  23.519  1.00  0.00      PA   H 0
ATOM   1008 HZ3  LYS P  65      24.420  19.796  24.965  1.00  0.00      PA   H 0
ATOM   1009 C    LYS P  65      17.587  19.631  28.154  1.00  0.00      PA   C 0
ATOM   1010 O    LYS P  65      17.714  20.283  29.183  1.00  0.00      PA   O 0
ATOM   1011 N    SER P  66      17.041  18.449  28.107  1.00  0.00      PA   N 0
ATOM   1012 HN   SER P  66      16.880  17.987  27.239  1.00  0.00      PA   H 0
ATOM   1013 CA   SER P  66      16.644  17.697  29.269  1.00  0.00      PA   C 0
ATOM   1014 HA   SER P  66      17.080  18.118  30.163  1.00  0.00      PA   H 0
ATOM   1015 CB   SER P  66      15.134  17.679  29.373  1.00  0.00      PA   C 0
ATOM   1016 HB1  SER P  66      14.678  17.185  28.489  1.00  0.00      PA   H 0
ATOM   1017 HB2  SER P  66      14.749  18.721  29.409  1.00  0.00      PA   H 0
ATOM   1018 OG   SER P  66      14.724  16.990  30.558  1.00  0.00      PA   O 0
ATOM   1019 HG1  SER P  66      15.182  17.366  31.314  1.00  0.00      PA   H 0
ATOM   1020 C    SER P  66      17.195  16.270  29.117  1.00  0.00      PA   C 0
ATOM   1021 O    SER P  66      17.654  15.900  28.063  1.00  0.00      PA   O 0
ATOM   1022 N    THR P  67      17.180  15.440  30.157  1.00  0.00      PA   N 0
ATOM   1023 HN   THR P  67      16.762  15.721  31.017  1.00  0.00      PA   H 0
ATOM   1024 CA   THR P  67      17.638  14.063  30.022  1.00  0.00      PA   C 0
ATOM   1025 HA   THR P  67      18.058  13.889  29.042  1.00  0.00      PA   H 0
ATOM   1026 CB   THR P  67      18.767  13.740  31.000  1.00  0.00      PA   C 0
ATOM   1027 HB   THR P  67      19.054  12.672  30.889  1.00  0.00      PA   H 0
ATOM   1028 OG1  THR P  67      18.225  13.939  32.296  1.00  0.00      PA   O 0
ATOM   1029 HG1  THR P  67      17.309  13.657  32.250  1.00  0.00      PA   H 0
ATOM   1030 CG2  THR P  67      20.001  14.587  30.785  1.00  0.00      PA   C 0
ATOM   1031 HG21 THR P  67      19.779  15.666  30.930  1.00  0.00      PA   H 0
ATOM   1032 HG22 THR P  67      20.795  14.298  31.506  1.00  0.00      PA   H 0
ATOM   1033 HG23 THR P  67      20.398  14.445  29.757  1.00  0.00      PA   H 0
ATOM   1034 C    THR P  67      16.410  13.183  30.114  1.00  0.00      PA   C 0
ATOM   1035 O    THR P  67      15.494  13.429  30.889  1.00  0.00      PA   O 0
ATOM   1036 N    HSD P  68      16.406  12.153  29.275  1.00  0.00      PA   N 0
ATOM   1037 HN   HSD P  68      17.148  12.008  28.625  1.00  0.00      PA   H 0
ATOM   1038 CA   HSD P  68      15.307  11.226  29.248  1.00  0.00      PA   C 0
ATOM   1039 HA   HSD P  68      14.396  11.791  29.121  1.00  0.00      PA   H 0
ATOM   1040 CB   HSD P  68      15.464  10.293  28.057  1.00  0.00      PA   C 0
ATOM   1041 HB1  HSD P  68      16.245   9.521  28.222  1.00  0.00      PA   H 0
ATOM   1042 HB2  HSD P  68      15.769  10.897  27.176  1.00  0.00      PA   H 0
ATOM   1043 ND1  HSD P  68      13.588   8.678  28.491  1.00  0.00      PA   N 0
ATOM   1044 HD1  HSD P  68      14.021   8.263  29.291  1.00  0.00      PA   H 0
ATOM   1045 CG   HSD P  68      14.175   9.655  27.714  1.00  0.00      PA   C 0
ATOM   1046 CE1  HSD P  68      12.466   8.289  27.902  1.00  0.00      PA   C 0
ATOM   1047 HE1  HSD P  68      11.726   7.609  28.324  1.00  0.00      PA   H 0
ATOM   1048 NE2  HSD P  68      12.284   9.012  26.816  1.00  0.00      PA   N 0
ATOM   1049 CD2  HSD P  68      13.365   9.838  26.657  1.00  0.00      PA   C 0
ATOM   1050 HD2  HSD P  68      13.417  10.519  25.816  1.00  0.00      PA   H 0
ATOM   1051 C    HSD P  68      15.214  10.482  30.568  1.00  0.00      PA   C 0
ATOM   1052 O    HSD P  68      16.223   9.952  31.053  1.00  0.00      PA   O 0
ATOM   1053 N    GLU P  69      13.997  10.406  31.106  1.00  0.00      PA   N 0
ATOM   1054 HN   GLU P  69      13.176  10.772  30.675  1.00  0.00      PA   H 0
ATOM   1055 CA   GLU P  69      13.764   9.768  32.397  1.00  0.00      PA   C 0
ATOM   1056 HA   GLU P  69      14.434  10.220  33.114  1.00  0.00      PA   H 0
ATOM   1057 CB   GLU P  69      12.331  10.052  32.844  1.00  0.00      PA   C 0
ATOM   1058 HB1  GLU P  69      12.162  11.150  32.832  1.00  0.00      PA   H 0
ATOM   1059 HB2  GLU P  69      12.236   9.727  33.902  1.00  0.00      PA   H 0
ATOM   1060 CG   GLU P  69      11.238   9.369  32.043  1.00  0.00      PA   C 0
ATOM   1061 HG1  GLU P  69      10.311   9.416  32.654  1.00  0.00      PA   H 0
ATOM   1062 HG2  GLU P  69      11.437   8.287  31.890  1.00  0.00      PA   H 0
ATOM   1063 CD   GLU P  69      10.811   9.963  30.706  1.00  0.00      PA   C 0
ATOM   1064 OE1  GLU P  69      11.399  10.985  30.266  1.00  0.00      PA   O 0
ATOM   1065 OE2  GLU P  69       9.885   9.388  30.092  1.00  0.00      PA   O 0
ATOM   1066 C    GLU P  69      14.065   8.266  32.390  1.00  0.00      PA   C 0
ATOM   1067 O    GLU P  69      14.325   7.713  33.447  1.00  0.00      PA   O 0
ATOM   1068 N    LEU P  70      14.007   7.604  31.210  1.00  0.00      PA   N 0
ATOM   1069 HN   LEU P  70      13.457   8.058  30.513  1.00  0.00      PA   H 0
ATOM   1070 CA   LEU P  70      14.241   6.166  31.145  1.00  0.00      PA   C 0
ATOM   1071 HA   LEU P  70      14.153   5.719  32.124  1.00  0.00      PA   H 0
ATOM   1072 CB   LEU P  70      13.238   5.501  30.194  1.00  0.00      PA   C 0
ATOM   1073 HB1  LEU P  70      13.438   4.409  30.167  1.00  0.00      PA   H 0
ATOM   1074 HB2  LEU P  70      13.401   5.883  29.163  1.00  0.00      PA   H 0
ATOM   1075 CG   LEU P  70      11.749   5.654  30.497  1.00  0.00      PA   C 0
ATOM   1076 HG   LEU P  70      11.472   6.728  30.432  1.00  0.00      PA   H 0
ATOM   1077 CD1  LEU P  70      10.936   4.924  29.436  1.00  0.00      PA   C 0
ATOM   1078 HD11 LEU P  70      11.165   3.837  29.440  1.00  0.00      PA   H 0
ATOM   1079 HD12 LEU P  70       9.849   5.062  29.622  1.00  0.00      PA   H 0
ATOM   1080 HD13 LEU P  70      11.155   5.329  28.425  1.00  0.00      PA   H 0
ATOM   1081 CD2  LEU P  70      11.421   5.146  31.879  1.00  0.00      PA   C 0
ATOM   1082 HD21 LEU P  70      11.957   5.732  32.656  1.00  0.00      PA   H 0
ATOM   1083 HD22 LEU P  70      10.332   5.249  32.073  1.00  0.00      PA   H 0
ATOM   1084 HD23 LEU P  70      11.698   4.075  31.983  1.00  0.00      PA   H 0
ATOM   1085 C    LEU P  70      15.640   5.837  30.628  1.00  0.00      PA   C 0
ATOM   1086 O    LEU P  70      16.048   4.681  30.622  1.00  0.00      PA   O 0
ATOM   1087 N    PHE P  71      16.379   6.836  30.130  1.00  0.00      PA   N 0
ATOM   1088 HN   PHE P  71      16.100   7.789  30.238  1.00  0.00      PA   H 0
ATOM   1089 CA   PHE P  71      17.623   6.551  29.459  1.00  0.00      PA   C 0
ATOM   1090 HA   PHE P  71      18.099   5.699  29.924  1.00  0.00      PA   H 0
ATOM   1091 CB   PHE P  71      17.362   6.238  27.957  1.00  0.00      PA   C 0
ATOM   1092 HB1  PHE P  71      17.273   7.143  27.322  1.00  0.00      PA   H 0
ATOM   1093 HB2  PHE P  71      16.401   5.685  27.868  1.00  0.00      PA   H 0
ATOM   1094 CG   PHE P  71      18.448   5.341  27.432  1.00  0.00      PA   C 0
ATOM   1095 CD1  PHE P  71      19.611   5.864  26.846  1.00  0.00      PA   C 0
ATOM   1096 HD1  PHE P  71      19.745   6.935  26.781  1.00  0.00      PA   H 0
ATOM   1097 CE1  PHE P  71      20.611   5.006  26.371  1.00  0.00      PA   C 0
ATOM   1098 HE1  PHE P  71      21.513   5.415  25.936  1.00  0.00      PA   H 0
ATOM   1099 CZ   PHE P  71      20.449   3.618  26.458  1.00  0.00      PA   C 0
ATOM   1100 HZ   PHE P  71      21.226   2.961  26.093  1.00  0.00      PA   H 0
ATOM   1101 CD2  PHE P  71      18.294   3.945  27.512  1.00  0.00      PA   C 0
ATOM   1102 HD2  PHE P  71      17.398   3.535  27.957  1.00  0.00      PA   H 0
ATOM   1103 CE2  PHE P  71      19.286   3.086  27.026  1.00  0.00      PA   C 0
ATOM   1104 HE2  PHE P  71      19.157   2.014  27.098  1.00  0.00      PA   H 0
ATOM   1105 C    PHE P  71      18.501   7.779  29.644  1.00  0.00      PA   C 0
ATOM   1106 O    PHE P  71      18.507   8.660  28.782  1.00  0.00      PA   O 0
ATOM   1107 N    PRO P  72      19.245   7.913  30.737  1.00  0.00      PA   N 0
ATOM   1108 CD   PRO P  72      19.367   6.913  31.808  1.00  0.00      PA   C 0
ATOM   1109 HD1  PRO P  72      18.411   6.906  32.373  1.00  0.00      PA   H 0
ATOM   1110 HD2  PRO P  72      19.579   5.885  31.443  1.00  0.00      PA   H 0
ATOM   1111 CA   PRO P  72      19.894   9.171  31.086  1.00  0.00      PA   C 0
ATOM   1112 HA   PRO P  72      19.125   9.930  31.096  1.00  0.00      PA   H 0
ATOM   1113 CB   PRO P  72      20.483   8.947  32.484  1.00  0.00      PA   C 0
ATOM   1114 HB1  PRO P  72      19.794   9.410  33.222  1.00  0.00      PA   H 0
ATOM   1115 HB2  PRO P  72      21.489   9.393  32.640  1.00  0.00      PA   H 0
ATOM   1116 CG   PRO P  72      20.476   7.455  32.684  1.00  0.00      PA   C 0
ATOM   1117 HG1  PRO P  72      20.352   7.167  33.750  1.00  0.00      PA   H 0
ATOM   1118 HG2  PRO P  72      21.439   7.040  32.316  1.00  0.00      PA   H 0
ATOM   1119 C    PRO P  72      20.966   9.719  30.154  1.00  0.00      PA   C 0
ATOM   1120 O    PRO P  72      21.294  10.891  30.271  1.00  0.00      PA   O 0
ATOM   1121 N    SER P  73      21.495   8.916  29.248  1.00  0.00      PA   N 0
ATOM   1122 HN   SER P  73      21.245   7.951  29.224  1.00  0.00      PA   H 0
ATOM   1123 CA   SER P  73      22.473   9.412  28.299  1.00  0.00      PA   C 0
ATOM   1124 HA   SER P  73      23.030  10.226  28.740  1.00  0.00      PA   H 0
ATOM   1125 CB   SER P  73      23.460   8.316  27.953  1.00  0.00      PA   C 0
ATOM   1126 HB1  SER P  73      23.980   7.985  28.878  1.00  0.00      PA   H 0
ATOM   1127 HB2  SER P  73      24.231   8.665  27.233  1.00  0.00      PA   H 0
ATOM   1128 OG   SER P  73      22.759   7.222  27.406  1.00  0.00      PA   O 0
ATOM   1129 HG1  SER P  73      23.096   7.143  26.510  1.00  0.00      PA   H 0
ATOM   1130 C    SER P  73      21.796   9.964  27.051  1.00  0.00      PA   C 0
ATOM   1131 O    SER P  73      22.500  10.399  26.154  1.00  0.00      PA   O 0
ATOM   1132 N    ALA P  74      20.466   9.957  27.015  1.00  0.00      PA   N 0
ATOM   1133 HN   ALA P  74      19.920   9.609  27.773  1.00  0.00      PA   H 0
ATOM   1134 CA   ALA P  74      19.748  10.585  25.907  1.00  0.00      PA   C 0
ATOM   1135 HA   ALA P  74      20.390  10.671  25.043  1.00  0.00      PA   H 0
ATOM   1136 CB   ALA P  74      18.527   9.802  25.507  1.00  0.00      PA   C 0
ATOM   1137 HB1  ALA P  74      18.812   8.776  25.189  1.00  0.00      PA   H 0
ATOM   1138 HB2  ALA P  74      17.823   9.700  26.361  1.00  0.00      PA   H 0
ATOM   1139 HB3  ALA P  74      17.986  10.286  24.666  1.00  0.00      PA   H 0
ATOM   1140 C    ALA P  74      19.328  12.004  26.317  1.00  0.00      PA   C 0
ATOM   1141 O    ALA P  74      18.530  12.164  27.241  1.00  0.00      PA   O 0
ATOM   1142 N    GLU P  75      19.899  12.991  25.635  1.00  0.00      PA   N 0
ATOM   1143 HN   GLU P  75      20.580  12.819  24.927  1.00  0.00      PA   H 0
ATOM   1144 CA   GLU P  75      19.481  14.360  25.830  1.00  0.00      PA   C 0
ATOM   1145 HA   GLU P  75      19.079  14.483  26.825  1.00  0.00      PA   H 0
ATOM   1146 CB   GLU P  75      20.661  15.292  25.670  1.00  0.00      PA   C 0
ATOM   1147 HB1  GLU P  75      20.337  16.320  25.939  1.00  0.00      PA   H 0
ATOM   1148 HB2  GLU P  75      20.961  15.311  24.600  1.00  0.00      PA   H 0
ATOM   1149 CG   GLU P  75      21.855  14.924  26.482  1.00  0.00      PA   C 0
ATOM   1150 HG1  GLU P  75      22.229  13.913  26.214  1.00  0.00      PA   H 0
ATOM   1151 HG2  GLU P  75      21.594  14.901  27.562  1.00  0.00      PA   H 0
ATOM   1152 CD   GLU P  75      23.032  15.861  26.294  1.00  0.00      PA   C 0
ATOM   1153 OE1  GLU P  75      23.451  16.114  25.107  1.00  0.00      PA   O 0
ATOM   1154 OE2  GLU P  75      23.490  16.351  27.307  1.00  0.00      PA   O 0
ATOM   1155 C    GLU P  75      18.398  14.651  24.802  1.00  0.00      PA   C 0
ATOM   1156 O    GLU P  75      18.549  14.364  23.614  1.00  0.00      PA   O 0
ATOM   1157 N    VAL P  76      17.292  15.185  25.317  1.00  0.00      PA   N 0
ATOM   1158 HN   VAL P  76      17.246  15.423  26.284  1.00  0.00      PA   H 0
ATOM   1159 CA   VAL P  76      16.073  15.303  24.564  1.00  0.00      PA   C 0
ATOM   1160 HA   VAL P  76      16.322  15.236  23.515  1.00  0.00      PA   H 0
ATOM   1161 CB   VAL P  76      15.054  14.215  24.894  1.00  0.00      PA   C 0
ATOM   1162 HB   VAL P  76      14.130  14.341  24.290  1.00  0.00      PA   H 0
ATOM   1163 CG1  VAL P  76      15.588  12.827  24.574  1.00  0.00      PA   C 0
ATOM   1164 HG11 VAL P  76      16.448  12.568  25.228  1.00  0.00      PA   H 0
ATOM   1165 HG12 VAL P  76      14.797  12.064  24.734  1.00  0.00      PA   H 0
ATOM   1166 HG13 VAL P  76      15.916  12.763  23.514  1.00  0.00      PA   H 0
ATOM   1167 CG2  VAL P  76      14.656  14.257  26.358  1.00  0.00      PA   C 0
ATOM   1168 HG21 VAL P  76      13.928  13.447  26.581  1.00  0.00      PA   H 0
ATOM   1169 HG22 VAL P  76      15.532  14.103  27.023  1.00  0.00      PA   H 0
ATOM   1170 HG23 VAL P  76      14.171  15.216  26.640  1.00  0.00      PA   H 0
ATOM   1171 C    VAL P  76      15.469  16.673  24.821  1.00  0.00      PA   C 0
ATOM   1172 O    VAL P  76      15.845  17.360  25.775  1.00  0.00      PA   O 0
ATOM   1173 N    PRO P  77      14.557  17.120  23.953  1.00  0.00      PA   N 0
ATOM   1174 CD   PRO P  77      14.164  16.502  22.675  1.00  0.00      PA   C 0
ATOM   1175 HD1  PRO P  77      15.061  16.050  22.200  1.00  0.00      PA   H 0
ATOM   1176 HD2  PRO P  77      13.364  15.751  22.846  1.00  0.00      PA   H 0
ATOM   1177 CA   PRO P  77      14.005  18.455  24.103  1.00  0.00      PA   C 0
ATOM   1178 HA   PRO P  77      14.821  19.159  24.173  1.00  0.00      PA   H 0
ATOM   1179 CB   PRO P  77      13.173  18.663  22.845  1.00  0.00      PA   C 0
ATOM   1180 HB1  PRO P  77      13.271  19.697  22.451  1.00  0.00      PA   H 0
ATOM   1181 HB2  PRO P  77      12.094  18.476  23.034  1.00  0.00      PA   H 0
ATOM   1182 CG   PRO P  77      13.655  17.679  21.893  1.00  0.00      PA   C 0
ATOM   1183 HG1  PRO P  77      14.507  18.105  21.322  1.00  0.00      PA   H 0
ATOM   1184 HG2  PRO P  77      12.881  17.370  21.158  1.00  0.00      PA   H 0
ATOM   1185 C    PRO P  77      13.167  18.573  25.352  1.00  0.00      PA   C 0
ATOM   1186 O    PRO P  77      12.319  17.756  25.650  1.00  0.00      PA   O 0
ATOM   1187 N    GLY P  78      13.359  19.705  26.031  1.00  0.00      PA   N 0
ATOM   1188 HN   GLY P  78      14.151  20.275  25.829  1.00  0.00      PA   H 0
ATOM   1189 CA   GLY P  78      12.500  20.163  27.112  1.00  0.00      PA   C 0
ATOM   1190 HA1  GLY P  78      13.145  20.510  27.906  1.00  0.00      PA   H 0
ATOM   1191 HA2  GLY P  78      11.824  19.381  27.426  1.00  0.00      PA   H 0
ATOM   1192 C    GLY P  78      11.658  21.336  26.621  1.00  0.00      PA   C 0
ATOM   1193 O    GLY P  78      11.047  21.279  25.585  1.00  0.00      PA   O 0
ATOM   1194 N    ASP P  79      11.702  22.426  27.361  1.00  0.00      PA   N 0
ATOM   1195 HN   ASP P  79      12.198  22.440  28.226  1.00  0.00      PA   H 0
ATOM   1196 CA   ASP P  79      10.920  23.586  27.017  1.00  0.00      PA   C 0
ATOM   1197 HA   ASP P  79       9.895  23.272  26.884  1.00  0.00      PA   H 0
ATOM   1198 CB   ASP P  79      10.994  24.635  28.119  1.00  0.00      PA   C 0
ATOM   1199 HB1  ASP P  79      10.531  25.590  27.790  1.00  0.00      PA   H 0
ATOM   1200 HB2  ASP P  79      12.055  24.827  28.386  1.00  0.00      PA   H 0
ATOM   1201 CG   ASP P  79      10.245  24.235  29.380  1.00  0.00      PA   C 0
ATOM   1202 OD1  ASP P  79       9.290  23.414  29.288  1.00  0.00      PA   O 0
ATOM   1203 OD2  ASP P  79      10.639  24.723  30.445  1.00  0.00      PA   O 0
ATOM   1204 C    ASP P  79      11.378  24.191  25.696  1.00  0.00      PA   C 0
ATOM   1205 O    ASP P  79      12.551  24.290  25.431  1.00  0.00      PA   O 0
ATOM   1206 N    PHE P  80      10.407  24.652  24.930  1.00  0.00      PA   N 0
ATOM   1207 HN   PHE P  80       9.453  24.534  25.195  1.00  0.00      PA   H 0
ATOM   1208 CA   PHE P  80      10.652  25.351  23.686  1.00  0.00      PA   C 0
ATOM   1209 HA   PHE P  80      11.448  24.856  23.150  1.00  0.00      PA   H 0
ATOM   1210 CB   PHE P  80       9.381  25.325  22.858  1.00  0.00      PA   C 0
ATOM   1211 HB1  PHE P  80       8.532  25.745  23.438  1.00  0.00      PA   H 0
ATOM   1212 HB2  PHE P  80       9.117  24.272  22.622  1.00  0.00      PA   H 0
ATOM   1213 CG   PHE P  80       9.498  26.060  21.553  1.00  0.00      PA   C 0
ATOM   1214 CD1  PHE P  80      10.327  25.596  20.560  1.00  0.00      PA   C 0
ATOM   1215 HD1  PHE P  80      10.880  24.680  20.709  1.00  0.00      PA   H 0
ATOM   1216 CE1  PHE P  80      10.443  26.267  19.353  1.00  0.00      PA   C 0
ATOM   1217 HE1  PHE P  80      11.080  25.873  18.575  1.00  0.00      PA   H 0
ATOM   1218 CZ   PHE P  80       9.749  27.437  19.157  1.00  0.00      PA   C 0
ATOM   1219 HZ   PHE P  80       9.821  27.968  18.219  1.00  0.00      PA   H 0
ATOM   1220 CD2  PHE P  80       8.834  27.238  21.356  1.00  0.00      PA   C 0
ATOM   1221 HD2  PHE P  80       8.187  27.621  22.132  1.00  0.00      PA   H 0
ATOM   1222 CE2  PHE P  80       8.959  27.925  20.175  1.00  0.00      PA   C 0
ATOM   1223 HE2  PHE P  80       8.391  28.832  20.029  1.00  0.00      PA   H 0
ATOM   1224 C    PHE P  80      11.083  26.778  23.982  1.00  0.00      PA   C 0
ATOM   1225 O    PHE P  80      10.432  27.464  24.789  1.00  0.00      PA   O 0
ATOM   1226 N    THR P  81      12.194  27.194  23.345  1.00  0.00      PA   N 0
ATOM   1227 HN   THR P  81      12.624  26.617  22.655  1.00  0.00      PA   H 0
ATOM   1228 CA   THR P  81      12.716  28.516  23.639  1.00  0.00      PA   C 0
ATOM   1229 HA   THR P  81      12.204  28.938  24.491  1.00  0.00      PA   H 0
ATOM   1230 CB   THR P  81      14.179  28.479  24.058  1.00  0.00      PA   C 0
ATOM   1231 HB   THR P  81      14.520  29.506  24.310  1.00  0.00      PA   H 0
ATOM   1232 OG1  THR P  81      14.960  28.016  22.977  1.00  0.00      PA   O 0
ATOM   1233 HG1  THR P  81      14.625  27.135  22.797  1.00  0.00      PA   H 0
ATOM   1234 CG2  THR P  81      14.400  27.594  25.262  1.00  0.00      PA   C 0
ATOM   1235 HG21 THR P  81      13.784  27.951  26.115  1.00  0.00      PA   H 0
ATOM   1236 HG22 THR P  81      14.125  26.538  25.051  1.00  0.00      PA   H 0
ATOM   1237 HG23 THR P  81      15.471  27.618  25.558  1.00  0.00      PA   H 0
ATOM   1238 C    THR P  81      12.489  29.522  22.523  1.00  0.00      PA   C 0
ATOM   1239 O    THR P  81      12.118  30.654  22.826  1.00  0.00      PA   O 0
ATOM   1240 N    GLN P  82      12.709  29.183  21.264  1.00  0.00      PA   N 0
ATOM   1241 HN   GLN P  82      12.973  28.261  20.992  1.00  0.00      PA   H 0
ATOM   1242 CA   GLN P  82      12.586  30.179  20.215  1.00  0.00      PA   C 0
ATOM   1243 HA   GLN P  82      11.622  30.651  20.334  1.00  0.00      PA   H 0
ATOM   1244 CB   GLN P  82      13.670  31.263  20.259  1.00  0.00      PA   C 0
ATOM   1245 HB1  GLN P  82      13.690  31.696  21.282  1.00  0.00      PA   H 0
ATOM   1246 HB2  GLN P  82      13.389  32.099  19.583  1.00  0.00      PA   H 0
ATOM   1247 CG   GLN P  82      15.051  30.788  19.895  1.00  0.00      PA   C 0
ATOM   1248 HG1  GLN P  82      15.083  30.625  18.796  1.00  0.00      PA   H 0
ATOM   1249 HG2  GLN P  82      15.233  29.806  20.381  1.00  0.00      PA   H 0
ATOM   1250 CD   GLN P  82      16.230  31.664  20.287  1.00  0.00      PA   C 0
ATOM   1251 OE1  GLN P  82      16.236  32.359  21.296  1.00  0.00      PA   O 0
ATOM   1252 NE2  GLN P  82      17.317  31.545  19.540  1.00  0.00      PA   N 0
ATOM   1253 HE21 GLN P  82      18.095  32.111  19.814  1.00  0.00      PA   H 0
ATOM   1254 HE22 GLN P  82      17.218  31.210  18.603  1.00  0.00      PA   H 0
ATOM   1255 C    GLN P  82      12.565  29.532  18.846  1.00  0.00      PA   C 0
ATOM   1256 O    GLN P  82      13.058  28.417  18.650  1.00  0.00      PA   O 0
ATOM   1257 N    ALA P  83      12.014  30.309  17.925  1.00  0.00      PA   N 0
ATOM   1258 HN   ALA P  83      11.611  31.187  18.173  1.00  0.00      PA   H 0
ATOM   1259 CA   ALA P  83      12.034  30.019  16.511  1.00  0.00      PA   C 0
ATOM   1260 HA   ALA P  83      12.589  29.111  16.327  1.00  0.00      PA   H 0
ATOM   1261 CB   ALA P  83      10.638  29.854  15.950  1.00  0.00      PA   C 0
ATOM   1262 HB1  ALA P  83      10.120  28.991  16.420  1.00  0.00      PA   H 0
ATOM   1263 HB2  ALA P  83      10.022  30.760  16.133  1.00  0.00      PA   H 0
ATOM   1264 HB3  ALA P  83      10.666  29.666  14.855  1.00  0.00      PA   H 0
ATOM   1265 C    ALA P  83      12.758  31.153  15.805  1.00  0.00      PA   C 0
ATOM   1266 O    ALA P  83      12.336  32.305  15.899  1.00  0.00      PA   O 0
ATOM   1267 N    ASP P  84      13.812  30.813  15.082  1.00  0.00      PA   N 0
ATOM   1268 HN   ASP P  84      14.090  29.857  15.022  1.00  0.00      PA   H 0
ATOM   1269 CA   ASP P  84      14.607  31.748  14.302  1.00  0.00      PA   C 0
ATOM   1270 HA   ASP P  84      14.308  32.765  14.508  1.00  0.00      PA   H 0
ATOM   1271 CB   ASP P  84      16.093  31.571  14.573  1.00  0.00      PA   C 0
ATOM   1272 HB1  ASP P  84      16.688  32.089  13.791  1.00  0.00      PA   H 0
ATOM   1273 HB2  ASP P  84      16.362  30.494  14.532  1.00  0.00      PA   H 0
ATOM   1274 CG   ASP P  84      16.598  32.135  15.880  1.00  0.00      PA   C 0
ATOM   1275 OD1  ASP P  84      15.742  32.672  16.647  1.00  0.00      PA   O 0
ATOM   1276 OD2  ASP P  84      17.799  31.956  16.159  1.00  0.00      PA   O 0
ATOM   1277 C    ASP P  84      14.380  31.493  12.831  1.00  0.00      PA   C 0
ATOM   1278 O    ASP P  84      14.408  30.352  12.403  1.00  0.00      PA   O 0
ATOM   1279 N    PHE P  85      14.189  32.565  12.061  1.00  0.00      PA   N 0
ATOM   1280 HN   PHE P  85      14.151  33.478  12.459  1.00  0.00      PA   H 0
ATOM   1281 CA   PHE P  85      13.912  32.474  10.656  1.00  0.00      PA   C 0
ATOM   1282 HA   PHE P  85      14.017  31.453  10.320  1.00  0.00      PA   H 0
ATOM   1283 CB   PHE P  85      12.510  32.982  10.331  1.00  0.00      PA   C 0
ATOM   1284 HB1  PHE P  85      12.389  33.148   9.239  1.00  0.00      PA   H 0
ATOM   1285 HB2  PHE P  85      12.347  33.963  10.827  1.00  0.00      PA   H 0
ATOM   1286 CG   PHE P  85      11.392  32.069  10.740  1.00  0.00      PA   C 0
ATOM   1287 CD1  PHE P  85      10.859  32.117  12.012  1.00  0.00      PA   C 0
ATOM   1288 HD1  PHE P  85      11.253  32.821  12.729  1.00  0.00      PA   H 0
ATOM   1289 CE1  PHE P  85       9.844  31.244  12.384  1.00  0.00      PA   C 0
ATOM   1290 HE1  PHE P  85       9.440  31.291  13.384  1.00  0.00      PA   H 0
ATOM   1291 CZ   PHE P  85       9.340  30.350  11.482  1.00  0.00      PA   C 0
ATOM   1292 HZ   PHE P  85       8.540  29.684  11.772  1.00  0.00      PA   H 0
ATOM   1293 CD2  PHE P  85      10.910  31.114   9.858  1.00  0.00      PA   C 0
ATOM   1294 HD2  PHE P  85      11.347  31.034   8.874  1.00  0.00      PA   H 0
ATOM   1295 CE2  PHE P  85       9.864  30.282  10.219  1.00  0.00      PA   C 0
ATOM   1296 HE2  PHE P  85       9.487  29.554   9.516  1.00  0.00      PA   H 0
ATOM   1297 C    PHE P  85      14.891  33.318   9.859  1.00  0.00      PA   C 0
ATOM   1298 O    PHE P  85      15.276  34.401  10.296  1.00  0.00      PA   O 0
ATOM   1299 N    MET P  86      15.232  32.829   8.683  1.00  0.00      PA   N 0
ATOM   1300 HN   MET P  86      14.963  31.902   8.435  1.00  0.00      PA   H 0
ATOM   1301 CA   MET P  86      15.923  33.596   7.672  1.00  0.00      PA   C 0
ATOM   1302 HA   MET P  86      15.905  34.648   7.915  1.00  0.00      PA   H 0
ATOM   1303 CB   MET P  86      17.380  33.140   7.520  1.00  0.00      PA   C 0
ATOM   1304 HB1  MET P  86      17.811  33.509   6.565  1.00  0.00      PA   H 0
ATOM   1305 HB2  MET P  86      17.408  32.030   7.486  1.00  0.00      PA   H 0
ATOM   1306 CG   MET P  86      18.279  33.654   8.607  1.00  0.00      PA   C 0
ATOM   1307 HG1  MET P  86      17.786  33.502   9.591  1.00  0.00      PA   H 0
ATOM   1308 HG2  MET P  86      18.390  34.753   8.488  1.00  0.00      PA   H 0
ATOM   1309 SD   MET P  86      19.905  32.886   8.673  1.00  0.00      PA   S 0
ATOM   1310 CE   MET P  86      20.710  33.597   7.258  1.00  0.00      PA   C 0
ATOM   1311 HE1  MET P  86      20.216  33.263   6.321  1.00  0.00      PA   H 0
ATOM   1312 HE2  MET P  86      20.683  34.708   7.277  1.00  0.00      PA   H 0
ATOM   1313 HE3  MET P  86      21.769  33.266   7.194  1.00  0.00      PA   H 0
ATOM   1314 C    MET P  86      15.168  33.394   6.364  1.00  0.00      PA   C 0
ATOM   1315 O    MET P  86      14.941  32.266   5.909  1.00  0.00      PA   O 0
ATOM   1316 N    VAL P  87      14.805  34.511   5.733  1.00  0.00      PA   N 0
ATOM   1317 HN   VAL P  87      14.975  35.389   6.173  1.00  0.00      PA   H 0
ATOM   1318 CA   VAL P  87      14.016  34.542   4.516  1.00  0.00      PA   C 0
ATOM   1319 HA   VAL P  87      13.746  33.542   4.211  1.00  0.00      PA   H 0
ATOM   1320 CB   VAL P  87      12.741  35.385   4.719  1.00  0.00      PA   C 0
ATOM   1321 HB   VAL P  87      13.056  36.418   4.981  1.00  0.00      PA   H 0
ATOM   1322 CG1  VAL P  87      11.952  35.465   3.426  1.00  0.00      PA   C 0
ATOM   1323 HG11 VAL P  87      12.510  36.001   2.629  1.00  0.00      PA   H 0
ATOM   1324 HG12 VAL P  87      11.697  34.451   3.049  1.00  0.00      PA   H 0
ATOM   1325 HG13 VAL P  87      11.002  36.016   3.593  1.00  0.00      PA   H 0
ATOM   1326 CG2  VAL P  87      11.898  34.900   5.879  1.00  0.00      PA   C 0
ATOM   1327 HG21 VAL P  87      11.583  33.846   5.722  1.00  0.00      PA   H 0
ATOM   1328 HG22 VAL P  87      12.456  34.958   6.838  1.00  0.00      PA   H 0
ATOM   1329 HG23 VAL P  87      10.984  35.524   5.982  1.00  0.00      PA   H 0
ATOM   1330 C    VAL P  87      14.882  35.154   3.423  1.00  0.00      PA   C 0
ATOM   1331 O    VAL P  87      15.284  36.322   3.534  1.00  0.00      PA   O 0
ATOM   1332 N    LYS P  88      15.124  34.446   2.330  1.00  0.00      PA   N 0
ATOM   1333 HN   LYS P  88      14.798  33.509   2.232  1.00  0.00      PA   H 0
ATOM   1334 CA   LYS P  88      16.007  34.959   1.302  1.00  0.00      PA   C 0
ATOM   1335 HA   LYS P  88      16.760  35.577   1.769  1.00  0.00      PA   H 0
ATOM   1336 CB   LYS P  88      16.693  33.833   0.542  1.00  0.00      PA   C 0
ATOM   1337 HB1  LYS P  88      15.944  33.275  -0.060  1.00  0.00      PA   H 0
ATOM   1338 HB2  LYS P  88      17.112  33.103   1.267  1.00  0.00      PA   H 0
ATOM   1339 CG   LYS P  88      17.824  34.314  -0.353  1.00  0.00      PA   C 0
ATOM   1340 HG1  LYS P  88      17.472  35.132  -1.018  1.00  0.00      PA   H 0
ATOM   1341 HG2  LYS P  88      18.125  33.474  -1.015  1.00  0.00      PA   H 0
ATOM   1342 CD   LYS P  88      19.050  34.770   0.447  1.00  0.00      PA   C 0
ATOM   1343 HD1  LYS P  88      19.532  33.876   0.897  1.00  0.00      PA   H 0
ATOM   1344 HD2  LYS P  88      18.727  35.404   1.300  1.00  0.00      PA   H 0
ATOM   1345 CE   LYS P  88      20.051  35.567  -0.343  1.00  0.00      PA   C 0
ATOM   1346 HE1  LYS P  88      20.735  36.112   0.341  1.00  0.00      PA   H 0
ATOM   1347 HE2  LYS P  88      19.550  36.305  -1.005  1.00  0.00      PA   H 0
ATOM   1348 NZ   LYS P  88      20.887  34.676  -1.174  1.00  0.00      PA   N 0
ATOM   1349 HZ1  LYS P  88      20.305  34.009  -1.720  1.00  0.00      PA   H 0
ATOM   1350 HZ2  LYS P  88      21.430  35.253  -1.848  1.00  0.00      PA   H 0
ATOM   1351 HZ3  LYS P  88      21.555  34.144  -0.581  1.00  0.00      PA   H 0
ATOM   1352 C    LYS P  88      15.222  35.832   0.319  1.00  0.00      PA   C 0
ATOM   1353 O    LYS P  88      14.236  35.407  -0.293  1.00  0.00      PA   O 0
ATOM   1354 N    ASP P  89      15.679  37.067   0.175  1.00  0.00      PA   N 0
ATOM   1355 HN   ASP P  89      16.453  37.392   0.713  1.00  0.00      PA   H 0
ATOM   1356 CA   ASP P  89      15.213  37.932  -0.877  1.00  0.00      PA   C 0
ATOM   1357 HA   ASP P  89      15.113  37.353  -1.783  1.00  0.00      PA   H 0
ATOM   1358 CB   ASP P  89      13.886  38.572  -0.532  1.00  0.00      PA   C 0
ATOM   1359 HB1  ASP P  89      13.998  39.275   0.321  1.00  0.00      PA   H 0
ATOM   1360 HB2  ASP P  89      13.162  37.787  -0.225  1.00  0.00      PA   H 0
ATOM   1361 CG   ASP P  89      13.267  39.349  -1.686  1.00  0.00      PA   C 0
ATOM   1362 OD1  ASP P  89      14.026  40.013  -2.445  1.00  0.00      PA   O 0
ATOM   1363 OD2  ASP P  89      12.056  39.371  -1.721  1.00  0.00      PA   O 0
ATOM   1364 C    ASP P  89      16.320  38.958  -1.121  1.00  0.00      PA   C 0
ATOM   1365 O    ASP P  89      16.491  39.910  -0.374  1.00  0.00      PA   O 0
ATOM   1366 N    ALA P  90      17.125  38.702  -2.146  1.00  0.00      PA   N 0
ATOM   1367 HN   ALA P  90      16.959  37.917  -2.738  1.00  0.00      PA   H 0
ATOM   1368 CA   ALA P  90      18.348  39.453  -2.358  1.00  0.00      PA   C 0
ATOM   1369 HA   ALA P  90      18.966  39.339  -1.480  1.00  0.00      PA   H 0
ATOM   1370 CB   ALA P  90      19.076  38.900  -3.541  1.00  0.00      PA   C 0
ATOM   1371 HB1  ALA P  90      20.058  39.399  -3.689  1.00  0.00      PA   H 0
ATOM   1372 HB2  ALA P  90      19.259  37.813  -3.403  1.00  0.00      PA   H 0
ATOM   1373 HB3  ALA P  90      18.477  39.012  -4.470  1.00  0.00      PA   H 0
ATOM   1374 C    ALA P  90      18.085  40.935  -2.528  1.00  0.00      PA   C 0
ATOM   1375 O    ALA P  90      18.893  41.709  -2.050  1.00  0.00      PA   O 0
ATOM   1376 N    ALA P  91      16.957  41.311  -3.136  1.00  0.00      PA   N 0
ATOM   1377 HN   ALA P  91      16.319  40.643  -3.512  1.00  0.00      PA   H 0
ATOM   1378 CA   ALA P  91      16.694  42.713  -3.346  1.00  0.00      PA   C 0
ATOM   1379 HA   ALA P  91      17.627  43.233  -3.505  1.00  0.00      PA   H 0
ATOM   1380 CB   ALA P  91      15.878  42.891  -4.599  1.00  0.00      PA   C 0
ATOM   1381 HB1  ALA P  91      14.889  42.395  -4.502  1.00  0.00      PA   H 0
ATOM   1382 HB2  ALA P  91      15.712  43.965  -4.828  1.00  0.00      PA   H 0
ATOM   1383 HB3  ALA P  91      16.400  42.428  -5.464  1.00  0.00      PA   H 0
ATOM   1384 C    ALA P  91      16.051  43.351  -2.123  1.00  0.00      PA   C 0
ATOM   1385 O    ALA P  91      16.482  44.439  -1.712  1.00  0.00      PA   O 0
ATOM   1386 N    LYS P  92      15.037  42.695  -1.544  1.00  0.00      PA   N 0
ATOM   1387 HN   LYS P  92      14.747  41.803  -1.882  1.00  0.00      PA   H 0
ATOM   1388 CA   LYS P  92      14.288  43.278  -0.447  1.00  0.00      PA   C 0
ATOM   1389 HA   LYS P  92      13.966  44.264  -0.748  1.00  0.00      PA   H 0
ATOM   1390 CB   LYS P  92      13.055  42.423  -0.141  1.00  0.00      PA   C 0
ATOM   1391 HB1  LYS P  92      13.379  41.444   0.273  1.00  0.00      PA   H 0
ATOM   1392 HB2  LYS P  92      12.577  42.212  -1.121  1.00  0.00      PA   H 0
ATOM   1393 CG   LYS P  92      12.033  43.062   0.797  1.00  0.00      PA   C 0
ATOM   1394 HG1  LYS P  92      11.735  44.052   0.389  1.00  0.00      PA   H 0
ATOM   1395 HG2  LYS P  92      12.524  43.251   1.776  1.00  0.00      PA   H 0
ATOM   1396 CD   LYS P  92      10.814  42.205   1.027  1.00  0.00      PA   C 0
ATOM   1397 HD1  LYS P  92      10.191  42.712   1.795  1.00  0.00      PA   H 0
ATOM   1398 HD2  LYS P  92      11.147  41.239   1.464  1.00  0.00      PA   H 0
ATOM   1399 CE   LYS P  92      10.002  41.942  -0.221  1.00  0.00      PA   C 0
ATOM   1400 HE1  LYS P  92      10.568  41.325  -0.951  1.00  0.00      PA   H 0
ATOM   1401 HE2  LYS P  92       9.728  42.902  -0.710  1.00  0.00      PA   H 0
ATOM   1402 NZ   LYS P  92       8.747  41.221   0.100  1.00  0.00      PA   N 0
ATOM   1403 HZ1  LYS P  92       9.019  40.278   0.446  1.00  0.00      PA   H 0
ATOM   1404 HZ2  LYS P  92       8.221  41.725   0.842  1.00  0.00      PA   H 0
ATOM   1405 HZ3  LYS P  92       8.175  41.110  -0.761  1.00  0.00      PA   H 0
ATOM   1406 C    LYS P  92      15.183  43.451   0.781  1.00  0.00      PA   C 0
ATOM   1407 O    LYS P  92      15.064  44.453   1.509  1.00  0.00      PA   O 0
ATOM   1408 N    TYR P  93      16.060  42.468   1.042  1.00  0.00      PA   N 0
ATOM   1409 HN   TYR P  93      16.126  41.668   0.450  1.00  0.00      PA   H 0
ATOM   1410 CA   TYR P  93      16.852  42.464   2.268  1.00  0.00      PA   C 0
ATOM   1411 HA   TYR P  93      16.578  43.299   2.896  1.00  0.00      PA   H 0
ATOM   1412 CB   TYR P  93      16.643  41.182   3.080  1.00  0.00      PA   C 0
ATOM   1413 HB1  TYR P  93      17.280  41.188   3.990  1.00  0.00      PA   H 0
ATOM   1414 HB2  TYR P  93      16.911  40.294   2.468  1.00  0.00      PA   H 0
ATOM   1415 CG   TYR P  93      15.227  41.035   3.556  1.00  0.00      PA   C 0
ATOM   1416 CD1  TYR P  93      14.690  41.930   4.462  1.00  0.00      PA   C 0
ATOM   1417 HD1  TYR P  93      15.313  42.709   4.876  1.00  0.00      PA   H 0
ATOM   1418 CE1  TYR P  93      13.373  41.838   4.861  1.00  0.00      PA   C 0
ATOM   1419 HE1  TYR P  93      12.977  42.540   5.580  1.00  0.00      PA   H 0
ATOM   1420 CZ   TYR P  93      12.558  40.860   4.317  1.00  0.00      PA   C 0
ATOM   1421 OH   TYR P  93      11.250  40.773   4.697  1.00  0.00      PA   O 0
ATOM   1422 HH   TYR P  93      10.839  40.056   4.208  1.00  0.00      PA   H 0
ATOM   1423 CD2  TYR P  93      14.398  40.067   3.026  1.00  0.00      PA   C 0
ATOM   1424 HD2  TYR P  93      14.809  39.363   2.318  1.00  0.00      PA   H 0
ATOM   1425 CE2  TYR P  93      13.077  39.961   3.408  1.00  0.00      PA   C 0
ATOM   1426 HE2  TYR P  93      12.460  39.182   2.985  1.00  0.00      PA   H 0
ATOM   1427 C    TYR P  93      18.320  42.665   1.950  1.00  0.00      PA   C 0
ATOM   1428 O    TYR P  93      19.179  42.152   2.652  1.00  0.00      PA   O 0
ATOM   1429 N    ALA P  94      18.597  43.494   0.939  1.00  0.00      PA   N 0
ATOM   1430 HN   ALA P  94      17.871  43.890   0.382  1.00  0.00      PA   H 0
ATOM   1431 CA   ALA P  94      19.973  43.724   0.530  1.00  0.00      PA   C 0
ATOM   1432 HA   ALA P  94      20.408  42.765   0.289  1.00  0.00      PA   H 0
ATOM   1433 CB   ALA P  94      20.014  44.586  -0.696  1.00  0.00      PA   C 0
ATOM   1434 HB1  ALA P  94      19.412  44.131  -1.511  1.00  0.00      PA   H 0
ATOM   1435 HB2  ALA P  94      19.592  45.594  -0.497  1.00  0.00      PA   H 0
ATOM   1436 HB3  ALA P  94      21.052  44.708  -1.073  1.00  0.00      PA   H 0
ATOM   1437 C    ALA P  94      20.813  44.313   1.675  1.00  0.00      PA   C 0
ATOM   1438 O    ALA P  94      21.999  44.004   1.777  1.00  0.00      PA   O 0
ATOM   1439 N    SER P  95      20.216  45.103   2.579  1.00  0.00      PA   N 0
ATOM   1440 HN   SER P  95      19.244  45.314   2.506  1.00  0.00      PA   H 0
ATOM   1441 CA   SER P  95      20.995  45.737   3.631  1.00  0.00      PA   C 0
ATOM   1442 HA   SER P  95      21.899  46.131   3.192  1.00  0.00      PA   H 0
ATOM   1443 CB   SER P  95      20.262  46.910   4.254  1.00  0.00      PA   C 0
ATOM   1444 HB1  SER P  95      19.948  47.627   3.466  1.00  0.00      PA   H 0
ATOM   1445 HB2  SER P  95      20.936  47.452   4.951  1.00  0.00      PA   H 0
ATOM   1446 OG   SER P  95      19.120  46.473   4.988  1.00  0.00      PA   O 0
ATOM   1447 HG1  SER P  95      18.403  46.425   4.351  1.00  0.00      PA   H 0
ATOM   1448 C    SER P  95      21.433  44.749   4.706  1.00  0.00      PA   C 0
ATOM   1449 O    SER P  95      22.360  45.067   5.447  1.00  0.00      PA   O 0
ATOM   1450 N    THR P  96      20.808  43.560   4.760  1.00  0.00      PA   N 0
ATOM   1451 HN   THR P  96      20.054  43.329   4.151  1.00  0.00      PA   H 0
ATOM   1452 CA   THR P  96      21.229  42.547   5.716  1.00  0.00      PA   C 0
ATOM   1453 HA   THR P  96      22.107  42.863   6.260  1.00  0.00      PA   H 0
ATOM   1454 CB   THR P  96      20.133  42.258   6.754  1.00  0.00      PA   C 0
ATOM   1455 HB   THR P  96      20.425  41.389   7.382  1.00  0.00      PA   H 0
ATOM   1456 OG1  THR P  96      18.913  41.959   6.090  1.00  0.00      PA   O 0
ATOM   1457 HG1  THR P  96      18.920  41.021   5.887  1.00  0.00      PA   H 0
ATOM   1458 CG2  THR P  96      19.844  43.402   7.689  1.00  0.00      PA   C 0
ATOM   1459 HG21 THR P  96      19.527  44.309   7.131  1.00  0.00      PA   H 0
ATOM   1460 HG22 THR P  96      19.036  43.137   8.404  1.00  0.00      PA   H 0
ATOM   1461 HG23 THR P  96      20.749  43.662   8.278  1.00  0.00      PA   H 0
ATOM   1462 C    THR P  96      21.636  41.271   4.971  1.00  0.00      PA   C 0
ATOM   1463 O    THR P  96      21.222  40.176   5.312  1.00  0.00      PA   O 0
ATOM   1464 N    GLY P  97      22.456  41.431   3.929  1.00  0.00      PA   N 0
ATOM   1465 HN   GLY P  97      22.785  42.339   3.681  1.00  0.00      PA   H 0
ATOM   1466 CA   GLY P  97      23.078  40.298   3.259  1.00  0.00      PA   C 0
ATOM   1467 HA1  GLY P  97      23.492  39.629   3.999  1.00  0.00      PA   H 0
ATOM   1468 HA2  GLY P  97      23.836  40.690   2.597  1.00  0.00      PA   H 0
ATOM   1469 C    GLY P  97      22.128  39.481   2.400  1.00  0.00      PA   C 0
ATOM   1470 O    GLY P  97      22.462  38.362   1.996  1.00  0.00      PA   O 0
ATOM   1471 N    GLY P  98      20.983  40.056   2.065  1.00  0.00      PA   N 0
ATOM   1472 HN   GLY P  98      20.745  40.959   2.415  1.00  0.00      PA   H 0
ATOM   1473 CA   GLY P  98      19.982  39.391   1.242  1.00  0.00      PA   C 0
ATOM   1474 HA1  GLY P  98      20.467  38.783   0.493  1.00  0.00      PA   H 0
ATOM   1475 HA2  GLY P  98      19.360  40.156   0.802  1.00  0.00      PA   H 0
ATOM   1476 C    GLY P  98      19.054  38.481   2.032  1.00  0.00      PA   C 0
ATOM   1477 O    GLY P  98      18.232  37.798   1.430  1.00  0.00      PA   O 0
ATOM   1478 N    TRP P  99      19.146  38.501   3.364  1.00  0.00      PA   N 0
ATOM   1479 HN   TRP P  99      19.829  39.064   3.823  1.00  0.00      PA   H 0
ATOM   1480 CA   TRP P  99      18.289  37.687   4.201  1.00  0.00      PA   C 0
ATOM   1481 HA   TRP P  99      17.599  37.109   3.604  1.00  0.00      PA   H 0
ATOM   1482 CB   TRP P  99      19.121  36.752   5.043  1.00  0.00      PA   C 0
ATOM   1483 HB1  TRP P  99      18.496  36.267   5.823  1.00  0.00      PA   H 0
ATOM   1484 HB2  TRP P  99      19.890  37.344   5.584  1.00  0.00      PA   H 0
ATOM   1485 CG   TRP P  99      19.809  35.654   4.305  1.00  0.00      PA   C 0
ATOM   1486 CD1  TRP P  99      21.103  35.652   3.897  1.00  0.00      PA   C 0
ATOM   1487 HD1  TRP P  99      21.782  36.479   4.046  1.00  0.00      PA   H 0
ATOM   1488 NE1  TRP P  99      21.425  34.470   3.323  1.00  0.00      PA   N 0
ATOM   1489 HE1  TRP P  99      22.316  34.105   3.165  1.00  0.00      PA   H 0
ATOM   1490 CE2  TRP P  99      20.333  33.659   3.355  1.00  0.00      PA   C 0
ATOM   1491 CD2  TRP P  99      19.278  34.372   3.940  1.00  0.00      PA   C 0
ATOM   1492 CE3  TRP P  99      18.054  33.752   4.108  1.00  0.00      PA   C 0
ATOM   1493 HE3  TRP P  99      17.234  34.287   4.564  1.00  0.00      PA   H 0
ATOM   1494 CZ3  TRP P  99      17.885  32.449   3.657  1.00  0.00      PA   C 0
ATOM   1495 HZ3  TRP P  99      16.931  31.956   3.777  1.00  0.00      PA   H 0
ATOM   1496 CZ2  TRP P  99      20.187  32.335   2.922  1.00  0.00      PA   C 0
ATOM   1497 HZ2  TRP P  99      21.024  31.799   2.499  1.00  0.00      PA   H 0
ATOM   1498 CH2  TRP P  99      18.950  31.762   3.083  1.00  0.00      PA   C 0
ATOM   1499 HH2  TRP P  99      18.806  30.738   2.773  1.00  0.00      PA   H 0
ATOM   1500 C    TRP P  99      17.465  38.567   5.132  1.00  0.00      PA   C 0
ATOM   1501 O    TRP P  99      18.000  39.484   5.759  1.00  0.00      PA   O 0
ATOM   1502 N    GLY P 100      16.192  38.215   5.285  1.00  0.00      PA   N 0
ATOM   1503 HN   GLY P 100      15.816  37.501   4.700  1.00  0.00      PA   H 0
ATOM   1504 CA   GLY P 100      15.313  38.786   6.275  1.00  0.00      PA   C 0
ATOM   1505 HA1  GLY P 100      14.310  38.732   5.877  1.00  0.00      PA   H 0
ATOM   1506 HA2  GLY P 100      15.613  39.795   6.519  1.00  0.00      PA   H 0
ATOM   1507 C    GLY P 100      15.346  37.927   7.518  1.00  0.00      PA   C 0
ATOM   1508 O    GLY P 100      15.014  36.754   7.452  1.00  0.00      PA   O 0
ATOM   1509 N    TYR P 101      15.809  38.490   8.629  1.00  0.00      PA   N 0
ATOM   1510 HN   TYR P 101      16.117  39.438   8.614  1.00  0.00      PA   H 0
ATOM   1511 CA   TYR P 101      15.932  37.774   9.878  1.00  0.00      PA   C 0
ATOM   1512 HA   TYR P 101      15.988  36.711   9.696  1.00  0.00      PA   H 0
ATOM   1513 CB   TYR P 101      17.198  38.227  10.618  1.00  0.00      PA   C 0
ATOM   1514 HB1  TYR P 101      17.215  37.808  11.647  1.00  0.00      PA   H 0
ATOM   1515 HB2  TYR P 101      17.160  39.331  10.734  1.00  0.00      PA   H 0
ATOM   1516 CG   TYR P 101      18.522  37.901   9.989  1.00  0.00      PA   C 0
ATOM   1517 CD1  TYR P 101      19.107  38.687   9.038  1.00  0.00      PA   C 0
ATOM   1518 HD1  TYR P 101      18.599  39.583   8.713  1.00  0.00      PA   H 0
ATOM   1519 CE1  TYR P 101      20.318  38.374   8.477  1.00  0.00      PA   C 0
ATOM   1520 HE1  TYR P 101      20.744  39.021   7.725  1.00  0.00      PA   H 0
ATOM   1521 CZ   TYR P 101      20.995  37.234   8.880  1.00  0.00      PA   C 0
ATOM   1522 OH   TYR P 101      22.218  36.888   8.352  1.00  0.00      PA   O 0
ATOM   1523 HH   TYR P 101      22.282  35.932   8.407  1.00  0.00      PA   H 0
ATOM   1524 CD2  TYR P 101      19.193  36.745  10.366  1.00  0.00      PA   C 0
ATOM   1525 HD2  TYR P 101      18.756  36.091  11.106  1.00  0.00      PA   H 0
ATOM   1526 CE2  TYR P 101      20.424  36.429   9.831  1.00  0.00      PA   C 0
ATOM   1527 HE2  TYR P 101      20.923  35.529  10.160  1.00  0.00      PA   H 0
ATOM   1528 C    TYR P 101      14.700  38.040  10.738  1.00  0.00      PA   C 0
ATOM   1529 O    TYR P 101      14.222  39.163  10.791  1.00  0.00      PA   O 0
ATOM   1530 N    ALA P 102      14.279  37.074  11.554  1.00  0.00      PA   N 0
ATOM   1531 HN   ALA P 102      14.664  36.157  11.484  1.00  0.00      PA   H 0
ATOM   1532 CA   ALA P 102      13.200  37.249  12.482  1.00  0.00      PA   C 0
ATOM   1533 HA   ALA P 102      13.348  38.187  12.996  1.00  0.00      PA   H 0
ATOM   1534 CB   ALA P 102      11.853  37.270  11.799  1.00  0.00      PA   C 0
ATOM   1535 HB1  ALA P 102      11.030  37.412  12.532  1.00  0.00      PA   H 0
ATOM   1536 HB2  ALA P 102      11.803  38.106  11.069  1.00  0.00      PA   H 0
ATOM   1537 HB3  ALA P 102      11.674  36.325  11.244  1.00  0.00      PA   H 0
ATOM   1538 C    ALA P 102      13.255  36.165  13.536  1.00  0.00      PA   C 0
ATOM   1539 O    ALA P 102      13.617  35.027  13.241  1.00  0.00      PA   O 0
ATOM   1540 N    ARG P 103      12.867  36.511  14.755  1.00  0.00      PA   N 0
ATOM   1541 HN   ARG P 103      12.534  37.428  14.958  1.00  0.00      PA   H 0
ATOM   1542 CA   ARG P 103      12.843  35.576  15.846  1.00  0.00      PA   C 0
ATOM   1543 HA   ARG P 103      12.842  34.564  15.469  1.00  0.00      PA   H 0
ATOM   1544 CB   ARG P 103      14.085  35.780  16.723  1.00  0.00      PA   C 0
ATOM   1545 HB1  ARG P 103      14.226  36.866  16.913  1.00  0.00      PA   H 0
ATOM   1546 HB2  ARG P 103      14.962  35.437  16.133  1.00  0.00      PA   H 0
ATOM   1547 CG   ARG P 103      14.029  35.018  18.054  1.00  0.00      PA   C 0
ATOM   1548 HG1  ARG P 103      13.904  33.932  17.857  1.00  0.00      PA   H 0
ATOM   1549 HG2  ARG P 103      13.157  35.351  18.656  1.00  0.00      PA   H 0
ATOM   1550 CD   ARG P 103      15.256  35.263  18.908  1.00  0.00      PA   C 0
ATOM   1551 HD1  ARG P 103      15.137  34.773  19.898  1.00  0.00      PA   H 0
ATOM   1552 HD2  ARG P 103      15.394  36.355  19.062  1.00  0.00      PA   H 0
ATOM   1553 NE   ARG P 103      16.421  34.714  18.280  1.00  0.00      PA   N 0
ATOM   1554 HE   ARG P 103      16.250  34.003  17.598  1.00  0.00      PA   H 0
ATOM   1555 CZ   ARG P 103      17.660  34.927  18.592  1.00  0.00      PA   C 0
ATOM   1556 NH1  ARG P 103      17.965  35.718  19.599  1.00  0.00      PA   N 0
ATOM   1557 HH11 ARG P 103      17.286  35.921  20.305  1.00  0.00      PA   H 0
ATOM   1558 HH12 ARG P 103      18.932  35.874  19.800  1.00  0.00      PA   H 0
ATOM   1559 NH2  ARG P 103      18.615  34.334  17.905  1.00  0.00      PA   N 0
ATOM   1560 HH21 ARG P 103      18.336  33.649  17.232  1.00  0.00      PA   H 0
ATOM   1561 HH22 ARG P 103      19.561  34.512  18.177  1.00  0.00      PA   H 0
ATOM   1562 C    ARG P 103      11.565  35.751  16.634  1.00  0.00      PA   C 0
ATOM   1563 O    ARG P 103      11.192  36.887  16.955  1.00  0.00      PA   O 0
ATOM   1564 N    TRP P 104      10.927  34.630  17.018  1.00  0.00      PA   N 0
ATOM   1565 HN   TRP P 104      11.266  33.744  16.711  1.00  0.00      PA   H 0
ATOM   1566 CA   TRP P 104       9.831  34.640  17.954  1.00  0.00      PA   C 0
ATOM   1567 HA   TRP P 104       9.686  35.639  18.337  1.00  0.00      PA   H 0
ATOM   1568 CB   TRP P 104       8.517  34.170  17.316  1.00  0.00      PA   C 0
ATOM   1569 HB1  TRP P 104       7.765  33.972  18.110  1.00  0.00      PA   H 0
ATOM   1570 HB2  TRP P 104       8.687  33.206  16.790  1.00  0.00      PA   H 0
ATOM   1571 CG   TRP P 104       7.915  35.139  16.351  1.00  0.00      PA   C 0
ATOM   1572 CD1  TRP P 104       6.902  35.988  16.635  1.00  0.00      PA   C 0
ATOM   1573 HD1  TRP P 104       6.453  36.109  17.610  1.00  0.00      PA   H 0
ATOM   1574 NE1  TRP P 104       6.575  36.700  15.509  1.00  0.00      PA   N 0
ATOM   1575 HE1  TRP P 104       5.918  37.418  15.428  1.00  0.00      PA   H 0
ATOM   1576 CE2  TRP P 104       7.421  36.390  14.498  1.00  0.00      PA   C 0
ATOM   1577 CD2  TRP P 104       8.256  35.368  14.975  1.00  0.00      PA   C 0
ATOM   1578 CE3  TRP P 104       9.169  34.781  14.082  1.00  0.00      PA   C 0
ATOM   1579 HE3  TRP P 104       9.819  33.983  14.411  1.00  0.00      PA   H 0
ATOM   1580 CZ3  TRP P 104       9.206  35.207  12.776  1.00  0.00      PA   C 0
ATOM   1581 HZ3  TRP P 104       9.904  34.765  12.080  1.00  0.00      PA   H 0
ATOM   1582 CZ2  TRP P 104       7.458  36.831  13.179  1.00  0.00      PA   C 0
ATOM   1583 HZ2  TRP P 104       6.791  37.605  12.829  1.00  0.00      PA   H 0
ATOM   1584 CH2  TRP P 104       8.376  36.256  12.333  1.00  0.00      PA   C 0
ATOM   1585 HH2  TRP P 104       8.441  36.585  11.306  1.00  0.00      PA   H 0
ATOM   1586 C    TRP P 104      10.168  33.764  19.152  1.00  0.00      PA   C 0
ATOM   1587 O    TRP P 104      10.665  32.655  19.004  1.00  0.00      PA   O 0
ATOM   1588 N    LEU P 105       9.822  34.263  20.343  1.00  0.00      PA   N 0
ATOM   1589 HN   LEU P 105       9.376  35.152  20.406  1.00  0.00      PA   H 0
ATOM   1590 CA   LEU P 105      10.266  33.676  21.592  1.00  0.00      PA   C 0
ATOM   1591 HA   LEU P 105      11.090  32.998  21.426  1.00  0.00      PA   H 0
ATOM   1592 CB   LEU P 105      10.663  34.774  22.562  1.00  0.00      PA   C 0
ATOM   1593 HB1  LEU P 105      10.911  34.337  23.553  1.00  0.00      PA   H 0
ATOM   1594 HB2  LEU P 105       9.790  35.444  22.714  1.00  0.00      PA   H 0
ATOM   1595 CG   LEU P 105      11.824  35.633  22.133  1.00  0.00      PA   C 0
ATOM   1596 HG   LEU P 105      11.634  36.024  21.111  1.00  0.00      PA   H 0
ATOM   1597 CD1  LEU P 105      12.007  36.847  23.029  1.00  0.00      PA   C 0
ATOM   1598 HD11 LEU P 105      12.033  36.533  24.094  1.00  0.00      PA   H 0
ATOM   1599 HD12 LEU P 105      12.970  37.359  22.814  1.00  0.00      PA   H 0
ATOM   1600 HD13 LEU P 105      11.176  37.570  22.886  1.00  0.00      PA   H 0
ATOM   1601 CD2  LEU P 105      13.057  34.794  22.087  1.00  0.00      PA   C 0
ATOM   1602 HD21 LEU P 105      12.987  33.996  21.317  1.00  0.00      PA   H 0
ATOM   1603 HD22 LEU P 105      13.943  35.418  21.844  1.00  0.00      PA   H 0
ATOM   1604 HD23 LEU P 105      13.249  34.317  23.072  1.00  0.00      PA   H 0
ATOM   1605 C    LEU P 105       9.129  32.890  22.220  1.00  0.00      PA   C 0
ATOM   1606 O    LEU P 105       8.014  33.358  22.376  1.00  0.00      PA   O 0
ATOM   1607 N    GLY P 106       9.451  31.660  22.606  1.00  0.00      PA   N 0
ATOM   1608 HN   GLY P 106      10.364  31.298  22.434  1.00  0.00      PA   H 0
ATOM   1609 CA   GLY P 106       8.619  30.885  23.504  1.00  0.00      PA   C 0
ATOM   1610 HA1  GLY P 106       8.309  31.511  24.327  1.00  0.00      PA   H 0
ATOM   1611 HA2  GLY P 106       9.201  30.037  23.833  1.00  0.00      PA   H 0
ATOM   1612 C    GLY P 106       7.353  30.327  22.869  1.00  0.00      PA   C 0
ATOM   1613 O    GLY P 106       7.055  30.517  21.694  1.00  0.00      PA   O 0
ATOM   1614 N    MET P 107       6.589  29.621  23.703  1.00  0.00      PA   N 0
ATOM   1615 HN   MET P 107       6.886  29.456  24.640  1.00  0.00      PA   H 0
ATOM   1616 CA   MET P 107       5.292  29.115  23.299  1.00  0.00      PA   C 0
ATOM   1617 HA   MET P 107       5.391  28.586  22.363  1.00  0.00      PA   H 0
ATOM   1618 CB   MET P 107       4.730  28.172  24.363  1.00  0.00      PA   C 0
ATOM   1619 HB1  MET P 107       3.684  27.892  24.113  1.00  0.00      PA   H 0
ATOM   1620 HB2  MET P 107       4.701  28.712  25.333  1.00  0.00      PA   H 0
ATOM   1621 CG   MET P 107       5.580  26.898  24.540  1.00  0.00      PA   C 0
ATOM   1622 HG1  MET P 107       5.256  26.381  25.468  1.00  0.00      PA   H 0
ATOM   1623 HG2  MET P 107       6.656  27.152  24.654  1.00  0.00      PA   H 0
ATOM   1624 SD   MET P 107       5.426  25.791  23.144  1.00  0.00      PA   S 0
ATOM   1625 CE   MET P 107       3.799  25.105  23.423  1.00  0.00      PA   C 0
ATOM   1626 HE1  MET P 107       3.012  25.884  23.333  1.00  0.00      PA   H 0
ATOM   1627 HE2  MET P 107       3.570  24.322  22.669  1.00  0.00      PA   H 0
ATOM   1628 HE3  MET P 107       3.720  24.644  24.431  1.00  0.00      PA   H 0
ATOM   1629 C    MET P 107       4.353  30.289  23.050  1.00  0.00      PA   C 0
ATOM   1630 O    MET P 107       3.400  30.155  22.277  1.00  0.00      PA   O 0
ATOM   1631 N    GLU P 108       4.642  31.427  23.689  1.00  0.00      PA   N 0
ATOM   1632 HN   GLU P 108       5.311  31.469  24.427  1.00  0.00      PA   H 0
ATOM   1633 CA   GLU P 108       3.842  32.634  23.510  1.00  0.00      PA   C 0
ATOM   1634 HA   GLU P 108       2.806  32.337  23.437  1.00  0.00      PA   H 0
ATOM   1635 CB   GLU P 108       3.954  33.560  24.719  1.00  0.00      PA   C 0
ATOM   1636 HB1  GLU P 108       3.493  33.031  25.581  1.00  0.00      PA   H 0
ATOM   1637 HB2  GLU P 108       3.321  34.456  24.541  1.00  0.00      PA   H 0
ATOM   1638 CG   GLU P 108       5.334  34.014  25.141  1.00  0.00      PA   C 0
ATOM   1639 HG1  GLU P 108       5.209  34.915  25.780  1.00  0.00      PA   H 0
ATOM   1640 HG2  GLU P 108       5.941  34.319  24.262  1.00  0.00      PA   H 0
ATOM   1641 CD   GLU P 108       6.196  33.068  25.970  1.00  0.00      PA   C 0
ATOM   1642 OE1  GLU P 108       5.956  31.846  25.964  1.00  0.00      PA   O 0
ATOM   1643 OE2  GLU P 108       7.163  33.553  26.561  1.00  0.00      PA   O 0
ATOM   1644 C    GLU P 108       4.143  33.403  22.222  1.00  0.00      PA   C 0
ATOM   1645 O    GLU P 108       3.418  34.351  21.897  1.00  0.00      PA   O 0
ATOM   1646 N    GLN P 109       5.196  33.012  21.504  1.00  0.00      PA   N 0
ATOM   1647 HN   GLN P 109       5.768  32.269  21.842  1.00  0.00      PA   H 0
ATOM   1648 CA   GLN P 109       5.508  33.561  20.189  1.00  0.00      PA   C 0
ATOM   1649 HA   GLN P 109       6.497  33.202  19.946  1.00  0.00      PA   H 0
ATOM   1650 CB   GLN P 109       4.546  33.078  19.099  1.00  0.00      PA   C 0
ATOM   1651 HB1  GLN P 109       4.901  33.452  18.115  1.00  0.00      PA   H 0
ATOM   1652 HB2  GLN P 109       3.540  33.508  19.293  1.00  0.00      PA   H 0
ATOM   1653 CG   GLN P 109       4.440  31.554  19.056  1.00  0.00      PA   C 0
ATOM   1654 HG1  GLN P 109       4.023  31.154  20.005  1.00  0.00      PA   H 0
ATOM   1655 HG2  GLN P 109       5.453  31.112  18.944  1.00  0.00      PA   H 0
ATOM   1656 CD   GLN P 109       3.603  31.059  17.901  1.00  0.00      PA   C 0
ATOM   1657 OE1  GLN P 109       4.111  30.641  16.863  1.00  0.00      PA   O 0
ATOM   1658 NE2  GLN P 109       2.303  31.170  18.074  1.00  0.00      PA   N 0
ATOM   1659 HE21 GLN P 109       1.732  30.647  17.441  1.00  0.00      PA   H 0
ATOM   1660 HE22 GLN P 109       1.972  31.386  18.993  1.00  0.00      PA   H 0
ATOM   1661 C    GLN P 109       5.603  35.094  20.232  1.00  0.00      PA   C 0
ATOM   1662 O    GLN P 109       5.028  35.775  19.395  1.00  0.00      PA   O 0
ATOM   1663 N    LYS P 110       6.364  35.612  21.188  1.00  0.00      PA   N 0
ATOM   1664 HN   LYS P 110       6.809  34.999  21.836  1.00  0.00      PA   H 0
ATOM   1665 CA   LYS P 110       6.595  37.053  21.316  1.00  0.00      PA   C 0
ATOM   1666 HA   LYS P 110       5.666  37.575  21.140  1.00  0.00      PA   H 0
ATOM   1667 CB   LYS P 110       7.143  37.394  22.704  1.00  0.00      PA   C 0
ATOM   1668 HB1  LYS P 110       8.062  36.805  22.909  1.00  0.00      PA   H 0
ATOM   1669 HB2  LYS P 110       6.378  37.041  23.428  1.00  0.00      PA   H 0
ATOM   1670 CG   LYS P 110       7.411  38.873  22.963  1.00  0.00      PA   C 0
ATOM   1671 HG1  LYS P 110       6.505  39.425  22.631  1.00  0.00      PA   H 0
ATOM   1672 HG2  LYS P 110       8.254  39.243  22.341  1.00  0.00      PA   H 0
ATOM   1673 CD   LYS P 110       7.642  39.209  24.426  1.00  0.00      PA   C 0
ATOM   1674 HD1  LYS P 110       7.135  38.435  25.042  1.00  0.00      PA   H 0
ATOM   1675 HD2  LYS P 110       7.137  40.175  24.642  1.00  0.00      PA   H 0
ATOM   1676 CE   LYS P 110       9.103  39.333  24.811  1.00  0.00      PA   C 0
ATOM   1677 HE1  LYS P 110       9.434  40.307  24.392  1.00  0.00      PA   H 0
ATOM   1678 HE2  LYS P 110       9.726  38.491  24.441  1.00  0.00      PA   H 0
ATOM   1679 NZ   LYS P 110       9.282  39.471  26.278  1.00  0.00      PA   N 0
ATOM   1680 HZ1  LYS P 110       8.973  38.593  26.742  1.00  0.00      PA   H 0
ATOM   1681 HZ2  LYS P 110      10.289  39.634  26.479  1.00  0.00      PA   H 0
ATOM   1682 HZ3  LYS P 110       8.718  40.272  26.627  1.00  0.00      PA   H 0
ATOM   1683 C    LYS P 110       7.668  37.439  20.305  1.00  0.00      PA   C 0
ATOM   1684 O    LYS P 110       8.741  36.842  20.265  1.00  0.00      PA   O 0
ATOM   1685 N    PRO P 111       7.458  38.457  19.462  1.00  0.00      PA   N 0
ATOM   1686 CD   PRO P 111       6.278  39.336  19.394  1.00  0.00      PA   C 0
ATOM   1687 HD1  PRO P 111       5.428  38.755  18.976  1.00  0.00      PA   H 0
ATOM   1688 HD2  PRO P 111       6.016  39.755  20.389  1.00  0.00      PA   H 0
ATOM   1689 CA   PRO P 111       8.513  38.827  18.524  1.00  0.00      PA   C 0
ATOM   1690 HA   PRO P 111       8.877  37.953  18.005  1.00  0.00      PA   H 0
ATOM   1691 CB   PRO P 111       7.818  39.803  17.580  1.00  0.00      PA   C 0
ATOM   1692 HB1  PRO P 111       7.366  39.236  16.738  1.00  0.00      PA   H 0
ATOM   1693 HB2  PRO P 111       8.497  40.575  17.159  1.00  0.00      PA   H 0
ATOM   1694 CG   PRO P 111       6.713  40.403  18.425  1.00  0.00      PA   C 0
ATOM   1695 HG1  PRO P 111       5.880  40.787  17.798  1.00  0.00      PA   H 0
ATOM   1696 HG2  PRO P 111       7.129  41.263  18.993  1.00  0.00      PA   H 0
ATOM   1697 C    PRO P 111       9.680  39.438  19.308  1.00  0.00      PA   C 0
ATOM   1698 O    PRO P 111       9.509  40.134  20.330  1.00  0.00      PA   O 0
ATOM   1699 N    TYR P 112      10.865  39.109  18.848  1.00  0.00      PA   N 0
ATOM   1700 HN   TYR P 112      10.944  38.476  18.082  1.00  0.00      PA   H 0
ATOM   1701 CA   TYR P 112      12.109  39.633  19.391  1.00  0.00      PA   C 0
ATOM   1702 HA   TYR P 112      11.990  39.836  20.445  1.00  0.00      PA   H 0
ATOM   1703 CB   TYR P 112      13.191  38.583  19.205  1.00  0.00      PA   C 0
ATOM   1704 HB1  TYR P 112      13.249  38.322  18.127  1.00  0.00      PA   H 0
ATOM   1705 HB2  TYR P 112      12.896  37.656  19.741  1.00  0.00      PA   H 0
ATOM   1706 CG   TYR P 112      14.562  38.966  19.665  1.00  0.00      PA   C 0
ATOM   1707 CD1  TYR P 112      14.898  38.846  20.988  1.00  0.00      PA   C 0
ATOM   1708 HD1  TYR P 112      14.164  38.499  21.700  1.00  0.00      PA   H 0
ATOM   1709 CE1  TYR P 112      16.167  39.164  21.434  1.00  0.00      PA   C 0
ATOM   1710 HE1  TYR P 112      16.425  39.056  22.477  1.00  0.00      PA   H 0
ATOM   1711 CZ   TYR P 112      17.113  39.640  20.548  1.00  0.00      PA   C 0
ATOM   1712 OH   TYR P 112      18.341  39.971  21.019  1.00  0.00      PA   O 0
ATOM   1713 HH   TYR P 112      18.943  40.198  20.306  1.00  0.00      PA   H 0
ATOM   1714 CD2  TYR P 112      15.532  39.403  18.786  1.00  0.00      PA   C 0
ATOM   1715 HD2  TYR P 112      15.289  39.498  17.738  1.00  0.00      PA   H 0
ATOM   1716 CE2  TYR P 112      16.792  39.761  19.213  1.00  0.00      PA   C 0
ATOM   1717 HE2  TYR P 112      17.529  40.127  18.514  1.00  0.00      PA   H 0
ATOM   1718 C    TYR P 112      12.511  40.931  18.694  1.00  0.00      PA   C 0
ATOM   1719 O    TYR P 112      12.398  41.055  17.488  1.00  0.00      PA   O 0
ATOM   1720 N    GLY P 113      13.096  41.850  19.468  1.00  0.00      PA   N 0
ATOM   1721 HN   GLY P 113      13.140  41.726  20.456  1.00  0.00      PA   H 0
ATOM   1722 CA   GLY P 113      13.809  42.976  18.896  1.00  0.00      PA   C 0
ATOM   1723 HA1  GLY P 113      13.742  42.985  17.818  1.00  0.00      PA   H 0
ATOM   1724 HA2  GLY P 113      14.831  42.910  19.238  1.00  0.00      PA   H 0
ATOM   1725 C    GLY P 113      13.232  44.285  19.364  1.00  0.00      PA   C 0
ATOM   1726 O    GLY P 113      12.020  44.426  19.495  1.00  0.00      PA   O 0
ATOM   1727 N    ALA P 114      14.147  45.211  19.658  1.00  0.00      PA   N 0
ATOM   1728 HN   ALA P 114      15.124  45.059  19.527  1.00  0.00      PA   H 0
ATOM   1729 CA   ALA P 114      13.762  46.497  20.230  1.00  0.00      PA   C 0
ATOM   1730 HA   ALA P 114      13.005  46.333  20.983  1.00  0.00      PA   H 0
ATOM   1731 CB   ALA P 114      14.971  47.132  20.903  1.00  0.00      PA   C 0
ATOM   1732 HB1  ALA P 114      15.387  46.459  21.683  1.00  0.00      PA   H 0
ATOM   1733 HB2  ALA P 114      15.771  47.347  20.162  1.00  0.00      PA   H 0
ATOM   1734 HB3  ALA P 114      14.689  48.091  21.388  1.00  0.00      PA   H 0
ATOM   1735 C    ALA P 114      13.123  47.417  19.184  1.00  0.00      PA   C 0
ATOM   1736 O    ALA P 114      12.376  48.335  19.520  1.00  0.00      PA   O 0
ATOM   1737 N    ASN P 115      13.540  47.257  17.929  1.00  0.00      PA   N 0
ATOM   1738 HN   ASN P 115      14.181  46.536  17.676  1.00  0.00      PA   H 0
ATOM   1739 CA   ASN P 115      13.163  48.116  16.843  1.00  0.00      PA   C 0
ATOM   1740 HA   ASN P 115      12.088  48.223  16.853  1.00  0.00      PA   H 0
ATOM   1741 CB   ASN P 115      13.806  49.503  16.908  1.00  0.00      PA   C 0
ATOM   1742 HB1  ASN P 115      13.394  50.048  17.784  1.00  0.00      PA   H 0
ATOM   1743 HB2  ASN P 115      13.470  50.062  16.008  1.00  0.00      PA   H 0
ATOM   1744 CG   ASN P 115      15.303  49.467  16.964  1.00  0.00      PA   C 0
ATOM   1745 OD1  ASN P 115      15.937  48.767  16.186  1.00  0.00      PA   O 0
ATOM   1746 ND2  ASN P 115      15.871  50.137  17.954  1.00  0.00      PA   N 0
ATOM   1747 HD21 ASN P 115      16.868  50.191  17.905  1.00  0.00      PA   H 0
ATOM   1748 HD22 ASN P 115      15.326  50.874  18.353  1.00  0.00      PA   H 0
ATOM   1749 C    ASN P 115      13.518  47.440  15.542  1.00  0.00      PA   C 0
ATOM   1750 O    ASN P 115      14.003  46.311  15.546  1.00  0.00      PA   O 0
ATOM   1751 N    ALA P 116      13.230  48.116  14.444  1.00  0.00      PA   N 0
ATOM   1752 HN   ALA P 116      12.809  49.019  14.493  1.00  0.00      PA   H 0
ATOM   1753 CA   ALA P 116      13.365  47.539  13.125  1.00  0.00      PA   C 0
ATOM   1754 HA   ALA P 116      12.810  46.613  13.100  1.00  0.00      PA   H 0
ATOM   1755 CB   ALA P 116      12.807  48.470  12.068  1.00  0.00      PA   C 0
ATOM   1756 HB1  ALA P 116      12.848  48.013  11.056  1.00  0.00      PA   H 0
ATOM   1757 HB2  ALA P 116      11.745  48.703  12.297  1.00  0.00      PA   H 0
ATOM   1758 HB3  ALA P 116      13.368  49.429  12.048  1.00  0.00      PA   H 0
ATOM   1759 C    ALA P 116      14.798  47.209  12.750  1.00  0.00      PA   C 0
ATOM   1760 O    ALA P 116      14.961  46.519  11.761  1.00  0.00      PA   O 0
ATOM   1761 N    ASP P 117      15.796  47.717  13.496  1.00  0.00      PA   N 0
ATOM   1762 HN   ASP P 117      15.621  48.314  14.275  1.00  0.00      PA   H 0
ATOM   1763 CA   ASP P 117      17.212  47.474  13.218  1.00  0.00      PA   C 0
ATOM   1764 HA   ASP P 117      17.333  47.245  12.170  1.00  0.00      PA   H 0
ATOM   1765 CB   ASP P 117      18.085  48.695  13.535  1.00  0.00      PA   C 0
ATOM   1766 HB1  ASP P 117      19.129  48.415  13.791  1.00  0.00      PA   H 0
ATOM   1767 HB2  ASP P 117      17.670  49.250  14.404  1.00  0.00      PA   H 0
ATOM   1768 CG   ASP P 117      18.239  49.659  12.372  1.00  0.00      PA   C 0
ATOM   1769 OD1  ASP P 117      18.585  49.203  11.268  1.00  0.00      PA   O 0
ATOM   1770 OD2  ASP P 117      17.981  50.844  12.573  1.00  0.00      PA   O 0
ATOM   1771 C    ASP P 117      17.762  46.258  13.970  1.00  0.00      PA   C 0
ATOM   1772 O    ASP P 117      18.957  45.973  13.895  1.00  0.00      PA   O 0
ATOM   1773 N    PHE P 118      16.901  45.504  14.655  1.00  0.00      PA   N 0
ATOM   1774 HN   PHE P 118      15.946  45.782  14.718  1.00  0.00      PA   H 0
ATOM   1775 CA   PHE P 118      17.351  44.396  15.475  1.00  0.00      PA   C 0
ATOM   1776 HA   PHE P 118      17.982  44.814  16.246  1.00  0.00      PA   H 0
ATOM   1777 CB   PHE P 118      16.175  43.684  16.152  1.00  0.00      PA   C 0
ATOM   1778 HB1  PHE P 118      15.455  44.433  16.544  1.00  0.00      PA   H 0
ATOM   1779 HB2  PHE P 118      16.535  43.084  17.015  1.00  0.00      PA   H 0
ATOM   1780 CG   PHE P 118      15.458  42.748  15.224  1.00  0.00      PA   C 0
ATOM   1781 CD1  PHE P 118      14.455  43.225  14.419  1.00  0.00      PA   C 0
ATOM   1782 HD1  PHE P 118      14.155  44.261  14.480  1.00  0.00      PA   H 0
ATOM   1783 CE1  PHE P 118      13.832  42.418  13.498  1.00  0.00      PA   C 0
ATOM   1784 HE1  PHE P 118      13.050  42.829  12.876  1.00  0.00      PA   H 0
ATOM   1785 CZ   PHE P 118      14.224  41.120  13.333  1.00  0.00      PA   C 0
ATOM   1786 HZ   PHE P 118      13.716  40.503  12.606  1.00  0.00      PA   H 0
ATOM   1787 CD2  PHE P 118      15.824  41.428  15.073  1.00  0.00      PA   C 0
ATOM   1788 HD2  PHE P 118      16.626  41.022  15.671  1.00  0.00      PA   H 0
ATOM   1789 CE2  PHE P 118      15.191  40.628  14.131  1.00  0.00      PA   C 0
ATOM   1790 HE2  PHE P 118      15.511  39.603  14.012  1.00  0.00      PA   H 0
ATOM   1791 C    PHE P 118      18.191  43.379  14.727  1.00  0.00      PA   C 0
ATOM   1792 O    PHE P 118      19.011  42.720  15.348  1.00  0.00      PA   O 0
ATOM   1793 N    ALA P 119      17.988  43.249  13.420  1.00  0.00      PA   N 0
ATOM   1794 HN   ALA P 119      17.348  43.828  12.921  1.00  0.00      PA   H 0
ATOM   1795 CA   ALA P 119      18.673  42.212  12.663  1.00  0.00      PA   C 0
ATOM   1796 HA   ALA P 119      18.530  41.275  13.180  1.00  0.00      PA   H 0
ATOM   1797 CB   ALA P 119      18.035  42.096  11.320  1.00  0.00      PA   C 0
ATOM   1798 HB1  ALA P 119      18.436  41.226  10.757  1.00  0.00      PA   H 0
ATOM   1799 HB2  ALA P 119      16.936  41.962  11.415  1.00  0.00      PA   H 0
ATOM   1800 HB3  ALA P 119      18.215  43.002  10.703  1.00  0.00      PA   H 0
ATOM   1801 C    ALA P 119      20.164  42.426  12.552  1.00  0.00      PA   C 0
ATOM   1802 O    ALA P 119      20.917  41.518  12.199  1.00  0.00      PA   O 0
ATOM   1803 N    GLN P 120      20.644  43.633  12.876  1.00  0.00      PA   N 0
ATOM   1804 HN   GLN P 120      20.042  44.385  13.131  1.00  0.00      PA   H 0
ATOM   1805 CA   GLN P 120      22.074  43.852  12.934  1.00  0.00      PA   C 0
ATOM   1806 HA   GLN P 120      22.503  43.579  11.981  1.00  0.00      PA   H 0
ATOM   1807 CB   GLN P 120      22.348  45.329  13.202  1.00  0.00      PA   C 0
ATOM   1808 HB1  GLN P 120      23.434  45.492  13.369  1.00  0.00      PA   H 0
ATOM   1809 HB2  GLN P 120      21.820  45.640  14.129  1.00  0.00      PA   H 0
ATOM   1810 CG   GLN P 120      21.894  46.204  12.057  1.00  0.00      PA   C 0
ATOM   1811 HG1  GLN P 120      22.076  47.266  12.326  1.00  0.00      PA   H 0
ATOM   1812 HG2  GLN P 120      20.797  46.102  11.914  1.00  0.00      PA   H 0
ATOM   1813 CD   GLN P 120      22.636  45.944  10.771  1.00  0.00      PA   C 0
ATOM   1814 OE1  GLN P 120      23.836  45.625  10.745  1.00  0.00      PA   O 0
ATOM   1815 NE2  GLN P 120      21.890  46.015   9.682  1.00  0.00      PA   N 0
ATOM   1816 HE21 GLN P 120      22.330  45.844   8.800  1.00  0.00      PA   H 0
ATOM   1817 HE22 GLN P 120      20.916  46.225   9.771  1.00  0.00      PA   H 0
ATOM   1818 C    GLN P 120      22.749  42.966  13.978  1.00  0.00      PA   C 0
ATOM   1819 O    GLN P 120      23.918  42.623  13.804  1.00  0.00      PA   O 0
ATOM   1820 N    GLU P 121      22.044  42.625  15.061  1.00  0.00      PA   N 0
ATOM   1821 HN   GLU P 121      21.110  42.949  15.191  1.00  0.00      PA   H 0
ATOM   1822 CA   GLU P 121      22.570  41.675  16.026  1.00  0.00      PA   C 0
ATOM   1823 HA   GLU P 121      23.515  42.046  16.396  1.00  0.00      PA   H 0
ATOM   1824 CB   GLU P 121      21.606  41.552  17.187  1.00  0.00      PA   C 0
ATOM   1825 HB1  GLU P 121      20.612  41.245  16.797  1.00  0.00      PA   H 0
ATOM   1826 HB2  GLU P 121      21.478  42.546  17.666  1.00  0.00      PA   H 0
ATOM   1827 CG   GLU P 121      22.068  40.552  18.207  1.00  0.00      PA   C 0
ATOM   1828 HG1  GLU P 121      22.990  40.926  18.700  1.00  0.00      PA   H 0
ATOM   1829 HG2  GLU P 121      22.325  39.577  17.740  1.00  0.00      PA   H 0
ATOM   1830 CD   GLU P 121      21.091  40.201  19.311  1.00  0.00      PA   C 0
ATOM   1831 OE1  GLU P 121      19.993  40.677  19.307  1.00  0.00      PA   O 0
ATOM   1832 OE2  GLU P 121      21.483  39.417  20.227  1.00  0.00      PA   O 0
ATOM   1833 C    GLU P 121      22.857  40.352  15.323  1.00  0.00      PA   C 0
ATOM   1834 O    GLU P 121      23.917  39.765  15.476  1.00  0.00      PA   O 0
ATOM   1835 N    CYS P 122      21.854  39.852  14.580  1.00  0.00      PA   N 0
ATOM   1836 HN   CYS P 122      21.012  40.374  14.463  1.00  0.00      PA   H 0
ATOM   1837 CA   CYS P 122      21.957  38.586  13.904  1.00  0.00      PA   C 0
ATOM   1838 HA   CYS P 122      22.129  37.819  14.644  1.00  0.00      PA   H 0
ATOM   1839 CB   CYS P 122      20.686  38.247  13.070  1.00  0.00      PA   C 0
ATOM   1840 HB1  CYS P 122      20.749  37.182  12.760  1.00  0.00      PA   H 0
ATOM   1841 HB2  CYS P 122      20.674  38.862  12.145  1.00  0.00      PA   H 0
ATOM   1842 SG   CYS P 122      19.106  38.551  13.946  1.00  0.00      PA   S 0
ATOM   1843 C    CYS P 122      23.154  38.600  12.957  1.00  0.00      PA   C 0
ATOM   1844 O    CYS P 122      23.964  37.677  12.897  1.00  0.00      PA   O 0
ATOM   1845 N    MET P 123      23.289  39.692  12.200  1.00  0.00      PA   N 0
ATOM   1846 HN   MET P 123      22.597  40.409  12.232  1.00  0.00      PA   H 0
ATOM   1847 CA   MET P 123      24.388  39.886  11.261  1.00  0.00      PA   C 0
ATOM   1848 HA   MET P 123      24.384  39.078  10.545  1.00  0.00      PA   H 0
ATOM   1849 CB   MET P 123      24.233  41.227  10.561  1.00  0.00      PA   C 0
ATOM   1850 HB1  MET P 123      25.191  41.566  10.111  1.00  0.00      PA   H 0
ATOM   1851 HB2  MET P 123      23.968  42.000  11.314  1.00  0.00      PA   H 0
ATOM   1852 CG   MET P 123      23.199  41.199   9.496  1.00  0.00      PA   C 0
ATOM   1853 HG1  MET P 123      23.028  42.237   9.137  1.00  0.00      PA   H 0
ATOM   1854 HG2  MET P 123      22.231  40.854   9.918  1.00  0.00      PA   H 0
ATOM   1855 SD   MET P 123      23.638  40.164   8.090  1.00  0.00      PA   S 0
ATOM   1856 CE   MET P 123      24.994  41.075   7.375  1.00  0.00      PA   C 0
ATOM   1857 HE1  MET P 123      24.718  42.139   7.213  1.00  0.00      PA   H 0
ATOM   1858 HE2  MET P 123      25.886  41.052   8.037  1.00  0.00      PA   H 0
ATOM   1859 HE3  MET P 123      25.280  40.637   6.395  1.00  0.00      PA   H 0
ATOM   1860 C    MET P 123      25.752  39.867  11.937  1.00  0.00      PA   C 0
ATOM   1861 O    MET P 123      26.745  39.478  11.322  1.00  0.00      PA   O 0
ATOM   1862 N    GLY P 124      25.817  40.319  13.203  1.00  0.00      PA   N 0
ATOM   1863 HN   GLY P 124      25.007  40.669  13.667  1.00  0.00      PA   H 0
ATOM   1864 CA   GLY P 124      27.074  40.319  13.923  1.00  0.00      PA   C 0
ATOM   1865 HA1  GLY P 124      26.860  40.610  14.941  1.00  0.00      PA   H 0
ATOM   1866 HA2  GLY P 124      27.750  41.000  13.427  1.00  0.00      PA   H 0
ATOM   1867 C    GLY P 124      27.755  38.969  13.982  1.00  0.00      PA   C 0
ATOM   1868 O    GLY P 124      28.962  38.868  13.851  1.00  0.00      PA   O 0
ATOM   1869 N    CYS P 125      26.946  37.921  14.126  1.00  0.00      PA   N 0
ATOM   1870 HN   CYS P 125      25.965  38.038  14.263  1.00  0.00      PA   H 0
ATOM   1871 CA   CYS P 125      27.540  36.581  14.047  1.00  0.00      PA   C 0
ATOM   1872 HA   CYS P 125      28.581  36.580  14.336  1.00  0.00      PA   H 0
ATOM   1873 CB   CYS P 125      26.794  35.504  14.859  1.00  0.00      PA   C 0
ATOM   1874 HB1  CYS P 125      27.157  34.484  14.613  1.00  0.00      PA   H 0
ATOM   1875 HB2  CYS P 125      25.712  35.543  14.613  1.00  0.00      PA   H 0
ATOM   1876 SG   CYS P 125      27.027  35.740  16.619  1.00  0.00      PA   S 0
ATOM   1877 C    CYS P 125      27.451  36.042  12.636  1.00  0.00      PA   C 0
ATOM   1878 O    CYS P 125      28.399  35.390  12.225  1.00  0.00      PA   O 0
ATOM   1879 N    HSD P 126      26.311  36.227  11.962  1.00  0.00      PA   N 0
ATOM   1880 HN   HSD P 126      25.558  36.763  12.336  1.00  0.00      PA   H 0
ATOM   1881 CA   HSD P 126      26.139  35.538  10.701  1.00  0.00      PA   C 0
ATOM   1882 HA   HSD P 126      26.410  34.500  10.828  1.00  0.00      PA   H 0
ATOM   1883 CB   HSD P 126      24.664  35.568  10.252  1.00  0.00      PA   C 0
ATOM   1884 HB1  HSD P 126      24.584  35.364   9.163  1.00  0.00      PA   H 0
ATOM   1885 HB2  HSD P 126      24.232  36.575  10.436  1.00  0.00      PA   H 0
ATOM   1886 ND1  HSD P 126      23.453  33.357  10.347  1.00  0.00      PA   N 0
ATOM   1887 HD1  HSD P 126      23.671  33.071   9.414  1.00  0.00      PA   H 0
ATOM   1888 CG   HSD P 126      23.859  34.517  10.989  1.00  0.00      PA   C 0
ATOM   1889 CE1  HSD P 126      22.717  32.642  11.221  1.00  0.00      PA   C 0
ATOM   1890 HE1  HSD P 126      22.296  31.670  10.964  1.00  0.00      PA   H 0
ATOM   1891 NE2  HSD P 126      22.657  33.282  12.388  1.00  0.00      PA   N 0
ATOM   1892 CD2  HSD P 126      23.366  34.451  12.241  1.00  0.00      PA   C 0
ATOM   1893 HD2  HSD P 126      23.446  35.155  13.060  1.00  0.00      PA   H 0
ATOM   1894 C    HSD P 126      27.069  36.053   9.613  1.00  0.00      PA   C 0
ATOM   1895 O    HSD P 126      27.365  35.337   8.670  1.00  0.00      PA   O 0
ATOM   1896 N    SER P 127      27.625  37.273   9.777  1.00  0.00      PA   N 0
ATOM   1897 HN   SER P 127      27.372  37.874  10.531  1.00  0.00      PA   H 0
ATOM   1898 CA   SER P 127      28.631  37.766   8.846  1.00  0.00      PA   C 0
ATOM   1899 HA   SER P 127      28.214  37.729   7.851  1.00  0.00      PA   H 0
ATOM   1900 CB   SER P 127      28.971  39.179   9.155  1.00  0.00      PA   C 0
ATOM   1901 HB1  SER P 127      28.058  39.811   9.125  1.00  0.00      PA   H 0
ATOM   1902 HB2  SER P 127      29.668  39.587   8.392  1.00  0.00      PA   H 0
ATOM   1903 OG   SER P 127      29.585  39.306  10.432  1.00  0.00      PA   O 0
ATOM   1904 HG1  SER P 127      28.879  39.501  11.053  1.00  0.00      PA   H 0
ATOM   1905 C    SER P 127      29.875  36.869   8.833  1.00  0.00      PA   C 0
ATOM   1906 O    SER P 127      30.620  36.840   7.851  1.00  0.00      PA   O 0
ATOM   1907 N    GLY P 128      30.112  36.119   9.908  1.00  0.00      PA   N 0
ATOM   1908 HN   GLY P 128      29.533  36.149  10.719  1.00  0.00      PA   H 0
ATOM   1909 CA   GLY P 128      31.224  35.175   9.894  1.00  0.00      PA   C 0
ATOM   1910 HA1  GLY P 128      31.265  34.730  10.877  1.00  0.00      PA   H 0
ATOM   1911 HA2  GLY P 128      32.137  35.701   9.654  1.00  0.00      PA   H 0
ATOM   1912 C    GLY P 128      31.070  34.012   8.905  1.00  0.00      PA   C 0
ATOM   1913 O    GLY P 128      32.065  33.389   8.551  1.00  0.00      PA   O 0
ATOM   1914 N    ALA P 129      29.843  33.767   8.475  1.00  0.00      PA   N 0
ATOM   1915 HN   ALA P 129      29.074  34.292   8.833  1.00  0.00      PA   H 0
ATOM   1916 CA   ALA P 129      29.495  32.786   7.469  1.00  0.00      PA   C 0
ATOM   1917 HA   ALA P 129      30.312  32.090   7.350  1.00  0.00      PA   H 0
ATOM   1918 CB   ALA P 129      28.294  31.989   7.946  1.00  0.00      PA   C 0
ATOM   1919 HB1  ALA P 129      27.402  32.638   8.082  1.00  0.00      PA   H 0
ATOM   1920 HB2  ALA P 129      28.031  31.180   7.231  1.00  0.00      PA   H 0
ATOM   1921 HB3  ALA P 129      28.515  31.508   8.923  1.00  0.00      PA   H 0
ATOM   1922 C    ALA P 129      29.257  33.404   6.091  1.00  0.00      PA   C 0
ATOM   1923 O    ALA P 129      28.604  32.796   5.239  1.00  0.00      PA   O 0
ATOM   1924 N    LYS P 130      29.829  34.591   5.813  1.00  0.00      PA   N 0
ATOM   1925 HN   LYS P 130      30.353  35.073   6.511  1.00  0.00      PA   H 0
ATOM   1926 CA   LYS P 130      29.607  35.260   4.547  1.00  0.00      PA   C 0
ATOM   1927 HA   LYS P 130      28.554  35.485   4.459  1.00  0.00      PA   H 0
ATOM   1928 CB   LYS P 130      30.412  36.561   4.548  1.00  0.00      PA   C 0
ATOM   1929 HB1  LYS P 130      31.481  36.332   4.748  1.00  0.00      PA   H 0
ATOM   1930 HB2  LYS P 130      30.045  37.171   5.401  1.00  0.00      PA   H 0
ATOM   1931 CG   LYS P 130      30.294  37.390   3.288  1.00  0.00      PA   C 0
ATOM   1932 HG1  LYS P 130      29.212  37.524   3.074  1.00  0.00      PA   H 0
ATOM   1933 HG2  LYS P 130      30.716  36.831   2.426  1.00  0.00      PA   H 0
ATOM   1934 CD   LYS P 130      30.951  38.725   3.391  1.00  0.00      PA   C 0
ATOM   1935 HD1  LYS P 130      32.044  38.563   3.507  1.00  0.00      PA   H 0
ATOM   1936 HD2  LYS P 130      30.591  39.248   4.303  1.00  0.00      PA   H 0
ATOM   1937 CE   LYS P 130      30.631  39.550   2.168  1.00  0.00      PA   C 0
ATOM   1938 HE1  LYS P 130      29.578  39.903   2.194  1.00  0.00      PA   H 0
ATOM   1939 HE2  LYS P 130      30.771  38.941   1.249  1.00  0.00      PA   H 0
ATOM   1940 NZ   LYS P 130      31.519  40.730   2.058  1.00  0.00      PA   N 0
ATOM   1941 HZ1  LYS P 130      31.274  41.278   1.209  1.00  0.00      PA   H 0
ATOM   1942 HZ2  LYS P 130      31.384  41.315   2.907  1.00  0.00      PA   H 0
ATOM   1943 HZ3  LYS P 130      32.508  40.412   2.011  1.00  0.00      PA   H 0
ATOM   1944 C    LYS P 130      29.981  34.395   3.349  1.00  0.00      PA   C 0
ATOM   1945 O    LYS P 130      29.302  34.427   2.315  1.00  0.00      PA   O 0
ATOM   1946 N    ALA P 131      31.038  33.585   3.482  1.00  0.00      PA   N 0
ATOM   1947 HN   ALA P 131      31.564  33.521   4.327  1.00  0.00      PA   H 0
ATOM   1948 CA   ALA P 131      31.474  32.747   2.352  1.00  0.00      PA   C 0
ATOM   1949 HA   ALA P 131      31.577  33.369   1.475  1.00  0.00      PA   H 0
ATOM   1950 CB   ALA P 131      32.800  32.102   2.671  1.00  0.00      PA   C 0
ATOM   1951 HB1  ALA P 131      32.713  31.425   3.548  1.00  0.00      PA   H 0
ATOM   1952 HB2  ALA P 131      33.175  31.505   1.812  1.00  0.00      PA   H 0
ATOM   1953 HB3  ALA P 131      33.559  32.876   2.912  1.00  0.00      PA   H 0
ATOM   1954 C    ALA P 131      30.437  31.666   2.027  1.00  0.00      PA   C 0
ATOM   1955 O    ALA P 131      30.480  31.130   0.924  1.00  0.00      PA   O 0
ATOM   1956 N    ALA P 132      29.552  31.360   2.968  1.00  0.00      PA   N 0
ATOM   1957 HN   ALA P 132      29.560  31.815   3.855  1.00  0.00      PA   H 0
ATOM   1958 CA   ALA P 132      28.471  30.400   2.785  1.00  0.00      PA   C 0
ATOM   1959 HA   ALA P 132      28.574  29.899   1.834  1.00  0.00      PA   H 0
ATOM   1960 CB   ALA P 132      28.506  29.354   3.876  1.00  0.00      PA   C 0
ATOM   1961 HB1  ALA P 132      29.491  28.841   3.896  1.00  0.00      PA   H 0
ATOM   1962 HB2  ALA P 132      28.346  29.806   4.878  1.00  0.00      PA   H 0
ATOM   1963 HB3  ALA P 132      27.729  28.573   3.733  1.00  0.00      PA   H 0
ATOM   1964 C    ALA P 132      27.122  31.099   2.759  1.00  0.00      PA   C 0
ATOM   1965 O    ALA P 132      26.134  30.582   3.210  1.00  0.00      PA   O 0
ATOM   1966 N    ASP P 133      27.098  32.333   2.226  1.00  0.00      PA   N 0
ATOM   1967 HN   ASP P 133      27.943  32.757   1.911  1.00  0.00      PA   H 0
ATOM   1968 CA   ASP P 133      25.861  33.092   2.080  1.00  0.00      PA   C 0
ATOM   1969 HA   ASP P 133      26.167  34.078   1.762  1.00  0.00      PA   H 0
ATOM   1970 CB   ASP P 133      24.931  32.518   1.030  1.00  0.00      PA   C 0
ATOM   1971 HB1  ASP P 133      24.473  31.578   1.407  1.00  0.00      PA   H 0
ATOM   1972 HB2  ASP P 133      25.537  32.240   0.141  1.00  0.00      PA   H 0
ATOM   1973 CG   ASP P 133      23.853  33.439   0.540  1.00  0.00      PA   C 0
ATOM   1974 OD1  ASP P 133      24.114  34.679   0.497  1.00  0.00      PA   O 0
ATOM   1975 OD2  ASP P 133      22.767  32.979   0.195  1.00  0.00      PA   O 0
ATOM   1976 C    ASP P 133      25.153  33.292   3.412  1.00  0.00      PA   C 0
ATOM   1977 O    ASP P 133      23.936  33.299   3.451  1.00  0.00      PA   O 0
ATOM   1978 N    TYR P 134      25.946  33.527   4.475  1.00  0.00      PA   N 0
ATOM   1979 HN   TYR P 134      26.931  33.401   4.387  1.00  0.00      PA   H 0
ATOM   1980 CA   TYR P 134      25.454  33.891   5.796  1.00  0.00      PA   C 0
ATOM   1981 HA   TYR P 134      26.326  34.121   6.390  1.00  0.00      PA   H 0
ATOM   1982 CB   TYR P 134      24.557  35.131   5.757  1.00  0.00      PA   C 0
ATOM   1983 HB1  TYR P 134      24.293  35.457   6.786  1.00  0.00      PA   H 0
ATOM   1984 HB2  TYR P 134      23.598  34.925   5.234  1.00  0.00      PA   H 0
ATOM   1985 CG   TYR P 134      25.216  36.301   5.087  1.00  0.00      PA   C 0
ATOM   1986 CD1  TYR P 134      26.138  37.070   5.772  1.00  0.00      PA   C 0
ATOM   1987 HD1  TYR P 134      26.334  36.844   6.810  1.00  0.00      PA   H 0
ATOM   1988 CE1  TYR P 134      26.755  38.162   5.176  1.00  0.00      PA   C 0
ATOM   1989 HE1  TYR P 134      27.453  38.764   5.739  1.00  0.00      PA   H 0
ATOM   1990 CZ   TYR P 134      26.519  38.438   3.847  1.00  0.00      PA   C 0
ATOM   1991 OH   TYR P 134      27.155  39.469   3.195  1.00  0.00      PA   O 0
ATOM   1992 HH   TYR P 134      26.800  39.456   2.303  1.00  0.00      PA   H 0
ATOM   1993 CD2  TYR P 134      25.005  36.573   3.745  1.00  0.00      PA   C 0
ATOM   1994 HD2  TYR P 134      24.314  35.968   3.176  1.00  0.00      PA   H 0
ATOM   1995 CE2  TYR P 134      25.640  37.638   3.137  1.00  0.00      PA   C 0
ATOM   1996 HE2  TYR P 134      25.451  37.824   2.090  1.00  0.00      PA   H 0
ATOM   1997 C    TYR P 134      24.742  32.765   6.533  1.00  0.00      PA   C 0
ATOM   1998 O    TYR P 134      24.143  32.999   7.564  1.00  0.00      PA   O 0
ATOM   1999 N    VAL P 135      24.874  31.524   6.042  1.00  0.00      PA   N 0
ATOM   2000 HN   VAL P 135      25.368  31.355   5.192  1.00  0.00      PA   H 0
ATOM   2001 CA   VAL P 135      24.237  30.364   6.645  1.00  0.00      PA   C 0
ATOM   2002 HA   VAL P 135      23.621  30.660   7.482  1.00  0.00      PA   H 0
ATOM   2003 CB   VAL P 135      23.334  29.672   5.608  1.00  0.00      PA   C 0
ATOM   2004 HB   VAL P 135      23.947  29.462   4.706  1.00  0.00      PA   H 0
ATOM   2005 CG1  VAL P 135      22.808  28.354   6.132  1.00  0.00      PA   C 0
ATOM   2006 HG11 VAL P 135      22.268  28.500   7.092  1.00  0.00      PA   H 0
ATOM   2007 HG12 VAL P 135      22.095  27.912   5.404  1.00  0.00      PA   H 0
ATOM   2008 HG13 VAL P 135      23.617  27.609   6.290  1.00  0.00      PA   H 0
ATOM   2009 CG2  VAL P 135      22.214  30.586   5.189  1.00  0.00      PA   C 0
ATOM   2010 HG21 VAL P 135      21.557  30.081   4.449  1.00  0.00      PA   H 0
ATOM   2011 HG22 VAL P 135      21.592  30.868   6.065  1.00  0.00      PA   H 0
ATOM   2012 HG23 VAL P 135      22.594  31.517   4.717  1.00  0.00      PA   H 0
ATOM   2013 C    VAL P 135      25.298  29.417   7.158  1.00  0.00      PA   C 0
ATOM   2014 O    VAL P 135      26.183  28.987   6.413  1.00  0.00      PA   O 0
ATOM   2015 N    PHE P 136      25.247  29.169   8.471  1.00  0.00      PA   N 0
ATOM   2016 HN   PHE P 136      24.477  29.488   9.018  1.00  0.00      PA   H 0
ATOM   2017 CA   PHE P 136      26.181  28.254   9.075  1.00  0.00      PA   C 0
ATOM   2018 HA   PHE P 136      27.181  28.443   8.714  1.00  0.00      PA   H 0
ATOM   2019 CB   PHE P 136      26.132  28.401  10.595  1.00  0.00      PA   C 0
ATOM   2020 HB1  PHE P 136      26.683  27.567  11.080  1.00  0.00      PA   H 0
ATOM   2021 HB2  PHE P 136      25.076  28.351  10.937  1.00  0.00      PA   H 0
ATOM   2022 CG   PHE P 136      26.747  29.673  11.125  1.00  0.00      PA   C 0
ATOM   2023 CD1  PHE P 136      28.096  29.782  11.281  1.00  0.00      PA   C 0
ATOM   2024 HD1  PHE P 136      28.728  28.946  11.019  1.00  0.00      PA   H 0
ATOM   2025 CE1  PHE P 136      28.649  30.936  11.811  1.00  0.00      PA   C 0
ATOM   2026 HE1  PHE P 136      29.719  31.009  11.941  1.00  0.00      PA   H 0
ATOM   2027 CZ   PHE P 136      27.845  32.002  12.127  1.00  0.00      PA   C 0
ATOM   2028 HZ   PHE P 136      28.292  32.898  12.533  1.00  0.00      PA   H 0
ATOM   2029 CD2  PHE P 136      25.949  30.763  11.439  1.00  0.00      PA   C 0
ATOM   2030 HD2  PHE P 136      24.882  30.679  11.295  1.00  0.00      PA   H 0
ATOM   2031 CE2  PHE P 136      26.485  31.918  11.968  1.00  0.00      PA   C 0
ATOM   2032 HE2  PHE P 136      25.841  32.744  12.234  1.00  0.00      PA   H 0
ATOM   2033 C    PHE P 136      25.860  26.790   8.766  1.00  0.00      PA   C 0
ATOM   2034 O    PHE P 136      26.775  25.996   8.545  1.00  0.00      PA   O 0
ATOM   2035 N    THR P 137      24.583  26.435   8.811  1.00  0.00      PA   N 0
ATOM   2036 HN   THR P 137      23.898  27.112   9.068  1.00  0.00      PA   H 0
ATOM   2037 CA   THR P 137      24.153  25.040   8.750  1.00  0.00      PA   C 0
ATOM   2038 HA   THR P 137      24.604  24.508   9.575  1.00  0.00      PA   H 0
ATOM   2039 CB   THR P 137      22.636  24.970   8.860  1.00  0.00      PA   C 0
ATOM   2040 HB   THR P 137      22.196  25.620   8.074  1.00  0.00      PA   H 0
ATOM   2041 OG1  THR P 137      22.211  25.491  10.109  1.00  0.00      PA   O 0
ATOM   2042 HG1  THR P 137      22.374  26.436  10.070  1.00  0.00      PA   H 0
ATOM   2043 CG2  THR P 137      22.106  23.572   8.678  1.00  0.00      PA   C 0
ATOM   2044 HG21 THR P 137      22.590  22.880   9.400  1.00  0.00      PA   H 0
ATOM   2045 HG22 THR P 137      21.012  23.550   8.868  1.00  0.00      PA   H 0
ATOM   2046 HG23 THR P 137      22.279  23.192   7.649  1.00  0.00      PA   H 0
ATOM   2047 C    THR P 137      24.633  24.405   7.456  1.00  0.00      PA   C 0
ATOM   2048 O    THR P 137      24.368  24.932   6.381  1.00  0.00      PA   O 0
ATOM   2049 N    HSD P 138      25.268  23.233   7.579  1.00  0.00      PA   N 0
ATOM   2050 HN   HSD P 138      25.562  22.914   8.477  1.00  0.00      PA   H 0
ATOM   2051 CA   HSD P 138      25.563  22.386   6.434  1.00  0.00      PA   C 0
ATOM   2052 HA   HSD P 138      25.629  22.977   5.532  1.00  0.00      PA   H 0
ATOM   2053 CB   HSD P 138      26.900  21.672   6.652  1.00  0.00      PA   C 0
ATOM   2054 HB1  HSD P 138      27.115  20.981   5.809  1.00  0.00      PA   H 0
ATOM   2055 HB2  HSD P 138      26.853  21.068   7.583  1.00  0.00      PA   H 0
ATOM   2056 ND1  HSD P 138      28.539  23.406   5.818  1.00  0.00      PA   N 0
ATOM   2057 HD1  HSD P 138      28.058  23.622   4.968  1.00  0.00      PA   H 0
ATOM   2058 CG   HSD P 138      28.080  22.565   6.805  1.00  0.00      PA   C 0
ATOM   2059 CE1  HSD P 138      29.591  24.060   6.263  1.00  0.00      PA   C 0
ATOM   2060 HE1  HSD P 138      30.145  24.850   5.756  1.00  0.00      PA   H 0
ATOM   2061 NE2  HSD P 138      29.843  23.648   7.492  1.00  0.00      PA   N 0
ATOM   2062 CD2  HSD P 138      28.921  22.720   7.846  1.00  0.00      PA   C 0
ATOM   2063 HD2  HSD P 138      28.934  22.274   8.833  1.00  0.00      PA   H 0
ATOM   2064 C    HSD P 138      24.463  21.328   6.399  1.00  0.00      PA   C 0
ATOM   2065 O    HSD P 138      24.257  20.624   7.379  1.00  0.00      PA   O 0
ATOM   2066 N    PRO P 139      23.665  21.233   5.328  1.00  0.00      PA   N 0
ATOM   2067 CD   PRO P 139      23.765  22.055   4.114  1.00  0.00      PA   C 0
ATOM   2068 HD1  PRO P 139      23.902  23.132   4.350  1.00  0.00      PA   H 0
ATOM   2069 HD2  PRO P 139      24.593  21.683   3.474  1.00  0.00      PA   H 0
ATOM   2070 CA   PRO P 139      22.576  20.260   5.278  1.00  0.00      PA   C 0
ATOM   2071 HA   PRO P 139      21.835  20.540   6.012  1.00  0.00      PA   H 0
ATOM   2072 CB   PRO P 139      22.113  20.374   3.839  1.00  0.00      PA   C 0
ATOM   2073 HB1  PRO P 139      21.037  20.120   3.728  1.00  0.00      PA   H 0
ATOM   2074 HB2  PRO P 139      22.707  19.718   3.167  1.00  0.00      PA   H 0
ATOM   2075 CG   PRO P 139      22.419  21.815   3.502  1.00  0.00      PA   C 0
ATOM   2076 HG1  PRO P 139      21.673  22.482   3.985  1.00  0.00      PA   H 0
ATOM   2077 HG2  PRO P 139      22.415  22.014   2.409  1.00  0.00      PA   H 0
ATOM   2078 C    PRO P 139      23.102  18.868   5.632  1.00  0.00      PA   C 0
ATOM   2079 O    PRO P 139      24.143  18.434   5.144  1.00  0.00      PA   O 0
ATOM   2080 N    ALA P 140      22.354  18.169   6.485  1.00  0.00      PA   N 0
ATOM   2081 HN   ALA P 140      21.540  18.557   6.909  1.00  0.00      PA   H 0
ATOM   2082 CA   ALA P 140      22.758  16.836   6.912  1.00  0.00      PA   C 0
ATOM   2083 HA   ALA P 140      23.774  16.885   7.274  1.00  0.00      PA   H 0
ATOM   2084 CB   ALA P 140      21.862  16.374   8.020  1.00  0.00      PA   C 0
ATOM   2085 HB1  ALA P 140      22.209  15.402   8.432  1.00  0.00      PA   H 0
ATOM   2086 HB2  ALA P 140      21.879  17.111   8.851  1.00  0.00      PA   H 0
ATOM   2087 HB3  ALA P 140      20.809  16.264   7.682  1.00  0.00      PA   H 0
ATOM   2088 C    ALA P 140      22.714  15.876   5.725  1.00  0.00      PA   C 0
ATOM   2089 O    ALA P 140      21.828  15.929   4.892  1.00  0.00      PA   O 0
ATOM   2090 N    LYS P 141      23.713  14.992   5.660  1.00  0.00      PA   N 0
ATOM   2091 HN   LYS P 141      24.446  14.996   6.336  1.00  0.00      PA   H 0
ATOM   2092 CA   LYS P 141      23.793  14.018   4.578  1.00  0.00      PA   C 0
ATOM   2093 HA   LYS P 141      23.529  14.487   3.642  1.00  0.00      PA   H 0
ATOM   2094 CB   LYS P 141      25.209  13.443   4.472  1.00  0.00      PA   C 0
ATOM   2095 HB1  LYS P 141      25.167  12.472   3.934  1.00  0.00      PA   H 0
ATOM   2096 HB2  LYS P 141      25.576  13.199   5.492  1.00  0.00      PA   H 0
ATOM   2097 CG   LYS P 141      26.235  14.315   3.768  1.00  0.00      PA   C 0
ATOM   2098 HG1  LYS P 141      26.821  14.861   4.538  1.00  0.00      PA   H 0
ATOM   2099 HG2  LYS P 141      25.716  15.090   3.164  1.00  0.00      PA   H 0
ATOM   2100 CD   LYS P 141      27.169  13.535   2.844  1.00  0.00      PA   C 0
ATOM   2101 HD1  LYS P 141      27.587  12.683   3.422  1.00  0.00      PA   H 0
ATOM   2102 HD2  LYS P 141      28.013  14.205   2.572  1.00  0.00      PA   H 0
ATOM   2103 CE   LYS P 141      26.483  13.046   1.578  1.00  0.00      PA   C 0
ATOM   2104 HE1  LYS P 141      26.145  13.919   0.980  1.00  0.00      PA   H 0
ATOM   2105 HE2  LYS P 141      25.588  12.435   1.825  1.00  0.00      PA   H 0
ATOM   2106 NZ   LYS P 141      27.361  12.215   0.712  1.00  0.00      PA   N 0
ATOM   2107 HZ1  LYS P 141      26.846  11.942  -0.150  1.00  0.00      PA   H 0
ATOM   2108 HZ2  LYS P 141      28.208  12.761   0.456  1.00  0.00      PA   H 0
ATOM   2109 HZ3  LYS P 141      27.650  11.354   1.219  1.00  0.00      PA   H 0
ATOM   2110 C    LYS P 141      22.825  12.857   4.827  1.00  0.00      PA   C 0
ATOM   2111 O    LYS P 141      22.790  12.295   5.911  1.00  0.00      PA   O 0
ATOM   2112 N    LEU P 142      22.049  12.505   3.801  1.00  0.00      PA   N 0
ATOM   2113 HN   LEU P 142      22.038  13.052   2.968  1.00  0.00      PA   H 0
ATOM   2114 CA   LEU P 142      21.177  11.362   3.803  1.00  0.00      PA   C 0
ATOM   2115 HA   LEU P 142      21.512  10.715   4.601  1.00  0.00      PA   H 0
ATOM   2116 CB   LEU P 142      19.713  11.760   4.002  1.00  0.00      PA   C 0
ATOM   2117 HB1  LEU P 142      19.036  10.934   3.697  1.00  0.00      PA   H 0
ATOM   2118 HB2  LEU P 142      19.493  12.623   3.338  1.00  0.00      PA   H 0
ATOM   2119 CG   LEU P 142      19.320  12.130   5.438  1.00  0.00      PA   C 0
ATOM   2120 HG   LEU P 142      19.974  12.963   5.773  1.00  0.00      PA   H 0
ATOM   2121 CD1  LEU P 142      17.885  12.611   5.473  1.00  0.00      PA   C 0
ATOM   2122 HD11 LEU P 142      17.193  11.801   5.158  1.00  0.00      PA   H 0
ATOM   2123 HD12 LEU P 142      17.605  12.929   6.500  1.00  0.00      PA   H 0
ATOM   2124 HD13 LEU P 142      17.744  13.479   4.793  1.00  0.00      PA   H 0
ATOM   2125 CD2  LEU P 142      19.509  10.962   6.379  1.00  0.00      PA   C 0
ATOM   2126 HD21 LEU P 142      20.576  10.659   6.439  1.00  0.00      PA   H 0
ATOM   2127 HD22 LEU P 142      19.194  11.235   7.409  1.00  0.00      PA   H 0
ATOM   2128 HD23 LEU P 142      18.909  10.085   6.053  1.00  0.00      PA   H 0
ATOM   2129 C    LEU P 142      21.333  10.626   2.491  1.00  0.00      PA   C 0
ATOM   2130 O    LEU P 142      21.616  11.233   1.462  1.00  0.00      PA   O 0
ATOM   2131 N    PRO P 143      21.058   9.301   2.485  1.00  0.00      PA   N 0
ATOM   2132 CD   PRO P 143      20.798   8.500   3.674  1.00  0.00      PA   C 0
ATOM   2133 HD1  PRO P 143      21.520   8.710   4.492  1.00  0.00      PA   H 0
ATOM   2134 HD2  PRO P 143      19.759   8.691   4.018  1.00  0.00      PA   H 0
ATOM   2135 CA   PRO P 143      21.009   8.530   1.256  1.00  0.00      PA   C 0
ATOM   2136 HA   PRO P 143      21.963   8.614   0.757  1.00  0.00      PA   H 0
ATOM   2137 CB   PRO P 143      20.715   7.133   1.759  1.00  0.00      PA   C 0
ATOM   2138 HB1  PRO P 143      21.320   6.386   1.201  1.00  0.00      PA   H 0
ATOM   2139 HB2  PRO P 143      19.647   6.884   1.579  1.00  0.00      PA   H 0
ATOM   2140 CG   PRO P 143      20.959   7.080   3.198  1.00  0.00      PA   C 0
ATOM   2141 HG1  PRO P 143      22.003   6.759   3.402  1.00  0.00      PA   H 0
ATOM   2142 HG2  PRO P 143      20.280   6.385   3.737  1.00  0.00      PA   H 0
ATOM   2143 C    PRO P 143      19.929   9.006   0.274  1.00  0.00      PA   C 0
ATOM   2144 OT1  PRO P 143      20.121   8.727  -0.893  1.00  0.00      PA   O 0
ATOM   2145 OT2  PRO P 143      18.948   9.568   0.704  1.00  0.00      PA   O 0
ATOM   2146 FE   HEMCH 144      21.745  32.488  14.127  1.00  0.00      PA  Fe 0
ATOM   2147 NA   HEMCH 144      20.544  31.306  12.961  1.00  0.00      PA   N 0
ATOM   2148 NB   HEMCH 144      20.387  33.943  14.138  1.00  0.00      PA   N 0
ATOM   2149 NC   HEMCH 144      22.900  33.594  15.335  1.00  0.00      PA   N 0
ATOM   2150 ND   HEMCH 144      23.022  30.924  14.254  1.00  0.00      PA   N 0
ATOM   2151 C1A  HEMCH 144      20.757  30.012  12.640  1.00  0.00      PA   C 0
ATOM   2152 C2A  HEMCH 144      19.594  29.391  11.885  1.00  0.00      PA   C 0
ATOM   2153 C3A  HEMCH 144      18.772  30.630  11.572  1.00  0.00      PA   C 0
ATOM   2154 C4A  HEMCH 144      19.355  31.709  12.378  1.00  0.00      PA   C 0
ATOM   2155 C1B  HEMCH 144      19.190  34.010  13.467  1.00  0.00      PA   C 0
ATOM   2156 C2B  HEMCH 144      18.438  35.174  13.762  1.00  0.00      PA   C 0
ATOM   2157 C3B  HEMCH 144      19.220  35.902  14.643  1.00  0.00      PA   C 0
ATOM   2158 C4B  HEMCH 144      20.397  35.136  14.854  1.00  0.00      PA   C 0
ATOM   2159 C1C  HEMCH 144      22.653  34.795  15.920  1.00  0.00      PA   C 0
ATOM   2160 C2C  HEMCH 144      23.699  35.237  16.726  1.00  0.00      PA   C 0
ATOM   2161 C3C  HEMCH 144      24.719  34.276  16.651  1.00  0.00      PA   C 0
ATOM   2162 C4C  HEMCH 144      24.165  33.298  15.796  1.00  0.00      PA   C 0
ATOM   2163 C1D  HEMCH 144      24.306  31.006  14.751  1.00  0.00      PA   C 0
ATOM   2164 C2D  HEMCH 144      25.000  29.777  14.564  1.00  0.00      PA   C 0
ATOM   2165 C3D  HEMCH 144      24.118  28.882  13.998  1.00  0.00      PA   C 0
ATOM   2166 C4D  HEMCH 144      22.897  29.634  13.823  1.00  0.00      PA   C 0
ATOM   2167 CHA  HEMCH 144      21.691  29.146  13.253  1.00  0.00      PA   C 0
ATOM   2168 CHB  HEMCH 144      18.741  32.984  12.591  1.00  0.00      PA   C 0
ATOM   2169 HB   HEMCH 144      17.854  33.180  11.989  1.00  0.00      PA   H 0
ATOM   2170 CHC  HEMCH 144      21.468  35.474  15.695  1.00  0.00      PA   C 0
ATOM   2171 HC   HEMCH 144      21.389  36.338  16.355  1.00  0.00      PA   H 0
ATOM   2172 CHD  HEMCH 144      24.840  32.109  15.437  1.00  0.00      PA   C 0
ATOM   2173 HD   HEMCH 144      25.925  32.054  15.524  1.00  0.00      PA   H 0
ATOM   2174 CMA  HEMCH 144      17.758  30.731  10.694  1.00  0.00      PA   C 0
ATOM   2175 HMA1 HEMCH 144      17.420  29.858  10.117  1.00  0.00      PA   H 0
ATOM   2176 HMA2 HEMCH 144      17.232  31.684  10.535  1.00  0.00      PA   H 0
ATOM   2177 CAA  HEMCH 144      19.798  28.454  10.679  1.00  0.00      PA   C 0
ATOM   2178 HAA1 HEMCH 144      20.293  27.495  10.942  1.00  0.00      PA   H 0
ATOM   2179 HAA2 HEMCH 144      18.794  28.165  10.302  1.00  0.00      PA   H 0
ATOM   2180 CBA  HEMCH 144      20.545  29.021   9.496  1.00  0.00      PA   C 0
ATOM   2181 HBA1 HEMCH 144      20.337  28.400   8.599  1.00  0.00      PA   H 0
ATOM   2182 HBA2 HEMCH 144      20.230  30.062   9.270  1.00  0.00      PA   H 0
ATOM   2183 CGA  HEMCH 144      22.026  28.984   9.697  1.00  0.00      PA   C 0
ATOM   2184 O1A  HEMCH 144      22.735  29.983   9.556  1.00  0.00      PA   O 0
ATOM   2185 O2A  HEMCH 144      22.604  27.873   9.975  1.00  0.00      PA   O 0
ATOM   2186 CMB  HEMCH 144      17.058  35.450  13.264  1.00  0.00      PA   C 0
ATOM   2187 HMB1 HEMCH 144      16.942  35.109  12.213  1.00  0.00      PA   H 0
ATOM   2188 HMB2 HEMCH 144      16.830  36.537  13.294  1.00  0.00      PA   H 0
ATOM   2189 HMB3 HEMCH 144      16.314  34.912  13.890  1.00  0.00      PA   H 0
ATOM   2190 CAB  HEMCH 144      19.005  37.246  15.214  1.00  0.00      PA   C 0
ATOM   2191 HAB  HEMCH 144      19.771  37.440  15.995  1.00  0.00      PA   H 0
ATOM   2192 CBB  HEMCH 144      17.646  37.434  15.891  1.00  0.00      PA   C 0
ATOM   2193 HBB1 HEMCH 144      17.629  38.399  16.440  1.00  0.00      PA   H 0
ATOM   2194 HBB2 HEMCH 144      17.465  36.614  16.619  1.00  0.00      PA   H 0
ATOM   2195 HBB3 HEMCH 144      16.811  37.436  15.158  1.00  0.00      PA   H 0
ATOM   2196 CMC  HEMCH 144      23.776  36.557  17.417  1.00  0.00      PA   C 0
ATOM   2197 HMC1 HEMCH 144      23.300  37.348  16.799  1.00  0.00      PA   H 0
ATOM   2198 HMC2 HEMCH 144      24.821  36.888  17.599  1.00  0.00      PA   H 0
ATOM   2199 HMC3 HEMCH 144      23.250  36.513  18.395  1.00  0.00      PA   H 0
ATOM   2200 CAC  HEMCH 144      26.112  34.309  17.210  1.00  0.00      PA   C 0
ATOM   2201 HAC  HEMCH 144      26.637  33.358  16.975  1.00  0.00      PA   H 0
ATOM   2202 CBC  HEMCH 144      26.169  34.540  18.704  1.00  0.00      PA   C 0
ATOM   2203 HBC1 HEMCH 144      25.714  35.508  19.004  1.00  0.00      PA   H 0
ATOM   2204 HBC2 HEMCH 144      27.219  34.525  19.067  1.00  0.00      PA   H 0
ATOM   2205 HBC3 HEMCH 144      25.619  33.731  19.231  1.00  0.00      PA   H 0
ATOM   2206 CMD  HEMCH 144      26.435  29.502  14.896  1.00  0.00      PA   C 0
ATOM   2207 HMD1 HEMCH 144      26.766  28.527  14.478  1.00  0.00      PA   H 0
ATOM   2208 HMD2 HEMCH 144      26.584  29.485  15.997  1.00  0.00      PA   H 0
ATOM   2209 HMD3 HEMCH 144      27.083  30.288  14.452  1.00  0.00      PA   H 0
ATOM   2210 CAD  HEMCH 144      24.459  27.467  13.585  1.00  0.00      PA   C 0
ATOM   2211 HAD1 HEMCH 144      23.752  27.094  12.814  1.00  0.00      PA   H 0
ATOM   2212 HAD2 HEMCH 144      25.443  27.498  13.069  1.00  0.00      PA   H 0
ATOM   2213 CBD  HEMCH 144      24.599  26.499  14.754  1.00  0.00      PA   C 0
ATOM   2214 HBD1 HEMCH 144      25.011  25.537  14.380  1.00  0.00      PA   H 0
ATOM   2215 HBD2 HEMCH 144      25.318  26.902  15.499  1.00  0.00      PA   H 0
ATOM   2216 CGD  HEMCH 144      23.290  26.210  15.418  1.00  0.00      PA   C 0
ATOM   2217 O1D  HEMCH 144      22.560  25.332  14.925  1.00  0.00      PA   O 0
ATOM   2218 O2D  HEMCH 144      23.000  26.867  16.416  1.00  0.00      PA   O 0
ATOM   2219 N    PRO P   1      17.073  -0.654  -1.775  1.00  0.00      PB   N 0
ATOM   2220 HN1  PRO P   1      16.210  -1.150  -1.923  1.00  0.00      PB   H 0
ATOM   2221 HN2  PRO P   1      17.524  -0.547  -2.668  1.00  0.00      PB   H 0
ATOM   2222 CD   PRO P   1      16.778   0.658  -1.186  1.00  0.00      PB   C 0
ATOM   2223 HD1  PRO P   1      16.776   1.461  -1.953  1.00  0.00      PB   H 0
ATOM   2224 HD2  PRO P   1      15.782   0.629  -0.695  1.00  0.00      PB   H 0
ATOM   2225 CA   PRO P   1      17.909  -1.425  -0.850  1.00  0.00      PB   C 0
ATOM   2226 HA   PRO P   1      18.827  -1.618  -1.386  1.00  0.00      PB   H 0
ATOM   2227 CB   PRO P   1      18.044  -0.541   0.401  1.00  0.00      PB   C 0
ATOM   2228 HB1  PRO P   1      19.027  -0.676   0.900  1.00  0.00      PB   H 0
ATOM   2229 HB2  PRO P   1      17.247  -0.743   1.148  1.00  0.00      PB   H 0
ATOM   2230 CG   PRO P   1      17.863   0.848  -0.152  1.00  0.00      PB   C 0
ATOM   2231 HG1  PRO P   1      18.802   1.186  -0.640  1.00  0.00      PB   H 0
ATOM   2232 HG2  PRO P   1      17.604   1.600   0.624  1.00  0.00      PB   H 0
ATOM   2233 C    PRO P   1      17.254  -2.751  -0.485  1.00  0.00      PB   C 0
ATOM   2234 O    PRO P   1      16.056  -2.925  -0.637  1.00  0.00      PB   O 0
ATOM   2235 N    ALA P   2      18.066  -3.663   0.023  1.00  0.00      PB   N 0
ATOM   2236 HN   ALA P   2      19.032  -3.493   0.203  1.00  0.00      PB   H 0
ATOM   2237 CA   ALA P   2      17.571  -4.963   0.457  1.00  0.00      PB   C 0
ATOM   2238 HA   ALA P   2      16.995  -5.410  -0.340  1.00  0.00      PB   H 0
ATOM   2239 CB   ALA P   2      18.761  -5.826   0.761  1.00  0.00      PB   C 0
ATOM   2240 HB1  ALA P   2      19.387  -5.967  -0.146  1.00  0.00      PB   H 0
ATOM   2241 HB2  ALA P   2      19.399  -5.365   1.545  1.00  0.00      PB   H 0
ATOM   2242 HB3  ALA P   2      18.454  -6.832   1.119  1.00  0.00      PB   H 0
ATOM   2243 C    ALA P   2      16.650  -4.790   1.668  1.00  0.00      PB   C 0
ATOM   2244 O    ALA P   2      16.806  -3.870   2.476  1.00  0.00      PB   O 0
ATOM   2245 N    ALA P   3      15.649  -5.670   1.758  1.00  0.00      PB   N 0
ATOM   2246 HN   ALA P   3      15.520  -6.378   1.068  1.00  0.00      PB   H 0
ATOM   2247 CA   ALA P   3      14.770  -5.736   2.911  1.00  0.00      PB   C 0
ATOM   2248 HA   ALA P   3      14.388  -4.746   3.110  1.00  0.00      PB   H 0
ATOM   2249 CB   ALA P   3      13.618  -6.665   2.636  1.00  0.00      PB   C 0
ATOM   2250 HB1  ALA P   3      13.057  -6.333   1.736  1.00  0.00      PB   H 0
ATOM   2251 HB2  ALA P   3      13.967  -7.705   2.461  1.00  0.00      PB   H 0
ATOM   2252 HB3  ALA P   3      12.902  -6.685   3.485  1.00  0.00      PB   H 0
ATOM   2253 C    ALA P   3      15.532  -6.194   4.143  1.00  0.00      PB   C 0
ATOM   2254 O    ALA P   3      16.586  -6.845   4.062  1.00  0.00      PB   O 0
ATOM   2255 N    ALA P   4      14.983  -5.800   5.288  1.00  0.00      PB   N 0
ATOM   2256 HN   ALA P   4      14.136  -5.274   5.323  1.00  0.00      PB   H 0
ATOM   2257 CA   ALA P   4      15.510  -6.267   6.545  1.00  0.00      PB   C 0
ATOM   2258 HA   ALA P   4      16.566  -6.043   6.555  1.00  0.00      PB   H 0
ATOM   2259 CB   ALA P   4      14.819  -5.529   7.677  1.00  0.00      PB   C 0
ATOM   2260 HB1  ALA P   4      13.720  -5.690   7.645  1.00  0.00      PB   H 0
ATOM   2261 HB2  ALA P   4      15.184  -5.842   8.679  1.00  0.00      PB   H 0
ATOM   2262 HB3  ALA P   4      15.001  -4.437   7.580  1.00  0.00      PB   H 0
ATOM   2263 C    ALA P   4      15.300  -7.772   6.634  1.00  0.00      PB   C 0
ATOM   2264 O    ALA P   4      14.396  -8.328   6.011  1.00  0.00      PB   O 0
ATOM   2265 N    PRO P   5      16.006  -8.443   7.560  1.00  0.00      PB   N 0
ATOM   2266 CD   PRO P   5      17.126  -7.914   8.338  1.00  0.00      PB   C 0
ATOM   2267 HD1  PRO P   5      17.775  -7.226   7.755  1.00  0.00      PB   H 0
ATOM   2268 HD2  PRO P   5      16.739  -7.403   9.245  1.00  0.00      PB   H 0
ATOM   2269 CA   PRO P   5      15.885  -9.894   7.658  1.00  0.00      PB   C 0
ATOM   2270 HA   PRO P   5      16.098 -10.313   6.686  1.00  0.00      PB   H 0
ATOM   2271 CB   PRO P   5      16.924 -10.275   8.703  1.00  0.00      PB   C 0
ATOM   2272 HB1  PRO P   5      17.402 -11.250   8.468  1.00  0.00      PB   H 0
ATOM   2273 HB2  PRO P   5      16.482 -10.342   9.720  1.00  0.00      PB   H 0
ATOM   2274 CG   PRO P   5      17.900  -9.155   8.713  1.00  0.00      PB   C 0
ATOM   2275 HG1  PRO P   5      18.671  -9.336   7.934  1.00  0.00      PB   H 0
ATOM   2276 HG2  PRO P   5      18.426  -9.045   9.686  1.00  0.00      PB   H 0
ATOM   2277 C    PRO P   5      14.523 -10.422   8.102  1.00  0.00      PB   C 0
ATOM   2278 O    PRO P   5      14.232 -11.599   7.894  1.00  0.00      PB   O 0
ATOM   2279 N    ASN P   6      13.680  -9.560   8.677  1.00  0.00      PB   N 0
ATOM   2280 HN   ASN P   6      13.937  -8.606   8.814  1.00  0.00      PB   H 0
ATOM   2281 CA   ASN P   6      12.329  -9.896   9.086  1.00  0.00      PB   C 0
ATOM   2282 HA   ASN P   6      12.257 -10.965   9.222  1.00  0.00      PB   H 0
ATOM   2283 CB   ASN P   6      11.938  -9.259  10.408  1.00  0.00      PB   C 0
ATOM   2284 HB1  ASN P   6      12.615  -9.657  11.194  1.00  0.00      PB   H 0
ATOM   2285 HB2  ASN P   6      10.904  -9.547  10.694  1.00  0.00      PB   H 0
ATOM   2286 CG   ASN P   6      12.062  -7.764  10.399  1.00  0.00      PB   C 0
ATOM   2287 OD1  ASN P   6      12.451  -7.190   9.393  1.00  0.00      PB   O 0
ATOM   2288 ND2  ASN P   6      11.713  -7.159  11.503  1.00  0.00      PB   N 0
ATOM   2289 HD21 ASN P   6      11.891  -6.178  11.586  1.00  0.00      PB   H 0
ATOM   2290 HD22 ASN P   6      11.368  -7.693  12.275  1.00  0.00      PB   H 0
ATOM   2291 C    ASN P   6      11.301  -9.549   8.012  1.00  0.00      PB   C 0
ATOM   2292 O    ASN P   6      10.090  -9.628   8.246  1.00  0.00      PB   O 0
ATOM   2293 N    GLY P   7      11.789  -9.119   6.842  1.00  0.00      PB   N 0
ATOM   2294 HN   GLY P   7      12.771  -8.998   6.718  1.00  0.00      PB   H 0
ATOM   2295 CA   GLY P   7      10.932  -8.906   5.697  1.00  0.00      PB   C 0
ATOM   2296 HA1  GLY P   7      10.047  -9.521   5.768  1.00  0.00      PB   H 0
ATOM   2297 HA2  GLY P   7      11.517  -9.156   4.825  1.00  0.00      PB   H 0
ATOM   2298 C    GLY P   7      10.464  -7.473   5.494  1.00  0.00      PB   C 0
ATOM   2299 O    GLY P   7       9.788  -7.218   4.507  1.00  0.00      PB   O 0
ATOM   2300 N    ILE P   8      10.834  -6.552   6.399  1.00  0.00      PB   N 0
ATOM   2301 HN   ILE P   8      11.380  -6.806   7.193  1.00  0.00      PB   H 0
ATOM   2302 CA   ILE P   8      10.384  -5.175   6.297  1.00  0.00      PB   C 0
ATOM   2303 HA   ILE P   8       9.350  -5.168   5.986  1.00  0.00      PB   H 0
ATOM   2304 CB   ILE P   8      10.460  -4.456   7.660  1.00  0.00      PB   C 0
ATOM   2305 HB   ILE P   8      11.503  -4.554   8.031  1.00  0.00      PB   H 0
ATOM   2306 CG2  ILE P   8      10.158  -2.960   7.524  1.00  0.00      PB   C 0
ATOM   2307 HG21 ILE P   8      10.233  -2.453   8.510  1.00  0.00      PB   H 0
ATOM   2308 HG22 ILE P   8      10.876  -2.450   6.847  1.00  0.00      PB   H 0
ATOM   2309 HG23 ILE P   8       9.131  -2.803   7.132  1.00  0.00      PB   H 0
ATOM   2310 CG1  ILE P   8       9.554  -5.139   8.679  1.00  0.00      PB   C 0
ATOM   2311 HG11 ILE P   8       9.792  -6.224   8.714  1.00  0.00      PB   H 0
ATOM   2312 HG12 ILE P   8       8.507  -5.050   8.318  1.00  0.00      PB   H 0
ATOM   2313 CD   ILE P   8       9.649  -4.619  10.069  1.00  0.00      PB   C 0
ATOM   2314 HD1  ILE P   8       9.250  -3.585  10.152  1.00  0.00      PB   H 0
ATOM   2315 HD2  ILE P   8       9.070  -5.264  10.764  1.00  0.00      PB   H 0
ATOM   2316 HD3  ILE P   8      10.704  -4.609  10.417  1.00  0.00      PB   H 0
ATOM   2317 C    ILE P   8      11.205  -4.481   5.205  1.00  0.00      PB   C 0
ATOM   2318 O    ILE P   8      12.421  -4.476   5.222  1.00  0.00      PB   O 0
ATOM   2319 N    SER P   9      10.509  -3.878   4.249  1.00  0.00      PB   N 0
ATOM   2320 HN   SER P   9       9.512  -3.906   4.259  1.00  0.00      PB   H 0
ATOM   2321 CA   SER P   9      11.128  -3.067   3.211  1.00  0.00      PB   C 0
ATOM   2322 HA   SER P   9      12.086  -3.498   2.961  1.00  0.00      PB   H 0
ATOM   2323 CB   SER P   9      10.308  -2.977   1.937  1.00  0.00      PB   C 0
ATOM   2324 HB1  SER P   9      10.801  -2.332   1.179  1.00  0.00      PB   H 0
ATOM   2325 HB2  SER P   9       9.319  -2.522   2.158  1.00  0.00      PB   H 0
ATOM   2326 OG   SER P   9      10.086  -4.247   1.375  1.00  0.00      PB   O 0
ATOM   2327 HG1  SER P   9      10.797  -4.408   0.750  1.00  0.00      PB   H 0
ATOM   2328 C    SER P   9      11.381  -1.655   3.721  1.00  0.00      PB   C 0
ATOM   2329 O    SER P   9      10.638  -1.137   4.547  1.00  0.00      PB   O 0
ATOM   2330 N    LEU P  10      12.438  -1.032   3.214  1.00  0.00      PB   N 0
ATOM   2331 HN   LEU P  10      13.025  -1.472   2.538  1.00  0.00      PB   H 0
ATOM   2332 CA   LEU P  10      12.742   0.337   3.572  1.00  0.00      PB   C 0
ATOM   2333 HA   LEU P  10      12.905   0.383   4.639  1.00  0.00      PB   H 0
ATOM   2334 CB   LEU P  10      14.028   0.751   2.875  1.00  0.00      PB   C 0
ATOM   2335 HB1  LEU P  10      13.906   0.568   1.786  1.00  0.00      PB   H 0
ATOM   2336 HB2  LEU P  10      14.858   0.099   3.221  1.00  0.00      PB   H 0
ATOM   2337 CG   LEU P  10      14.413   2.208   3.084  1.00  0.00      PB   C 0
ATOM   2338 HG   LEU P  10      13.530   2.874   2.984  1.00  0.00      PB   H 0
ATOM   2339 CD1  LEU P  10      15.004   2.424   4.441  1.00  0.00      PB   C 0
ATOM   2340 HD11 LEU P  10      15.922   1.813   4.576  1.00  0.00      PB   H 0
ATOM   2341 HD12 LEU P  10      15.279   3.489   4.597  1.00  0.00      PB   H 0
ATOM   2342 HD13 LEU P  10      14.289   2.137   5.241  1.00  0.00      PB   H 0
ATOM   2343 CD2  LEU P  10      15.378   2.667   2.028  1.00  0.00      PB   C 0
ATOM   2344 HD21 LEU P  10      14.964   2.519   1.008  1.00  0.00      PB   H 0
ATOM   2345 HD22 LEU P  10      15.612   3.745   2.160  1.00  0.00      PB   H 0
ATOM   2346 HD23 LEU P  10      16.329   2.104   2.137  1.00  0.00      PB   H 0
ATOM   2347 C    LEU P  10      11.608   1.247   3.140  1.00  0.00      PB   C 0
ATOM   2348 O    LEU P  10      11.269   1.296   1.964  1.00  0.00      PB   O 0
ATOM   2349 N    PRO P  11      11.018   2.027   4.069  1.00  0.00      PB   N 0
ATOM   2350 CD   PRO P  11      11.097   1.909   5.540  1.00  0.00      PB   C 0
ATOM   2351 HD1  PRO P  11      11.248   0.862   5.879  1.00  0.00      PB   H 0
ATOM   2352 HD2  PRO P  11      11.940   2.541   5.893  1.00  0.00      PB   H 0
ATOM   2353 CA   PRO P  11       9.937   2.925   3.675  1.00  0.00      PB   C 0
ATOM   2354 HA   PRO P  11       9.159   2.351   3.194  1.00  0.00      PB   H 0
ATOM   2355 CB   PRO P  11       9.477   3.508   5.008  1.00  0.00      PB   C 0
ATOM   2356 HB1  PRO P  11       8.402   3.788   4.983  1.00  0.00      PB   H 0
ATOM   2357 HB2  PRO P  11      10.064   4.414   5.268  1.00  0.00      PB   H 0
ATOM   2358 CG   PRO P  11       9.772   2.446   6.002  1.00  0.00      PB   C 0
ATOM   2359 HG1  PRO P  11       9.009   1.642   5.936  1.00  0.00      PB   H 0
ATOM   2360 HG2  PRO P  11       9.804   2.819   7.048  1.00  0.00      PB   H 0
ATOM   2361 C    PRO P  11      10.441   3.979   2.695  1.00  0.00      PB   C 0
ATOM   2362 O    PRO P  11      11.320   4.744   3.028  1.00  0.00      PB   O 0
ATOM   2363 N    ALA P  12       9.788   4.098   1.556  1.00  0.00      PB   N 0
ATOM   2364 HN   ALA P  12       9.025   3.497   1.331  1.00  0.00      PB   H 0
ATOM   2365 CA   ALA P  12      10.187   5.050   0.550  1.00  0.00      PB   C 0
ATOM   2366 HA   ALA P  12      11.263   5.050   0.454  1.00  0.00      PB   H 0
ATOM   2367 CB   ALA P  12       9.566   4.648  -0.757  1.00  0.00      PB   C 0
ATOM   2368 HB1  ALA P  12       9.867   5.341  -1.572  1.00  0.00      PB   H 0
ATOM   2369 HB2  ALA P  12       9.890   3.624  -1.041  1.00  0.00      PB   H 0
ATOM   2370 HB3  ALA P  12       8.457   4.649  -0.691  1.00  0.00      PB   H 0
ATOM   2371 C    ALA P  12       9.723   6.429   0.988  1.00  0.00      PB   C 0
ATOM   2372 O    ALA P  12       8.624   6.605   1.487  1.00  0.00      PB   O 0
ATOM   2373 N    GLY P  13      10.582   7.388   0.750  1.00  0.00      PB   N 0
ATOM   2374 HN   GLY P  13      11.436   7.201   0.271  1.00  0.00      PB   H 0
ATOM   2375 CA   GLY P  13      10.204   8.762   0.952  1.00  0.00      PB   C 0
ATOM   2376 HA1  GLY P  13       9.172   8.916   0.672  1.00  0.00      PB   H 0
ATOM   2377 HA2  GLY P  13      10.869   9.356   0.342  1.00  0.00      PB   H 0
ATOM   2378 C    GLY P  13      10.363   9.289   2.370  1.00  0.00      PB   C 0
ATOM   2379 O    GLY P  13       9.888  10.381   2.659  1.00  0.00      PB   O 0
ATOM   2380 N    TYR P  14      11.037   8.552   3.261  1.00  0.00      PB   N 0
ATOM   2381 HN   TYR P  14      11.426   7.671   3.003  1.00  0.00      PB   H 0
ATOM   2382 CA   TYR P  14      11.114   8.950   4.652  1.00  0.00      PB   C 0
ATOM   2383 HA   TYR P  14      10.101   9.082   5.002  1.00  0.00      PB   H 0
ATOM   2384 CB   TYR P  14      11.768   7.867   5.500  1.00  0.00      PB   C 0
ATOM   2385 HB1  TYR P  14      11.260   6.899   5.304  1.00  0.00      PB   H 0
ATOM   2386 HB2  TYR P  14      11.609   8.095   6.576  1.00  0.00      PB   H 0
ATOM   2387 CG   TYR P  14      13.238   7.684   5.294  1.00  0.00      PB   C 0
ATOM   2388 CD1  TYR P  14      14.140   8.548   5.884  1.00  0.00      PB   C 0
ATOM   2389 HD1  TYR P  14      13.764   9.350   6.503  1.00  0.00      PB   H 0
ATOM   2390 CE1  TYR P  14      15.490   8.449   5.703  1.00  0.00      PB   C 0
ATOM   2391 HE1  TYR P  14      16.153   9.169   6.159  1.00  0.00      PB   H 0
ATOM   2392 CZ   TYR P  14      16.000   7.416   4.972  1.00  0.00      PB   C 0
ATOM   2393 OH   TYR P  14      17.361   7.328   4.850  1.00  0.00      PB   O 0
ATOM   2394 HH   TYR P  14      17.596   6.397   4.828  1.00  0.00      PB   H 0
ATOM   2395 CD2  TYR P  14      13.758   6.660   4.537  1.00  0.00      PB   C 0
ATOM   2396 HD2  TYR P  14      13.092   5.940   4.084  1.00  0.00      PB   H 0
ATOM   2397 CE2  TYR P  14      15.127   6.505   4.410  1.00  0.00      PB   C 0
ATOM   2398 HE2  TYR P  14      15.522   5.683   3.831  1.00  0.00      PB   H 0
ATOM   2399 C    TYR P  14      11.798  10.298   4.819  1.00  0.00      PB   C 0
ATOM   2400 O    TYR P  14      11.558  10.967   5.812  1.00  0.00      PB   O 0
ATOM   2401 N    LYS P  15      12.685  10.681   3.899  1.00  0.00      PB   N 0
ATOM   2402 HN   LYS P  15      12.959  10.094   3.141  1.00  0.00      PB   H 0
ATOM   2403 CA   LYS P  15      13.389  11.938   4.119  1.00  0.00      PB   C 0
ATOM   2404 HA   LYS P  15      13.730  11.965   5.143  1.00  0.00      PB   H 0
ATOM   2405 CB   LYS P  15      14.613  12.153   3.236  1.00  0.00      PB   C 0
ATOM   2406 HB1  LYS P  15      15.286  11.285   3.400  1.00  0.00      PB   H 0
ATOM   2407 HB2  LYS P  15      15.161  13.064   3.558  1.00  0.00      PB   H 0
ATOM   2408 CG   LYS P  15      14.256  12.270   1.762  1.00  0.00      PB   C 0
ATOM   2409 HG1  LYS P  15      13.510  13.072   1.577  1.00  0.00      PB   H 0
ATOM   2410 HG2  LYS P  15      13.777  11.323   1.434  1.00  0.00      PB   H 0
ATOM   2411 CD   LYS P  15      15.441  12.551   0.859  1.00  0.00      PB   C 0
ATOM   2412 HD1  LYS P  15      15.719  13.621   0.965  1.00  0.00      PB   H 0
ATOM   2413 HD2  LYS P  15      15.100  12.404  -0.188  1.00  0.00      PB   H 0
ATOM   2414 CE   LYS P  15      16.667  11.727   1.165  1.00  0.00      PB   C 0
ATOM   2415 HE1  LYS P  15      16.332  10.668   1.190  1.00  0.00      PB   H 0
ATOM   2416 HE2  LYS P  15      17.184  12.002   2.109  1.00  0.00      PB   H 0
ATOM   2417 NZ   LYS P  15      17.624  11.836   0.030  1.00  0.00      PB   N 0
ATOM   2418 HZ1  LYS P  15      18.283  11.037   0.119  1.00  0.00      PB   H 0
ATOM   2419 HZ2  LYS P  15      17.149  11.790  -0.894  1.00  0.00      PB   H 0
ATOM   2420 HZ3  LYS P  15      18.159  12.722   0.136  1.00  0.00      PB   H 0
ATOM   2421 C    LYS P  15      12.456  13.124   3.933  1.00  0.00      PB   C 0
ATOM   2422 O    LYS P  15      12.832  14.240   4.317  1.00  0.00      PB   O 0
ATOM   2423 N    ASP P  16      11.251  12.915   3.425  1.00  0.00      PB   N 0
ATOM   2424 HN   ASP P  16      10.980  12.007   3.114  1.00  0.00      PB   H 0
ATOM   2425 CA   ASP P  16      10.263  13.962   3.247  1.00  0.00      PB   C 0
ATOM   2426 HA   ASP P  16      10.751  14.925   3.274  1.00  0.00      PB   H 0
ATOM   2427 CB   ASP P  16       9.584  13.804   1.882  1.00  0.00      PB   C 0
ATOM   2428 HB1  ASP P  16       8.721  14.494   1.770  1.00  0.00      PB   H 0
ATOM   2429 HB2  ASP P  16       9.204  12.768   1.756  1.00  0.00      PB   H 0
ATOM   2430 CG   ASP P  16      10.521  14.116   0.730  1.00  0.00      PB   C 0
ATOM   2431 OD1  ASP P  16      11.301  15.080   0.879  1.00  0.00      PB   O 0
ATOM   2432 OD2  ASP P  16      10.492  13.382  -0.299  1.00  0.00      PB   O 0
ATOM   2433 C    ASP P  16       9.228  14.022   4.361  1.00  0.00      PB   C 0
ATOM   2434 O    ASP P  16       8.234  14.733   4.261  1.00  0.00      PB   O 0
ATOM   2435 N    TRP P  17       9.429  13.241   5.417  1.00  0.00      PB   N 0
ATOM   2436 HN   TRP P  17      10.211  12.624   5.460  1.00  0.00      PB   H 0
ATOM   2437 CA   TRP P  17       8.489  13.173   6.515  1.00  0.00      PB   C 0
ATOM   2438 HA   TRP P  17       7.481  13.266   6.139  1.00  0.00      PB   H 0
ATOM   2439 CB   TRP P  17       8.621  11.846   7.240  1.00  0.00      PB   C 0
ATOM   2440 HB1  TRP P  17       8.104  11.865   8.223  1.00  0.00      PB   H 0
ATOM   2441 HB2  TRP P  17       9.695  11.680   7.471  1.00  0.00      PB   H 0
ATOM   2442 CG   TRP P  17       8.138  10.679   6.443  1.00  0.00      PB   C 0
ATOM   2443 CD1  TRP P  17       7.532  10.662   5.234  1.00  0.00      PB   C 0
ATOM   2444 HD1  TRP P  17       7.318  11.540   4.643  1.00  0.00      PB   H 0
ATOM   2445 NE1  TRP P  17       7.256   9.370   4.844  1.00  0.00      PB   N 0
ATOM   2446 HE1  TRP P  17       7.055   9.072   3.937  1.00  0.00      PB   H 0
ATOM   2447 CE2  TRP P  17       7.702   8.526   5.811  1.00  0.00      PB   C 0
ATOM   2448 CD2  TRP P  17       8.277   9.304   6.838  1.00  0.00      PB   C 0
ATOM   2449 CE3  TRP P  17       8.827   8.668   7.958  1.00  0.00      PB   C 0
ATOM   2450 HE3  TRP P  17       9.272   9.238   8.760  1.00  0.00      PB   H 0
ATOM   2451 CZ3  TRP P  17       8.782   7.306   7.994  1.00  0.00      PB   C 0
ATOM   2452 HZ3  TRP P  17       9.202   6.789   8.844  1.00  0.00      PB   H 0
ATOM   2453 CZ2  TRP P  17       7.658   7.127   5.871  1.00  0.00      PB   C 0
ATOM   2454 HZ2  TRP P  17       7.228   6.533   5.078  1.00  0.00      PB   H 0
ATOM   2455 CH2  TRP P  17       8.212   6.571   6.973  1.00  0.00      PB   C 0
ATOM   2456 HH2  TRP P  17       8.209   5.495   7.063  1.00  0.00      PB   H 0
ATOM   2457 C    TRP P  17       8.684  14.331   7.490  1.00  0.00      PB   C 0
ATOM   2458 O    TRP P  17       9.758  14.920   7.611  1.00  0.00      PB   O 0
ATOM   2459 N    LYS P  18       7.650  14.556   8.286  1.00  0.00      PB   N 0
ATOM   2460 HN   LYS P  18       6.822  14.007   8.202  1.00  0.00      PB   H 0
ATOM   2461 CA   LYS P  18       7.631  15.614   9.276  1.00  0.00      PB   C 0
ATOM   2462 HA   LYS P  18       8.151  16.472   8.876  1.00  0.00      PB   H 0
ATOM   2463 CB   LYS P  18       6.203  16.034   9.566  1.00  0.00      PB   C 0
ATOM   2464 HB1  LYS P  18       6.168  16.796  10.374  1.00  0.00      PB   H 0
ATOM   2465 HB2  LYS P  18       5.639  15.145   9.921  1.00  0.00      PB   H 0
ATOM   2466 CG   LYS P  18       5.492  16.596   8.348  1.00  0.00      PB   C 0
ATOM   2467 HG1  LYS P  18       5.681  15.923   7.484  1.00  0.00      PB   H 0
ATOM   2468 HG2  LYS P  18       5.938  17.581   8.091  1.00  0.00      PB   H 0
ATOM   2469 CD   LYS P  18       4.014  16.720   8.526  1.00  0.00      PB   C 0
ATOM   2470 HD1  LYS P  18       3.814  17.482   9.309  1.00  0.00      PB   H 0
ATOM   2471 HD2  LYS P  18       3.586  15.764   8.896  1.00  0.00      PB   H 0
ATOM   2472 CE   LYS P  18       3.309  17.140   7.258  1.00  0.00      PB   C 0
ATOM   2473 HE1  LYS P  18       3.801  18.028   6.807  1.00  0.00      PB   H 0
ATOM   2474 HE2  LYS P  18       2.254  17.401   7.490  1.00  0.00      PB   H 0
ATOM   2475 NZ   LYS P  18       3.287  16.069   6.242  1.00  0.00      PB   N 0
ATOM   2476 HZ1  LYS P  18       2.625  16.278   5.468  1.00  0.00      PB   H 0
ATOM   2477 HZ2  LYS P  18       4.243  15.922   5.859  1.00  0.00      PB   H 0
ATOM   2478 HZ3  LYS P  18       2.977  15.175   6.674  1.00  0.00      PB   H 0
ATOM   2479 C    LYS P  18       8.354  15.214  10.552  1.00  0.00      PB   C 0
ATOM   2480 O    LYS P  18       8.464  14.048  10.904  1.00  0.00      PB   O 0
ATOM   2481 N    MET P  19       8.847  16.232  11.264  1.00  0.00      PB   N 0
ATOM   2482 HN   MET P  19       8.729  17.170  10.948  1.00  0.00      PB   H 0
ATOM   2483 CA   MET P  19       9.619  16.047  12.463  1.00  0.00      PB   C 0
ATOM   2484 HA   MET P  19      10.244  15.176  12.332  1.00  0.00      PB   H 0
ATOM   2485 CB   MET P  19      10.530  17.244  12.698  1.00  0.00      PB   C 0
ATOM   2486 HB1  MET P  19       9.884  18.141  12.813  1.00  0.00      PB   H 0
ATOM   2487 HB2  MET P  19      11.137  17.397  11.780  1.00  0.00      PB   H 0
ATOM   2488 CG   MET P  19      11.444  17.017  13.867  1.00  0.00      PB   C 0
ATOM   2489 HG1  MET P  19      12.027  16.085  13.710  1.00  0.00      PB   H 0
ATOM   2490 HG2  MET P  19      10.866  16.882  14.806  1.00  0.00      PB   H 0
ATOM   2491 SD   MET P  19      12.549  18.336  14.142  1.00  0.00      PB   S 0
ATOM   2492 CE   MET P  19      11.317  19.574  14.552  1.00  0.00      PB   C 0
ATOM   2493 HE1  MET P  19      11.812  20.524  14.846  1.00  0.00      PB   H 0
ATOM   2494 HE2  MET P  19      10.668  19.825  13.686  1.00  0.00      PB   H 0
ATOM   2495 HE3  MET P  19      10.672  19.244  15.394  1.00  0.00      PB   H 0
ATOM   2496 C    MET P  19       8.737  15.798  13.680  1.00  0.00      PB   C 0
ATOM   2497 O    MET P  19       7.741  16.468  13.903  1.00  0.00      PB   O 0
ATOM   2498 N    ILE P  20       9.168  14.817  14.475  1.00  0.00      PB   N 0
ATOM   2499 HN   ILE P  20       9.952  14.261  14.210  1.00  0.00      PB   H 0
ATOM   2500 CA   ILE P  20       8.627  14.541  15.794  1.00  0.00      PB   C 0
ATOM   2501 HA   ILE P  20       7.697  15.074  15.927  1.00  0.00      PB   H 0
ATOM   2502 CB   ILE P  20       8.319  13.030  15.939  1.00  0.00      PB   C 0
ATOM   2503 HB   ILE P  20       9.213  12.457  15.612  1.00  0.00      PB   H 0
ATOM   2504 CG2  ILE P  20       8.034  12.677  17.369  1.00  0.00      PB   C 0
ATOM   2505 HG21 ILE P  20       7.783  11.600  17.472  1.00  0.00      PB   H 0
ATOM   2506 HG22 ILE P  20       8.910  12.846  18.032  1.00  0.00      PB   H 0
ATOM   2507 HG23 ILE P  20       7.177  13.264  17.763  1.00  0.00      PB   H 0
ATOM   2508 CG1  ILE P  20       7.161  12.681  14.990  1.00  0.00      PB   C 0
ATOM   2509 HG11 ILE P  20       7.451  12.957  13.954  1.00  0.00      PB   H 0
ATOM   2510 HG12 ILE P  20       6.295  13.324  15.257  1.00  0.00      PB   H 0
ATOM   2511 CD   ILE P  20       6.724  11.277  14.979  1.00  0.00      PB   C 0
ATOM   2512 HD1  ILE P  20       6.332  10.952  15.966  1.00  0.00      PB   H 0
ATOM   2513 HD2  ILE P  20       5.914  11.116  14.235  1.00  0.00      PB   H 0
ATOM   2514 HD3  ILE P  20       7.571  10.612  14.707  1.00  0.00      PB   H 0
ATOM   2515 C    ILE P  20       9.550  15.068  16.880  1.00  0.00      PB   C 0
ATOM   2516 O    ILE P  20       9.100  15.621  17.873  1.00  0.00      PB   O 0
ATOM   2517 N    GLY P  21      10.845  14.877  16.738  1.00  0.00      PB   N 0
ATOM   2518 HN   GLY P  21      11.224  14.400  15.949  1.00  0.00      PB   H 0
ATOM   2519 CA   GLY P  21      11.781  15.387  17.710  1.00  0.00      PB   C 0
ATOM   2520 HA1  GLY P  21      11.684  14.767  18.589  1.00  0.00      PB   H 0
ATOM   2521 HA2  GLY P  21      11.588  16.435  17.886  1.00  0.00      PB   H 0
ATOM   2522 C    GLY P  21      13.221  15.266  17.255  1.00  0.00      PB   C 0
ATOM   2523 O    GLY P  21      13.510  14.915  16.121  1.00  0.00      PB   O 0
ATOM   2524 N    VAL P  22      14.120  15.543  18.189  1.00  0.00      PB   N 0
ATOM   2525 HN   VAL P  22      13.832  15.781  19.113  1.00  0.00      PB   H 0
ATOM   2526 CA   VAL P  22      15.542  15.438  18.003  1.00  0.00      PB   C 0
ATOM   2527 HA   VAL P  22      15.746  14.705  17.236  1.00  0.00      PB   H 0
ATOM   2528 CB   VAL P  22      16.225  16.752  17.632  1.00  0.00      PB   C 0
ATOM   2529 HB   VAL P  22      17.297  16.533  17.439  1.00  0.00      PB   H 0
ATOM   2530 CG1  VAL P  22      15.682  17.319  16.348  1.00  0.00      PB   C 0
ATOM   2531 HG11 VAL P  22      14.627  17.647  16.465  1.00  0.00      PB   H 0
ATOM   2532 HG12 VAL P  22      16.278  18.200  16.029  1.00  0.00      PB   H 0
ATOM   2533 HG13 VAL P  22      15.720  16.567  15.531  1.00  0.00      PB   H 0
ATOM   2534 CG2  VAL P  22      16.155  17.737  18.744  1.00  0.00      PB   C 0
ATOM   2535 HG21 VAL P  22      16.691  17.403  19.658  1.00  0.00      PB   H 0
ATOM   2536 HG22 VAL P  22      16.622  18.694  18.428  1.00  0.00      PB   H 0
ATOM   2537 HG23 VAL P  22      15.101  17.963  19.015  1.00  0.00      PB   H 0
ATOM   2538 C    VAL P  22      16.142  14.908  19.299  1.00  0.00      PB   C 0
ATOM   2539 O    VAL P  22      15.507  14.965  20.350  1.00  0.00      PB   O 0
ATOM   2540 N    SER P  23      17.343  14.326  19.245  1.00  0.00      PB   N 0
ATOM   2541 HN   SER P  23      17.830  14.210  18.374  1.00  0.00      PB   H 0
ATOM   2542 CA   SER P  23      17.999  13.859  20.446  1.00  0.00      PB   C 0
ATOM   2543 HA   SER P  23      17.801  14.571  21.236  1.00  0.00      PB   H 0
ATOM   2544 CB   SER P  23      17.538  12.446  20.942  1.00  0.00      PB   C 0
ATOM   2545 HB1  SER P  23      16.436  12.476  21.077  1.00  0.00      PB   H 0
ATOM   2546 HB2  SER P  23      17.990  12.221  21.933  1.00  0.00      PB   H 0
ATOM   2547 OG   SER P  23      17.864  11.400  20.024  1.00  0.00      PB   O 0
ATOM   2548 HG1  SER P  23      17.406  10.572  20.294  1.00  0.00      PB   H 0
ATOM   2549 C    SER P  23      19.491  13.886  20.229  1.00  0.00      PB   C 0
ATOM   2550 O    SER P  23      20.003  14.012  19.117  1.00  0.00      PB   O 0
ATOM   2551 N    SER P  24      20.238  13.790  21.330  1.00  0.00      PB   N 0
ATOM   2552 HN   SER P  24      19.773  13.760  22.211  1.00  0.00      PB   H 0
ATOM   2553 CA   SER P  24      21.662  13.577  21.319  1.00  0.00      PB   C 0
ATOM   2554 HA   SER P  24      22.002  13.295  20.333  1.00  0.00      PB   H 0
ATOM   2555 CB   SER P  24      22.349  14.844  21.752  1.00  0.00      PB   C 0
ATOM   2556 HB1  SER P  24      21.961  15.195  22.732  1.00  0.00      PB   H 0
ATOM   2557 HB2  SER P  24      22.146  15.640  21.004  1.00  0.00      PB   H 0
ATOM   2558 OG   SER P  24      23.730  14.624  21.844  1.00  0.00      PB   O 0
ATOM   2559 HG1  SER P  24      23.840  14.099  22.640  1.00  0.00      PB   H 0
ATOM   2560 C    SER P  24      21.943  12.412  22.253  1.00  0.00      PB   C 0
ATOM   2561 O    SER P  24      21.500  12.415  23.388  1.00  0.00      PB   O 0
ATOM   2562 N    ARG P  25      22.652  11.401  21.749  1.00  0.00      PB   N 0
ATOM   2563 HN   ARG P  25      23.014  11.457  20.815  1.00  0.00      PB   H 0
ATOM   2564 CA   ARG P  25      23.054  10.273  22.541  1.00  0.00      PB   C 0
ATOM   2565 HA   ARG P  25      22.476  10.234  23.455  1.00  0.00      PB   H 0
ATOM   2566 CB   ARG P  25      22.859   8.941  21.797  1.00  0.00      PB   C 0
ATOM   2567 HB1  ARG P  25      23.445   8.129  22.284  1.00  0.00      PB   H 0
ATOM   2568 HB2  ARG P  25      23.231   9.052  20.755  1.00  0.00      PB   H 0
ATOM   2569 CG   ARG P  25      21.379   8.532  21.788  1.00  0.00      PB   C 0
ATOM   2570 HG1  ARG P  25      21.233   7.771  20.999  1.00  0.00      PB   H 0
ATOM   2571 HG2  ARG P  25      20.754   9.410  21.507  1.00  0.00      PB   H 0
ATOM   2572 CD   ARG P  25      20.878   7.988  23.133  1.00  0.00      PB   C 0
ATOM   2573 HD1  ARG P  25      19.769   7.981  23.185  1.00  0.00      PB   H 0
ATOM   2574 HD2  ARG P  25      21.251   8.595  23.987  1.00  0.00      PB   H 0
ATOM   2575 NE   ARG P  25      21.420   6.602  23.273  1.00  0.00      PB   N 0
ATOM   2576 HE   ARG P  25      22.344   6.456  23.672  1.00  0.00      PB   H 0
ATOM   2577 CZ   ARG P  25      20.779   5.494  22.924  1.00  0.00      PB   C 0
ATOM   2578 NH1  ARG P  25      19.587   5.474  22.370  1.00  0.00      PB   N 0
ATOM   2579 HH11 ARG P  25      19.147   6.347  22.102  1.00  0.00      PB   H 0
ATOM   2580 HH12 ARG P  25      19.063   4.631  22.305  1.00  0.00      PB   H 0
ATOM   2581 NH2  ARG P  25      21.419   4.365  23.140  1.00  0.00      PB   N 0
ATOM   2582 HH21 ARG P  25      22.364   4.485  23.511  1.00  0.00      PB   H 0
ATOM   2583 HH22 ARG P  25      21.019   3.499  22.894  1.00  0.00      PB   H 0
ATOM   2584 C    ARG P  25      24.468  10.467  22.959  1.00  0.00      PB   C 0
ATOM   2585 O    ARG P  25      25.391  10.393  22.147  1.00  0.00      PB   O 0
ATOM   2586 N    ILE P  26      24.661  10.750  24.258  1.00  0.00      PB   N 0
ATOM   2587 HN   ILE P  26      23.891  10.835  24.885  1.00  0.00      PB   H 0
ATOM   2588 CA   ILE P  26      25.961  11.081  24.823  1.00  0.00      PB   C 0
ATOM   2589 HA   ILE P  26      26.364  11.936  24.300  1.00  0.00      PB   H 0
ATOM   2590 CB   ILE P  26      25.874  11.382  26.340  1.00  0.00      PB   C 0
ATOM   2591 HB   ILE P  26      25.298  10.554  26.806  1.00  0.00      PB   H 0
ATOM   2592 CG2  ILE P  26      27.262  11.381  26.972  1.00  0.00      PB   C 0
ATOM   2593 HG21 ILE P  26      27.219  11.680  28.041  1.00  0.00      PB   H 0
ATOM   2594 HG22 ILE P  26      27.744  10.380  26.967  1.00  0.00      PB   H 0
ATOM   2595 HG23 ILE P  26      27.930  12.102  26.454  1.00  0.00      PB   H 0
ATOM   2596 CG1  ILE P  26      25.121  12.665  26.678  1.00  0.00      PB   C 0
ATOM   2597 HG11 ILE P  26      24.162  12.683  26.117  1.00  0.00      PB   H 0
ATOM   2598 HG12 ILE P  26      25.704  13.552  26.352  1.00  0.00      PB   H 0
ATOM   2599 CD   ILE P  26      24.800  12.778  28.157  1.00  0.00      PB   C 0
ATOM   2600 HD1  ILE P  26      25.712  12.940  28.770  1.00  0.00      PB   H 0
ATOM   2601 HD2  ILE P  26      24.136  13.652  28.330  1.00  0.00      PB   H 0
ATOM   2602 HD3  ILE P  26      24.274  11.874  28.531  1.00  0.00      PB   H 0
ATOM   2603 C    ILE P  26      26.927   9.931  24.631  1.00  0.00      PB   C 0
ATOM   2604 O    ILE P  26      28.101  10.131  24.348  1.00  0.00      PB   O 0
ATOM   2605 N    GLU P  27      26.415   8.715  24.884  1.00  0.00      PB   N 0
ATOM   2606 HN   GLU P  27      25.453   8.511  25.050  1.00  0.00      PB   H 0
ATOM   2607 CA   GLU P  27      27.329   7.594  24.942  1.00  0.00      PB   C 0
ATOM   2608 HA   GLU P  27      28.233   7.918  25.437  1.00  0.00      PB   H 0
ATOM   2609 CB   GLU P  27      26.749   6.473  25.798  1.00  0.00      PB   C 0
ATOM   2610 HB1  GLU P  27      26.252   6.919  26.686  1.00  0.00      PB   H 0
ATOM   2611 HB2  GLU P  27      27.607   5.883  26.184  1.00  0.00      PB   H 0
ATOM   2612 CG   GLU P  27      25.824   5.510  25.109  1.00  0.00      PB   C 0
ATOM   2613 HG1  GLU P  27      25.615   4.679  25.816  1.00  0.00      PB   H 0
ATOM   2614 HG2  GLU P  27      26.309   5.036  24.229  1.00  0.00      PB   H 0
ATOM   2615 CD   GLU P  27      24.458   6.004  24.673  1.00  0.00      PB   C 0
ATOM   2616 OE1  GLU P  27      24.108   7.178  24.905  1.00  0.00      PB   O 0
ATOM   2617 OE2  GLU P  27      23.786   5.232  24.026  1.00  0.00      PB   O 0
ATOM   2618 C    GLU P  27      27.747   7.118  23.561  1.00  0.00      PB   C 0
ATOM   2619 O    GLU P  27      28.696   6.345  23.457  1.00  0.00      PB   O 0
ATOM   2620 N    GLN P  28      26.968   7.486  22.527  1.00  0.00      PB   N 0
ATOM   2621 HN   GLN P  28      26.157   8.032  22.719  1.00  0.00      PB   H 0
ATOM   2622 CA   GLN P  28      27.222   7.113  21.159  1.00  0.00      PB   C 0
ATOM   2623 HA   GLN P  28      27.850   6.231  21.133  1.00  0.00      PB   H 0
ATOM   2624 CB   GLN P  28      25.914   6.808  20.364  1.00  0.00      PB   C 0
ATOM   2625 HB1  GLN P  28      26.225   6.490  19.341  1.00  0.00      PB   H 0
ATOM   2626 HB2  GLN P  28      25.305   7.732  20.259  1.00  0.00      PB   H 0
ATOM   2627 CG   GLN P  28      25.036   5.695  20.993  1.00  0.00      PB   C 0
ATOM   2628 HG1  GLN P  28      24.378   6.136  21.768  1.00  0.00      PB   H 0
ATOM   2629 HG2  GLN P  28      25.686   4.951  21.500  1.00  0.00      PB   H 0
ATOM   2630 CD   GLN P  28      24.140   4.977  19.973  1.00  0.00      PB   C 0
ATOM   2631 OE1  GLN P  28      23.064   5.436  19.574  1.00  0.00      PB   O 0
ATOM   2632 NE2  GLN P  28      24.591   3.784  19.519  1.00  0.00      PB   N 0
ATOM   2633 HE21 GLN P  28      24.016   3.262  18.888  1.00  0.00      PB   H 0
ATOM   2634 HE22 GLN P  28      25.466   3.438  19.846  1.00  0.00      PB   H 0
ATOM   2635 C    GLN P  28      27.982   8.211  20.446  1.00  0.00      PB   C 0
ATOM   2636 O    GLN P  28      28.552   7.948  19.391  1.00  0.00      PB   O 0
ATOM   2637 N    ASN P  29      27.979   9.470  20.979  1.00  0.00      PB   N 0
ATOM   2638 HN   ASN P  29      27.624   9.604  21.901  1.00  0.00      PB   H 0
ATOM   2639 CA   ASN P  29      28.490  10.636  20.264  1.00  0.00      PB   C 0
ATOM   2640 HA   ASN P  29      28.258  11.505  20.861  1.00  0.00      PB   H 0
ATOM   2641 CB   ASN P  29      30.002  10.575  19.987  1.00  0.00      PB   C 0
ATOM   2642 HB1  ASN P  29      30.290  11.336  19.230  1.00  0.00      PB   H 0
ATOM   2643 HB2  ASN P  29      30.289   9.583  19.577  1.00  0.00      PB   H 0
ATOM   2644 CG   ASN P  29      30.874  10.908  21.181  1.00  0.00      PB   C 0
ATOM   2645 OD1  ASN P  29      30.418  11.528  22.133  1.00  0.00      PB   O 0
ATOM   2646 ND2  ASN P  29      32.143  10.527  21.125  1.00  0.00      PB   N 0
ATOM   2647 HD21 ASN P  29      32.720  10.788  21.899  1.00  0.00      PB   H 0
ATOM   2648 HD22 ASN P  29      32.491  10.024  20.333  1.00  0.00      PB   H 0
ATOM   2649 C    ASN P  29      27.738  10.832  18.945  1.00  0.00      PB   C 0
ATOM   2650 O    ASN P  29      28.347  11.091  17.902  1.00  0.00      PB   O 0
ATOM   2651 N    ASN P  30      26.402  10.704  18.977  1.00  0.00      PB   N 0
ATOM   2652 HN   ASN P  30      25.960  10.503  19.848  1.00  0.00      PB   H 0
ATOM   2653 CA   ASN P  30      25.526  10.879  17.815  1.00  0.00      PB   C 0
ATOM   2654 HA   ASN P  30      26.116  11.196  16.968  1.00  0.00      PB   H 0
ATOM   2655 CB   ASN P  30      24.745   9.600  17.484  1.00  0.00      PB   C 0
ATOM   2656 HB1  ASN P  30      23.975   9.829  16.717  1.00  0.00      PB   H 0
ATOM   2657 HB2  ASN P  30      24.223   9.261  18.404  1.00  0.00      PB   H 0
ATOM   2658 CG   ASN P  30      25.534   8.424  16.915  1.00  0.00      PB   C 0
ATOM   2659 OD1  ASN P  30      26.701   8.518  16.527  1.00  0.00      PB   O 0
ATOM   2660 ND2  ASN P  30      24.900   7.268  16.897  1.00  0.00      PB   N 0
ATOM   2661 HD21 ASN P  30      25.263   6.660  16.191  1.00  0.00      PB   H 0
ATOM   2662 HD22 ASN P  30      23.985   7.225  17.299  1.00  0.00      PB   H 0
ATOM   2663 C    ASN P  30      24.464  11.967  18.081  1.00  0.00      PB   C 0
ATOM   2664 O    ASN P  30      23.963  12.060  19.207  1.00  0.00      PB   O 0
ATOM   2665 N    LEU P  31      24.074  12.693  17.008  1.00  0.00      PB   N 0
ATOM   2666 HN   LEU P  31      24.541  12.545  16.139  1.00  0.00      PB   H 0
ATOM   2667 CA   LEU P  31      22.896  13.508  16.935  1.00  0.00      PB   C 0
ATOM   2668 HA   LEU P  31      22.507  13.693  17.925  1.00  0.00      PB   H 0
ATOM   2669 CB   LEU P  31      23.191  14.831  16.213  1.00  0.00      PB   C 0
ATOM   2670 HB1  LEU P  31      22.236  15.346  15.973  1.00  0.00      PB   H 0
ATOM   2671 HB2  LEU P  31      23.682  14.593  15.245  1.00  0.00      PB   H 0
ATOM   2672 CG   LEU P  31      24.050  15.837  16.946  1.00  0.00      PB   C 0
ATOM   2673 HG   LEU P  31      24.945  15.299  17.325  1.00  0.00      PB   H 0
ATOM   2674 CD1  LEU P  31      24.537  16.942  16.034  1.00  0.00      PB   C 0
ATOM   2675 HD11 LEU P  31      23.686  17.528  15.626  1.00  0.00      PB   H 0
ATOM   2676 HD12 LEU P  31      25.204  17.639  16.584  1.00  0.00      PB   H 0
ATOM   2677 HD13 LEU P  31      25.107  16.513  15.182  1.00  0.00      PB   H 0
ATOM   2678 CD2  LEU P  31      23.311  16.416  18.115  1.00  0.00      PB   C 0
ATOM   2679 HD21 LEU P  31      23.017  15.624  18.837  1.00  0.00      PB   H 0
ATOM   2680 HD22 LEU P  31      23.945  17.156  18.650  1.00  0.00      PB   H 0
ATOM   2681 HD23 LEU P  31      22.390  16.938  17.778  1.00  0.00      PB   H 0
ATOM   2682 C    LEU P  31      21.835  12.758  16.157  1.00  0.00      PB   C 0
ATOM   2683 O    LEU P  31      22.191  12.052  15.214  1.00  0.00      PB   O 0
ATOM   2684 N    ARG P  32      20.579  12.873  16.600  1.00  0.00      PB   N 0
ATOM   2685 HN   ARG P  32      20.372  13.441  17.404  1.00  0.00      PB   H 0
ATOM   2686 CA   ARG P  32      19.454  12.159  16.069  1.00  0.00      PB   C 0
ATOM   2687 HA   ARG P  32      19.757  11.659  15.165  1.00  0.00      PB   H 0
ATOM   2688 CB   ARG P  32      18.947  11.103  17.077  1.00  0.00      PB   C 0
ATOM   2689 HB1  ARG P  32      17.836  11.019  17.091  1.00  0.00      PB   H 0
ATOM   2690 HB2  ARG P  32      19.268  11.447  18.084  1.00  0.00      PB   H 0
ATOM   2691 CG   ARG P  32      19.520   9.704  16.828  1.00  0.00      PB   C 0
ATOM   2692 HG1  ARG P  32      20.632   9.771  16.806  1.00  0.00      PB   H 0
ATOM   2693 HG2  ARG P  32      19.179   9.381  15.816  1.00  0.00      PB   H 0
ATOM   2694 CD   ARG P  32      19.086   8.681  17.884  1.00  0.00      PB   C 0
ATOM   2695 HD1  ARG P  32      17.981   8.621  17.969  1.00  0.00      PB   H 0
ATOM   2696 HD2  ARG P  32      19.515   8.939  18.882  1.00  0.00      PB   H 0
ATOM   2697 NE   ARG P  32      19.620   7.387  17.363  1.00  0.00      PB   N 0
ATOM   2698 HE   ARG P  32      19.949   7.398  16.412  1.00  0.00      PB   H 0
ATOM   2699 CZ   ARG P  32      20.229   6.484  18.108  1.00  0.00      PB   C 0
ATOM   2700 NH1  ARG P  32      20.002   6.311  19.382  1.00  0.00      PB   N 0
ATOM   2701 HH11 ARG P  32      19.325   6.902  19.865  1.00  0.00      PB   H 0
ATOM   2702 HH12 ARG P  32      20.589   5.696  19.890  1.00  0.00      PB   H 0
ATOM   2703 NH2  ARG P  32      21.179   5.768  17.545  1.00  0.00      PB   N 0
ATOM   2704 HH21 ARG P  32      21.381   5.969  16.590  1.00  0.00      PB   H 0
ATOM   2705 HH22 ARG P  32      21.850   5.361  18.171  1.00  0.00      PB   H 0
ATOM   2706 C    ARG P  32      18.319  13.072  15.692  1.00  0.00      PB   C 0
ATOM   2707 O    ARG P  32      17.998  14.030  16.392  1.00  0.00      PB   O 0
ATOM   2708 N    ALA P  33      17.657  12.743  14.577  1.00  0.00      PB   N 0
ATOM   2709 HN   ALA P  33      18.001  12.004  13.995  1.00  0.00      PB   H 0
ATOM   2710 CA   ALA P  33      16.395  13.325  14.203  1.00  0.00      PB   C 0
ATOM   2711 HA   ALA P  33      16.084  14.078  14.917  1.00  0.00      PB   H 0
ATOM   2712 CB   ALA P  33      16.498  13.941  12.809  1.00  0.00      PB   C 0
ATOM   2713 HB1  ALA P  33      15.519  14.372  12.506  1.00  0.00      PB   H 0
ATOM   2714 HB2  ALA P  33      17.252  14.757  12.811  1.00  0.00      PB   H 0
ATOM   2715 HB3  ALA P  33      16.809  13.185  12.058  1.00  0.00      PB   H 0
ATOM   2716 C    ALA P  33      15.345  12.237  14.175  1.00  0.00      PB   C 0
ATOM   2717 O    ALA P  33      15.579  11.157  13.633  1.00  0.00      PB   O 0
ATOM   2718 N    ILE P  34      14.166  12.499  14.764  1.00  0.00      PB   N 0
ATOM   2719 HN   ILE P  34      13.998  13.386  15.207  1.00  0.00      PB   H 0
ATOM   2720 CA   ILE P  34      13.060  11.562  14.801  1.00  0.00      PB   C 0
ATOM   2721 HA   ILE P  34      13.370  10.618  14.376  1.00  0.00      PB   H 0
ATOM   2722 CB   ILE P  34      12.536  11.276  16.211  1.00  0.00      PB   C 0
ATOM   2723 HB   ILE P  34      12.107  12.200  16.662  1.00  0.00      PB   H 0
ATOM   2724 CG2  ILE P  34      11.418  10.206  16.121  1.00  0.00      PB   C 0
ATOM   2725 HG21 ILE P  34      11.060   9.941  17.139  1.00  0.00      PB   H 0
ATOM   2726 HG22 ILE P  34      10.545  10.563  15.539  1.00  0.00      PB   H 0
ATOM   2727 HG23 ILE P  34      11.806   9.283  15.640  1.00  0.00      PB   H 0
ATOM   2728 CG1  ILE P  34      13.659  10.771  17.156  1.00  0.00      PB   C 0
ATOM   2729 HG11 ILE P  34      14.360  10.125  16.585  1.00  0.00      PB   H 0
ATOM   2730 HG12 ILE P  34      13.175  10.134  17.933  1.00  0.00      PB   H 0
ATOM   2731 CD   ILE P  34      14.435  11.863  17.906  1.00  0.00      PB   C 0
ATOM   2732 HD1  ILE P  34      13.743  12.478  18.522  1.00  0.00      PB   H 0
ATOM   2733 HD2  ILE P  34      15.181  11.402  18.590  1.00  0.00      PB   H 0
ATOM   2734 HD3  ILE P  34      14.983  12.530  17.213  1.00  0.00      PB   H 0
ATOM   2735 C    ILE P  34      11.960  12.118  13.918  1.00  0.00      PB   C 0
ATOM   2736 O    ILE P  34      11.395  13.181  14.188  1.00  0.00      PB   O 0
ATOM   2737 N    LEU P  35      11.633  11.411  12.821  1.00  0.00      PB   N 0
ATOM   2738 HN   LEU P  35      12.070  10.527  12.671  1.00  0.00      PB   H 0
ATOM   2739 CA   LEU P  35      10.594  11.799  11.888  1.00  0.00      PB   C 0
ATOM   2740 HA   LEU P  35      10.158  12.739  12.194  1.00  0.00      PB   H 0
ATOM   2741 CB   LEU P  35      11.090  11.921  10.448  1.00  0.00      PB   C 0
ATOM   2742 HB1  LEU P  35      10.300  12.427   9.853  1.00  0.00      PB   H 0
ATOM   2743 HB2  LEU P  35      11.220  10.914   9.996  1.00  0.00      PB   H 0
ATOM   2744 CG   LEU P  35      12.387  12.677  10.204  1.00  0.00      PB   C 0
ATOM   2745 HG   LEU P  35      13.200  12.129  10.726  1.00  0.00      PB   H 0
ATOM   2746 CD1  LEU P  35      12.730  12.664   8.718  1.00  0.00      PB   C 0
ATOM   2747 HD11 LEU P  35      11.961  13.220   8.140  1.00  0.00      PB   H 0
ATOM   2748 HD12 LEU P  35      13.717  13.140   8.537  1.00  0.00      PB   H 0
ATOM   2749 HD13 LEU P  35      12.769  11.623   8.332  1.00  0.00      PB   H 0
ATOM   2750 CD2  LEU P  35      12.371  14.076  10.741  1.00  0.00      PB   C 0
ATOM   2751 HD21 LEU P  35      12.211  14.088  11.840  1.00  0.00      PB   H 0
ATOM   2752 HD22 LEU P  35      13.335  14.591  10.542  1.00  0.00      PB   H 0
ATOM   2753 HD23 LEU P  35      11.562  14.671  10.265  1.00  0.00      PB   H 0
ATOM   2754 C    LEU P  35       9.507  10.734  11.978  1.00  0.00      PB   C 0
ATOM   2755 O    LEU P  35       9.720   9.623  12.484  1.00  0.00      PB   O 0
ATOM   2756 N    GLY P  36       8.349  11.020  11.418  1.00  0.00      PB   N 0
ATOM   2757 HN   GLY P  36       8.179  11.921  11.027  1.00  0.00      PB   H 0
ATOM   2758 CA   GLY P  36       7.312  10.024  11.308  1.00  0.00      PB   C 0
ATOM   2759 HA1  GLY P  36       6.672  10.104  12.174  1.00  0.00      PB   H 0
ATOM   2760 HA2  GLY P  36       7.758   9.048  11.188  1.00  0.00      PB   H 0
ATOM   2761 C    GLY P  36       6.461  10.252  10.082  1.00  0.00      PB   C 0
ATOM   2762 O    GLY P  36       6.410  11.377   9.537  1.00  0.00      PB   O 0
ATOM   2763 N    ASN P  37       5.816   9.185   9.633  1.00  0.00      PB   N 0
ATOM   2764 HN   ASN P  37       5.916   8.299  10.079  1.00  0.00      PB   H 0
ATOM   2765 CA   ASN P  37       4.848   9.345   8.571  1.00  0.00      PB   C 0
ATOM   2766 HA   ASN P  37       5.304   9.964   7.813  1.00  0.00      PB   H 0
ATOM   2767 CB   ASN P  37       4.478   8.044   7.879  1.00  0.00      PB   C 0
ATOM   2768 HB1  ASN P  37       5.422   7.524   7.608  1.00  0.00      PB   H 0
ATOM   2769 HB2  ASN P  37       3.941   8.259   6.930  1.00  0.00      PB   H 0
ATOM   2770 CG   ASN P  37       3.652   7.109   8.713  1.00  0.00      PB   C 0
ATOM   2771 OD1  ASN P  37       3.400   7.367   9.890  1.00  0.00      PB   O 0
ATOM   2772 ND2  ASN P  37       3.211   6.035   8.086  1.00  0.00      PB   N 0
ATOM   2773 HD21 ASN P  37       2.737   5.334   8.620  1.00  0.00      PB   H 0
ATOM   2774 HD22 ASN P  37       3.500   5.862   7.144  1.00  0.00      PB   H 0
ATOM   2775 C    ASN P  37       3.655  10.109   9.089  1.00  0.00      PB   C 0
ATOM   2776 O    ASN P  37       3.588  10.451  10.262  1.00  0.00      PB   O 0
ATOM   2777 N    ASP P  38       2.698  10.424   8.207  1.00  0.00      PB   N 0
ATOM   2778 HN   ASP P  38       2.764  10.240   7.229  1.00  0.00      PB   H 0
ATOM   2779 CA   ASP P  38       1.641  11.319   8.643  1.00  0.00      PB   C 0
ATOM   2780 HA   ASP P  38       2.089  12.146   9.174  1.00  0.00      PB   H 0
ATOM   2781 CB   ASP P  38       0.902  11.861   7.451  1.00  0.00      PB   C 0
ATOM   2782 HB1  ASP P  38      -0.063  12.334   7.733  1.00  0.00      PB   H 0
ATOM   2783 HB2  ASP P  38       0.672  11.058   6.718  1.00  0.00      PB   H 0
ATOM   2784 CG   ASP P  38       1.697  12.953   6.733  1.00  0.00      PB   C 0
ATOM   2785 OD1  ASP P  38       2.430  13.688   7.387  1.00  0.00      PB   O 0
ATOM   2786 OD2  ASP P  38       1.582  13.029   5.516  1.00  0.00      PB   O 0
ATOM   2787 C    ASP P  38       0.716  10.687   9.662  1.00  0.00      PB   C 0
ATOM   2788 O    ASP P  38       0.079  11.373  10.440  1.00  0.00      PB   O 0
ATOM   2789 N    ILE P  39       0.600   9.342   9.663  1.00  0.00      PB   N 0
ATOM   2790 HN   ILE P  39       1.106   8.791   9.004  1.00  0.00      PB   H 0
ATOM   2791 CA   ILE P  39      -0.149   8.644  10.689  1.00  0.00      PB   C 0
ATOM   2792 HA   ILE P  39      -1.133   9.085  10.755  1.00  0.00      PB   H 0
ATOM   2793 CB   ILE P  39      -0.304   7.173  10.292  1.00  0.00      PB   C 0
ATOM   2794 HB   ILE P  39       0.708   6.742  10.136  1.00  0.00      PB   H 0
ATOM   2795 CG2  ILE P  39      -0.968   6.411  11.436  1.00  0.00      PB   C 0
ATOM   2796 HG21 ILE P  39      -1.120   5.345  11.163  1.00  0.00      PB   H 0
ATOM   2797 HG22 ILE P  39      -0.347   6.411  12.358  1.00  0.00      PB   H 0
ATOM   2798 HG23 ILE P  39      -1.962   6.847  11.672  1.00  0.00      PB   H 0
ATOM   2799 CG1  ILE P  39      -1.071   7.021   8.976  1.00  0.00      PB   C 0
ATOM   2800 HG11 ILE P  39      -0.651   7.699   8.203  1.00  0.00      PB   H 0
ATOM   2801 HG12 ILE P  39      -2.122   7.340   9.142  1.00  0.00      PB   H 0
ATOM   2802 CD   ILE P  39      -1.059   5.618   8.388  1.00  0.00      PB   C 0
ATOM   2803 HD1  ILE P  39      -1.569   4.895   9.059  1.00  0.00      PB   H 0
ATOM   2804 HD2  ILE P  39      -1.582   5.596   7.408  1.00  0.00      PB   H 0
ATOM   2805 HD3  ILE P  39      -0.017   5.267   8.229  1.00  0.00      PB   H 0
ATOM   2806 C    ILE P  39       0.520   8.842  12.044  1.00  0.00      PB   C 0
ATOM   2807 O    ILE P  39      -0.154   9.153  13.022  1.00  0.00      PB   O 0
ATOM   2808 N    ALA P  40       1.843   8.649  12.083  1.00  0.00      PB   N 0
ATOM   2809 HN   ALA P  40       2.369   8.389  11.277  1.00  0.00      PB   H 0
ATOM   2810 CA   ALA P  40       2.588   8.850  13.309  1.00  0.00      PB   C 0
ATOM   2811 HA   ALA P  40       2.129   8.249  14.080  1.00  0.00      PB   H 0
ATOM   2812 CB   ALA P  40       4.011   8.394  13.150  1.00  0.00      PB   C 0
ATOM   2813 HB1  ALA P  40       4.579   8.489  14.100  1.00  0.00      PB   H 0
ATOM   2814 HB2  ALA P  40       4.050   7.327  12.841  1.00  0.00      PB   H 0
ATOM   2815 HB3  ALA P  40       4.537   8.982  12.368  1.00  0.00      PB   H 0
ATOM   2816 C    ALA P  40       2.534  10.295  13.804  1.00  0.00      PB   C 0
ATOM   2817 O    ALA P  40       2.406  10.520  14.994  1.00  0.00      PB   O 0
ATOM   2818 N    VAL P  41       2.695  11.245  12.883  1.00  0.00      PB   N 0
ATOM   2819 HN   VAL P  41       2.896  11.016  11.934  1.00  0.00      PB   H 0
ATOM   2820 CA   VAL P  41       2.732  12.639  13.282  1.00  0.00      PB   C 0
ATOM   2821 HA   VAL P  41       3.456  12.749  14.076  1.00  0.00      PB   H 0
ATOM   2822 CB   VAL P  41       3.194  13.530  12.110  1.00  0.00      PB   C 0
ATOM   2823 HB   VAL P  41       2.558  13.290  11.232  1.00  0.00      PB   H 0
ATOM   2824 CG1  VAL P  41       3.045  14.995  12.431  1.00  0.00      PB   C 0
ATOM   2825 HG11 VAL P  41       1.980  15.294  12.537  1.00  0.00      PB   H 0
ATOM   2826 HG12 VAL P  41       3.575  15.250  13.373  1.00  0.00      PB   H 0
ATOM   2827 HG13 VAL P  41       3.481  15.616  11.619  1.00  0.00      PB   H 0
ATOM   2828 CG2  VAL P  41       4.639  13.218  11.747  1.00  0.00      PB   C 0
ATOM   2829 HG21 VAL P  41       4.845  13.518  10.697  1.00  0.00      PB   H 0
ATOM   2830 HG22 VAL P  41       5.347  13.742  12.424  1.00  0.00      PB   H 0
ATOM   2831 HG23 VAL P  41       4.857  12.130  11.805  1.00  0.00      PB   H 0
ATOM   2832 C    VAL P  41       1.392  13.068  13.871  1.00  0.00      PB   C 0
ATOM   2833 O    VAL P  41       1.360  13.759  14.907  1.00  0.00      PB   O 0
ATOM   2834 N    LYS P  42       0.288  12.698  13.214  1.00  0.00      PB   N 0
ATOM   2835 HN   LYS P  42       0.341  12.192  12.356  1.00  0.00      PB   H 0
ATOM   2836 CA   LYS P  42      -1.035  13.014  13.739  1.00  0.00      PB   C 0
ATOM   2837 HA   LYS P  42      -1.117  14.084  13.863  1.00  0.00      PB   H 0
ATOM   2838 CB   LYS P  42      -2.130  12.528  12.778  1.00  0.00      PB   C 0
ATOM   2839 HB1  LYS P  42      -1.862  11.508  12.429  1.00  0.00      PB   H 0
ATOM   2840 HB2  LYS P  42      -2.097  13.187  11.884  1.00  0.00      PB   H 0
ATOM   2841 CG   LYS P  42      -3.549  12.486  13.326  1.00  0.00      PB   C 0
ATOM   2842 HG1  LYS P  42      -3.770  13.481  13.769  1.00  0.00      PB   H 0
ATOM   2843 HG2  LYS P  42      -3.623  11.749  14.154  1.00  0.00      PB   H 0
ATOM   2844 CD   LYS P  42      -4.605  12.176  12.241  1.00  0.00      PB   C 0
ATOM   2845 HD1  LYS P  42      -4.410  11.143  11.880  1.00  0.00      PB   H 0
ATOM   2846 HD2  LYS P  42      -4.448  12.849  11.371  1.00  0.00      PB   H 0
ATOM   2847 CE   LYS P  42      -6.040  12.248  12.721  1.00  0.00      PB   C 0
ATOM   2848 HE1  LYS P  42      -6.171  11.704  13.681  1.00  0.00      PB   H 0
ATOM   2849 HE2  LYS P  42      -6.713  11.798  11.960  1.00  0.00      PB   H 0
ATOM   2850 NZ   LYS P  42      -6.473  13.649  12.920  1.00  0.00      PB   N 0
ATOM   2851 HZ1  LYS P  42      -6.100  13.989  13.829  1.00  0.00      PB   H 0
ATOM   2852 HZ2  LYS P  42      -6.119  14.287  12.178  1.00  0.00      PB   H 0
ATOM   2853 HZ3  LYS P  42      -7.506  13.729  13.005  1.00  0.00      PB   H 0
ATOM   2854 C    LYS P  42      -1.167  12.404  15.135  1.00  0.00      PB   C 0
ATOM   2855 O    LYS P  42      -1.647  13.048  16.076  1.00  0.00      PB   O 0
ATOM   2856 N    ALA P  43      -0.824  11.118  15.264  1.00  0.00      PB   N 0
ATOM   2857 HN   ALA P  43      -0.427  10.597  14.513  1.00  0.00      PB   H 0
ATOM   2858 CA   ALA P  43      -0.950  10.456  16.560  1.00  0.00      PB   C 0
ATOM   2859 HA   ALA P  43      -1.981  10.516  16.877  1.00  0.00      PB   H 0
ATOM   2860 CB   ALA P  43      -0.537   9.005  16.453  1.00  0.00      PB   C 0
ATOM   2861 HB1  ALA P  43      -0.700   8.469  17.412  1.00  0.00      PB   H 0
ATOM   2862 HB2  ALA P  43      -1.133   8.505  15.660  1.00  0.00      PB   H 0
ATOM   2863 HB3  ALA P  43       0.536   8.909  16.182  1.00  0.00      PB   H 0
ATOM   2864 C    ALA P  43      -0.116  11.147  17.639  1.00  0.00      PB   C 0
ATOM   2865 O    ALA P  43      -0.563  11.328  18.780  1.00  0.00      PB   O 0
ATOM   2866 N    ALA P  44       1.126  11.510  17.307  1.00  0.00      PB   N 0
ATOM   2867 HN   ALA P  44       1.510  11.288  16.414  1.00  0.00      PB   H 0
ATOM   2868 CA   ALA P  44       2.014  12.158  18.262  1.00  0.00      PB   C 0
ATOM   2869 HA   ALA P  44       2.108  11.530  19.136  1.00  0.00      PB   H 0
ATOM   2870 CB   ALA P  44       3.373  12.399  17.642  1.00  0.00      PB   C 0
ATOM   2871 HB1  ALA P  44       4.051  12.960  18.320  1.00  0.00      PB   H 0
ATOM   2872 HB2  ALA P  44       3.852  11.428  17.392  1.00  0.00      PB   H 0
ATOM   2873 HB3  ALA P  44       3.280  12.975  16.697  1.00  0.00      PB   H 0
ATOM   2874 C    ALA P  44       1.440  13.493  18.714  1.00  0.00      PB   C 0
ATOM   2875 O    ALA P  44       1.457  13.807  19.906  1.00  0.00      PB   O 0
ATOM   2876 N    ARG P  45       0.900  14.262  17.761  1.00  0.00      PB   N 0
ATOM   2877 HN   ARG P  45       0.899  13.981  16.804  1.00  0.00      PB   H 0
ATOM   2878 CA   ARG P  45       0.394  15.583  18.090  1.00  0.00      PB   C 0
ATOM   2879 HA   ARG P  45       1.108  16.079  18.730  1.00  0.00      PB   H 0
ATOM   2880 CB   ARG P  45       0.242  16.418  16.822  1.00  0.00      PB   C 0
ATOM   2881 HB1  ARG P  45      -0.304  17.357  17.057  1.00  0.00      PB   H 0
ATOM   2882 HB2  ARG P  45      -0.370  15.844  16.093  1.00  0.00      PB   H 0
ATOM   2883 CG   ARG P  45       1.584  16.777  16.218  1.00  0.00      PB   C 0
ATOM   2884 HG1  ARG P  45       2.196  15.865  16.052  1.00  0.00      PB   H 0
ATOM   2885 HG2  ARG P  45       2.140  17.421  16.933  1.00  0.00      PB   H 0
ATOM   2886 CD   ARG P  45       1.390  17.487  14.925  1.00  0.00      PB   C 0
ATOM   2887 HD1  ARG P  45       0.755  18.386  15.077  1.00  0.00      PB   H 0
ATOM   2888 HD2  ARG P  45       0.888  16.806  14.205  1.00  0.00      PB   H 0
ATOM   2889 NE   ARG P  45       2.664  17.901  14.392  1.00  0.00      PB   N 0
ATOM   2890 HE   ARG P  45       3.513  17.713  14.886  1.00  0.00      PB   H 0
ATOM   2891 CZ   ARG P  45       2.789  18.438  13.191  1.00  0.00      PB   C 0
ATOM   2892 NH1  ARG P  45       1.715  18.714  12.467  1.00  0.00      PB   N 0
ATOM   2893 HH11 ARG P  45       0.788  18.557  12.807  1.00  0.00      PB   H 0
ATOM   2894 HH12 ARG P  45       1.895  19.140  11.580  1.00  0.00      PB   H 0
ATOM   2895 NH2  ARG P  45       3.988  18.704  12.735  1.00  0.00      PB   N 0
ATOM   2896 HH21 ARG P  45       4.784  18.647  13.338  1.00  0.00      PB   H 0
ATOM   2897 HH22 ARG P  45       4.009  19.165  11.848  1.00  0.00      PB   H 0
ATOM   2898 C    ARG P  45      -0.901  15.518  18.894  1.00  0.00      PB   C 0
ATOM   2899 O    ARG P  45      -1.199  16.427  19.670  1.00  0.00      PB   O 0
ATOM   2900 N    GLU P  46      -1.677  14.441  18.724  1.00  0.00      PB   N 0
ATOM   2901 HN   GLU P  46      -1.454  13.756  18.034  1.00  0.00      PB   H 0
ATOM   2902 CA   GLU P  46      -2.989  14.335  19.353  1.00  0.00      PB   C 0
ATOM   2903 HA   GLU P  46      -3.363  15.310  19.630  1.00  0.00      PB   H 0
ATOM   2904 CB   GLU P  46      -3.958  13.707  18.355  1.00  0.00      PB   C 0
ATOM   2905 HB1  GLU P  46      -4.894  13.426  18.884  1.00  0.00      PB   H 0
ATOM   2906 HB2  GLU P  46      -3.514  12.768  17.960  1.00  0.00      PB   H 0
ATOM   2907 CG   GLU P  46      -4.338  14.626  17.214  1.00  0.00      PB   C 0
ATOM   2908 HG1  GLU P  46      -3.437  14.944  16.647  1.00  0.00      PB   H 0
ATOM   2909 HG2  GLU P  46      -4.835  15.537  17.611  1.00  0.00      PB   H 0
ATOM   2910 CD   GLU P  46      -5.296  13.986  16.217  1.00  0.00      PB   C 0
ATOM   2911 OE1  GLU P  46      -5.618  12.766  16.379  1.00  0.00      PB   O 0
ATOM   2912 OE2  GLU P  46      -5.729  14.699  15.271  1.00  0.00      PB   O 0
ATOM   2913 C    GLU P  46      -2.900  13.517  20.640  1.00  0.00      PB   C 0
ATOM   2914 O    GLU P  46      -3.847  13.462  21.391  1.00  0.00      PB   O 0
ATOM   2915 N    GLY P  47      -1.734  12.932  20.915  1.00  0.00      PB   N 0
ATOM   2916 HN   GLY P  47      -0.980  13.036  20.271  1.00  0.00      PB   H 0
ATOM   2917 CA   GLY P  47      -1.518  12.109  22.092  1.00  0.00      PB   C 0
ATOM   2918 HA1  GLY P  47      -1.976  12.582  22.948  1.00  0.00      PB   H 0
ATOM   2919 HA2  GLY P  47      -0.452  11.982  22.206  1.00  0.00      PB   H 0
ATOM   2920 C    GLY P  47      -2.108  10.698  21.985  1.00  0.00      PB   C 0
ATOM   2921 O    GLY P  47      -2.375  10.064  23.012  1.00  0.00      PB   O 0
ATOM   2922 N    ARG P  48      -2.269  10.185  20.757  1.00  0.00      PB   N 0
ATOM   2923 HN   ARG P  48      -1.936  10.695  19.968  1.00  0.00      PB   H 0
ATOM   2924 CA   ARG P  48      -2.877   8.878  20.555  1.00  0.00      PB   C 0
ATOM   2925 HA   ARG P  48      -3.467   8.625  21.424  1.00  0.00      PB   H 0
ATOM   2926 CB   ARG P  48      -3.820   8.898  19.345  1.00  0.00      PB   C 0
ATOM   2927 HB1  ARG P  48      -3.257   8.868  18.388  1.00  0.00      PB   H 0
ATOM   2928 HB2  ARG P  48      -4.334   9.882  19.383  1.00  0.00      PB   H 0
ATOM   2929 CG   ARG P  48      -4.887   7.814  19.411  1.00  0.00      PB   C 0
ATOM   2930 HG1  ARG P  48      -5.206   7.706  20.470  1.00  0.00      PB   H 0
ATOM   2931 HG2  ARG P  48      -4.443   6.840  19.112  1.00  0.00      PB   H 0
ATOM   2932 CD   ARG P  48      -6.129   8.177  18.631  1.00  0.00      PB   C 0
ATOM   2933 HD1  ARG P  48      -6.544   9.129  19.026  1.00  0.00      PB   H 0
ATOM   2934 HD2  ARG P  48      -6.921   7.407  18.750  1.00  0.00      PB   H 0
ATOM   2935 NE   ARG P  48      -5.847   8.380  17.218  1.00  0.00      PB   N 0
ATOM   2936 HE   ARG P  48      -5.630   9.288  16.859  1.00  0.00      PB   H 0
ATOM   2937 CZ   ARG P  48      -5.564   7.399  16.370  1.00  0.00      PB   C 0
ATOM   2938 NH1  ARG P  48      -5.344   7.672  15.098  1.00  0.00      PB   N 0
ATOM   2939 HH11 ARG P  48      -5.092   8.629  14.953  1.00  0.00      PB   H 0
ATOM   2940 HH12 ARG P  48      -5.166   6.997  14.382  1.00  0.00      PB   H 0
ATOM   2941 NH2  ARG P  48      -5.526   6.147  16.800  1.00  0.00      PB   N 0
ATOM   2942 HH21 ARG P  48      -5.523   5.976  17.785  1.00  0.00      PB   H 0
ATOM   2943 HH22 ARG P  48      -5.300   5.412  16.161  1.00  0.00      PB   H 0
ATOM   2944 C    ARG P  48      -1.768   7.828  20.450  1.00  0.00      PB   C 0
ATOM   2945 O    ARG P  48      -1.578   7.189  19.422  1.00  0.00      PB   O 0
ATOM   2946 N    THR P  49      -1.092   7.611  21.578  1.00  0.00      PB   N 0
ATOM   2947 HN   THR P  49      -1.275   8.188  22.370  1.00  0.00      PB   H 0
ATOM   2948 CA   THR P  49       0.116   6.839  21.659  1.00  0.00      PB   C 0
ATOM   2949 HA   THR P  49       0.353   6.390  20.706  1.00  0.00      PB   H 0
ATOM   2950 CB   THR P  49       1.251   7.804  22.036  1.00  0.00      PB   C 0
ATOM   2951 HB   THR P  49       2.205   7.240  22.113  1.00  0.00      PB   H 0
ATOM   2952 OG1  THR P  49       0.960   8.361  23.326  1.00  0.00      PB   O 0
ATOM   2953 HG1  THR P  49       1.345   7.740  23.948  1.00  0.00      PB   H 0
ATOM   2954 CG2  THR P  49       1.436   8.909  21.026  1.00  0.00      PB   C 0
ATOM   2955 HG21 THR P  49       0.560   9.591  20.995  1.00  0.00      PB   H 0
ATOM   2956 HG22 THR P  49       2.324   9.520  21.296  1.00  0.00      PB   H 0
ATOM   2957 HG23 THR P  49       1.599   8.492  20.009  1.00  0.00      PB   H 0
ATOM   2958 C    THR P  49      -0.036   5.692  22.671  1.00  0.00      PB   C 0
ATOM   2959 O    THR P  49       0.981   5.136  23.079  1.00  0.00      PB   O 0
ATOM   2960 N    HSD P  50      -1.283   5.315  23.005  1.00  0.00      PB   N 0
ATOM   2961 HN   HSD P  50      -2.056   5.803  22.607  1.00  0.00      PB   H 0
ATOM   2962 CA   HSD P  50      -1.562   4.281  24.002  1.00  0.00      PB   C 0
ATOM   2963 HA   HSD P  50      -0.681   3.683  24.182  1.00  0.00      PB   H 0
ATOM   2964 CB   HSD P  50      -1.960   4.941  25.328  1.00  0.00      PB   C 0
ATOM   2965 HB1  HSD P  50      -2.347   4.173  26.031  1.00  0.00      PB   H 0
ATOM   2966 HB2  HSD P  50      -2.771   5.683  25.164  1.00  0.00      PB   H 0
ATOM   2967 ND1  HSD P  50      -0.630   6.932  26.152  1.00  0.00      PB   N 0
ATOM   2968 HD1  HSD P  50      -1.217   7.622  25.728  1.00  0.00      PB   H 0
ATOM   2969 CG   HSD P  50      -0.805   5.569  26.052  1.00  0.00      PB   C 0
ATOM   2970 CE1  HSD P  50       0.478   7.186  26.834  1.00  0.00      PB   C 0
ATOM   2971 HE1  HSD P  50       0.871   8.178  27.057  1.00  0.00      PB   H 0
ATOM   2972 NE2  HSD P  50       1.036   6.040  27.166  1.00  0.00      PB   N 0
ATOM   2973 CD2  HSD P  50       0.250   5.017  26.688  1.00  0.00      PB   C 0
ATOM   2974 HD2  HSD P  50       0.513   3.993  26.923  1.00  0.00      PB   H 0
ATOM   2975 C    HSD P  50      -2.659   3.331  23.525  1.00  0.00      PB   C 0
ATOM   2976 O    HSD P  50      -3.740   3.305  24.104  1.00  0.00      PB   O 0
ATOM   2977 N    PRO P  51      -2.448   2.486  22.489  1.00  0.00      PB   N 0
ATOM   2978 CD   PRO P  51      -3.454   1.528  21.976  1.00  0.00      PB   C 0
ATOM   2979 HD1  PRO P  51      -3.830   0.916  22.823  1.00  0.00      PB   H 0
ATOM   2980 HD2  PRO P  51      -4.297   2.074  21.501  1.00  0.00      PB   H 0
ATOM   2981 CA   PRO P  51      -1.188   2.403  21.767  1.00  0.00      PB   C 0
ATOM   2982 HA   PRO P  51      -0.336   2.626  22.392  1.00  0.00      PB   H 0
ATOM   2983 CB   PRO P  51      -1.216   0.930  21.307  1.00  0.00      PB   C 0
ATOM   2984 HB1  PRO P  51      -0.908   0.295  22.165  1.00  0.00      PB   H 0
ATOM   2985 HB2  PRO P  51      -0.532   0.719  20.458  1.00  0.00      PB   H 0
ATOM   2986 CG   PRO P  51      -2.688   0.664  20.981  1.00  0.00      PB   C 0
ATOM   2987 HG1  PRO P  51      -2.950  -0.412  21.064  1.00  0.00      PB   H 0
ATOM   2988 HG2  PRO P  51      -2.900   1.002  19.944  1.00  0.00      PB   H 0
ATOM   2989 C    PRO P  51      -1.148   3.315  20.530  1.00  0.00      PB   C 0
ATOM   2990 O    PRO P  51      -2.152   3.857  20.088  1.00  0.00      PB   O 0
ATOM   2991 N    TRP P  52       0.025   3.440  19.929  1.00  0.00      PB   N 0
ATOM   2992 HN   TRP P  52       0.827   2.956  20.270  1.00  0.00      PB   H 0
ATOM   2993 CA   TRP P  52       0.126   4.089  18.653  1.00  0.00      PB   C 0
ATOM   2994 HA   TRP P  52      -0.232   5.097  18.803  1.00  0.00      PB   H 0
ATOM   2995 CB   TRP P  52       1.559   4.119  18.166  1.00  0.00      PB   C 0
ATOM   2996 HB1  TRP P  52       1.613   4.433  17.102  1.00  0.00      PB   H 0
ATOM   2997 HB2  TRP P  52       1.967   3.086  18.208  1.00  0.00      PB   H 0
ATOM   2998 CG   TRP P  52       2.476   5.001  18.946  1.00  0.00      PB   C 0
ATOM   2999 CD1  TRP P  52       2.986   4.789  20.180  1.00  0.00      PB   C 0
ATOM   3000 HD1  TRP P  52       2.754   3.922  20.781  1.00  0.00      PB   H 0
ATOM   3001 NE1  TRP P  52       3.814   5.808  20.565  1.00  0.00      PB   N 0
ATOM   3002 HE1  TRP P  52       4.166   5.973  21.460  1.00  0.00      PB   H 0
ATOM   3003 CE2  TRP P  52       3.854   6.723  19.559  1.00  0.00      PB   C 0
ATOM   3004 CD2  TRP P  52       3.038   6.256  18.523  1.00  0.00      PB   C 0
ATOM   3005 CE3  TRP P  52       2.944   7.019  17.371  1.00  0.00      PB   C 0
ATOM   3006 HE3  TRP P  52       2.328   6.693  16.546  1.00  0.00      PB   H 0
ATOM   3007 CZ3  TRP P  52       3.630   8.202  17.292  1.00  0.00      PB   C 0
ATOM   3008 HZ3  TRP P  52       3.555   8.804  16.398  1.00  0.00      PB   H 0
ATOM   3009 CZ2  TRP P  52       4.581   7.914  19.467  1.00  0.00      PB   C 0
ATOM   3010 HZ2  TRP P  52       5.215   8.237  20.280  1.00  0.00      PB   H 0
ATOM   3011 CH2  TRP P  52       4.450   8.645  18.314  1.00  0.00      PB   C 0
ATOM   3012 HH2  TRP P  52       4.995   9.571  18.206  1.00  0.00      PB   H 0
ATOM   3013 C    TRP P  52      -0.739   3.342  17.652  1.00  0.00      PB   C 0
ATOM   3014 O    TRP P  52      -0.865   2.115  17.726  1.00  0.00      PB   O 0
ATOM   3015 N    PRO P  53      -1.340   4.088  16.717  1.00  0.00      PB   N 0
ATOM   3016 CD   PRO P  53      -1.256   5.546  16.592  1.00  0.00      PB   C 0
ATOM   3017 HD1  PRO P  53      -1.788   5.990  17.460  1.00  0.00      PB   H 0
ATOM   3018 HD2  PRO P  53      -0.203   5.899  16.554  1.00  0.00      PB   H 0
ATOM   3019 CA   PRO P  53      -2.221   3.500  15.732  1.00  0.00      PB   C 0
ATOM   3020 HA   PRO P  53      -2.897   2.814  16.222  1.00  0.00      PB   H 0
ATOM   3021 CB   PRO P  53      -2.948   4.708  15.129  1.00  0.00      PB   C 0
ATOM   3022 HB1  PRO P  53      -3.880   4.809  15.726  1.00  0.00      PB   H 0
ATOM   3023 HB2  PRO P  53      -3.229   4.556  14.065  1.00  0.00      PB   H 0
ATOM   3024 CG   PRO P  53      -2.025   5.852  15.339  1.00  0.00      PB   C 0
ATOM   3025 HG1  PRO P  53      -2.556   6.826  15.401  1.00  0.00      PB   H 0
ATOM   3026 HG2  PRO P  53      -1.305   5.900  14.495  1.00  0.00      PB   H 0
ATOM   3027 C    PRO P  53      -1.439   2.710  14.704  1.00  0.00      PB   C 0
ATOM   3028 O    PRO P  53      -0.301   3.032  14.368  1.00  0.00      PB   O 0
ATOM   3029 N    ASP P  54      -2.095   1.666  14.200  1.00  0.00      PB   N 0
ATOM   3030 HN   ASP P  54      -3.011   1.429  14.513  1.00  0.00      PB   H 0
ATOM   3031 CA   ASP P  54      -1.541   0.843  13.152  1.00  0.00      PB   C 0
ATOM   3032 HA   ASP P  54      -0.615   0.410  13.500  1.00  0.00      PB   H 0
ATOM   3033 CB   ASP P  54      -2.531  -0.257  12.744  1.00  0.00      PB   C 0
ATOM   3034 HB1  ASP P  54      -2.318  -0.603  11.710  1.00  0.00      PB   H 0
ATOM   3035 HB2  ASP P  54      -3.569   0.139  12.758  1.00  0.00      PB   H 0
ATOM   3036 CG   ASP P  54      -2.501  -1.538  13.573  1.00  0.00      PB   C 0
ATOM   3037 OD1  ASP P  54      -1.597  -1.681  14.394  1.00  0.00      PB   O 0
ATOM   3038 OD2  ASP P  54      -3.383  -2.415  13.368  1.00  0.00      PB   O 0
ATOM   3039 C    ASP P  54      -1.202   1.735  11.958  1.00  0.00      PB   C 0
ATOM   3040 O    ASP P  54      -1.949   2.673  11.629  1.00  0.00      PB   O 0
ATOM   3041 N    GLY P  55      -0.085   1.419  11.295  1.00  0.00      PB   N 0
ATOM   3042 HN   GLY P  55       0.478   0.650  11.589  1.00  0.00      PB   H 0
ATOM   3043 CA   GLY P  55       0.332   2.183  10.141  1.00  0.00      PB   C 0
ATOM   3044 HA1  GLY P  55      -0.516   2.627   9.641  1.00  0.00      PB   H 0
ATOM   3045 HA2  GLY P  55       0.872   1.507   9.495  1.00  0.00      PB   H 0
ATOM   3046 C    GLY P  55       1.294   3.295  10.491  1.00  0.00      PB   C 0
ATOM   3047 O    GLY P  55       1.918   3.804   9.594  1.00  0.00      PB   O 0
ATOM   3048 N    ALA P  56       1.406   3.651  11.769  1.00  0.00      PB   N 0
ATOM   3049 HN   ALA P  56       0.853   3.228  12.482  1.00  0.00      PB   H 0
ATOM   3050 CA   ALA P  56       2.397   4.622  12.192  1.00  0.00      PB   C 0
ATOM   3051 HA   ALA P  56       2.267   5.523  11.611  1.00  0.00      PB   H 0
ATOM   3052 CB   ALA P  56       2.221   4.934  13.653  1.00  0.00      PB   C 0
ATOM   3053 HB1  ALA P  56       2.330   4.015  14.268  1.00  0.00      PB   H 0
ATOM   3054 HB2  ALA P  56       2.965   5.677  14.012  1.00  0.00      PB   H 0
ATOM   3055 HB3  ALA P  56       1.204   5.340  13.843  1.00  0.00      PB   H 0
ATOM   3056 C    ALA P  56       3.796   4.082  11.927  1.00  0.00      PB   C 0
ATOM   3057 O    ALA P  56       4.080   2.935  12.267  1.00  0.00      PB   O 0
ATOM   3058 N    ILE P  57       4.647   4.940  11.359  1.00  0.00      PB   N 0
ATOM   3059 HN   ILE P  57       4.350   5.843  11.059  1.00  0.00      PB   H 0
ATOM   3060 CA   ILE P  57       6.038   4.631  11.175  1.00  0.00      PB   C 0
ATOM   3061 HA   ILE P  57       6.277   3.734  11.728  1.00  0.00      PB   H 0
ATOM   3062 CB   ILE P  57       6.430   4.372   9.719  1.00  0.00      PB   C 0
ATOM   3063 HB   ILE P  57       6.266   5.307   9.142  1.00  0.00      PB   H 0
ATOM   3064 CG2  ILE P  57       7.909   4.006   9.637  1.00  0.00      PB   C 0
ATOM   3065 HG21 ILE P  57       8.214   3.777   8.593  1.00  0.00      PB   H 0
ATOM   3066 HG22 ILE P  57       8.564   4.831   9.990  1.00  0.00      PB   H 0
ATOM   3067 HG23 ILE P  57       8.120   3.110  10.260  1.00  0.00      PB   H 0
ATOM   3068 CG1  ILE P  57       5.557   3.297   9.097  1.00  0.00      PB   C 0
ATOM   3069 HG11 ILE P  57       4.483   3.539   9.249  1.00  0.00      PB   H 0
ATOM   3070 HG12 ILE P  57       5.741   2.333   9.618  1.00  0.00      PB   H 0
ATOM   3071 CD   ILE P  57       5.764   3.140   7.620  1.00  0.00      PB   C 0
ATOM   3072 HD1  ILE P  57       6.767   2.721   7.388  1.00  0.00      PB   H 0
ATOM   3073 HD2  ILE P  57       5.006   2.446   7.197  1.00  0.00      PB   H 0
ATOM   3074 HD3  ILE P  57       5.663   4.117   7.100  1.00  0.00      PB   H 0
ATOM   3075 C    ILE P  57       6.870   5.750  11.774  1.00  0.00      PB   C 0
ATOM   3076 O    ILE P  57       6.668   6.923  11.428  1.00  0.00      PB   O 0
ATOM   3077 N    LEU P  58       7.786   5.389  12.686  1.00  0.00      PB   N 0
ATOM   3078 HN   LEU P  58       7.855   4.425  12.956  1.00  0.00      PB   H 0
ATOM   3079 CA   LEU P  58       8.787   6.271  13.234  1.00  0.00      PB   C 0
ATOM   3080 HA   LEU P  58       8.542   7.301  13.014  1.00  0.00      PB   H 0
ATOM   3081 CB   LEU P  58       8.950   6.076  14.766  1.00  0.00      PB   C 0
ATOM   3082 HB1  LEU P  58       9.725   6.775  15.151  1.00  0.00      PB   H 0
ATOM   3083 HB2  LEU P  58       9.299   5.038  14.966  1.00  0.00      PB   H 0
ATOM   3084 CG   LEU P  58       7.659   6.293  15.583  1.00  0.00      PB   C 0
ATOM   3085 HG   LEU P  58       6.873   5.595  15.205  1.00  0.00      PB   H 0
ATOM   3086 CD1  LEU P  58       7.889   5.956  17.064  1.00  0.00      PB   C 0
ATOM   3087 HD11 LEU P  58       8.662   6.622  17.503  1.00  0.00      PB   H 0
ATOM   3088 HD12 LEU P  58       6.949   6.088  17.642  1.00  0.00      PB   H 0
ATOM   3089 HD13 LEU P  58       8.222   4.902  17.181  1.00  0.00      PB   H 0
ATOM   3090 CD2  LEU P  58       7.134   7.729  15.446  1.00  0.00      PB   C 0
ATOM   3091 HD21 LEU P  58       6.897   7.966  14.388  1.00  0.00      PB   H 0
ATOM   3092 HD22 LEU P  58       6.212   7.856  16.052  1.00  0.00      PB   H 0
ATOM   3093 HD23 LEU P  58       7.895   8.451  15.812  1.00  0.00      PB   H 0
ATOM   3094 C    LEU P  58      10.099   5.942  12.553  1.00  0.00      PB   C 0
ATOM   3095 O    LEU P  58      10.430   4.771  12.363  1.00  0.00      PB   O 0
ATOM   3096 N    VAL P  59      10.875   6.967  12.162  1.00  0.00      PB   N 0
ATOM   3097 HN   VAL P  59      10.579   7.918  12.296  1.00  0.00      PB   H 0
ATOM   3098 CA   VAL P  59      12.221   6.780  11.649  1.00  0.00      PB   C 0
ATOM   3099 HA   VAL P  59      12.526   5.762  11.833  1.00  0.00      PB   H 0
ATOM   3100 CB   VAL P  59      12.361   7.020  10.145  1.00  0.00      PB   C 0
ATOM   3101 HB   VAL P  59      11.661   6.319   9.635  1.00  0.00      PB   H 0
ATOM   3102 CG1  VAL P  59      11.967   8.452   9.758  1.00  0.00      PB   C 0
ATOM   3103 HG11 VAL P  59      12.680   9.188  10.186  1.00  0.00      PB   H 0
ATOM   3104 HG12 VAL P  59      11.979   8.573   8.656  1.00  0.00      PB   H 0
ATOM   3105 HG13 VAL P  59      10.948   8.688  10.126  1.00  0.00      PB   H 0
ATOM   3106 CG2  VAL P  59      13.798   6.718   9.670  1.00  0.00      PB   C 0
ATOM   3107 HG21 VAL P  59      14.094   5.685   9.953  1.00  0.00      PB   H 0
ATOM   3108 HG22 VAL P  59      13.860   6.812   8.565  1.00  0.00      PB   H 0
ATOM   3109 HG23 VAL P  59      14.527   7.431  10.107  1.00  0.00      PB   H 0
ATOM   3110 C    VAL P  59      13.164   7.658  12.437  1.00  0.00      PB   C 0
ATOM   3111 O    VAL P  59      12.879   8.820  12.727  1.00  0.00      PB   O 0
ATOM   3112 N    LYS P  60      14.321   7.103  12.834  1.00  0.00      PB   N 0
ATOM   3113 HN   LYS P  60      14.493   6.131  12.640  1.00  0.00      PB   H 0
ATOM   3114 CA   LYS P  60      15.341   7.839  13.550  1.00  0.00      PB   C 0
ATOM   3115 HA   LYS P  60      15.036   8.868  13.684  1.00  0.00      PB   H 0
ATOM   3116 CB   LYS P  60      15.666   7.242  14.928  1.00  0.00      PB   C 0
ATOM   3117 HB1  LYS P  60      16.341   7.924  15.472  1.00  0.00      PB   H 0
ATOM   3118 HB2  LYS P  60      16.201   6.288  14.795  1.00  0.00      PB   H 0
ATOM   3119 CG   LYS P  60      14.382   6.975  15.716  1.00  0.00      PB   C 0
ATOM   3120 HG1  LYS P  60      13.758   6.255  15.169  1.00  0.00      PB   H 0
ATOM   3121 HG2  LYS P  60      13.780   7.892  15.841  1.00  0.00      PB   H 0
ATOM   3122 CD   LYS P  60      14.725   6.368  17.074  1.00  0.00      PB   C 0
ATOM   3123 HD   LYS P  60      15.638   5.761  16.922  1.00  0.00      PB   H 0
ATOM   3124 CE   LYS P  60      15.063   7.453  18.103  1.00  0.00      PB   C 0
ATOM   3125 HE1  LYS P  60      14.249   8.198  18.147  1.00  0.00      PB   H 0
ATOM   3126 HE2  LYS P  60      15.952   8.014  17.776  1.00  0.00      PB   H 0
ATOM   3127 NZ   LYS P  60      15.309   6.908  19.420  1.00  0.00      PB   N 0
ATOM   3128 HZ   LYS P  60      15.853   7.530  20.031  1.00  0.00      PB   H 0
ATOM   3129 C    LYS P  60      16.617   7.823  12.754  1.00  0.00      PB   C 0
ATOM   3130 O    LYS P  60      17.160   6.767  12.420  1.00  0.00      PB   O 0
ATOM   3131 N    LEU P  61      17.122   9.017  12.427  1.00  0.00      PB   N 0
ATOM   3132 HN   LEU P  61      16.659   9.850  12.746  1.00  0.00      PB   H 0
ATOM   3133 CA   LEU P  61      18.277   9.210  11.583  1.00  0.00      PB   C 0
ATOM   3134 HA   LEU P  61      18.563   8.278  11.118  1.00  0.00      PB   H 0
ATOM   3135 CB   LEU P  61      17.947  10.260  10.490  1.00  0.00      PB   C 0
ATOM   3136 HB1  LEU P  61      18.820  10.405   9.819  1.00  0.00      PB   H 0
ATOM   3137 HB2  LEU P  61      17.736  11.235  10.984  1.00  0.00      PB   H 0
ATOM   3138 CG   LEU P  61      16.709   9.879   9.642  1.00  0.00      PB   C 0
ATOM   3139 HG   LEU P  61      15.839   9.721  10.326  1.00  0.00      PB   H 0
ATOM   3140 CD1  LEU P  61      16.300  11.013   8.691  1.00  0.00      PB   C 0
ATOM   3141 HD11 LEU P  61      17.111  11.222   7.967  1.00  0.00      PB   H 0
ATOM   3142 HD12 LEU P  61      15.386  10.733   8.127  1.00  0.00      PB   H 0
ATOM   3143 HD13 LEU P  61      16.088  11.939   9.265  1.00  0.00      PB   H 0
ATOM   3144 CD2  LEU P  61      16.941   8.571   8.871  1.00  0.00      PB   C 0
ATOM   3145 HD21 LEU P  61      17.185   7.739   9.563  1.00  0.00      PB   H 0
ATOM   3146 HD22 LEU P  61      16.021   8.286   8.321  1.00  0.00      PB   H 0
ATOM   3147 HD23 LEU P  61      17.772   8.687   8.143  1.00  0.00      PB   H 0
ATOM   3148 C    LEU P  61      19.434   9.650  12.454  1.00  0.00      PB   C 0
ATOM   3149 O    LEU P  61      19.330  10.644  13.167  1.00  0.00      PB   O 0
ATOM   3150 N    SER P  62      20.539   8.876  12.463  1.00  0.00      PB   N 0
ATOM   3151 HN   SER P  62      20.572   8.056  11.886  1.00  0.00      PB   H 0
ATOM   3152 CA   SER P  62      21.663   9.096  13.368  1.00  0.00      PB   C 0
ATOM   3153 HA   SER P  62      21.425   9.879  14.075  1.00  0.00      PB   H 0
ATOM   3154 CB   SER P  62      22.037   7.808  14.157  1.00  0.00      PB   C 0
ATOM   3155 HB1  SER P  62      22.881   8.022  14.849  1.00  0.00      PB   H 0
ATOM   3156 HB2  SER P  62      22.349   7.014  13.446  1.00  0.00      PB   H 0
ATOM   3157 OG   SER P  62      20.953   7.291  14.928  1.00  0.00      PB   O 0
ATOM   3158 HG1  SER P  62      20.367   6.784  14.316  1.00  0.00      PB   H 0
ATOM   3159 C    SER P  62      22.927   9.508  12.622  1.00  0.00      PB   C 0
ATOM   3160 O    SER P  62      23.358   8.809  11.705  1.00  0.00      PB   O 0
ATOM   3161 N    TRP P  63      23.591  10.606  13.036  1.00  0.00      PB   N 0
ATOM   3162 HN   TRP P  63      23.259  11.098  13.837  1.00  0.00      PB   H 0
ATOM   3163 CA   TRP P  63      24.838  11.090  12.487  1.00  0.00      PB   C 0
ATOM   3164 HA   TRP P  63      25.213  10.400  11.745  1.00  0.00      PB   H 0
ATOM   3165 CB   TRP P  63      24.731  12.506  11.891  1.00  0.00      PB   C 0
ATOM   3166 HB1  TRP P  63      25.730  12.824  11.524  1.00  0.00      PB   H 0
ATOM   3167 HB2  TRP P  63      24.433  13.223  12.685  1.00  0.00      PB   H 0
ATOM   3168 CG   TRP P  63      23.771  12.654  10.761  1.00  0.00      PB   C 0
ATOM   3169 CD1  TRP P  63      24.046  12.552   9.431  1.00  0.00      PB   C 0
ATOM   3170 HD1  TRP P  63      25.036  12.408   9.023  1.00  0.00      PB   H 0
ATOM   3171 NE1  TRP P  63      22.903  12.756   8.709  1.00  0.00      PB   N 0
ATOM   3172 HE1  TRP P  63      22.813  12.688   7.740  1.00  0.00      PB   H 0
ATOM   3173 CE2  TRP P  63      21.858  12.977   9.553  1.00  0.00      PB   C 0
ATOM   3174 CD2  TRP P  63      22.375  12.949  10.853  1.00  0.00      PB   C 0
ATOM   3175 CE3  TRP P  63      21.504  13.173  11.905  1.00  0.00      PB   C 0
ATOM   3176 HE3  TRP P  63      21.855  13.147  12.926  1.00  0.00      PB   H 0
ATOM   3177 CZ3  TRP P  63      20.187  13.441  11.643  1.00  0.00      PB   C 0
ATOM   3178 HZ3  TRP P  63      19.510  13.638  12.461  1.00  0.00      PB   H 0
ATOM   3179 CZ2  TRP P  63      20.525  13.247   9.278  1.00  0.00      PB   C 0
ATOM   3180 HZ2  TRP P  63      20.166  13.295   8.261  1.00  0.00      PB   H 0
ATOM   3181 CH2  TRP P  63      19.708  13.506  10.335  1.00  0.00      PB   C 0
ATOM   3182 HH2  TRP P  63      18.667  13.743  10.170  1.00  0.00      PB   H 0
ATOM   3183 C    TRP P  63      25.864  11.188  13.614  1.00  0.00      PB   C 0
ATOM   3184 O    TRP P  63      25.534  11.525  14.740  1.00  0.00      PB   O 0
ATOM   3185 N    LYS P  64      27.119  10.949  13.261  1.00  0.00      PB   N 0
ATOM   3186 HN   LYS P  64      27.348  10.734  12.315  1.00  0.00      PB   H 0
ATOM   3187 CA   LYS P  64      28.203  11.268  14.155  1.00  0.00      PB   C 0
ATOM   3188 HA   LYS P  64      28.070  10.733  15.084  1.00  0.00      PB   H 0
ATOM   3189 CB   LYS P  64      29.533  10.893  13.506  1.00  0.00      PB   C 0
ATOM   3190 HB1  LYS P  64      30.364  11.266  14.142  1.00  0.00      PB   H 0
ATOM   3191 HB2  LYS P  64      29.620  11.411  12.527  1.00  0.00      PB   H 0
ATOM   3192 CG   LYS P  64      29.738   9.409  13.308  1.00  0.00      PB   C 0
ATOM   3193 HG1  LYS P  64      28.989   9.057  12.567  1.00  0.00      PB   H 0
ATOM   3194 HG2  LYS P  64      29.555   8.866  14.260  1.00  0.00      PB   H 0
ATOM   3195 CD   LYS P  64      31.138   9.117  12.796  1.00  0.00      PB   C 0
ATOM   3196 HD1  LYS P  64      31.889   9.333  13.586  1.00  0.00      PB   H 0
ATOM   3197 HD2  LYS P  64      31.324   9.835  11.969  1.00  0.00      PB   H 0
ATOM   3198 CE   LYS P  64      31.264   7.694  12.294  1.00  0.00      PB   C 0
ATOM   3199 HE1  LYS P  64      30.311   7.375  11.819  1.00  0.00      PB   H 0
ATOM   3200 HE2  LYS P  64      31.491   6.994  13.126  1.00  0.00      PB   H 0
ATOM   3201 NZ   LYS P  64      32.314   7.569  11.258  1.00  0.00      PB   N 0
ATOM   3202 HZ1  LYS P  64      32.344   6.603  10.874  1.00  0.00      PB   H 0
ATOM   3203 HZ2  LYS P  64      32.094   8.211  10.470  1.00  0.00      PB   H 0
ATOM   3204 HZ3  LYS P  64      33.242   7.843  11.638  1.00  0.00      PB   H 0
ATOM   3205 C    LYS P  64      28.197  12.756  14.451  1.00  0.00      PB   C 0
ATOM   3206 O    LYS P  64      27.867  13.573  13.586  1.00  0.00      PB   O 0
ATOM   3207 N    LYS P  65      28.544  13.092  15.690  1.00  0.00      PB   N 0
ATOM   3208 HN   LYS P  65      28.722  12.410  16.395  1.00  0.00      PB   H 0
ATOM   3209 CA   LYS P  65      28.719  14.482  16.033  1.00  0.00      PB   C 0
ATOM   3210 HA   LYS P  65      27.929  15.083  15.607  1.00  0.00      PB   H 0
ATOM   3211 CB   LYS P  65      28.758  14.630  17.556  1.00  0.00      PB   C 0
ATOM   3212 HB1  LYS P  65      29.612  15.255  17.894  1.00  0.00      PB   H 0
ATOM   3213 HB2  LYS P  65      28.935  13.633  18.013  1.00  0.00      PB   H 0
ATOM   3214 CG   LYS P  65      27.547  15.273  18.187  1.00  0.00      PB   C 0
ATOM   3215 HG1  LYS P  65      26.716  14.551  18.035  1.00  0.00      PB   H 0
ATOM   3216 HG2  LYS P  65      27.285  16.215  17.659  1.00  0.00      PB   H 0
ATOM   3217 CD   LYS P  65      27.726  15.514  19.639  1.00  0.00      PB   C 0
ATOM   3218 HD1  LYS P  65      28.438  16.353  19.792  1.00  0.00      PB   H 0
ATOM   3219 HD2  LYS P  65      28.211  14.612  20.069  1.00  0.00      PB   H 0
ATOM   3220 CE   LYS P  65      26.417  15.751  20.354  1.00  0.00      PB   C 0
ATOM   3221 HE1  LYS P  65      25.674  14.980  20.058  1.00  0.00      PB   H 0
ATOM   3222 HE2  LYS P  65      25.998  16.754  20.124  1.00  0.00      PB   H 0
ATOM   3223 NZ   LYS P  65      26.612  15.633  21.825  1.00  0.00      PB   N 0
ATOM   3224 HZ1  LYS P  65      27.219  16.445  22.057  1.00  0.00      PB   H 0
ATOM   3225 HZ2  LYS P  65      25.706  15.810  22.305  1.00  0.00      PB   H 0
ATOM   3226 HZ3  LYS P  65      27.074  14.752  22.129  1.00  0.00      PB   H 0
ATOM   3227 C    LYS P  65      30.054  14.989  15.509  1.00  0.00      PB   C 0
ATOM   3228 O    LYS P  65      31.072  14.308  15.585  1.00  0.00      PB   O 0
ATOM   3229 N    SER P  66      30.031  16.241  15.089  1.00  0.00      PB   N 0
ATOM   3230 HN   SER P  66      29.169  16.732  14.990  1.00  0.00      PB   H 0
ATOM   3231 CA   SER P  66      31.193  16.972  14.636  1.00  0.00      PB   C 0
ATOM   3232 HA   SER P  66      32.073  16.620  15.154  1.00  0.00      PB   H 0
ATOM   3233 CB   SER P  66      31.369  16.788  13.157  1.00  0.00      PB   C 0
ATOM   3234 HB1  SER P  66      30.427  17.039  12.625  1.00  0.00      PB   H 0
ATOM   3235 HB2  SER P  66      31.597  15.724  12.934  1.00  0.00      PB   H 0
ATOM   3236 OG   SER P  66      32.418  17.607  12.661  1.00  0.00      PB   O 0
ATOM   3237 HG1  SER P  66      32.085  18.504  12.579  1.00  0.00      PB   H 0
ATOM   3238 C    SER P  66      31.012  18.439  15.015  1.00  0.00      PB   C 0
ATOM   3239 O    SER P  66      29.905  18.946  15.112  1.00  0.00      PB   O 0
ATOM   3240 N    THR P  67      32.112  19.153  15.192  1.00  0.00      PB   N 0
ATOM   3241 HN   THR P  67      33.029  18.774  15.090  1.00  0.00      PB   H 0
ATOM   3242 CA   THR P  67      31.974  20.547  15.606  1.00  0.00      PB   C 0
ATOM   3243 HA   THR P  67      30.998  20.728  16.032  1.00  0.00      PB   H 0
ATOM   3244 CB   THR P  67      32.937  20.901  16.734  1.00  0.00      PB   C 0
ATOM   3245 HB   THR P  67      32.817  21.973  17.000  1.00  0.00      PB   H 0
ATOM   3246 OG1  THR P  67      34.232  20.694  16.181  1.00  0.00      PB   O 0
ATOM   3247 HG1  THR P  67      34.795  21.340  16.614  1.00  0.00      PB   H 0
ATOM   3248 CG2  THR P  67      32.703  20.055  17.966  1.00  0.00      PB   C 0
ATOM   3249 HG21 THR P  67      31.674  20.204  18.357  1.00  0.00      PB   H 0
ATOM   3250 HG22 THR P  67      32.840  18.974  17.750  1.00  0.00      PB   H 0
ATOM   3251 HG23 THR P  67      33.416  20.332  18.772  1.00  0.00      PB   H 0
ATOM   3252 C    THR P  67      32.065  21.406  14.358  1.00  0.00      PB   C 0
ATOM   3253 O    THR P  67      32.728  21.091  13.359  1.00  0.00      PB   O 0
ATOM   3254 N    HSD P  68      31.295  22.484  14.402  1.00  0.00      PB   N 0
ATOM   3255 HN   HSD P  68      30.706  22.672  15.184  1.00  0.00      PB   H 0
ATOM   3256 CA   HSD P  68      31.236  23.392  13.283  1.00  0.00      PB   C 0
ATOM   3257 HA   HSD P  68      31.087  22.828  12.374  1.00  0.00      PB   H 0
ATOM   3258 CB   HSD P  68      30.054  24.353  13.475  1.00  0.00      PB   C 0
ATOM   3259 HB1  HSD P  68      30.260  25.115  14.256  1.00  0.00      PB   H 0
ATOM   3260 HB2  HSD P  68      29.176  23.759  13.807  1.00  0.00      PB   H 0
ATOM   3261 ND1  HSD P  68      30.470  25.919  11.571  1.00  0.00      PB   N 0
ATOM   3262 HD1  HSD P  68      31.278  26.338  11.984  1.00  0.00      PB   H 0
ATOM   3263 CG   HSD P  68      29.673  25.004  12.201  1.00  0.00      PB   C 0
ATOM   3264 CE1  HSD P  68      29.872  26.313  10.448  1.00  0.00      PB   C 0
ATOM   3265 HE1  HSD P  68      30.301  26.970   9.692  1.00  0.00      PB   H 0
ATOM   3266 NE2  HSD P  68      28.767  25.631  10.306  1.00  0.00      PB   N 0
ATOM   3267 CD2  HSD P  68      28.643  24.788  11.380  1.00  0.00      PB   C 0
ATOM   3268 HD2  HSD P  68      27.802  24.109  11.443  1.00  0.00      PB   H 0
ATOM   3269 C    HSD P  68      32.568  24.146  13.184  1.00  0.00      PB   C 0
ATOM   3270 O    HSD P  68      33.081  24.660  14.188  1.00  0.00      PB   O 0
ATOM   3271 N    GLU P  69      33.064  24.251  11.945  1.00  0.00      PB   N 0
ATOM   3272 HN   GLU P  69      32.595  23.916  11.131  1.00  0.00      PB   H 0
ATOM   3273 CA   GLU P  69      34.361  24.852  11.654  1.00  0.00      PB   C 0
ATOM   3274 HA   GLU P  69      35.087  24.384  12.302  1.00  0.00      PB   H 0
ATOM   3275 CB   GLU P  69      34.767  24.543  10.203  1.00  0.00      PB   C 0
ATOM   3276 HB1  GLU P  69      34.675  23.450  10.026  1.00  0.00      PB   H 0
ATOM   3277 HB2  GLU P  69      35.844  24.794  10.100  1.00  0.00      PB   H 0
ATOM   3278 CG   GLU P  69      34.010  25.307   9.131  1.00  0.00      PB   C 0
ATOM   3279 HG1  GLU P  69      34.599  25.231   8.192  1.00  0.00      PB   H 0
ATOM   3280 HG2  GLU P  69      33.936  26.395   9.346  1.00  0.00      PB   H 0
ATOM   3281 CD   GLU P  69      32.639  24.775   8.741  1.00  0.00      PB   C 0
ATOM   3282 OE1  GLU P  69      32.215  23.741   9.298  1.00  0.00      PB   O 0
ATOM   3283 OE2  GLU P  69      32.009  25.393   7.868  1.00  0.00      PB   O 0
ATOM   3284 C    GLU P  69      34.425  26.359  11.931  1.00  0.00      PB   C 0
ATOM   3285 O    GLU P  69      35.532  26.911  12.029  1.00  0.00      PB   O 0
ATOM   3286 N    LEU P  70      33.261  27.020  11.981  1.00  0.00      PB   N 0
ATOM   3287 HN   LEU P  70      32.516  26.548  11.516  1.00  0.00      PB   H 0
ATOM   3288 CA   LEU P  70      33.183  28.467  12.202  1.00  0.00      PB   C 0
ATOM   3289 HA   LEU P  70      34.162  28.913  12.109  1.00  0.00      PB   H 0
ATOM   3290 CB   LEU P  70      32.238  29.096  11.169  1.00  0.00      PB   C 0
ATOM   3291 HB1  LEU P  70      32.189  30.191  11.352  1.00  0.00      PB   H 0
ATOM   3292 HB2  LEU P  70      31.210  28.700  11.311  1.00  0.00      PB   H 0
ATOM   3293 CG   LEU P  70      32.606  28.921   9.700  1.00  0.00      PB   C 0
ATOM   3294 HG   LEU P  70      32.502  27.849   9.429  1.00  0.00      PB   H 0
ATOM   3295 CD1  LEU P  70      31.610  29.674   8.831  1.00  0.00      PB   C 0
ATOM   3296 HD11 LEU P  70      31.647  30.765   9.038  1.00  0.00      PB   H 0
ATOM   3297 HD12 LEU P  70      31.836  29.506   7.756  1.00  0.00      PB   H 0
ATOM   3298 HD13 LEU P  70      30.576  29.312   9.015  1.00  0.00      PB   H 0
ATOM   3299 CD2  LEU P  70      34.030  29.375   9.415  1.00  0.00      PB   C 0
ATOM   3300 HD21 LEU P  70      34.767  28.761   9.975  1.00  0.00      PB   H 0
ATOM   3301 HD22 LEU P  70      34.253  29.261   8.333  1.00  0.00      PB   H 0
ATOM   3302 HD23 LEU P  70      34.168  30.442   9.691  1.00  0.00      PB   H 0
ATOM   3303 C    LEU P  70      32.686  28.808  13.607  1.00  0.00      PB   C 0
ATOM   3304 O    LEU P  70      32.652  29.985  13.975  1.00  0.00      PB   O 0
ATOM   3305 N    PHE P  71      32.197  27.820  14.343  1.00  0.00      PB   N 0
ATOM   3306 HN   PHE P  71      32.298  26.872  14.050  1.00  0.00      PB   H 0
ATOM   3307 CA   PHE P  71      31.525  28.072  15.601  1.00  0.00      PB   C 0
ATOM   3308 HA   PHE P  71      32.005  28.907  16.089  1.00  0.00      PB   H 0
ATOM   3309 CB   PHE P  71      30.053  28.431  15.371  1.00  0.00      PB   C 0
ATOM   3310 HB1  PHE P  71      29.396  27.540  15.280  1.00  0.00      PB   H 0
ATOM   3311 HB2  PHE P  71      29.971  28.954  14.394  1.00  0.00      PB   H 0
ATOM   3312 CG   PHE P  71      29.486  29.351  16.409  1.00  0.00      PB   C 0
ATOM   3313 CD1  PHE P  71      28.937  28.869  17.587  1.00  0.00      PB   C 0
ATOM   3314 HD1  PHE P  71      28.937  27.808  17.786  1.00  0.00      PB   H 0
ATOM   3315 CE1  PHE P  71      28.459  29.760  18.544  1.00  0.00      PB   C 0
ATOM   3316 HE1  PHE P  71      28.067  29.384  19.478  1.00  0.00      PB   H 0
ATOM   3317 CZ   PHE P  71      28.459  31.114  18.297  1.00  0.00      PB   C 0
ATOM   3318 HZ   PHE P  71      28.089  31.800  19.045  1.00  0.00      PB   H 0
ATOM   3319 CD2  PHE P  71      29.436  30.712  16.155  1.00  0.00      PB   C 0
ATOM   3320 HD2  PHE P  71      29.831  31.093  15.225  1.00  0.00      PB   H 0
ATOM   3321 CE2  PHE P  71      28.946  31.591  17.098  1.00  0.00      PB   C 0
ATOM   3322 HE2  PHE P  71      28.955  32.652  16.895  1.00  0.00      PB   H 0
ATOM   3323 C    PHE P  71      31.698  26.831  16.458  1.00  0.00      PB   C 0
ATOM   3324 O    PHE P  71      30.836  25.947  16.449  1.00  0.00      PB   O 0
ATOM   3325 N    PRO P  72      32.799  26.708  17.215  1.00  0.00      PB   N 0
ATOM   3326 CD   PRO P  72      33.871  27.699  17.401  1.00  0.00      PB   C 0
ATOM   3327 HD1  PRO P  72      34.469  27.720  16.465  1.00  0.00      PB   H 0
ATOM   3328 HD2  PRO P  72      33.528  28.733  17.619  1.00  0.00      PB   H 0
ATOM   3329 CA   PRO P  72      33.121  25.397  17.788  1.00  0.00      PB   C 0
ATOM   3330 HA   PRO P  72      33.066  24.659  17.001  1.00  0.00      PB   H 0
ATOM   3331 CB   PRO P  72      34.554  25.576  18.298  1.00  0.00      PB   C 0
ATOM   3332 HB1  PRO P  72      35.266  25.259  17.507  1.00  0.00      PB   H 0
ATOM   3333 HB2  PRO P  72      34.794  24.998  19.216  1.00  0.00      PB   H 0
ATOM   3334 CG   PRO P  72      34.690  27.072  18.508  1.00  0.00      PB   C 0
ATOM   3335 HG1  PRO P  72      35.749  27.407  18.495  1.00  0.00      PB   H 0
ATOM   3336 HG2  PRO P  72      34.240  27.348  19.485  1.00  0.00      PB   H 0
ATOM   3337 C    PRO P  72      32.218  24.878  18.905  1.00  0.00      PB   C 0
ATOM   3338 O    PRO P  72      32.284  23.692  19.241  1.00  0.00      PB   O 0
ATOM   3339 N    SER P  73      31.329  25.721  19.420  1.00  0.00      PB   N 0
ATOM   3340 HN   SER P  73      31.332  26.678  19.141  1.00  0.00      PB   H 0
ATOM   3341 CA   SER P  73      30.376  25.280  20.433  1.00  0.00      PB   C 0
ATOM   3342 HA   SER P  73      30.816  24.487  21.020  1.00  0.00      PB   H 0
ATOM   3343 CB   SER P  73      30.067  26.415  21.374  1.00  0.00      PB   C 0
ATOM   3344 HB1  SER P  73      31.012  26.785  21.826  1.00  0.00      PB   H 0
ATOM   3345 HB2  SER P  73      29.403  26.081  22.199  1.00  0.00      PB   H 0
ATOM   3346 OG   SER P  73      29.453  27.469  20.671  1.00  0.00      PB   O 0
ATOM   3347 HG1  SER P  73      28.547  27.484  20.989  1.00  0.00      PB   H 0
ATOM   3348 C    SER P  73      29.121  24.698  19.791  1.00  0.00      PB   C 0
ATOM   3349 O    SER P  73      28.206  24.262  20.485  1.00  0.00      PB   O 0
ATOM   3350 N    ALA P  74      29.068  24.702  18.460  1.00  0.00      PB   N 0
ATOM   3351 HN   ALA P  74      29.812  25.066  17.904  1.00  0.00      PB   H 0
ATOM   3352 CA   ALA P  74      27.963  24.076  17.750  1.00  0.00      PB   C 0
ATOM   3353 HA   ALA P  74      27.097  23.998  18.390  1.00  0.00      PB   H 0
ATOM   3354 CB   ALA P  74      27.576  24.887  16.526  1.00  0.00      PB   C 0
ATOM   3355 HB1  ALA P  74      26.723  24.425  15.985  1.00  0.00      PB   H 0
ATOM   3356 HB2  ALA P  74      27.285  25.917  16.823  1.00  0.00      PB   H 0
ATOM   3357 HB3  ALA P  74      28.431  24.973  15.822  1.00  0.00      PB   H 0
ATOM   3358 C    ALA P  74      28.356  22.669  17.333  1.00  0.00      PB   C 0
ATOM   3359 O    ALA P  74      29.270  22.510  16.529  1.00  0.00      PB   O 0
ATOM   3360 N    GLU P  75      27.636  21.683  17.888  1.00  0.00      PB   N 0
ATOM   3361 HN   GLU P  75      26.923  21.871  18.559  1.00  0.00      PB   H 0
ATOM   3362 CA   GLU P  75      27.798  20.293  17.491  1.00  0.00      PB   C 0
ATOM   3363 HA   GLU P  75      28.794  20.126  17.107  1.00  0.00      PB   H 0
ATOM   3364 CB   GLU P  75      27.547  19.379  18.700  1.00  0.00      PB   C 0
ATOM   3365 HB1  GLU P  75      27.649  18.323  18.369  1.00  0.00      PB   H 0
ATOM   3366 HB2  GLU P  75      26.499  19.530  19.036  1.00  0.00      PB   H 0
ATOM   3367 CG   GLU P  75      28.474  19.634  19.844  1.00  0.00      PB   C 0
ATOM   3368 HG1  GLU P  75      28.340  20.660  20.249  1.00  0.00      PB   H 0
ATOM   3369 HG2  GLU P  75      29.533  19.531  19.525  1.00  0.00      PB   H 0
ATOM   3370 CD   GLU P  75      28.216  18.666  20.992  1.00  0.00      PB   C 0
ATOM   3371 OE1  GLU P  75      27.063  18.573  21.436  1.00  0.00      PB   O 0
ATOM   3372 OE2  GLU P  75      29.149  18.016  21.417  1.00  0.00      PB   O 0
ATOM   3373 C    GLU P  75      26.787  20.035  16.394  1.00  0.00      PB   C 0
ATOM   3374 O    GLU P  75      25.605  20.304  16.582  1.00  0.00      PB   O 0
ATOM   3375 N    VAL P  76      27.293  19.510  15.288  1.00  0.00      PB   N 0
ATOM   3376 HN   VAL P  76      28.265  19.308  15.199  1.00  0.00      PB   H 0
ATOM   3377 CA   VAL P  76      26.508  19.369  14.090  1.00  0.00      PB   C 0
ATOM   3378 HA   VAL P  76      25.464  19.456  14.352  1.00  0.00      PB   H 0
ATOM   3379 CB   VAL P  76      26.855  20.473  13.081  1.00  0.00      PB   C 0
ATOM   3380 HB   VAL P  76      26.218  20.369  12.177  1.00  0.00      PB   H 0
ATOM   3381 CG1  VAL P  76      26.564  21.837  13.667  1.00  0.00      PB   C 0
ATOM   3382 HG11 VAL P  76      27.261  22.082  14.497  1.00  0.00      PB   H 0
ATOM   3383 HG12 VAL P  76      26.682  22.620  12.888  1.00  0.00      PB   H 0
ATOM   3384 HG13 VAL P  76      25.522  21.894  14.048  1.00  0.00      PB   H 0
ATOM   3385 CG2  VAL P  76      28.296  20.404  12.639  1.00  0.00      PB   C 0
ATOM   3386 HG21 VAL P  76      28.494  21.182  11.871  1.00  0.00      PB   H 0
ATOM   3387 HG22 VAL P  76      28.990  20.598  13.485  1.00  0.00      PB   H 0
ATOM   3388 HG23 VAL P  76      28.556  19.424  12.184  1.00  0.00      PB   H 0
ATOM   3389 C    VAL P  76      26.727  17.991  13.474  1.00  0.00      PB   C 0
ATOM   3390 O    VAL P  76      27.691  17.317  13.793  1.00  0.00      PB   O 0
ATOM   3391 N    PRO P  77      25.846  17.567  12.560  1.00  0.00      PB   N 0
ATOM   3392 CD   PRO P  77      24.572  18.182  12.206  1.00  0.00      PB   C 0
ATOM   3393 HD1  PRO P  77      24.119  18.628  13.117  1.00  0.00      PB   H 0
ATOM   3394 HD2  PRO P  77      24.731  18.944  11.414  1.00  0.00      PB   H 0
ATOM   3395 CA   PRO P  77      26.002  16.253  11.955  1.00  0.00      PB   C 0
ATOM   3396 HA   PRO P  77      26.074  15.523  12.748  1.00  0.00      PB   H 0
ATOM   3397 CB   PRO P  77      24.738  16.073  11.135  1.00  0.00      PB   C 0
ATOM   3398 HB1  PRO P  77      24.360  15.029  11.168  1.00  0.00      PB   H 0
ATOM   3399 HB2  PRO P  77      24.901  16.339  10.069  1.00  0.00      PB   H 0
ATOM   3400 CG   PRO P  77      23.772  17.024  11.706  1.00  0.00      PB   C 0
ATOM   3401 HG1  PRO P  77      23.256  16.551  12.569  1.00  0.00      PB   H 0
ATOM   3402 HG2  PRO P  77      22.997  17.342  10.976  1.00  0.00      PB   H 0
ATOM   3403 C    PRO P  77      27.233  16.139  11.103  1.00  0.00      PB   C 0
ATOM   3404 O    PRO P  77      27.522  16.982  10.276  1.00  0.00      PB   O 0
ATOM   3405 N    GLY P  78      27.909  15.011  11.287  1.00  0.00      PB   N 0
ATOM   3406 HN   GLY P  78      27.697  14.435  12.073  1.00  0.00      PB   H 0
ATOM   3407 CA   GLY P  78      28.944  14.533  10.411  1.00  0.00      PB   C 0
ATOM   3408 HA1  GLY P  78      29.756  14.185  11.032  1.00  0.00      PB   H 0
ATOM   3409 HA2  GLY P  78      29.245  15.295   9.707  1.00  0.00      PB   H 0
ATOM   3410 C    GLY P  78      28.418  13.362   9.604  1.00  0.00      PB   C 0
ATOM   3411 O    GLY P  78      27.334  13.388   9.058  1.00  0.00      PB   O 0
ATOM   3412 N    ASP P  79      29.180  12.293   9.589  1.00  0.00      PB   N 0
ATOM   3413 HN   ASP P  79      30.071  12.283  10.036  1.00  0.00      PB   H 0
ATOM   3414 CA   ASP P  79      28.831  11.131   8.791  1.00  0.00      PB   C 0
ATOM   3415 HA   ASP P  79      28.717  11.441   7.763  1.00  0.00      PB   H 0
ATOM   3416 CB   ASP P  79      29.903  10.064   8.941  1.00  0.00      PB   C 0
ATOM   3417 HB1  ASP P  79      29.521   9.057   8.669  1.00  0.00      PB   H 0
ATOM   3418 HB2  ASP P  79      30.243  10.034   9.998  1.00  0.00      PB   H 0
ATOM   3419 CG   ASP P  79      31.112  10.275   8.060  1.00  0.00      PB   C 0
ATOM   3420 OD1  ASP P  79      31.070  11.175   7.188  1.00  0.00      PB   O 0
ATOM   3421 OD2  ASP P  79      32.073   9.530   8.262  1.00  0.00      PB   O 0
ATOM   3422 C    ASP P  79      27.501  10.539   9.241  1.00  0.00      PB   C 0
ATOM   3423 O    ASP P  79      27.221  10.417  10.433  1.00  0.00      PB   O 0
ATOM   3424 N    PHE P  80      26.678  10.131   8.267  1.00  0.00      PB   N 0
ATOM   3425 HN   PHE P  80      26.904  10.280   7.308  1.00  0.00      PB   H 0
ATOM   3426 CA   PHE P  80      25.451   9.424   8.539  1.00  0.00      PB   C 0
ATOM   3427 HA   PHE P  80      24.927   9.910   9.349  1.00  0.00      PB   H 0
ATOM   3428 CB   PHE P  80      24.607   9.437   7.271  1.00  0.00      PB   C 0
ATOM   3429 HB1  PHE P  80      25.183   9.013   6.421  1.00  0.00      PB   H 0
ATOM   3430 HB2  PHE P  80      24.371  10.489   7.004  1.00  0.00      PB   H 0
ATOM   3431 CG   PHE P  80      23.312   8.720   7.397  1.00  0.00      PB   C 0
ATOM   3432 CD1  PHE P  80      22.324   9.178   8.228  1.00  0.00      PB   C 0
ATOM   3433 HD1  PHE P  80      22.464  10.090   8.790  1.00  0.00      PB   H 0
ATOM   3434 CE1  PHE P  80      21.156   8.468   8.354  1.00  0.00      PB   C 0
ATOM   3435 HE1  PHE P  80      20.387   8.840   9.015  1.00  0.00      PB   H 0
ATOM   3436 CZ   PHE P  80      20.943   7.324   7.662  1.00  0.00      PB   C 0
ATOM   3437 HZ   PHE P  80      20.006   6.795   7.752  1.00  0.00      PB   H 0
ATOM   3438 CD2  PHE P  80      23.113   7.535   6.740  1.00  0.00      PB   C 0
ATOM   3439 HD2  PHE P  80      23.888   7.157   6.089  1.00  0.00      PB   H 0
ATOM   3440 CE2  PHE P  80      21.915   6.869   6.825  1.00  0.00      PB   C 0
ATOM   3441 HE2  PHE P  80      21.762   5.970   6.246  1.00  0.00      PB   H 0
ATOM   3442 C    PHE P  80      25.783   7.993   8.948  1.00  0.00      PB   C 0
ATOM   3443 O    PHE P  80      26.552   7.310   8.267  1.00  0.00      PB   O 0
ATOM   3444 N    THR P  81      25.144   7.570  10.022  1.00  0.00      PB   N 0
ATOM   3445 HN   THR P  81      24.473   8.156  10.469  1.00  0.00      PB   H 0
ATOM   3446 CA   THR P  81      25.423   6.248  10.527  1.00  0.00      PB   C 0
ATOM   3447 HA   THR P  81      26.286   5.825  10.034  1.00  0.00      PB   H 0
ATOM   3448 CB   THR P  81      25.793   6.260  11.997  1.00  0.00      PB   C 0
ATOM   3449 HB   THR P  81      26.117   5.244  12.307  1.00  0.00      PB   H 0
ATOM   3450 OG1  THR P  81      24.738   6.647  12.821  1.00  0.00      PB   O 0
ATOM   3451 HG1  THR P  81      24.392   7.443  12.411  1.00  0.00      PB   H 0
ATOM   3452 CG2  THR P  81      26.899   7.225  12.288  1.00  0.00      PB   C 0
ATOM   3453 HG21 THR P  81      27.768   7.018  11.628  1.00  0.00      PB   H 0
ATOM   3454 HG22 THR P  81      26.595   8.281  12.121  1.00  0.00      PB   H 0
ATOM   3455 HG23 THR P  81      27.247   7.125  13.338  1.00  0.00      PB   H 0
ATOM   3456 C    THR P  81      24.315   5.232  10.316  1.00  0.00      PB   C 0
ATOM   3457 O    THR P  81      24.625   4.108   9.928  1.00  0.00      PB   O 0
ATOM   3458 N    GLN P  82      23.048   5.548  10.609  1.00  0.00      PB   N 0
ATOM   3459 HN   GLN P  82      22.787   6.466  10.899  1.00  0.00      PB   H 0
ATOM   3460 CA   GLN P  82      22.008   4.548  10.600  1.00  0.00      PB   C 0
ATOM   3461 HA   GLN P  82      22.091   4.007   9.668  1.00  0.00      PB   H 0
ATOM   3462 CB   GLN P  82      22.104   3.500  11.765  1.00  0.00      PB   C 0
ATOM   3463 HB1  GLN P  82      22.937   2.805  11.514  1.00  0.00      PB   H 0
ATOM   3464 HB2  GLN P  82      21.172   2.896  11.813  1.00  0.00      PB   H 0
ATOM   3465 CG   GLN P  82      22.417   4.104  13.159  1.00  0.00      PB   C 0
ATOM   3466 HG1  GLN P  82      21.670   4.886  13.395  1.00  0.00      PB   H 0
ATOM   3467 HG2  GLN P  82      23.418   4.579  13.131  1.00  0.00      PB   H 0
ATOM   3468 CD   GLN P  82      22.479   3.082  14.305  1.00  0.00      PB   C 0
ATOM   3469 OE1  GLN P  82      23.414   2.286  14.442  1.00  0.00      PB   O 0
ATOM   3470 NE2  GLN P  82      21.470   3.122  15.203  1.00  0.00      PB   N 0
ATOM   3471 HE21 GLN P  82      21.512   2.479  15.965  1.00  0.00      PB   H 0
ATOM   3472 HE22 GLN P  82      20.588   3.514  14.929  1.00  0.00      PB   H 0
ATOM   3473 C    GLN P  82      20.647   5.200  10.550  1.00  0.00      PB   C 0
ATOM   3474 O    GLN P  82      20.443   6.317  11.028  1.00  0.00      PB   O 0
ATOM   3475 N    ALA P  83      19.693   4.487   9.932  1.00  0.00      PB   N 0
ATOM   3476 HN   ALA P  83      19.928   3.614   9.511  1.00  0.00      PB   H 0
ATOM   3477 CA   ALA P  83      18.287   4.762   9.977  1.00  0.00      PB   C 0
ATOM   3478 HA   ALA P  83      18.107   5.670  10.534  1.00  0.00      PB   H 0
ATOM   3479 CB   ALA P  83      17.752   4.927   8.567  1.00  0.00      PB   C 0
ATOM   3480 HB1  ALA P  83      17.956   4.026   7.950  1.00  0.00      PB   H 0
ATOM   3481 HB2  ALA P  83      16.655   5.105   8.578  1.00  0.00      PB   H 0
ATOM   3482 HB3  ALA P  83      18.219   5.802   8.066  1.00  0.00      PB   H 0
ATOM   3483 C    ALA P  83      17.586   3.615  10.683  1.00  0.00      PB   C 0
ATOM   3484 O    ALA P  83      17.693   2.473  10.250  1.00  0.00      PB   O 0
ATOM   3485 N    ASP P  84      16.951   3.905  11.839  1.00  0.00      PB   N 0
ATOM   3486 HN   ASP P  84      16.911   4.852  12.157  1.00  0.00      PB   H 0
ATOM   3487 CA   ASP P  84      16.232   2.940  12.650  1.00  0.00      PB   C 0
ATOM   3488 HA   ASP P  84      16.485   1.932  12.343  1.00  0.00      PB   H 0
ATOM   3489 CB   ASP P  84      16.431   3.094  14.197  1.00  0.00      PB   C 0
ATOM   3490 HB1  ASP P  84      15.755   2.376  14.707  1.00  0.00      PB   H 0
ATOM   3491 HB2  ASP P  84      16.147   4.113  14.525  1.00  0.00      PB   H 0
ATOM   3492 CG   ASP P  84      17.819   2.809  14.731  1.00  0.00      PB   C 0
ATOM   3493 OD1  ASP P  84      18.819   2.851  13.972  1.00  0.00      PB   O 0
ATOM   3494 OD2  ASP P  84      17.941   2.604  15.972  1.00  0.00      PB   O 0
ATOM   3495 C    ASP P  84      14.759   3.172  12.368  1.00  0.00      PB   C 0
ATOM   3496 O    ASP P  84      14.309   4.315  12.348  1.00  0.00      PB   O 0
ATOM   3497 N    PHE P  85      13.981   2.104  12.134  1.00  0.00      PB   N 0
ATOM   3498 HN   PHE P  85      14.375   1.179  12.118  1.00  0.00      PB   H 0
ATOM   3499 CA   PHE P  85      12.566   2.193  11.839  1.00  0.00      PB   C 0
ATOM   3500 HA   PHE P  85      12.234   3.216  11.944  1.00  0.00      PB   H 0
ATOM   3501 CB   PHE P  85      12.223   1.696  10.409  1.00  0.00      PB   C 0
ATOM   3502 HB1  PHE P  85      11.122   1.643  10.255  1.00  0.00      PB   H 0
ATOM   3503 HB2  PHE P  85      12.646   0.681  10.248  1.00  0.00      PB   H 0
ATOM   3504 CG   PHE P  85      12.790   2.622   9.370  1.00  0.00      PB   C 0
ATOM   3505 CD1  PHE P  85      14.118   2.480   8.936  1.00  0.00      PB   C 0
ATOM   3506 HD1  PHE P  85      14.749   1.736   9.399  1.00  0.00      PB   H 0
ATOM   3507 CE1  PHE P  85      14.624   3.285   7.911  1.00  0.00      PB   C 0
ATOM   3508 HE1  PHE P  85      15.644   3.158   7.579  1.00  0.00      PB   H 0
ATOM   3509 CZ   PHE P  85      13.806   4.246   7.311  1.00  0.00      PB   C 0
ATOM   3510 HZ   PHE P  85      14.203   4.873   6.529  1.00  0.00      PB   H 0
ATOM   3511 CD2  PHE P  85      11.979   3.596   8.765  1.00  0.00      PB   C 0
ATOM   3512 HD2  PHE P  85      10.958   3.718   9.094  1.00  0.00      PB   H 0
ATOM   3513 CE2  PHE P  85      12.481   4.406   7.737  1.00  0.00      PB   C 0
ATOM   3514 HE2  PHE P  85      11.852   5.156   7.279  1.00  0.00      PB   H 0
ATOM   3515 C    PHE P  85      11.749   1.372  12.814  1.00  0.00      PB   C 0
ATOM   3516 O    PHE P  85      12.144   0.278  13.219  1.00  0.00      PB   O 0
ATOM   3517 N    MET P  86      10.566   1.895  13.182  1.00  0.00      PB   N 0
ATOM   3518 HN   MET P  86      10.332   2.829  12.900  1.00  0.00      PB   H 0
ATOM   3519 CA   MET P  86       9.540   1.177  13.913  1.00  0.00      PB   C 0
ATOM   3520 HA   MET P  86       9.775   0.123  13.913  1.00  0.00      PB   H 0
ATOM   3521 CB   MET P  86       9.465   1.634  15.394  1.00  0.00      PB   C 0
ATOM   3522 HB1  MET P  86       8.493   1.339  15.836  1.00  0.00      PB   H 0
ATOM   3523 HB2  MET P  86       9.528   2.742  15.436  1.00  0.00      PB   H 0
ATOM   3524 CG   MET P  86      10.566   1.007  16.274  1.00  0.00      PB   C 0
ATOM   3525 HG1  MET P  86      11.546   1.163  15.775  1.00  0.00      PB   H 0
ATOM   3526 HG2  MET P  86      10.394  -0.092  16.304  1.00  0.00      PB   H 0
ATOM   3527 SD   MET P  86      10.667   1.661  17.971  1.00  0.00      PB   S 0
ATOM   3528 CE   MET P  86       9.061   1.101  18.605  1.00  0.00      PB   C 0
ATOM   3529 HE1  MET P  86       8.962   1.322  19.690  1.00  0.00      PB   H 0
ATOM   3530 HE2  MET P  86       8.222   1.618  18.091  1.00  0.00      PB   H 0
ATOM   3531 HE3  MET P  86       8.926   0.007  18.466  1.00  0.00      PB   H 0
ATOM   3532 C    MET P  86       8.196   1.315  13.204  1.00  0.00      PB   C 0
ATOM   3533 O    MET P  86       7.715   2.428  13.002  1.00  0.00      PB   O 0
ATOM   3534 N    VAL P  87       7.582   0.186  12.774  1.00  0.00      PB   N 0
ATOM   3535 HN   VAL P  87       8.038  -0.689  12.916  1.00  0.00      PB   H 0
ATOM   3536 CA   VAL P  87       6.365   0.145  11.981  1.00  0.00      PB   C 0
ATOM   3537 HA   VAL P  87       6.057   1.147  11.721  1.00  0.00      PB   H 0
ATOM   3538 CB   VAL P  87       6.571  -0.674  10.703  1.00  0.00      PB   C 0
ATOM   3539 HB   VAL P  87       6.849  -1.705  11.009  1.00  0.00      PB   H 0
ATOM   3540 CG1  VAL P  87       5.289  -0.766   9.933  1.00  0.00      PB   C 0
ATOM   3541 HG11 VAL P  87       4.500  -1.320  10.485  1.00  0.00      PB   H 0
ATOM   3542 HG12 VAL P  87       4.891   0.243   9.691  1.00  0.00      PB   H 0
ATOM   3543 HG13 VAL P  87       5.451  -1.300   8.972  1.00  0.00      PB   H 0
ATOM   3544 CG2  VAL P  87       7.717  -0.176   9.857  1.00  0.00      PB   C 0
ATOM   3545 HG21 VAL P  87       7.825  -0.795   8.940  1.00  0.00      PB   H 0
ATOM   3546 HG22 VAL P  87       7.546   0.876   9.543  1.00  0.00      PB   H 0
ATOM   3547 HG23 VAL P  87       8.680  -0.222  10.409  1.00  0.00      PB   H 0
ATOM   3548 C    VAL P  87       5.287  -0.467  12.844  1.00  0.00      PB   C 0
ATOM   3549 O    VAL P  87       5.406  -1.633  13.256  1.00  0.00      PB   O 0
ATOM   3550 N    LYS P  88       4.200   0.247  13.118  1.00  0.00      PB   N 0
ATOM   3551 HN   LYS P  88       4.090   1.187  12.805  1.00  0.00      PB   H 0
ATOM   3552 CA   LYS P  88       3.181  -0.308  13.969  1.00  0.00      PB   C 0
ATOM   3553 HA   LYS P  88       3.642  -0.921  14.729  1.00  0.00      PB   H 0
ATOM   3554 CB   LYS P  88       2.384   0.783  14.661  1.00  0.00      PB   C 0
ATOM   3555 HB1  LYS P  88       1.829   1.366  13.896  1.00  0.00      PB   H 0
ATOM   3556 HB2  LYS P  88       3.094   1.502  15.122  1.00  0.00      PB   H 0
ATOM   3557 CG   LYS P  88       1.415   0.328  15.730  1.00  0.00      PB   C 0
ATOM   3558 HG1  LYS P  88       0.783  -0.512  15.372  1.00  0.00      PB   H 0
ATOM   3559 HG2  LYS P  88       0.726   1.169  15.961  1.00  0.00      PB   H 0
ATOM   3560 CD   LYS P  88       2.147  -0.044  16.987  1.00  0.00      PB   C 0
ATOM   3561 HD1  LYS P  88       2.625   0.879  17.380  1.00  0.00      PB   H 0
ATOM   3562 HD2  LYS P  88       2.970  -0.751  16.747  1.00  0.00      PB   H 0
ATOM   3563 CE   LYS P  88       1.275  -0.634  18.056  1.00  0.00      PB   C 0
ATOM   3564 HE1  LYS P  88       0.829  -1.590  17.708  1.00  0.00      PB   H 0
ATOM   3565 HE2  LYS P  88       0.459   0.058  18.356  1.00  0.00      PB   H 0
ATOM   3566 NZ   LYS P  88       2.086  -0.924  19.267  1.00  0.00      PB   N 0
ATOM   3567 HZ1  LYS P  88       3.054  -1.233  19.045  1.00  0.00      PB   H 0
ATOM   3568 HZ2  LYS P  88       2.164  -0.077  19.865  1.00  0.00      PB   H 0
ATOM   3569 HZ3  LYS P  88       1.615  -1.646  19.849  1.00  0.00      PB   H 0
ATOM   3570 C    LYS P  88       2.203  -1.174  13.184  1.00  0.00      PB   C 0
ATOM   3571 O    LYS P  88       1.589  -0.749  12.209  1.00  0.00      PB   O 0
ATOM   3572 N    ASP P  89       2.050  -2.407  13.651  1.00  0.00      PB   N 0
ATOM   3573 HN   ASP P  89       2.577  -2.737  14.430  1.00  0.00      PB   H 0
ATOM   3574 CA   ASP P  89       0.990  -3.276  13.166  1.00  0.00      PB   C 0
ATOM   3575 HA   ASP P  89       0.086  -2.697  13.043  1.00  0.00      PB   H 0
ATOM   3576 CB   ASP P  89       1.354  -3.936  11.840  1.00  0.00      PB   C 0
ATOM   3577 HB1  ASP P  89       2.175  -4.671  11.980  1.00  0.00      PB   H 0
ATOM   3578 HB2  ASP P  89       1.722  -3.158  11.137  1.00  0.00      PB   H 0
ATOM   3579 CG   ASP P  89       0.210  -4.656  11.167  1.00  0.00      PB   C 0
ATOM   3580 OD1  ASP P  89      -0.614  -5.218  11.878  1.00  0.00      PB   O 0
ATOM   3581 OD2  ASP P  89       0.140  -4.604   9.947  1.00  0.00      PB   O 0
ATOM   3582 C    ASP P  89       0.749  -4.281  14.288  1.00  0.00      PB   C 0
ATOM   3583 O    ASP P  89       1.529  -5.221  14.452  1.00  0.00      PB   O 0
ATOM   3584 N    ALA P  90      -0.248  -3.980  15.138  1.00  0.00      PB   N 0
ATOM   3585 HN   ALA P  90      -0.844  -3.207  14.934  1.00  0.00      PB   H 0
ATOM   3586 CA   ALA P  90      -0.439  -4.696  16.396  1.00  0.00      PB   C 0
ATOM   3587 HA   ALA P  90       0.455  -4.564  16.987  1.00  0.00      PB   H 0
ATOM   3588 CB   ALA P  90      -1.618  -4.146  17.144  1.00  0.00      PB   C 0
ATOM   3589 HB1  ALA P  90      -2.539  -4.222  16.528  1.00  0.00      PB   H 0
ATOM   3590 HB2  ALA P  90      -1.792  -4.677  18.104  1.00  0.00      PB   H 0
ATOM   3591 HB3  ALA P  90      -1.456  -3.070  17.368  1.00  0.00      PB   H 0
ATOM   3592 C    ALA P  90      -0.604  -6.190  16.168  1.00  0.00      PB   C 0
ATOM   3593 O    ALA P  90      -0.137  -6.992  16.979  1.00  0.00      PB   O 0
ATOM   3594 N    ALA P  91      -1.312  -6.548  15.097  1.00  0.00      PB   N 0
ATOM   3595 HN   ALA P  91      -1.739  -5.878  14.495  1.00  0.00      PB   H 0
ATOM   3596 CA   ALA P  91      -1.577  -7.949  14.861  1.00  0.00      PB   C 0
ATOM   3597 HA   ALA P  91      -1.772  -8.443  15.801  1.00  0.00      PB   H 0
ATOM   3598 CB   ALA P  91      -2.801  -8.092  13.988  1.00  0.00      PB   C 0
ATOM   3599 HB1  ALA P  91      -2.649  -7.596  13.005  1.00  0.00      PB   H 0
ATOM   3600 HB2  ALA P  91      -3.044  -9.161  13.809  1.00  0.00      PB   H 0
ATOM   3601 HB3  ALA P  91      -3.675  -7.609  14.475  1.00  0.00      PB   H 0
ATOM   3602 C    ALA P  91      -0.357  -8.633  14.238  1.00  0.00      PB   C 0
ATOM   3603 O    ALA P  91       0.027  -9.725  14.671  1.00  0.00      PB   O 0
ATOM   3604 N    LYS P  92       0.259  -7.971  13.241  1.00  0.00      PB   N 0
ATOM   3605 HN   LYS P  92      -0.048  -7.068  12.950  1.00  0.00      PB   H 0
ATOM   3606 CA   LYS P  92       1.282  -8.620  12.444  1.00  0.00      PB   C 0
ATOM   3607 HA   LYS P  92       0.939  -9.610  12.184  1.00  0.00      PB   H 0
ATOM   3608 CB   LYS P  92       1.550  -7.854  11.155  1.00  0.00      PB   C 0
ATOM   3609 HB1  LYS P  92       1.794  -6.802  11.417  1.00  0.00      PB   H 0
ATOM   3610 HB2  LYS P  92       0.612  -7.827  10.561  1.00  0.00      PB   H 0
ATOM   3611 CG   LYS P  92       2.699  -8.415  10.328  1.00  0.00      PB   C 0
ATOM   3612 HG1  LYS P  92       2.514  -9.497  10.156  1.00  0.00      PB   H 0
ATOM   3613 HG2  LYS P  92       3.660  -8.324  10.878  1.00  0.00      PB   H 0
ATOM   3614 CD   LYS P  92       2.807  -7.691   9.021  1.00  0.00      PB   C 0
ATOM   3615 HD1  LYS P  92       3.088  -6.642   9.254  1.00  0.00      PB   H 0
ATOM   3616 HD2  LYS P  92       1.799  -7.654   8.555  1.00  0.00      PB   H 0
ATOM   3617 CE   LYS P  92       3.791  -8.306   8.059  1.00  0.00      PB   C 0
ATOM   3618 HE1  LYS P  92       3.447  -9.302   7.708  1.00  0.00      PB   H 0
ATOM   3619 HE2  LYS P  92       4.786  -8.416   8.541  1.00  0.00      PB   H 0
ATOM   3620 NZ   LYS P  92       3.944  -7.416   6.895  1.00  0.00      PB   N 0
ATOM   3621 HZ1  LYS P  92       3.030  -7.276   6.418  1.00  0.00      PB   H 0
ATOM   3622 HZ2  LYS P  92       4.290  -6.501   7.248  1.00  0.00      PB   H 0
ATOM   3623 HZ3  LYS P  92       4.658  -7.811   6.250  1.00  0.00      PB   H 0
ATOM   3624 C    LYS P  92       2.570  -8.807  13.255  1.00  0.00      PB   C 0
ATOM   3625 O    LYS P  92       3.266  -9.829  13.099  1.00  0.00      PB   O 0
ATOM   3626 N    TYR P  93       2.877  -7.823  14.114  1.00  0.00      PB   N 0
ATOM   3627 HN   TYR P  93       2.299  -7.014  14.185  1.00  0.00      PB   H 0
ATOM   3628 CA   TYR P  93       4.119  -7.830  14.881  1.00  0.00      PB   C 0
ATOM   3629 HA   TYR P  93       4.741  -8.666  14.595  1.00  0.00      PB   H 0
ATOM   3630 CB   TYR P  93       4.867  -6.512  14.632  1.00  0.00      PB   C 0
ATOM   3631 HB1  TYR P  93       5.816  -6.497  15.210  1.00  0.00      PB   H 0
ATOM   3632 HB2  TYR P  93       4.238  -5.657  14.961  1.00  0.00      PB   H 0
ATOM   3633 CG   TYR P  93       5.234  -6.294  13.195  1.00  0.00      PB   C 0
ATOM   3634 CD1  TYR P  93       6.055  -7.183  12.546  1.00  0.00      PB   C 0
ATOM   3635 HD1  TYR P  93       6.432  -8.039  13.086  1.00  0.00      PB   H 0
ATOM   3636 CE1  TYR P  93       6.420  -7.008  11.231  1.00  0.00      PB   C 0
ATOM   3637 HE1  TYR P  93       7.065  -7.735  10.760  1.00  0.00      PB   H 0
ATOM   3638 CZ   TYR P  93       5.932  -5.940  10.512  1.00  0.00      PB   C 0
ATOM   3639 OH   TYR P  93       6.259  -5.853   9.199  1.00  0.00      PB   O 0
ATOM   3640 HH   TYR P  93       5.859  -5.058   8.838  1.00  0.00      PB   H 0
ATOM   3641 CD2  TYR P  93       4.784  -5.195  12.467  1.00  0.00      PB   C 0
ATOM   3642 HD2  TYR P  93       4.154  -4.467  12.957  1.00  0.00      PB   H 0
ATOM   3643 CE2  TYR P  93       5.110  -5.033  11.129  1.00  0.00      PB   C 0
ATOM   3644 HE2  TYR P  93       4.716  -4.184  10.590  1.00  0.00      PB   H 0
ATOM   3645 C    TYR P  93       3.812  -7.989  16.367  1.00  0.00      PB   C 0
ATOM   3646 O    TYR P  93       4.544  -7.488  17.212  1.00  0.00      PB   O 0
ATOM   3647 N    ALA P  94       2.744  -8.747  16.683  1.00  0.00      PB   N 0
ATOM   3648 HN   ALA P  94       2.147  -9.111  15.972  1.00  0.00      PB   H 0
ATOM   3649 CA   ALA P  94       2.346  -8.986  18.060  1.00  0.00      PB   C 0
ATOM   3650 HA   ALA P  94       2.083  -8.039  18.507  1.00  0.00      PB   H 0
ATOM   3651 CB   ALA P  94       1.154  -9.898  18.090  1.00  0.00      PB   C 0
ATOM   3652 HB1  ALA P  94       1.382 -10.886  17.637  1.00  0.00      PB   H 0
ATOM   3653 HB2  ALA P  94       0.795 -10.060  19.129  1.00  0.00      PB   H 0
ATOM   3654 HB3  ALA P  94       0.313  -9.454  17.516  1.00  0.00      PB   H 0
ATOM   3655 C    ALA P  94       3.496  -9.576  18.883  1.00  0.00      PB   C 0
ATOM   3656 O    ALA P  94       3.610  -9.291  20.083  1.00  0.00      PB   O 0
ATOM   3657 N    SER P  95       4.349 -10.394  18.249  1.00  0.00      PB   N 0
ATOM   3658 HN   SER P  95       4.201 -10.624  17.290  1.00  0.00      PB   H 0
ATOM   3659 CA   SER P  95       5.428 -11.056  18.964  1.00  0.00      PB   C 0
ATOM   3660 HA   SER P  95       5.024 -11.465  19.878  1.00  0.00      PB   H 0
ATOM   3661 CB   SER P  95       5.999 -12.204  18.162  1.00  0.00      PB   C 0
ATOM   3662 HB1  SER P  95       5.184 -12.851  17.773  1.00  0.00      PB   H 0
ATOM   3663 HB2  SER P  95       6.643 -12.831  18.815  1.00  0.00      PB   H 0
ATOM   3664 OG   SER P  95       6.801 -11.728  17.086  1.00  0.00      PB   O 0
ATOM   3665 HG1  SER P  95       6.185 -11.540  16.374  1.00  0.00      PB   H 0
ATOM   3666 C    SER P  95       6.541 -10.090  19.365  1.00  0.00      PB   C 0
ATOM   3667 O    SER P  95       7.366 -10.456  20.197  1.00  0.00      PB   O 0
ATOM   3668 N    THR P  96       6.600  -8.887  18.751  1.00  0.00      PB   N 0
ATOM   3669 HN   THR P  96       5.949  -8.629  18.041  1.00  0.00      PB   H 0
ATOM   3670 CA   THR P  96       7.592  -7.895  19.139  1.00  0.00      PB   C 0
ATOM   3671 HA   THR P  96       8.137  -8.222  20.012  1.00  0.00      PB   H 0
ATOM   3672 CB   THR P  96       8.639  -7.620  18.034  1.00  0.00      PB   C 0
ATOM   3673 HB   THR P  96       9.260  -6.744  18.317  1.00  0.00      PB   H 0
ATOM   3674 OG1  THR P  96       7.951  -7.316  16.817  1.00  0.00      PB   O 0
ATOM   3675 HG1  THR P  96       7.701  -6.390  16.859  1.00  0.00      PB   H 0
ATOM   3676 CG2  THR P  96       9.595  -8.778  17.824  1.00  0.00      PB   C 0
ATOM   3677 HG21 THR P  96       9.040  -9.697  17.538  1.00  0.00      PB   H 0
ATOM   3678 HG22 THR P  96      10.323  -8.544  17.018  1.00  0.00      PB   H 0
ATOM   3679 HG23 THR P  96      10.161  -8.991  18.756  1.00  0.00      PB   H 0
ATOM   3680 C    THR P  96       6.854  -6.642  19.576  1.00  0.00      PB   C 0
ATOM   3681 O    THR P  96       7.211  -5.583  19.144  1.00  0.00      PB   O 0
ATOM   3682 N    GLY P  97       5.803  -6.780  20.392  1.00  0.00      PB   N 0
ATOM   3683 HN   GLY P  97       5.532  -7.682  20.718  1.00  0.00      PB   H 0
ATOM   3684 CA   GLY P  97       5.151  -5.645  21.029  1.00  0.00      PB   C 0
ATOM   3685 HA1  GLY P  97       5.901  -4.980  21.430  1.00  0.00      PB   H 0
ATOM   3686 HA2  GLY P  97       4.503  -6.040  21.798  1.00  0.00      PB   H 0
ATOM   3687 C    GLY P  97       4.269  -4.823  20.094  1.00  0.00      PB   C 0
ATOM   3688 O    GLY P  97       3.848  -3.711  20.436  1.00  0.00      PB   O 0
ATOM   3689 N    GLY P  98       3.953  -5.399  18.934  1.00  0.00      PB   N 0
ATOM   3690 HN   GLY P  98       4.296  -6.301  18.684  1.00  0.00      PB   H 0
ATOM   3691 CA   GLY P  98       3.125  -4.704  17.980  1.00  0.00      PB   C 0
ATOM   3692 HA1  GLY P  98       2.394  -4.089  18.484  1.00  0.00      PB   H 0
ATOM   3693 HA2  GLY P  98       2.654  -5.458  17.366  1.00  0.00      PB   H 0
ATOM   3694 C    GLY P  98       3.901  -3.813  17.030  1.00  0.00      PB   C 0
ATOM   3695 O    GLY P  98       3.271  -3.131  16.217  1.00  0.00      PB   O 0
ATOM   3696 N    TRP P  99       5.230  -3.831  17.116  1.00  0.00      PB   N 0
ATOM   3697 HN   TRP P  99       5.691  -4.400  17.793  1.00  0.00      PB   H 0
ATOM   3698 CA   TRP P  99       6.066  -3.029  16.229  1.00  0.00      PB   C 0
ATOM   3699 HA   TRP P  99       5.466  -2.448  15.544  1.00  0.00      PB   H 0
ATOM   3700 CB   TRP P  99       6.947  -2.107  17.075  1.00  0.00      PB   C 0
ATOM   3701 HB1  TRP P  99       7.715  -1.613  16.442  1.00  0.00      PB   H 0
ATOM   3702 HB2  TRP P  99       7.497  -2.722  17.819  1.00  0.00      PB   H 0
ATOM   3703 CG   TRP P  99       6.221  -1.031  17.798  1.00  0.00      PB   C 0
ATOM   3704 CD1  TRP P  99       5.854  -1.048  19.095  1.00  0.00      PB   C 0
ATOM   3705 HD1  TRP P  99       6.038  -1.874  19.766  1.00  0.00      PB   H 0
ATOM   3706 NE1  TRP P  99       5.252   0.118  19.431  1.00  0.00      PB   N 0
ATOM   3707 HE1  TRP P  99       5.178   0.494  20.329  1.00  0.00      PB   H 0
ATOM   3708 CE2  TRP P  99       5.272   0.944  18.344  1.00  0.00      PB   C 0
ATOM   3709 CD2  TRP P  99       5.854   0.245  17.284  1.00  0.00      PB   C 0
ATOM   3710 CE3  TRP P  99       5.984   0.865  16.046  1.00  0.00      PB   C 0
ATOM   3711 HE3  TRP P  99       6.421   0.336  15.212  1.00  0.00      PB   H 0
ATOM   3712 CZ3  TRP P  99       5.529   2.159  15.917  1.00  0.00      PB   C 0
ATOM   3713 HZ3  TRP P  99       5.629   2.663  14.967  1.00  0.00      PB   H 0
ATOM   3714 CZ2  TRP P  99       4.822   2.247  18.212  1.00  0.00      PB   C 0
ATOM   3715 HZ2  TRP P  99       4.402   2.776  19.055  1.00  0.00      PB   H 0
ATOM   3716 CH2  TRP P  99       4.983   2.842  16.986  1.00  0.00      PB   C 0
ATOM   3717 HH2  TRP P  99       4.668   3.867  16.856  1.00  0.00      PB   H 0
ATOM   3718 C    TRP P  99       7.000  -3.907  15.416  1.00  0.00      PB   C 0
ATOM   3719 O    TRP P  99       7.626  -4.825  15.945  1.00  0.00      PB   O 0
ATOM   3720 N    GLY P 100       7.160  -3.559  14.137  1.00  0.00      PB   N 0
ATOM   3721 HN   GLY P 100       6.569  -2.851  13.758  1.00  0.00      PB   H 0
ATOM   3722 CA   GLY P 100       8.170  -4.110  13.256  1.00  0.00      PB   C 0
ATOM   3723 HA1  GLY P 100       7.784  -4.043  12.250  1.00  0.00      PB   H 0
ATOM   3724 HA2  GLY P 100       8.421  -5.119  13.547  1.00  0.00      PB   H 0
ATOM   3725 C    GLY P 100       9.389  -3.219  13.332  1.00  0.00      PB   C 0
ATOM   3726 O    GLY P 100       9.340  -2.035  12.968  1.00  0.00      PB   O 0
ATOM   3727 N    TYR P 101      10.485  -3.779  13.850  1.00  0.00      PB   N 0
ATOM   3728 HN   TYR P 101      10.441  -4.731  14.176  1.00  0.00      PB   H 0
ATOM   3729 CA   TYR P 101      11.757  -3.114  13.974  1.00  0.00      PB   C 0
ATOM   3730 HA   TYR P 101      11.604  -2.046  14.060  1.00  0.00      PB   H 0
ATOM   3731 CB   TYR P 101      12.536  -3.638  15.206  1.00  0.00      PB   C 0
ATOM   3732 HB1  TYR P 101      13.575  -3.255  15.226  1.00  0.00      PB   H 0
ATOM   3733 HB2  TYR P 101      12.589  -4.747  15.165  1.00  0.00      PB   H 0
ATOM   3734 CG   TYR P 101      11.875  -3.237  16.497  1.00  0.00      PB   C 0
ATOM   3735 CD1  TYR P 101      10.977  -4.097  17.153  1.00  0.00      PB   C 0
ATOM   3736 HD1  TYR P 101      10.695  -5.031  16.693  1.00  0.00      PB   H 0
ATOM   3737 CE1  TYR P 101      10.450  -3.756  18.406  1.00  0.00      PB   C 0
ATOM   3738 HE1  TYR P 101       9.754  -4.420  18.893  1.00  0.00      PB   H 0
ATOM   3739 CZ   TYR P 101      10.831  -2.560  19.021  1.00  0.00      PB   C 0
ATOM   3740 OH   TYR P 101      10.319  -2.209  20.281  1.00  0.00      PB   O 0
ATOM   3741 HH   TYR P 101      10.522  -1.278  20.416  1.00  0.00      PB   H 0
ATOM   3742 CD2  TYR P 101      12.236  -2.034  17.125  1.00  0.00      PB   C 0
ATOM   3743 HD2  TYR P 101      12.940  -1.371  16.651  1.00  0.00      PB   H 0
ATOM   3744 CE2  TYR P 101      11.727  -1.700  18.386  1.00  0.00      PB   C 0
ATOM   3745 HE2  TYR P 101      12.040  -0.781  18.861  1.00  0.00      PB   H 0
ATOM   3746 C    TYR P 101      12.598  -3.371  12.740  1.00  0.00      PB   C 0
ATOM   3747 O    TYR P 101      12.628  -4.480  12.210  1.00  0.00      PB   O 0
ATOM   3748 N    ALA P 102      13.322  -2.352  12.250  1.00  0.00      PB   N 0
ATOM   3749 HN   ALA P 102      13.212  -1.423  12.610  1.00  0.00      PB   H 0
ATOM   3750 CA   ALA P 102      14.287  -2.554  11.193  1.00  0.00      PB   C 0
ATOM   3751 HA   ALA P 102      14.784  -3.501  11.344  1.00  0.00      PB   H 0
ATOM   3752 CB   ALA P 102      13.605  -2.544   9.810  1.00  0.00      PB   C 0
ATOM   3753 HB1  ALA P 102      13.074  -1.584   9.641  1.00  0.00      PB   H 0
ATOM   3754 HB2  ALA P 102      14.348  -2.698   9.000  1.00  0.00      PB   H 0
ATOM   3755 HB3  ALA P 102      12.857  -3.364   9.755  1.00  0.00      PB   H 0
ATOM   3756 C    ALA P 102      15.362  -1.488  11.270  1.00  0.00      PB   C 0
ATOM   3757 O    ALA P 102      15.127  -0.383  11.752  1.00  0.00      PB   O 0
ATOM   3758 N    ARG P 103      16.589  -1.793  10.811  1.00  0.00      PB   N 0
ATOM   3759 HN   ARG P 103      16.801  -2.711  10.448  1.00  0.00      PB   H 0
ATOM   3760 CA   ARG P 103      17.654  -0.816  10.751  1.00  0.00      PB   C 0
ATOM   3761 HA   ARG P 103      17.215   0.168  10.691  1.00  0.00      PB   H 0
ATOM   3762 CB   ARG P 103      18.573  -0.845  12.006  1.00  0.00      PB   C 0
ATOM   3763 HB1  ARG P 103      18.855  -1.901  12.205  1.00  0.00      PB   H 0
ATOM   3764 HB2  ARG P 103      17.965  -0.504  12.875  1.00  0.00      PB   H 0
ATOM   3765 CG   ARG P 103      19.862   0.010  11.910  1.00  0.00      PB   C 0
ATOM   3766 HG1  ARG P 103      19.579   1.079  11.774  1.00  0.00      PB   H 0
ATOM   3767 HG2  ARG P 103      20.459  -0.297  11.023  1.00  0.00      PB   H 0
ATOM   3768 CD   ARG P 103      20.808  -0.129  13.108  1.00  0.00      PB   C 0
ATOM   3769 HD1  ARG P 103      21.746   0.449  12.947  1.00  0.00      PB   H 0
ATOM   3770 HD2  ARG P 103      21.058  -1.205  13.256  1.00  0.00      PB   H 0
ATOM   3771 NE   ARG P 103      20.102   0.437  14.295  1.00  0.00      PB   N 0
ATOM   3772 HE   ARG P 103      19.550   1.287  14.195  1.00  0.00      PB   H 0
ATOM   3773 CZ   ARG P 103      20.252  -0.014  15.529  1.00  0.00      PB   C 0
ATOM   3774 NH1  ARG P 103      21.071  -0.991  15.842  1.00  0.00      PB   N 0
ATOM   3775 HH11 ARG P 103      21.740  -1.337  15.197  1.00  0.00      PB   H 0
ATOM   3776 HH12 ARG P 103      21.145  -1.225  16.818  1.00  0.00      PB   H 0
ATOM   3777 NH2  ARG P 103      19.569   0.524  16.516  1.00  0.00      PB   N 0
ATOM   3778 HH21 ARG P 103      18.912   1.272  16.309  1.00  0.00      PB   H 0
ATOM   3779 HH22 ARG P 103      19.653   0.104  17.420  1.00  0.00      PB   H 0
ATOM   3780 C    ARG P 103      18.468  -0.973   9.485  1.00  0.00      PB   C 0
ATOM   3781 O    ARG P 103      18.853  -2.072   9.087  1.00  0.00      PB   O 0
ATOM   3782 N    TRP P 104      18.782   0.156   8.828  1.00  0.00      PB   N 0
ATOM   3783 HN   TRP P 104      18.477   1.031   9.196  1.00  0.00      PB   H 0
ATOM   3784 CA   TRP P 104      19.672   0.182   7.683  1.00  0.00      PB   C 0
ATOM   3785 HA   TRP P 104      20.065  -0.809   7.511  1.00  0.00      PB   H 0
ATOM   3786 CB   TRP P 104      18.988   0.637   6.400  1.00  0.00      PB   C 0
ATOM   3787 HB1  TRP P 104      19.751   0.872   5.628  1.00  0.00      PB   H 0
ATOM   3788 HB2  TRP P 104      18.425   1.576   6.590  1.00  0.00      PB   H 0
ATOM   3789 CG   TRP P 104      18.056  -0.377   5.821  1.00  0.00      PB   C 0
ATOM   3790 CD1  TRP P 104      18.307  -1.218   4.769  1.00  0.00      PB   C 0
ATOM   3791 HD1  TRP P 104      19.262  -1.291   4.270  1.00  0.00      PB   H 0
ATOM   3792 NE1  TRP P 104      17.204  -1.985   4.503  1.00  0.00      PB   N 0
ATOM   3793 HE1  TRP P 104      17.110  -2.711   3.857  1.00  0.00      PB   H 0
ATOM   3794 CE2  TRP P 104      16.202  -1.626   5.353  1.00  0.00      PB   C 0
ATOM   3795 CD2  TRP P 104      16.698  -0.611   6.210  1.00  0.00      PB   C 0
ATOM   3796 CE3  TRP P 104      15.813  -0.034   7.119  1.00  0.00      PB   C 0
ATOM   3797 HE3  TRP P 104      16.144   0.761   7.771  1.00  0.00      PB   H 0
ATOM   3798 CZ3  TRP P 104      14.533  -0.500   7.206  1.00  0.00      PB   C 0
ATOM   3799 HZ3  TRP P 104      13.851  -0.071   7.925  1.00  0.00      PB   H 0
ATOM   3800 CZ2  TRP P 104      14.900  -2.082   5.453  1.00  0.00      PB   C 0
ATOM   3801 HZ2  TRP P 104      14.534  -2.864   4.804  1.00  0.00      PB   H 0
ATOM   3802 CH2  TRP P 104      14.076  -1.510   6.370  1.00  0.00      PB   C 0
ATOM   3803 HH2  TRP P 104      13.056  -1.853   6.463  1.00  0.00      PB   H 0
ATOM   3804 C    TRP P 104      20.877   1.043   8.005  1.00  0.00      PB   C 0
ATOM   3805 O    TRP P 104      20.738   2.148   8.539  1.00  0.00      PB   O 0
ATOM   3806 N    LEU P 105      22.063   0.545   7.649  1.00  0.00      PB   N 0
ATOM   3807 HN   LEU P 105      22.132  -0.360   7.237  1.00  0.00      PB   H 0
ATOM   3808 CA   LEU P 105      23.327   1.155   8.027  1.00  0.00      PB   C 0
ATOM   3809 HA   LEU P 105      23.188   1.816   8.870  1.00  0.00      PB   H 0
ATOM   3810 CB   LEU P 105      24.319   0.057   8.395  1.00  0.00      PB   C 0
ATOM   3811 HB1  LEU P 105      25.294   0.506   8.680  1.00  0.00      PB   H 0
ATOM   3812 HB2  LEU P 105      24.507  -0.563   7.492  1.00  0.00      PB   H 0
ATOM   3813 CG   LEU P 105      23.895  -0.888   9.497  1.00  0.00      PB   C 0
ATOM   3814 HG   LEU P 105      22.894  -1.314   9.270  1.00  0.00      PB   H 0
ATOM   3815 CD1  LEU P 105      24.856  -2.044   9.590  1.00  0.00      PB   C 0
ATOM   3816 HD11 LEU P 105      25.885  -1.682   9.802  1.00  0.00      PB   H 0
ATOM   3817 HD12 LEU P 105      24.571  -2.750  10.399  1.00  0.00      PB   H 0
ATOM   3818 HD13 LEU P 105      24.877  -2.615   8.637  1.00  0.00      PB   H 0
ATOM   3819 CD2  LEU P 105      23.831  -0.156  10.806  1.00  0.00      PB   C 0
ATOM   3820 HD21 LEU P 105      23.059   0.642  10.786  1.00  0.00      PB   H 0
ATOM   3821 HD22 LEU P 105      23.583  -0.857  11.632  1.00  0.00      PB   H 0
ATOM   3822 HD23 LEU P 105      24.810   0.313  11.042  1.00  0.00      PB   H 0
ATOM   3823 C    LEU P 105      23.918   1.954   6.882  1.00  0.00      PB   C 0
ATOM   3824 O    LEU P 105      24.059   1.463   5.763  1.00  0.00      PB   O 0
ATOM   3825 N    GLY P 106      24.302   3.179   7.210  1.00  0.00      PB   N 0
ATOM   3826 HN   GLY P 106      24.170   3.519   8.138  1.00  0.00      PB   H 0
ATOM   3827 CA   GLY P 106      25.188   3.967   6.360  1.00  0.00      PB   C 0
ATOM   3828 HA1  GLY P 106      26.018   3.351   6.047  1.00  0.00      PB   H 0
ATOM   3829 HA2  GLY P 106      25.506   4.825   6.934  1.00  0.00      PB   H 0
ATOM   3830 C    GLY P 106      24.502   4.499   5.108  1.00  0.00      PB   C 0
ATOM   3831 O    GLY P 106      23.315   4.307   4.852  1.00  0.00      PB   O 0
ATOM   3832 N    MET P 107      25.307   5.188   4.301  1.00  0.00      PB   N 0
ATOM   3833 HN   MET P 107      26.265   5.330   4.539  1.00  0.00      PB   H 0
ATOM   3834 CA   MET P 107      24.870   5.697   3.014  1.00  0.00      PB   C 0
ATOM   3835 HA   MET P 107      23.962   6.266   3.153  1.00  0.00      PB   H 0
ATOM   3836 CB   MET P 107      25.949   6.612   2.440  1.00  0.00      PB   C 0
ATOM   3837 HB1  MET P 107      25.684   6.918   1.405  1.00  0.00      PB   H 0
ATOM   3838 HB2  MET P 107      26.909   6.055   2.387  1.00  0.00      PB   H 0
ATOM   3839 CG   MET P 107      26.197   7.910   3.290  1.00  0.00      PB   C 0
ATOM   3840 HG1  MET P 107      27.079   8.443   2.874  1.00  0.00      PB   H 0
ATOM   3841 HG2  MET P 107      26.460   7.618   4.329  1.00  0.00      PB   H 0
ATOM   3842 SD   MET P 107      24.780   8.998   3.303  1.00  0.00      PB   S 0
ATOM   3843 CE   MET P 107      24.832   9.655   1.645  1.00  0.00      PB   C 0
ATOM   3844 HE1  MET P 107      24.485   8.895   0.912  1.00  0.00      PB   H 0
ATOM   3845 HE2  MET P 107      24.164  10.537   1.546  1.00  0.00      PB   H 0
ATOM   3846 HE3  MET P 107      25.867   9.947   1.365  1.00  0.00      PB   H 0
ATOM   3847 C    MET P 107      24.547   4.572   2.036  1.00  0.00      PB   C 0
ATOM   3848 O    MET P 107      23.714   4.755   1.141  1.00  0.00      PB   O 0
ATOM   3849 N    GLU P 108      25.290   3.470   2.228  1.00  0.00      PB   N 0
ATOM   3850 HN   GLU P 108      26.004   3.450   2.924  1.00  0.00      PB   H 0
ATOM   3851 CA   GLU P 108      25.182   2.248   1.443  1.00  0.00      PB   C 0
ATOM   3852 HA   GLU P 108      25.094   2.518   0.401  1.00  0.00      PB   H 0
ATOM   3853 CB   GLU P 108      26.407   1.349   1.643  1.00  0.00      PB   C 0
ATOM   3854 HB1  GLU P 108      27.314   1.915   1.340  1.00  0.00      PB   H 0
ATOM   3855 HB2  GLU P 108      26.323   0.492   0.941  1.00  0.00      PB   H 0
ATOM   3856 CG   GLU P 108      26.575   0.818   3.053  1.00  0.00      PB   C 0
ATOM   3857 HG1  GLU P 108      27.291  -0.031   3.005  1.00  0.00      PB   H 0
ATOM   3858 HG2  GLU P 108      25.637   0.407   3.484  1.00  0.00      PB   H 0
ATOM   3859 CD   GLU P 108      27.177   1.748   4.094  1.00  0.00      PB   C 0
ATOM   3860 OE1  GLU P 108      27.575   2.893   3.759  1.00  0.00      PB   O 0
ATOM   3861 OE2  GLU P 108      27.250   1.301   5.252  1.00  0.00      PB   O 0
ATOM   3862 C    GLU P 108      23.946   1.431   1.814  1.00  0.00      PB   C 0
ATOM   3863 O    GLU P 108      23.594   0.499   1.095  1.00  0.00      PB   O 0
ATOM   3864 N    GLN P 109      23.354   1.751   2.974  1.00  0.00      PB   N 0
ATOM   3865 HN   GLN P 109      23.766   2.448   3.556  1.00  0.00      PB   H 0
ATOM   3866 CA   GLN P 109      22.068   1.233   3.427  1.00  0.00      PB   C 0
ATOM   3867 HA   GLN P 109      21.908   1.597   4.431  1.00  0.00      PB   H 0
ATOM   3868 CB   GLN P 109      20.935   1.722   2.528  1.00  0.00      PB   C 0
ATOM   3869 HB1  GLN P 109      19.968   1.361   2.939  1.00  0.00      PB   H 0
ATOM   3870 HB2  GLN P 109      21.057   1.281   1.516  1.00  0.00      PB   H 0
ATOM   3871 CG   GLN P 109      20.889   3.241   2.407  1.00  0.00      PB   C 0
ATOM   3872 HG1  GLN P 109      21.838   3.639   1.988  1.00  0.00      PB   H 0
ATOM   3873 HG2  GLN P 109      20.766   3.699   3.412  1.00  0.00      PB   H 0
ATOM   3874 CD   GLN P 109      19.741   3.726   1.550  1.00  0.00      PB   C 0
ATOM   3875 OE1  GLN P 109      18.706   4.174   2.046  1.00  0.00      PB   O 0
ATOM   3876 NE2  GLN P 109      19.927   3.631   0.247  1.00  0.00      PB   N 0
ATOM   3877 HE21 GLN P 109      19.267   4.108  -0.333  1.00  0.00      PB   H 0
ATOM   3878 HE22 GLN P 109      20.839   3.389  -0.084  1.00  0.00      PB   H 0
ATOM   3879 C    GLN P 109      22.107  -0.295   3.489  1.00  0.00      PB   C 0
ATOM   3880 O    GLN P 109      21.320  -0.988   2.856  1.00  0.00      PB   O 0
ATOM   3881 N    LYS P 110      23.025  -0.819   4.287  1.00  0.00      PB   N 0
ATOM   3882 HN   LYS P 110      23.631  -0.220   4.804  1.00  0.00      PB   H 0
ATOM   3883 CA   LYS P 110      23.105  -2.258   4.484  1.00  0.00      PB   C 0
ATOM   3884 HA   LYS P 110      22.898  -2.750   3.545  1.00  0.00      PB   H 0
ATOM   3885 CB   LYS P 110      24.518  -2.605   4.934  1.00  0.00      PB   C 0
ATOM   3886 HB1  LYS P 110      24.678  -2.360   6.006  1.00  0.00      PB   H 0
ATOM   3887 HB2  LYS P 110      25.181  -1.899   4.389  1.00  0.00      PB   H 0
ATOM   3888 CG   LYS P 110      24.936  -4.044   4.666  1.00  0.00      PB   C 0
ATOM   3889 HG1  LYS P 110      24.286  -4.478   3.877  1.00  0.00      PB   H 0
ATOM   3890 HG2  LYS P 110      24.757  -4.647   5.581  1.00  0.00      PB   H 0
ATOM   3891 CD   LYS P 110      26.392  -4.179   4.212  1.00  0.00      PB   C 0
ATOM   3892 HD1  LYS P 110      26.590  -5.266   4.091  1.00  0.00      PB   H 0
ATOM   3893 HD2  LYS P 110      27.045  -3.811   5.032  1.00  0.00      PB   H 0
ATOM   3894 CE   LYS P 110      26.704  -3.437   2.927  1.00  0.00      PB   C 0
ATOM   3895 HE1  LYS P 110      26.702  -2.336   3.076  1.00  0.00      PB   H 0
ATOM   3896 HE2  LYS P 110      25.947  -3.687   2.153  1.00  0.00      PB   H 0
ATOM   3897 NZ   LYS P 110      28.037  -3.799   2.382  1.00  0.00      PB   N 0
ATOM   3898 HZ1  LYS P 110      28.075  -4.822   2.201  1.00  0.00      PB   H 0
ATOM   3899 HZ2  LYS P 110      28.215  -3.277   1.500  1.00  0.00      PB   H 0
ATOM   3900 HZ3  LYS P 110      28.764  -3.547   3.082  1.00  0.00      PB   H 0
ATOM   3901 C    LYS P 110      22.096  -2.682   5.543  1.00  0.00      PB   C 0
ATOM   3902 O    LYS P 110      22.165  -2.152   6.657  1.00  0.00      PB   O 0
ATOM   3903 N    PRO P 111      21.143  -3.618   5.301  1.00  0.00      PB   N 0
ATOM   3904 CD   PRO P 111      20.893  -4.372   4.075  1.00  0.00      PB   C 0
ATOM   3905 HD1  PRO P 111      20.305  -3.736   3.380  1.00  0.00      PB   H 0
ATOM   3906 HD2  PRO P 111      21.839  -4.708   3.598  1.00  0.00      PB   H 0
ATOM   3907 CA   PRO P 111      20.263  -4.024   6.395  1.00  0.00      PB   C 0
ATOM   3908 HA   PRO P 111      19.747  -3.159   6.786  1.00  0.00      PB   H 0
ATOM   3909 CB   PRO P 111      19.316  -5.047   5.775  1.00  0.00      PB   C 0
ATOM   3910 HB1  PRO P 111      18.390  -4.529   5.445  1.00  0.00      PB   H 0
ATOM   3911 HB2  PRO P 111      19.032  -5.873   6.461  1.00  0.00      PB   H 0
ATOM   3912 CG   PRO P 111      20.076  -5.540   4.570  1.00  0.00      PB   C 0
ATOM   3913 HG1  PRO P 111      19.400  -5.959   3.795  1.00  0.00      PB   H 0
ATOM   3914 HG2  PRO P 111      20.762  -6.350   4.897  1.00  0.00      PB   H 0
ATOM   3915 C    PRO P 111      21.073  -4.639   7.524  1.00  0.00      PB   C 0
ATOM   3916 O    PRO P 111      22.004  -5.404   7.317  1.00  0.00      PB   O 0
ATOM   3917 N    TYR P 112      20.696  -4.264   8.751  1.00  0.00      PB   N 0
ATOM   3918 HN   TYR P 112      19.962  -3.589   8.865  1.00  0.00      PB   H 0
ATOM   3919 CA   TYR P 112      21.278  -4.764   9.965  1.00  0.00      PB   C 0
ATOM   3920 HA   TYR P 112      22.326  -4.978   9.800  1.00  0.00      PB   H 0
ATOM   3921 CB   TYR P 112      21.121  -3.670  11.061  1.00  0.00      PB   C 0
ATOM   3922 HB1  TYR P 112      20.042  -3.426  11.171  1.00  0.00      PB   H 0
ATOM   3923 HB2  TYR P 112      21.654  -2.750  10.743  1.00  0.00      PB   H 0
ATOM   3924 CG   TYR P 112      21.670  -4.086  12.397  1.00  0.00      PB   C 0
ATOM   3925 CD1  TYR P 112      23.049  -4.295  12.543  1.00  0.00      PB   C 0
ATOM   3926 HD1  TYR P 112      23.704  -4.166  11.698  1.00  0.00      PB   H 0
ATOM   3927 CE1  TYR P 112      23.582  -4.709  13.769  1.00  0.00      PB   C 0
ATOM   3928 HE1  TYR P 112      24.643  -4.881  13.873  1.00  0.00      PB   H 0
ATOM   3929 CZ   TYR P 112      22.738  -4.916  14.860  1.00  0.00      PB   C 0
ATOM   3930 OH   TYR P 112      23.305  -5.334  16.079  1.00  0.00      PB   O 0
ATOM   3931 HH   TYR P 112      22.566  -5.582  16.690  1.00  0.00      PB   H 0
ATOM   3932 CD2  TYR P 112      20.829  -4.274  13.507  1.00  0.00      PB   C 0
ATOM   3933 HD2  TYR P 112      19.764  -4.121  13.411  1.00  0.00      PB   H 0
ATOM   3934 CE2  TYR P 112      21.361  -4.694  14.735  1.00  0.00      PB   C 0
ATOM   3935 HE2  TYR P 112      20.708  -4.846  15.582  1.00  0.00      PB   H 0
ATOM   3936 C    TYR P 112      20.587  -6.060  10.362  1.00  0.00      PB   C 0
ATOM   3937 O    TYR P 112      19.369  -6.191  10.232  1.00  0.00      PB   O 0
ATOM   3938 N    GLY P 113      21.361  -7.034  10.874  1.00  0.00      PB   N 0
ATOM   3939 HN   GLY P 113      22.345  -6.890  10.940  1.00  0.00      PB   H 0
ATOM   3940 CA   GLY P 113      20.808  -8.169  11.600  1.00  0.00      PB   C 0
ATOM   3941 HA1  GLY P 113      19.730  -8.202  11.541  1.00  0.00      PB   H 0
ATOM   3942 HA2  GLY P 113      21.165  -8.093  12.616  1.00  0.00      PB   H 0
ATOM   3943 C    GLY P 113      21.316  -9.477  11.018  1.00  0.00      PB   C 0
ATOM   3944 O    GLY P 113      21.403  -9.643   9.800  1.00  0.00      PB   O 0
ATOM   3945 N    ALA P 114      21.593 -10.441  11.905  1.00  0.00      PB   N 0
ATOM   3946 HN   ALA P 114      21.494 -10.290  12.885  1.00  0.00      PB   H 0
ATOM   3947 CA   ALA P 114      22.190 -11.709  11.503  1.00  0.00      PB   C 0
ATOM   3948 HA   ALA P 114      22.913 -11.523  10.723  1.00  0.00      PB   H 0
ATOM   3949 CB   ALA P 114      22.903 -12.366  12.674  1.00  0.00      PB   C 0
ATOM   3950 HB1  ALA P 114      23.389 -13.313  12.356  1.00  0.00      PB   H 0
ATOM   3951 HB2  ALA P 114      23.689 -11.693  13.077  1.00  0.00      PB   H 0
ATOM   3952 HB3  ALA P 114      22.191 -12.602  13.493  1.00  0.00      PB   H 0
ATOM   3953 C    ALA P 114      21.130 -12.618  10.893  1.00  0.00      PB   C 0
ATOM   3954 O    ALA P 114      21.452 -13.516  10.109  1.00  0.00      PB   O 0
ATOM   3955 N    ASN P 115      19.894 -12.469  11.380  1.00  0.00      PB   N 0
ATOM   3956 HN   ASN P 115      19.674 -11.754  12.039  1.00  0.00      PB   H 0
ATOM   3957 CA   ASN P 115      18.802 -13.331  11.006  1.00  0.00      PB   C 0
ATOM   3958 HA   ASN P 115      18.802 -13.420   9.930  1.00  0.00      PB   H 0
ATOM   3959 CB   ASN P 115      18.959 -14.737  11.615  1.00  0.00      PB   C 0
ATOM   3960 HB1  ASN P 115      19.860 -15.238  11.200  1.00  0.00      PB   H 0
ATOM   3961 HB2  ASN P 115      18.072 -15.325  11.295  1.00  0.00      PB   H 0
ATOM   3962 CG   ASN P 115      19.025 -14.672  13.127  1.00  0.00      PB   C 0
ATOM   3963 OD1  ASN P 115      18.242 -13.975  13.768  1.00  0.00      PB   O 0
ATOM   3964 ND2  ASN P 115      19.995 -15.337  13.706  1.00  0.00      PB   N 0
ATOM   3965 HD21 ASN P 115      19.945 -15.369  14.704  1.00  0.00      PB   H 0
ATOM   3966 HD22 ASN P 115      20.368 -16.102  13.181  1.00  0.00      PB   H 0
ATOM   3967 C    ASN P 115      17.494 -12.658  11.373  1.00  0.00      PB   C 0
ATOM   3968 O    ASN P 115      17.482 -11.545  11.871  1.00  0.00      PB   O 0
ATOM   3969 N    ALA P 116      16.388 -13.330  11.113  1.00  0.00      PB   N 0
ATOM   3970 HN   ALA P 116      16.437 -14.248  10.727  1.00  0.00      PB   H 0
ATOM   3971 CA   ALA P 116      15.072 -12.770  11.295  1.00  0.00      PB   C 0
ATOM   3972 HA   ALA P 116      15.040 -11.825  10.773  1.00  0.00      PB   H 0
ATOM   3973 CB   ALA P 116      14.030 -13.684  10.673  1.00  0.00      PB   C 0
ATOM   3974 HB1  ALA P 116      13.975 -14.650  11.218  1.00  0.00      PB   H 0
ATOM   3975 HB2  ALA P 116      13.023 -13.214  10.672  1.00  0.00      PB   H 0
ATOM   3976 HB3  ALA P 116      14.299 -13.905   9.618  1.00  0.00      PB   H 0
ATOM   3977 C    ALA P 116      14.730 -12.467  12.751  1.00  0.00      PB   C 0
ATOM   3978 O    ALA P 116      13.763 -11.780  12.955  1.00  0.00      PB   O 0
ATOM   3979 N    ASP P 117      15.511 -12.960  13.742  1.00  0.00      PB   N 0
ATOM   3980 HN   ASP P 117      16.300 -13.539  13.552  1.00  0.00      PB   H 0
ATOM   3981 CA   ASP P 117      15.259 -12.725  15.159  1.00  0.00      PB   C 0
ATOM   3982 HA   ASP P 117      14.212 -12.504  15.306  1.00  0.00      PB   H 0
ATOM   3983 CB   ASP P 117      15.604 -13.955  16.006  1.00  0.00      PB   C 0
ATOM   3984 HB1  ASP P 117      15.787 -13.687  17.069  1.00  0.00      PB   H 0
ATOM   3985 HB2  ASP P 117      16.514 -14.461  15.619  1.00  0.00      PB   H 0
ATOM   3986 CG   ASP P 117      14.462 -14.957  16.054  1.00  0.00      PB   C 0
ATOM   3987 OD1  ASP P 117      13.312 -14.535  16.309  1.00  0.00      PB   O 0
ATOM   3988 OD2  ASP P 117      14.724 -16.130  15.817  1.00  0.00      PB   O 0
ATOM   3989 C    ASP P 117      16.015 -11.495  15.695  1.00  0.00      PB   C 0
ATOM   3990 O    ASP P 117      15.954 -11.188  16.890  1.00  0.00      PB   O 0
ATOM   3991 N    PHE P 118      16.696 -10.718  14.818  1.00  0.00      PB   N 0
ATOM   3992 HN   PHE P 118      16.742 -11.005  13.862  1.00  0.00      PB   H 0
ATOM   3993 CA   PHE P 118      17.491  -9.548  15.185  1.00  0.00      PB   C 0
ATOM   3994 HA   PHE P 118      18.301  -9.916  15.801  1.00  0.00      PB   H 0
ATOM   3995 CB   PHE P 118      18.117  -8.865  13.922  1.00  0.00      PB   C 0
ATOM   3996 HB1  PHE P 118      18.503  -9.642  13.232  1.00  0.00      PB   H 0
ATOM   3997 HB2  PHE P 118      18.981  -8.242  14.243  1.00  0.00      PB   H 0
ATOM   3998 CG   PHE P 118      17.160  -7.971  13.164  1.00  0.00      PB   C 0
ATOM   3999 CD1  PHE P 118      16.255  -8.508  12.239  1.00  0.00      PB   C 0
ATOM   4000 HD1  PHE P 118      16.241  -9.566  12.048  1.00  0.00      PB   H 0
ATOM   4001 CE1  PHE P 118      15.335  -7.690  11.584  1.00  0.00      PB   C 0
ATOM   4002 HE1  PHE P 118      14.654  -8.124  10.872  1.00  0.00      PB   H 0
ATOM   4003 CZ   PHE P 118      15.294  -6.322  11.858  1.00  0.00      PB   C 0
ATOM   4004 HZ   PHE P 118      14.562  -5.706  11.357  1.00  0.00      PB   H 0
ATOM   4005 CD2  PHE P 118      17.131  -6.585  13.414  1.00  0.00      PB   C 0
ATOM   4006 HD2  PHE P 118      17.811  -6.163  14.140  1.00  0.00      PB   H 0
ATOM   4007 CE2  PHE P 118      16.186  -5.766  12.784  1.00  0.00      PB   C 0
ATOM   4008 HE2  PHE P 118      16.146  -4.711  13.016  1.00  0.00      PB   H 0
ATOM   4009 C    PHE P 118      16.738  -8.515  16.035  1.00  0.00      PB   C 0
ATOM   4010 O    PHE P 118      17.335  -7.842  16.876  1.00  0.00      PB   O 0
ATOM   4011 N    ALA P 119      15.401  -8.391  15.855  1.00  0.00      PB   N 0
ATOM   4012 HN   ALA P 119      14.924  -8.980  15.202  1.00  0.00      PB   H 0
ATOM   4013 CA   ALA P 119      14.563  -7.455  16.569  1.00  0.00      PB   C 0
ATOM   4014 HA   ALA P 119      15.013  -6.479  16.460  1.00  0.00      PB   H 0
ATOM   4015 CB   ALA P 119      13.147  -7.406  15.967  1.00  0.00      PB   C 0
ATOM   4016 HB1  ALA P 119      12.547  -6.598  16.436  1.00  0.00      PB   H 0
ATOM   4017 HB2  ALA P 119      13.200  -7.213  14.875  1.00  0.00      PB   H 0
ATOM   4018 HB3  ALA P 119      12.611  -8.364  16.131  1.00  0.00      PB   H 0
ATOM   4019 C    ALA P 119      14.464  -7.731  18.060  1.00  0.00      PB   C 0
ATOM   4020 O    ALA P 119      14.078  -6.847  18.829  1.00  0.00      PB   O 0
ATOM   4021 N    GLN P 120      14.873  -8.936  18.540  1.00  0.00      PB   N 0
ATOM   4022 HN   GLN P 120      15.138  -9.681  17.933  1.00  0.00      PB   H 0
ATOM   4023 CA   GLN P 120      14.973  -9.156  19.975  1.00  0.00      PB   C 0
ATOM   4024 HA   GLN P 120      14.025  -8.892  20.421  1.00  0.00      PB   H 0
ATOM   4025 CB   GLN P 120      15.270 -10.628  20.236  1.00  0.00      PB   C 0
ATOM   4026 HB1  GLN P 120      15.479 -10.793  21.315  1.00  0.00      PB   H 0
ATOM   4027 HB2  GLN P 120      16.187 -10.918  19.681  1.00  0.00      PB   H 0
ATOM   4028 CG   GLN P 120      14.135 -11.521  19.807  1.00  0.00      PB   C 0
ATOM   4029 HG1  GLN P 120      14.399 -12.580  20.012  1.00  0.00      PB   H 0
ATOM   4030 HG2  GLN P 120      13.970 -11.439  18.711  1.00  0.00      PB   H 0
ATOM   4031 CD   GLN P 120      12.871 -11.212  20.573  1.00  0.00      PB   C 0
ATOM   4032 OE1  GLN P 120      12.885 -10.917  21.774  1.00  0.00      PB   O 0
ATOM   4033 NE2  GLN P 120      11.761 -11.276  19.866  1.00  0.00      PB   N 0
ATOM   4034 HE21 GLN P 120      10.891 -11.128  20.337  1.00  0.00      PB   H 0
ATOM   4035 HE22 GLN P 120      11.813 -11.487  18.890  1.00  0.00      PB   H 0
ATOM   4036 C    GLN P 120      16.011  -8.243  20.639  1.00  0.00      PB   C 0
ATOM   4037 O    GLN P 120      15.892  -7.916  21.819  1.00  0.00      PB   O 0
ATOM   4038 N    GLU P 121      17.029  -7.753  19.893  1.00  0.00      PB   N 0
ATOM   4039 HN   GLU P 121      17.117  -8.023  18.933  1.00  0.00      PB   H 0
ATOM   4040 CA   GLU P 121      17.976  -6.750  20.366  1.00  0.00      PB   C 0
ATOM   4041 HA   GLU P 121      18.446  -7.119  21.268  1.00  0.00      PB   H 0
ATOM   4042 CB   GLU P 121      19.060  -6.482  19.290  1.00  0.00      PB   C 0
ATOM   4043 HB1  GLU P 121      18.551  -6.173  18.348  1.00  0.00      PB   H 0
ATOM   4044 HB2  GLU P 121      19.583  -7.442  19.082  1.00  0.00      PB   H 0
ATOM   4045 CG   GLU P 121      20.119  -5.407  19.656  1.00  0.00      PB   C 0
ATOM   4046 HG1  GLU P 121      20.786  -5.799  20.451  1.00  0.00      PB   H 0
ATOM   4047 HG2  GLU P 121      19.648  -4.474  20.021  1.00  0.00      PB   H 0
ATOM   4048 CD   GLU P 121      20.982  -5.038  18.460  1.00  0.00      PB   C 0
ATOM   4049 OE1  GLU P 121      21.401  -5.960  17.715  1.00  0.00      PB   O 0
ATOM   4050 OE2  GLU P 121      21.237  -3.820  18.250  1.00  0.00      PB   O 0
ATOM   4051 C    GLU P 121      17.297  -5.435  20.720  1.00  0.00      PB   C 0
ATOM   4052 O    GLU P 121      17.463  -4.882  21.808  1.00  0.00      PB   O 0
ATOM   4053 N    CYS P 122      16.467  -4.920  19.791  1.00  0.00      PB   N 0
ATOM   4054 HN   CYS P 122      16.377  -5.385  18.910  1.00  0.00      PB   H 0
ATOM   4055 CA   CYS P 122      15.689  -3.702  19.937  1.00  0.00      PB   C 0
ATOM   4056 HA   CYS P 122      16.378  -2.891  20.139  1.00  0.00      PB   H 0
ATOM   4057 CB   CYS P 122      14.857  -3.398  18.656  1.00  0.00      PB   C 0
ATOM   4058 HB1  CYS P 122      14.544  -2.343  18.653  1.00  0.00      PB   H 0
ATOM   4059 HB2  CYS P 122      13.955  -4.030  18.624  1.00  0.00      PB   H 0
ATOM   4060 SG   CYS P 122      15.712  -3.837  17.103  1.00  0.00      PB   S 0
ATOM   4061 C    CYS P 122      14.729  -3.790  21.117  1.00  0.00      PB   C 0
ATOM   4062 O    CYS P 122      14.654  -2.884  21.948  1.00  0.00      PB   O 0
ATOM   4063 N    MET P 123      14.019  -4.933  21.248  1.00  0.00      PB   N 0
ATOM   4064 HN   MET P 123      14.088  -5.629  20.530  1.00  0.00      PB   H 0
ATOM   4065 CA   MET P 123      13.174  -5.280  22.382  1.00  0.00      PB   C 0
ATOM   4066 HA   MET P 123      12.377  -4.551  22.421  1.00  0.00      PB   H 0
ATOM   4067 CB   MET P 123      12.542  -6.685  22.196  1.00  0.00      PB   C 0
ATOM   4068 HB1  MET P 123      12.079  -7.031  23.148  1.00  0.00      PB   H 0
ATOM   4069 HB2  MET P 123      13.350  -7.407  21.954  1.00  0.00      PB   H 0
ATOM   4070 CG   MET P 123      11.464  -6.752  21.094  1.00  0.00      PB   C 0
ATOM   4071 HG1  MET P 123      11.216  -7.823  20.916  1.00  0.00      PB   H 0
ATOM   4072 HG2  MET P 123      11.896  -6.364  20.146  1.00  0.00      PB   H 0
ATOM   4073 SD   MET P 123       9.937  -5.839  21.479  1.00  0.00      PB   S 0
ATOM   4074 CE   MET P 123       9.233  -7.024  22.663  1.00  0.00      PB   C 0
ATOM   4075 HE1  MET P 123       9.862  -7.110  23.574  1.00  0.00      PB   H 0
ATOM   4076 HE2  MET P 123       8.216  -6.708  22.981  1.00  0.00      PB   H 0
ATOM   4077 HE3  MET P 123       9.149  -8.040  22.218  1.00  0.00      PB   H 0
ATOM   4078 C    MET P 123      13.859  -5.210  23.746  1.00  0.00      PB   C 0
ATOM   4079 O    MET P 123      13.266  -4.760  24.727  1.00  0.00      PB   O 0
ATOM   4080 N    GLY P 124      15.145  -5.617  23.837  1.00  0.00      PB   N 0
ATOM   4081 HN   GLY P 124      15.593  -5.985  23.020  1.00  0.00      PB   H 0
ATOM   4082 CA   GLY P 124      15.951  -5.579  25.060  1.00  0.00      PB   C 0
ATOM   4083 HA1  GLY P 124      16.966  -5.821  24.782  1.00  0.00      PB   H 0
ATOM   4084 HA2  GLY P 124      15.528  -6.291  25.756  1.00  0.00      PB   H 0
ATOM   4085 C    GLY P 124      15.987  -4.238  25.756  1.00  0.00      PB   C 0
ATOM   4086 O    GLY P 124      15.733  -4.139  26.956  1.00  0.00      PB   O 0
ATOM   4087 N    CYS P 125      16.269  -3.157  25.002  1.00  0.00      PB   N 0
ATOM   4088 HN   CYS P 125      16.506  -3.286  24.040  1.00  0.00      PB   H 0
ATOM   4089 CA   CYS P 125      16.154  -1.793  25.500  1.00  0.00      PB   C 0
ATOM   4090 HA   CYS P 125      16.469  -1.762  26.541  1.00  0.00      PB   H 0
ATOM   4091 CB   CYS P 125      16.969  -0.762  24.679  1.00  0.00      PB   C 0
ATOM   4092 HB1  CYS P 125      16.713   0.272  24.966  1.00  0.00      PB   H 0
ATOM   4093 HB2  CYS P 125      16.740  -0.893  23.609  1.00  0.00      PB   H 0
ATOM   4094 SG   CYS P 125      18.745  -1.025  24.982  1.00  0.00      PB   S 0
ATOM   4095 C    CYS P 125      14.729  -1.278  25.479  1.00  0.00      PB   C 0
ATOM   4096 O    CYS P 125      14.223  -0.781  26.479  1.00  0.00      PB   O 0
ATOM   4097 N    HSD P 126      14.030  -1.374  24.328  1.00  0.00      PB   N 0
ATOM   4098 HN   HSD P 126      14.423  -1.846  23.533  1.00  0.00      PB   H 0
ATOM   4099 CA   HSD P 126      12.720  -0.764  24.135  1.00  0.00      PB   C 0
ATOM   4100 HA   HSD P 126      12.809   0.279  24.423  1.00  0.00      PB   H 0
ATOM   4101 CB   HSD P 126      12.262  -0.790  22.646  1.00  0.00      PB   C 0
ATOM   4102 HB1  HSD P 126      11.190  -0.545  22.591  1.00  0.00      PB   H 0
ATOM   4103 HB2  HSD P 126      12.411  -1.810  22.265  1.00  0.00      PB   H 0
ATOM   4104 ND1  HSD P 126      12.506   1.504  21.647  1.00  0.00      PB   N 0
ATOM   4105 HD1  HSD P 126      11.575   1.832  21.948  1.00  0.00      PB   H 0
ATOM   4106 CG   HSD P 126      13.024   0.231  21.844  1.00  0.00      PB   C 0
ATOM   4107 CE1  HSD P 126      13.398   2.243  20.975  1.00  0.00      PB   C 0
ATOM   4108 HE1  HSD P 126      13.244   3.285  20.715  1.00  0.00      PB   H 0
ATOM   4109 NE2  HSD P 126      14.482   1.511  20.713  1.00  0.00      PB   N 0
ATOM   4110 CD2  HSD P 126      14.267   0.248  21.245  1.00  0.00      PB   C 0
ATOM   4111 HD2  HSD P 126      15.017  -0.533  21.162  1.00  0.00      PB   H 0
ATOM   4112 C    HSD P 126      11.624  -1.302  25.046  1.00  0.00      PB   C 0
ATOM   4113 O    HSD P 126      10.645  -0.616  25.326  1.00  0.00      PB   O 0
ATOM   4114 N    SER P 127      11.787  -2.516  25.616  1.00  0.00      PB   N 0
ATOM   4115 HN   SER P 127      12.546  -3.107  25.329  1.00  0.00      PB   H 0
ATOM   4116 CA   SER P 127      10.940  -3.023  26.692  1.00  0.00      PB   C 0
ATOM   4117 HA   SER P 127       9.921  -2.977  26.337  1.00  0.00      PB   H 0
ATOM   4118 CB   SER P 127      11.240  -4.497  27.088  1.00  0.00      PB   C 0
ATOM   4119 HB1  SER P 127      11.146  -5.137  26.181  1.00  0.00      PB   H 0
ATOM   4120 HB2  SER P 127      10.484  -4.851  27.823  1.00  0.00      PB   H 0
ATOM   4121 OG   SER P 127      12.544  -4.664  27.651  1.00  0.00      PB   O 0
ATOM   4122 HG1  SER P 127      13.163  -4.740  26.904  1.00  0.00      PB   H 0
ATOM   4123 C    SER P 127      10.977  -2.183  27.963  1.00  0.00      PB   C 0
ATOM   4124 O    SER P 127      10.032  -2.203  28.750  1.00  0.00      PB   O 0
ATOM   4125 N    GLY P 128      12.038  -1.376  28.187  1.00  0.00      PB   N 0
ATOM   4126 HN   GLY P 128      12.824  -1.391  27.558  1.00  0.00      PB   H 0
ATOM   4127 CA   GLY P 128      12.110  -0.373  29.248  1.00  0.00      PB   C 0
ATOM   4128 HA1  GLY P 128      13.067   0.124  29.162  1.00  0.00      PB   H 0
ATOM   4129 HA2  GLY P 128      11.980  -0.863  30.202  1.00  0.00      PB   H 0
ATOM   4130 C    GLY P 128      11.045   0.689  29.121  1.00  0.00      PB   C 0
ATOM   4131 O    GLY P 128      10.567   1.236  30.112  1.00  0.00      PB   O 0
ATOM   4132 N    ALA P 129      10.610   0.963  27.880  1.00  0.00      PB   N 0
ATOM   4133 HN   ALA P 129      11.022   0.508  27.091  1.00  0.00      PB   H 0
ATOM   4134 CA   ALA P 129       9.529   1.863  27.562  1.00  0.00      PB   C 0
ATOM   4135 HA   ALA P 129       9.335   2.522  28.397  1.00  0.00      PB   H 0
ATOM   4136 CB   ALA P 129       9.943   2.722  26.349  1.00  0.00      PB   C 0
ATOM   4137 HB1  ALA P 129      10.134   2.093  25.455  1.00  0.00      PB   H 0
ATOM   4138 HB2  ALA P 129       9.158   3.469  26.096  1.00  0.00      PB   H 0
ATOM   4139 HB3  ALA P 129      10.873   3.281  26.581  1.00  0.00      PB   H 0
ATOM   4140 C    ALA P 129       8.222   1.132  27.250  1.00  0.00      PB   C 0
ATOM   4141 O    ALA P 129       7.369   1.671  26.552  1.00  0.00      PB   O 0
ATOM   4142 N    LYS P 130       7.976  -0.102  27.775  1.00  0.00      PB   N 0
ATOM   4143 HN   LYS P 130       8.707  -0.563  28.273  1.00  0.00      PB   H 0
ATOM   4144 CA   LYS P 130       6.761  -0.851  27.516  1.00  0.00      PB   C 0
ATOM   4145 HA   LYS P 130       6.690  -1.040  26.455  1.00  0.00      PB   H 0
ATOM   4146 CB   LYS P 130       6.885  -2.173  28.275  1.00  0.00      PB   C 0
ATOM   4147 HB1  LYS P 130       7.062  -1.934  29.345  1.00  0.00      PB   H 0
ATOM   4148 HB2  LYS P 130       7.802  -2.652  27.870  1.00  0.00      PB   H 0
ATOM   4149 CG   LYS P 130       5.760  -3.178  28.115  1.00  0.00      PB   C 0
ATOM   4150 HG1  LYS P 130       5.430  -3.232  27.055  1.00  0.00      PB   H 0
ATOM   4151 HG2  LYS P 130       4.883  -2.796  28.680  1.00  0.00      PB   H 0
ATOM   4152 CD   LYS P 130       6.141  -4.559  28.657  1.00  0.00      PB   C 0
ATOM   4153 HD1  LYS P 130       6.640  -5.113  27.833  1.00  0.00      PB   H 0
ATOM   4154 HD2  LYS P 130       5.195  -5.095  28.885  1.00  0.00      PB   H 0
ATOM   4155 CE   LYS P 130       7.074  -4.520  29.856  1.00  0.00      PB   C 0
ATOM   4156 HE1  LYS P 130       6.698  -3.802  30.616  1.00  0.00      PB   H 0
ATOM   4157 HE2  LYS P 130       8.101  -4.220  29.557  1.00  0.00      PB   H 0
ATOM   4158 NZ   LYS P 130       7.162  -5.846  30.511  1.00  0.00      PB   N 0
ATOM   4159 HZ1  LYS P 130       7.837  -5.782  31.300  1.00  0.00      PB   H 0
ATOM   4160 HZ2  LYS P 130       6.224  -6.121  30.868  1.00  0.00      PB   H 0
ATOM   4161 HZ3  LYS P 130       7.496  -6.549  29.821  1.00  0.00      PB   H 0
ATOM   4162 C    LYS P 130       5.515  -0.052  27.911  1.00  0.00      PB   C 0
ATOM   4163 O    LYS P 130       4.490  -0.110  27.224  1.00  0.00      PB   O 0
ATOM   4164 N    ALA P 131       5.579   0.716  29.006  1.00  0.00      PB   N 0
ATOM   4165 HN   ALA P 131       6.413   0.823  29.541  1.00  0.00      PB   H 0
ATOM   4166 CA   ALA P 131       4.399   1.463  29.460  1.00  0.00      PB   C 0
ATOM   4167 HA   ALA P 131       3.559   0.785  29.494  1.00  0.00      PB   H 0
ATOM   4168 CB   ALA P 131       4.621   2.030  30.856  1.00  0.00      PB   C 0
ATOM   4169 HB1  ALA P 131       4.890   1.218  31.565  1.00  0.00      PB   H 0
ATOM   4170 HB2  ALA P 131       5.444   2.776  30.852  1.00  0.00      PB   H 0
ATOM   4171 HB3  ALA P 131       3.702   2.531  31.230  1.00  0.00      PB   H 0
ATOM   4172 C    ALA P 131       4.008   2.590  28.491  1.00  0.00      PB   C 0
ATOM   4173 O    ALA P 131       2.877   3.092  28.545  1.00  0.00      PB   O 0
ATOM   4174 N    ALA P 132       4.948   2.961  27.616  1.00  0.00      PB   N 0
ATOM   4175 HN   ALA P 132       5.847   2.530  27.604  1.00  0.00      PB   H 0
ATOM   4176 CA   ALA P 132       4.739   3.963  26.605  1.00  0.00      PB   C 0
ATOM   4177 HA   ALA P 132       3.772   4.427  26.730  1.00  0.00      PB   H 0
ATOM   4178 CB   ALA P 132       5.794   5.050  26.733  1.00  0.00      PB   C 0
ATOM   4179 HB1  ALA P 132       5.771   5.496  27.750  1.00  0.00      PB   H 0
ATOM   4180 HB2  ALA P 132       6.815   4.648  26.558  1.00  0.00      PB   H 0
ATOM   4181 HB3  ALA P 132       5.621   5.871  26.005  1.00  0.00      PB   H 0
ATOM   4182 C    ALA P 132       4.736   3.322  25.224  1.00  0.00      PB   C 0
ATOM   4183 O    ALA P 132       5.152   3.926  24.257  1.00  0.00      PB   O 0
ATOM   4184 N    ASP P 133       4.220   2.092  25.129  1.00  0.00      PB   N 0
ATOM   4185 HN   ASP P 133       3.926   1.613  25.953  1.00  0.00      PB   H 0
ATOM   4186 CA   ASP P 133       4.102   1.373  23.872  1.00  0.00      PB   C 0
ATOM   4187 HA   ASP P 133       3.786   0.377  24.145  1.00  0.00      PB   H 0
ATOM   4188 CB   ASP P 133       3.065   1.990  22.957  1.00  0.00      PB   C 0
ATOM   4189 HB1  ASP P 133       3.473   2.898  22.464  1.00  0.00      PB   H 0
ATOM   4190 HB2  ASP P 133       2.191   2.315  23.561  1.00  0.00      PB   H 0
ATOM   4191 CG   ASP P 133       2.520   1.034  21.906  1.00  0.00      PB   C 0
ATOM   4192 OD1  ASP P 133       2.421  -0.162  22.186  1.00  0.00      PB   O 0
ATOM   4193 OD2  ASP P 133       2.120   1.516  20.836  1.00  0.00      PB   O 0
ATOM   4194 C    ASP P 133       5.445   1.211  23.178  1.00  0.00      PB   C 0
ATOM   4195 O    ASP P 133       5.490   1.218  21.947  1.00  0.00      PB   O 0
ATOM   4196 N    TYR P 134       6.541   0.996  23.939  1.00  0.00      PB   N 0
ATOM   4197 HN   TYR P 134       6.465   1.106  24.930  1.00  0.00      PB   H 0
ATOM   4198 CA   TYR P 134       7.866   0.632  23.454  1.00  0.00      PB   C 0
ATOM   4199 HA   TYR P 134       8.429   0.377  24.340  1.00  0.00      PB   H 0
ATOM   4200 CB   TYR P 134       7.880  -0.631  22.542  1.00  0.00      PB   C 0
ATOM   4201 HB1  TYR P 134       8.910  -0.846  22.193  1.00  0.00      PB   H 0
ATOM   4202 HB2  TYR P 134       7.249  -0.486  21.642  1.00  0.00      PB   H 0
ATOM   4203 CG   TYR P 134       7.388  -1.850  23.287  1.00  0.00      PB   C 0
ATOM   4204 CD1  TYR P 134       8.304  -2.696  23.935  1.00  0.00      PB   C 0
ATOM   4205 HD1  TYR P 134       9.352  -2.445  23.915  1.00  0.00      PB   H 0
ATOM   4206 CE1  TYR P 134       7.879  -3.875  24.560  1.00  0.00      PB   C 0
ATOM   4207 HE1  TYR P 134       8.595  -4.530  25.030  1.00  0.00      PB   H 0
ATOM   4208 CZ   TYR P 134       6.528  -4.230  24.532  1.00  0.00      PB   C 0
ATOM   4209 OH   TYR P 134       6.117  -5.435  25.136  1.00  0.00      PB   O 0
ATOM   4210 HH   TYR P 134       5.303  -5.700  24.697  1.00  0.00      PB   H 0
ATOM   4211 CD2  TYR P 134       6.033  -2.229  23.253  1.00  0.00      PB   C 0
ATOM   4212 HD2  TYR P 134       5.319  -1.619  22.717  1.00  0.00      PB   H 0
ATOM   4213 CE2  TYR P 134       5.602  -3.409  23.879  1.00  0.00      PB   C 0
ATOM   4214 HE2  TYR P 134       4.557  -3.676  23.834  1.00  0.00      PB   H 0
ATOM   4215 C    TYR P 134       8.652   1.793  22.848  1.00  0.00      PB   C 0
ATOM   4216 O    TYR P 134       9.809   1.646  22.439  1.00  0.00      PB   O 0
ATOM   4217 N    VAL P 135       8.037   2.988  22.814  1.00  0.00      PB   N 0
ATOM   4218 HN   VAL P 135       7.104   3.068  23.163  1.00  0.00      PB   H 0
ATOM   4219 CA   VAL P 135       8.603   4.212  22.289  1.00  0.00      PB   C 0
ATOM   4220 HA   VAL P 135       9.446   3.979  21.655  1.00  0.00      PB   H 0
ATOM   4221 CB   VAL P 135       7.573   4.971  21.449  1.00  0.00      PB   C 0
ATOM   4222 HB   VAL P 135       6.640   5.100  22.049  1.00  0.00      PB   H 0
ATOM   4223 CG1  VAL P 135       8.077   6.368  21.026  1.00  0.00      PB   C 0
ATOM   4224 HG11 VAL P 135       9.063   6.295  20.525  1.00  0.00      PB   H 0
ATOM   4225 HG12 VAL P 135       7.355   6.831  20.321  1.00  0.00      PB   H 0
ATOM   4226 HG13 VAL P 135       8.174   7.046  21.901  1.00  0.00      PB   H 0
ATOM   4227 CG2  VAL P 135       7.229   4.125  20.206  1.00  0.00      PB   C 0
ATOM   4228 HG21 VAL P 135       6.476   4.654  19.583  1.00  0.00      PB   H 0
ATOM   4229 HG22 VAL P 135       8.137   3.948  19.592  1.00  0.00      PB   H 0
ATOM   4230 HG23 VAL P 135       6.797   3.144  20.494  1.00  0.00      PB   H 0
ATOM   4231 C    VAL P 135       9.116   5.080  23.427  1.00  0.00      PB   C 0
ATOM   4232 O    VAL P 135       8.380   5.474  24.330  1.00  0.00      PB   O 0
ATOM   4233 N    PHE P 136      10.414   5.425  23.405  1.00  0.00      PB   N 0
ATOM   4234 HN   PHE P 136      11.016   5.083  22.665  1.00  0.00      PB   H 0
ATOM   4235 CA   PHE P 136      11.007   6.388  24.311  1.00  0.00      PB   C 0
ATOM   4236 HA   PHE P 136      10.644   6.206  25.314  1.00  0.00      PB   H 0
ATOM   4237 CB   PHE P 136      12.556   6.293  24.299  1.00  0.00      PB   C 0
ATOM   4238 HB1  PHE P 136      13.000   7.132  24.880  1.00  0.00      PB   H 0
ATOM   4239 HB2  PHE P 136      12.919   6.353  23.250  1.00  0.00      PB   H 0
ATOM   4240 CG   PHE P 136      13.053   5.007  24.906  1.00  0.00      PB   C 0
ATOM   4241 CD1  PHE P 136      13.159   4.886  26.300  1.00  0.00      PB   C 0
ATOM   4242 HD1  PHE P 136      12.826   5.706  26.919  1.00  0.00      PB   H 0
ATOM   4243 CE1  PHE P 136      13.690   3.726  26.882  1.00  0.00      PB   C 0
ATOM   4244 HE1  PHE P 136      13.756   3.636  27.957  1.00  0.00      PB   H 0
ATOM   4245 CZ   PHE P 136      14.136   2.678  26.068  1.00  0.00      PB   C 0
ATOM   4246 HZ   PHE P 136      14.548   1.788  26.521  1.00  0.00      PB   H 0
ATOM   4247 CD2  PHE P 136      13.520   3.953  24.102  1.00  0.00      PB   C 0
ATOM   4248 HD2  PHE P 136      13.487   4.060  23.029  1.00  0.00      PB   H 0
ATOM   4249 CE2  PHE P 136      14.058   2.793  24.675  1.00  0.00      PB   C 0
ATOM   4250 HE2  PHE P 136      14.425   2.000  24.041  1.00  0.00      PB   H 0
ATOM   4251 C    PHE P 136      10.590   7.807  23.944  1.00  0.00      PB   C 0
ATOM   4252 O    PHE P 136       9.993   8.524  24.733  1.00  0.00      PB   O 0
ATOM   4253 N    THR P 137      10.869   8.237  22.703  1.00  0.00      PB   N 0
ATOM   4254 HN   THR P 137      11.302   7.583  22.067  1.00  0.00      PB   H 0
ATOM   4255 CA   THR P 137      10.713   9.614  22.231  1.00  0.00      PB   C 0
ATOM   4256 HA   THR P 137      11.489  10.179  22.726  1.00  0.00      PB   H 0
ATOM   4257 CB   THR P 137      10.961   9.727  20.725  1.00  0.00      PB   C 0
ATOM   4258 HB   THR P 137      10.211   9.106  20.179  1.00  0.00      PB   H 0
ATOM   4259 OG1  THR P 137      12.263   9.248  20.394  1.00  0.00      PB   O 0
ATOM   4260 HG1  THR P 137      12.232   8.273  20.562  1.00  0.00      PB   H 0
ATOM   4261 CG2  THR P 137      10.883  11.181  20.224  1.00  0.00      PB   C 0
ATOM   4262 HG21 THR P 137       9.851  11.580  20.293  1.00  0.00      PB   H 0
ATOM   4263 HG22 THR P 137      11.556  11.828  20.822  1.00  0.00      PB   H 0
ATOM   4264 HG23 THR P 137      11.201  11.237  19.162  1.00  0.00      PB   H 0
ATOM   4265 C    THR P 137       9.394  10.316  22.577  1.00  0.00      PB   C 0
ATOM   4266 O    THR P 137       8.308   9.923  22.144  1.00  0.00      PB   O 0
ATOM   4267 N    HSD P 138       9.475  11.419  23.355  1.00  0.00      PB   N 0
ATOM   4268 HN   HSD P 138      10.384  11.721  23.633  1.00  0.00      PB   H 0
ATOM   4269 CA   HSD P 138       8.368  12.284  23.683  1.00  0.00      PB   C 0
ATOM   4270 HA   HSD P 138       7.459  11.703  23.742  1.00  0.00      PB   H 0
ATOM   4271 CB   HSD P 138       8.589  12.959  25.040  1.00  0.00      PB   C 0
ATOM   4272 HB1  HSD P 138       7.734  13.630  25.273  1.00  0.00      PB   H 0
ATOM   4273 HB2  HSD P 138       9.504  13.587  24.989  1.00  0.00      PB   H 0
ATOM   4274 ND1  HSD P 138       7.808  11.261  26.753  1.00  0.00      PB   N 0
ATOM   4275 HD1  HSD P 138       6.886  11.153  26.382  1.00  0.00      PB   H 0
ATOM   4276 CG   HSD P 138       8.788  12.061  26.223  1.00  0.00      PB   C 0
ATOM   4277 CE1  HSD P 138       8.307  10.598  27.798  1.00  0.00      PB   C 0
ATOM   4278 HE1  HSD P 138       7.799   9.858  28.417  1.00  0.00      PB   H 0
ATOM   4279 NE2  HSD P 138       9.587  10.949  27.955  1.00  0.00      PB   N 0
ATOM   4280 CD2  HSD P 138       9.898  11.856  26.984  1.00  0.00      PB   C 0
ATOM   4281 HD2  HSD P 138      10.903  12.254  26.911  1.00  0.00      PB   H 0
ATOM   4282 C    HSD P 138       8.341  13.331  22.576  1.00  0.00      PB   C 0
ATOM   4283 O    HSD P 138       9.312  14.043  22.403  1.00  0.00      PB   O 0
ATOM   4284 N    PRO P 139       7.223  13.507  21.854  1.00  0.00      PB   N 0
ATOM   4285 CD   PRO P 139       5.973  12.725  21.979  1.00  0.00      PB   C 0
ATOM   4286 HD1  PRO P 139       6.172  11.638  22.091  1.00  0.00      PB   H 0
ATOM   4287 HD2  PRO P 139       5.379  13.094  22.842  1.00  0.00      PB   H 0
ATOM   4288 CA   PRO P 139       7.181  14.523  20.809  1.00  0.00      PB   C 0
ATOM   4289 HA   PRO P 139       7.886  14.245  20.040  1.00  0.00      PB   H 0
ATOM   4290 CB   PRO P 139       5.726  14.458  20.364  1.00  0.00      PB   C 0
ATOM   4291 HB1  PRO P 139       5.608  14.715  19.290  1.00  0.00      PB   H 0
ATOM   4292 HB2  PRO P 139       5.090  15.139  20.968  1.00  0.00      PB   H 0
ATOM   4293 CG   PRO P 139       5.313  13.019  20.673  1.00  0.00      PB   C 0
ATOM   4294 HG1  PRO P 139       5.721  12.339  19.895  1.00  0.00      PB   H 0
ATOM   4295 HG2  PRO P 139       4.210  12.892  20.719  1.00  0.00      PB   H 0
ATOM   4296 C    PRO P 139       7.589  15.903  21.350  1.00  0.00      PB   C 0
ATOM   4297 O    PRO P 139       7.137  16.331  22.420  1.00  0.00      PB   O 0
ATOM   4298 N    ALA P 140       8.436  16.592  20.568  1.00  0.00      PB   N 0
ATOM   4299 HN   ALA P 140       8.828  16.199  19.739  1.00  0.00      PB   H 0
ATOM   4300 CA   ALA P 140       8.893  17.921  20.963  1.00  0.00      PB   C 0
ATOM   4301 HA   ALA P 140       9.265  17.856  21.975  1.00  0.00      PB   H 0
ATOM   4302 CB   ALA P 140      10.014  18.386  20.084  1.00  0.00      PB   C 0
ATOM   4303 HB1  ALA P 140       9.680  18.533  19.035  1.00  0.00      PB   H 0
ATOM   4304 HB2  ALA P 140      10.445  19.339  20.459  1.00  0.00      PB   H 0
ATOM   4305 HB3  ALA P 140      10.828  17.630  20.080  1.00  0.00      PB   H 0
ATOM   4306 C    ALA P 140       7.723  18.886  20.962  1.00  0.00      PB   C 0
ATOM   4307 O    ALA P 140       6.859  18.844  20.076  1.00  0.00      PB   O 0
ATOM   4308 N    LYS P 141       7.673  19.759  21.970  1.00  0.00      PB   N 0
ATOM   4309 HN   LYS P 141       8.363  19.761  22.689  1.00  0.00      PB   H 0
ATOM   4310 CA   LYS P 141       6.582  20.721  22.057  1.00  0.00      PB   C 0
ATOM   4311 HA   LYS P 141       5.673  20.258  21.702  1.00  0.00      PB   H 0
ATOM   4312 CB   LYS P 141       6.315  21.055  23.524  1.00  0.00      PB   C 0
ATOM   4313 HB1  LYS P 141       5.658  21.947  23.604  1.00  0.00      PB   H 0
ATOM   4314 HB2  LYS P 141       7.285  21.321  23.995  1.00  0.00      PB   H 0
ATOM   4315 CG   LYS P 141       5.667  19.909  24.296  1.00  0.00      PB   C 0
ATOM   4316 HG1  LYS P 141       6.175  18.965  24.004  1.00  0.00      PB   H 0
ATOM   4317 HG2  LYS P 141       4.608  19.812  23.976  1.00  0.00      PB   H 0
ATOM   4318 CD   LYS P 141       5.748  20.013  25.817  1.00  0.00      PB   C 0
ATOM   4319 HD1  LYS P 141       5.233  20.939  26.151  1.00  0.00      PB   H 0
ATOM   4320 HD2  LYS P 141       6.827  20.127  26.057  1.00  0.00      PB   H 0
ATOM   4321 CE   LYS P 141       5.181  18.798  26.527  1.00  0.00      PB   C 0
ATOM   4322 HE1  LYS P 141       5.515  17.871  26.013  1.00  0.00      PB   H 0
ATOM   4323 HE2  LYS P 141       4.070  18.819  26.527  1.00  0.00      PB   H 0
ATOM   4324 NZ   LYS P 141       5.659  18.718  27.928  1.00  0.00      PB   N 0
ATOM   4325 HZ1  LYS P 141       5.264  17.873  28.388  1.00  0.00      PB   H 0
ATOM   4326 HZ2  LYS P 141       6.696  18.635  27.915  1.00  0.00      PB   H 0
ATOM   4327 HZ3  LYS P 141       5.392  19.575  28.453  1.00  0.00      PB   H 0
ATOM   4328 C    LYS P 141       6.865  21.945  21.188  1.00  0.00      PB   C 0
ATOM   4329 O    LYS P 141       7.942  22.524  21.235  1.00  0.00      PB   O 0
ATOM   4330 N    LEU P 142       5.835  22.339  20.431  1.00  0.00      PB   N 0
ATOM   4331 HN   LEU P 142       4.983  21.821  20.418  1.00  0.00      PB   H 0
ATOM   4332 CA   LEU P 142       5.839  23.500  19.557  1.00  0.00      PB   C 0
ATOM   4333 HA   LEU P 142       6.650  24.136  19.881  1.00  0.00      PB   H 0
ATOM   4334 CB   LEU P 142       5.979  23.090  18.096  1.00  0.00      PB   C 0
ATOM   4335 HB1  LEU P 142       5.722  23.930  17.416  1.00  0.00      PB   H 0
ATOM   4336 HB2  LEU P 142       5.258  22.270  17.889  1.00  0.00      PB   H 0
ATOM   4337 CG   LEU P 142       7.382  22.621  17.720  1.00  0.00      PB   C 0
ATOM   4338 HG   LEU P 142       7.683  21.826  18.435  1.00  0.00      PB   H 0
ATOM   4339 CD1  LEU P 142       7.414  21.993  16.334  1.00  0.00      PB   C 0
ATOM   4340 HD11 LEU P 142       7.128  22.743  15.566  1.00  0.00      PB   H 0
ATOM   4341 HD12 LEU P 142       8.433  21.618  16.098  1.00  0.00      PB   H 0
ATOM   4342 HD13 LEU P 142       6.705  21.140  16.275  1.00  0.00      PB   H 0
ATOM   4343 CD2  LEU P 142       8.386  23.761  17.847  1.00  0.00      PB   C 0
ATOM   4344 HD21 LEU P 142       8.468  24.111  18.898  1.00  0.00      PB   H 0
ATOM   4345 HD22 LEU P 142       9.397  23.429  17.528  1.00  0.00      PB   H 0
ATOM   4346 HD23 LEU P 142       8.084  24.619  17.210  1.00  0.00      PB   H 0
ATOM   4347 C    LEU P 142       4.529  24.216  19.749  1.00  0.00      PB   C 0
ATOM   4348 O    LEU P 142       3.516  23.626  20.094  1.00  0.00      PB   O 0
ATOM   4349 N    PRO P 143       4.528  25.526  19.487  1.00  0.00      PB   N 0
ATOM   4350 CD   PRO P 143       5.709  26.333  19.247  1.00  0.00      PB   C 0
ATOM   4351 HD1  PRO P 143       6.427  26.214  20.087  1.00  0.00      PB   H 0
ATOM   4352 HD2  PRO P 143       6.183  26.048  18.283  1.00  0.00      PB   H 0
ATOM   4353 CA   PRO P 143       3.293  26.276  19.582  1.00  0.00      PB   C 0
ATOM   4354 HA   PRO P 143       2.785  26.023  20.501  1.00  0.00      PB   H 0
ATOM   4355 CB   PRO P 143       3.737  27.736  19.596  1.00  0.00      PB   C 0
ATOM   4356 HB1  PRO P 143       3.617  28.122  20.631  1.00  0.00      PB   H 0
ATOM   4357 HB2  PRO P 143       3.110  28.362  18.926  1.00  0.00      PB   H 0
ATOM   4358 CG   PRO P 143       5.184  27.747  19.210  1.00  0.00      PB   C 0
ATOM   4359 HG1  PRO P 143       5.777  28.419  19.867  1.00  0.00      PB   H 0
ATOM   4360 HG2  PRO P 143       5.270  28.125  18.169  1.00  0.00      PB   H 0
ATOM   4361 C    PRO P 143       2.318  25.957  18.446  1.00  0.00      PB   C 0
ATOM   4362 OT1  PRO P 143       1.164  26.230  18.691  1.00  0.00      PB   O 0
ATOM   4363 OT2  PRO P 143       2.724  25.401  17.450  1.00  0.00      PB   O 0
ATOM   4364 FE   HEMCH 144      16.025   2.225  19.753  1.00  0.00      PB  Fe 0
ATOM   4365 NA   HEMCH 144      14.777   3.447  18.602  1.00  0.00      PB   N 0
ATOM   4366 NB   HEMCH 144      16.004   0.779  18.353  1.00  0.00      PB   N 0
ATOM   4367 NC   HEMCH 144      17.342   1.126  20.827  1.00  0.00      PB   N 0
ATOM   4368 ND   HEMCH 144      16.215   3.768  21.044  1.00  0.00      PB   N 0
ATOM   4369 C1A  HEMCH 144      14.506   4.755  18.813  1.00  0.00      PB   C 0
ATOM   4370 C2A  HEMCH 144      13.684   5.367  17.685  1.00  0.00      PB   C 0
ATOM   4371 C3A  HEMCH 144      13.441   4.142  16.805  1.00  0.00      PB   C 0
ATOM   4372 C4A  HEMCH 144      14.199   3.040  17.428  1.00  0.00      PB   C 0
ATOM   4373 C1B  HEMCH 144      15.266   0.789  17.190  1.00  0.00      PB   C 0
ATOM   4374 C2B  HEMCH 144      15.546  -0.390  16.399  1.00  0.00      PB   C 0
ATOM   4375 C3B  HEMCH 144      16.453  -1.140  17.125  1.00  0.00      PB   C 0
ATOM   4376 C4B  HEMCH 144      16.728  -0.394  18.338  1.00  0.00      PB   C 0
ATOM   4377 C1C  HEMCH 144      17.872  -0.107  20.513  1.00  0.00      PB   C 0
ATOM   4378 C2C  HEMCH 144      18.713  -0.597  21.582  1.00  0.00      PB   C 0
ATOM   4379 C3C  HEMCH 144      18.694   0.378  22.559  1.00  0.00      PB   C 0
ATOM   4380 C4C  HEMCH 144      17.817   1.435  22.082  1.00  0.00      PB   C 0
ATOM   4381 C1D  HEMCH 144      16.729   3.661  22.326  1.00  0.00      PB   C 0
ATOM   4382 C2D  HEMCH 144      16.506   4.879  23.060  1.00  0.00      PB   C 0
ATOM   4383 C3D  HEMCH 144      15.922   5.774  22.179  1.00  0.00      PB   C 0
ATOM   4384 C4D  HEMCH 144      15.754   5.066  20.935  1.00  0.00      PB   C 0
ATOM   4385 CHA  HEMCH 144      15.201   5.584  19.723  1.00  0.00      PB   C 0
ATOM   4386 CHB  HEMCH 144      14.399   1.817  16.811  1.00  0.00      PB   C 0
ATOM   4387 HB   HEMCH 144      13.885   1.687  15.859  1.00  0.00      PB   H 0
ATOM   4388 CHC  HEMCH 144      17.604  -0.801  19.334  1.00  0.00      PB   C 0
ATOM   4389 HC   HEMCH 144      18.127  -1.745  19.190  1.00  0.00      PB   H 0
ATOM   4390 CHD  HEMCH 144      17.488   2.582  22.793  1.00  0.00      PB   C 0
ATOM   4391 HD   HEMCH 144      17.885   2.671  23.806  1.00  0.00      PB   H 0
ATOM   4392 CMA  HEMCH 144      12.710   4.041  15.676  1.00  0.00      PB   C 0
ATOM   4393 HMA1 HEMCH 144      12.147   4.885  15.272  1.00  0.00      PB   H 0
ATOM   4394 HMA2 HEMCH 144      12.610   3.100  15.134  1.00  0.00      PB   H 0
ATOM   4395 CAA  HEMCH 144      12.369   6.034  18.038  1.00  0.00      PB   C 0
ATOM   4396 HAA1 HEMCH 144      12.529   7.060  18.421  1.00  0.00      PB   H 0
ATOM   4397 HAA2 HEMCH 144      11.796   6.164  17.098  1.00  0.00      PB   H 0
ATOM   4398 CBA  HEMCH 144      11.473   5.266  19.020  1.00  0.00      PB   C 0
ATOM   4399 HBA1 HEMCH 144      10.424   5.616  18.907  1.00  0.00      PB   H 0
ATOM   4400 HBA2 HEMCH 144      11.489   4.178  18.821  1.00  0.00      PB   H 0
ATOM   4401 CGA  HEMCH 144      11.851   5.513  20.468  1.00  0.00      PB   C 0
ATOM   4402 O1A  HEMCH 144      11.854   4.536  21.253  1.00  0.00      PB   O 0
ATOM   4403 O2A  HEMCH 144      12.119   6.688  20.825  1.00  0.00      PB   O 0
ATOM   4404 CMB  HEMCH 144      15.024  -0.643  15.058  1.00  0.00      PB   C 0
ATOM   4405 HMB1 HEMCH 144      14.005  -0.242  14.967  1.00  0.00      PB   H 0
ATOM   4406 HMB2 HEMCH 144      14.999  -1.723  14.874  1.00  0.00      PB   H 0
ATOM   4407 HMB3 HEMCH 144      15.681  -0.154  14.326  1.00  0.00      PB   H 0
ATOM   4408 CAB  HEMCH 144      17.013  -2.515  16.877  1.00  0.00      PB   C 0
ATOM   4409 HAB  HEMCH 144      17.797  -2.726  17.616  1.00  0.00      PB   H 0
ATOM   4410 CBB  HEMCH 144      17.635  -2.771  15.497  1.00  0.00      PB   C 0
ATOM   4411 HBB1 HEMCH 144      18.082  -3.778  15.461  1.00  0.00      PB   H 0
ATOM   4412 HBB2 HEMCH 144      18.430  -2.037  15.305  1.00  0.00      PB   H 0
ATOM   4413 HBB3 HEMCH 144      16.899  -2.696  14.681  1.00  0.00      PB   H 0
ATOM   4414 CMC  HEMCH 144      19.345  -1.917  21.615  1.00  0.00      PB   C 0
ATOM   4415 HMC1 HEMCH 144      18.718  -2.637  21.071  1.00  0.00      PB   H 0
ATOM   4416 HMC2 HEMCH 144      19.440  -2.261  22.654  1.00  0.00      PB   H 0
ATOM   4417 HMC3 HEMCH 144      20.338  -1.859  21.152  1.00  0.00      PB   H 0
ATOM   4418 CAC  HEMCH 144      19.358   0.374  23.911  1.00  0.00      PB   C 0
ATOM   4419 HAC  HEMCH 144      19.085   1.293  24.452  1.00  0.00      PB   H 0
ATOM   4420 CBC  HEMCH 144      20.888   0.295  23.860  1.00  0.00      PB   C 0
ATOM   4421 HBC1 HEMCH 144      21.226  -0.626  23.361  1.00  0.00      PB   H 0
ATOM   4422 HBC2 HEMCH 144      21.325   0.319  24.872  1.00  0.00      PB   H 0
ATOM   4423 HBC3 HEMCH 144      21.292   1.148  23.289  1.00  0.00      PB   H 0
ATOM   4424 CMD  HEMCH 144      16.808   5.062  24.481  1.00  0.00      PB   C 0
ATOM   4425 HMD1 HEMCH 144      16.110   5.789  24.921  1.00  0.00      PB   H 0
ATOM   4426 HMD2 HEMCH 144      17.839   5.421  24.591  1.00  0.00      PB   H 0
ATOM   4427 HMD3 HEMCH 144      16.683   4.105  25.008  1.00  0.00      PB   H 0
ATOM   4428 CAD  HEMCH 144      15.519   7.162  22.547  1.00  0.00      PB   C 0
ATOM   4429 HAD1 HEMCH 144      14.750   7.536  21.844  1.00  0.00      PB   H 0
ATOM   4430 HAD2 HEMCH 144      15.024   7.118  23.536  1.00  0.00      PB   H 0
ATOM   4431 CBD  HEMCH 144      16.718   8.117  22.662  1.00  0.00      PB   C 0
ATOM   4432 HBD1 HEMCH 144      16.381   9.119  23.005  1.00  0.00      PB   H 0
ATOM   4433 HBD2 HEMCH 144      17.449   7.725  23.399  1.00  0.00      PB   H 0
ATOM   4434 CGD  HEMCH 144      17.401   8.275  21.324  1.00  0.00      PB   C 0
ATOM   4435 O1D  HEMCH 144      16.809   8.974  20.460  1.00  0.00      PB   O 0
ATOM   4436 O2D  HEMCH 144      18.472   7.655  21.100  1.00  0.00      PB   O 0
ATOM   4437 OH2  TIP3C   1      20.743  31.711  15.774  1.00  0.00      CWA  O 0
ATOM   4438 H1   TIP3C   1      20.672  30.780  15.561  1.00  0.00      CWA  H 0
ATOM   4439 H2   TIP3C   1      19.837  32.013  15.837  1.00  0.00      CWA  H 0
ATOM   4440 OH2  TIP3C   2      14.046  36.396  -7.483  1.00  0.00      CWA  O 0
ATOM   4441 H1   TIP3C   2      14.617  36.523  -6.726  1.00  0.00      CWA  H 0
ATOM   4442 H2   TIP3C   2      13.668  37.260  -7.646  1.00  0.00      CWA  H 0
ATOM   4443 OH2  TIP3C   3      15.075  25.649  -4.786  1.00  0.00      CWA  O 0
ATOM   4444 H1   TIP3C   3      15.225  25.524  -3.849  1.00  0.00      CWA  H 0
ATOM   4445 H2   TIP3C   3      15.858  25.291  -5.204  1.00  0.00      CWA  H 0
ATOM   4446 OH2  TIP3C   4       6.418  18.960   4.307  1.00  0.00      CWA  O 0
ATOM   4447 H1   TIP3C   4       6.334  19.578   5.033  1.00  0.00      CWA  H 0
ATOM   4448 H2   TIP3C   4       6.139  18.120   4.673  1.00  0.00      CWA  H 0
ATOM   4449 OH2  TIP3C   5      12.305  41.401  -4.115  1.00  0.00      CWA  O 0
ATOM   4450 H1   TIP3C   5      12.592  40.861  -3.379  1.00  0.00      CWA  H 0
ATOM   4451 H2   TIP3C   5      12.841  41.107  -4.852  1.00  0.00      CWA  H 0
ATOM   4452 OH2  TIP3C   6      34.608  33.647   9.386  1.00  0.00      CWA  O 0
ATOM   4453 H1   TIP3C   6      33.723  33.362   9.159  1.00  0.00      CWA  H 0
ATOM   4454 H2   TIP3C   6      34.720  34.475   8.920  1.00  0.00      CWA  H 0
ATOM   4455 OH2  TIP3C   7      15.419  39.563  -5.089  1.00  0.00      CWA  O 0
ATOM   4456 H1   TIP3C   7      15.523  38.624  -5.246  1.00  0.00      CWA  H 0
ATOM   4457 H2   TIP3C   7      14.874  39.616  -4.304  1.00  0.00      CWA  H 0
ATOM   4458 OH2  TIP3C   8      23.420  42.224   0.019  1.00  0.00      CWA  O 0
ATOM   4459 H1   TIP3C   8      23.209  42.850   0.712  1.00  0.00      CWA  H 0
ATOM   4460 H2   TIP3C   8      24.269  41.863   0.273  1.00  0.00      CWA  H 0
ATOM   4461 OH2  TIP3C   9       6.420  43.587  16.535  1.00  0.00      CWA  O 0
ATOM   4462 H1   TIP3C   9       6.318  42.824  15.966  1.00  0.00      CWA  H 0
ATOM   4463 H2   TIP3C   9       6.326  44.338  15.949  1.00  0.00      CWA  H 0
ATOM   4464 OH2  TIP3C  10      25.548  18.954   2.932  1.00  0.00      CWA  O 0
ATOM   4465 H1   TIP3C  10      25.223  18.921   3.832  1.00  0.00      CWA  H 0
ATOM   4466 H2   TIP3C  10      26.251  19.603   2.955  1.00  0.00      CWA  H 0
ATOM   4467 OH2  TIP3C  11       9.532  38.781   3.221  1.00  0.00      CWA  O 0
ATOM   4468 H1   TIP3C  11       9.226  37.970   3.628  1.00  0.00      CWA  H 0
ATOM   4469 H2   TIP3C  11       9.822  38.517   2.348  1.00  0.00      CWA  H 0
ATOM   4470 OH2  TIP3C  12      29.393  24.163  -0.556  1.00  0.00      CWA  O 0
ATOM   4471 H1   TIP3C  12      28.448  24.096  -0.420  1.00  0.00      CWA  H 0
ATOM   4472 H2   TIP3C  12      29.522  23.919  -1.472  1.00  0.00      CWA  H 0
ATOM   4473 OH2  TIP3C  13      23.345  21.915  -8.691  1.00  0.00      CWA  O 0
ATOM   4474 H1   TIP3C  13      23.010  21.708  -7.818  1.00  0.00      CWA  H 0
ATOM   4475 H2   TIP3C  13      24.257  21.625  -8.673  1.00  0.00      CWA  H 0
ATOM   4476 OH2  TIP3C  14      22.695  38.162   6.048  1.00  0.00      CWA  O 0
ATOM   4477 H1   TIP3C  14      22.086  38.883   5.892  1.00  0.00      CWA  H 0
ATOM   4478 H2   TIP3C  14      22.490  37.862   6.934  1.00  0.00      CWA  H 0
ATOM   4479 OH2  TIP3C  15       9.646  43.086  19.533  1.00  0.00      CWA  O 0
ATOM   4480 H1   TIP3C  15      10.554  43.380  19.458  1.00  0.00      CWA  H 0
ATOM   4481 H2   TIP3C  15       9.710  42.140  19.667  1.00  0.00      CWA  H 0
ATOM   4482 OH2  TIP3C  16      18.728  42.779  18.243  1.00  0.00      CWA  O 0
ATOM   4483 H1   TIP3C  16      19.195  42.095  18.723  1.00  0.00      CWA  H 0
ATOM   4484 H2   TIP3C  16      19.017  42.676  17.336  1.00  0.00      CWA  H 0
ATOM   4485 OH2  TIP3C  17       4.596  29.348   4.747  1.00  0.00      CWA  O 0
ATOM   4486 H1   TIP3C  17       4.352  29.138   5.649  1.00  0.00      CWA  H 0
ATOM   4487 H2   TIP3C  17       4.556  28.510   4.286  1.00  0.00      CWA  H 0
ATOM   4488 OH2  TIP3C  18      11.242  20.774  -1.906  1.00  0.00      CWA  O 0
ATOM   4489 H1   TIP3C  18      11.479  21.680  -1.707  1.00  0.00      CWA  H 0
ATOM   4490 H2   TIP3C  18      10.473  20.602  -1.362  1.00  0.00      CWA  H 0
ATOM   4491 OH2  TIP3C  19      11.429  15.356  24.777  1.00  0.00      CWA  O 0
ATOM   4492 H1   TIP3C  19      11.788  16.227  24.949  1.00  0.00      CWA  H 0
ATOM   4493 H2   TIP3C  19      11.498  14.899  25.615  1.00  0.00      CWA  H 0
ATOM   4494 OH2  TIP3C  20       6.782  35.342   6.271  1.00  0.00      CWA  O 0
ATOM   4495 H1   TIP3C  20       6.820  35.267   7.224  1.00  0.00      CWA  H 0
ATOM   4496 H2   TIP3C  20       6.284  36.144   6.113  1.00  0.00      CWA  H 0
ATOM   4497 OH2  TIP3C  21       8.987  47.710   9.896  1.00  0.00      CWA  O 0
ATOM   4498 H1   TIP3C  21       9.300  47.347  10.724  1.00  0.00      CWA  H 0
ATOM   4499 H2   TIP3C  21       9.401  48.571   9.840  1.00  0.00      CWA  H 0
ATOM   4500 OH2  TIP3C  22       0.697  22.070   6.790  1.00  0.00      CWA  O 0
ATOM   4501 H1   TIP3C  22       1.068  21.683   7.583  1.00  0.00      CWA  H 0
ATOM   4502 H2   TIP3C  22      -0.250  21.982   6.900  1.00  0.00      CWA  H 0
ATOM   4503 OH2  TIP3C  23      16.817  45.013  11.094  1.00  0.00      CWA  O 0
ATOM   4504 H1   TIP3C  23      16.134  45.644  11.323  1.00  0.00      CWA  H 0
ATOM   4505 H2   TIP3C  23      17.554  45.551  10.804  1.00  0.00      CWA  H 0
ATOM   4506 OH2  TIP3C  24      26.316  35.260  -1.071  1.00  0.00      CWA  O 0
ATOM   4507 H1   TIP3C  24      26.464  34.503  -1.638  1.00  0.00      CWA  H 0
ATOM   4508 H2   TIP3C  24      25.525  35.040  -0.578  1.00  0.00      CWA  H 0
ATOM   4509 OH2  TIP3C  25       5.999  44.937  12.454  1.00  0.00      CWA  O 0
ATOM   4510 H1   TIP3C  25       6.659  44.248  12.532  1.00  0.00      CWA  H 0
ATOM   4511 H2   TIP3C  25       6.474  45.684  12.090  1.00  0.00      CWA  H 0
ATOM   4512 OH2  TIP3C  26      12.096  31.917  25.286  1.00  0.00      CWA  O 0
ATOM   4513 H1   TIP3C  26      11.978  31.537  24.416  1.00  0.00      CWA  H 0
ATOM   4514 H2   TIP3C  26      11.207  32.019  25.626  1.00  0.00      CWA  H 0
ATOM   4515 OH2  TIP3C  27      10.249  38.306   0.541  1.00  0.00      CWA  O 0
ATOM   4516 H1   TIP3C  27      10.840  38.703  -0.099  1.00  0.00      CWA  H 0
ATOM   4517 H2   TIP3C  27      10.402  37.365   0.458  1.00  0.00      CWA  H 0
ATOM   4518 OH2  TIP3C  28       6.811  30.073  16.721  1.00  0.00      CWA  O 0
ATOM   4519 H1   TIP3C  28       5.901  30.361  16.791  1.00  0.00      CWA  H 0
ATOM   4520 H2   TIP3C  28       7.236  30.427  17.502  1.00  0.00      CWA  H 0
ATOM   4521 OH2  TIP3C  29      27.012  27.671   0.865  1.00  0.00      CWA  O 0
ATOM   4522 H1   TIP3C  29      27.607  27.248   1.484  1.00  0.00      CWA  H 0
ATOM   4523 H2   TIP3C  29      26.281  27.974   1.404  1.00  0.00      CWA  H 0
ATOM   4524 OH2  TIP3C  30      17.153  10.922  33.413  1.00  0.00      CWA  O 0
ATOM   4525 H1   TIP3C  30      16.853  10.572  32.574  1.00  0.00      CWA  H 0
ATOM   4526 H2   TIP3C  30      17.814  11.574  33.179  1.00  0.00      CWA  H 0
ATOM   4527 OH2  TIP3C  31       8.238  18.860  10.289  1.00  0.00      CWA  O 0
ATOM   4528 H1   TIP3C  31       8.699  19.290   9.569  1.00  0.00      CWA  H 0
ATOM   4529 H2   TIP3C  31       7.617  19.517  10.604  1.00  0.00      CWA  H 0
ATOM   4530 OH2  TIP3C  32       9.439  21.774   3.441  1.00  0.00      CWA  O 0
ATOM   4531 H1   TIP3C  32      10.122  22.401   3.679  1.00  0.00      CWA  H 0
ATOM   4532 H2   TIP3C  32       9.448  21.761   2.484  1.00  0.00      CWA  H 0
ATOM   4533 OH2  TIP3C  33      17.372  44.089   5.185  1.00  0.00      CWA  O 0
ATOM   4534 H1   TIP3C  33      17.794  43.277   5.464  1.00  0.00      CWA  H 0
ATOM   4535 H2   TIP3C  33      17.994  44.777   5.421  1.00  0.00      CWA  H 0
ATOM   4536 OH2  TIP3C  34       9.002  31.937  -0.195  1.00  0.00      CWA  O 0
ATOM   4537 H1   TIP3C  34       9.890  31.617  -0.034  1.00  0.00      CWA  H 0
ATOM   4538 H2   TIP3C  34       8.682  32.200   0.668  1.00  0.00      CWA  H 0
ATOM   4539 OH2  TIP3C  35      23.168  24.266  12.451  1.00  0.00      CWA  O 0
ATOM   4540 H1   TIP3C  35      22.945  24.763  13.238  1.00  0.00      CWA  H 0
ATOM   4541 H2   TIP3C  35      22.855  24.809  11.728  1.00  0.00      CWA  H 0
ATOM   4542 OH2  TIP3C  36      32.544  38.569  10.832  1.00  0.00      CWA  O 0
ATOM   4543 H1   TIP3C  36      31.625  38.810  10.715  1.00  0.00      CWA  H 0
ATOM   4544 H2   TIP3C  36      32.739  38.800  11.740  1.00  0.00      CWA  H 0
ATOM   4545 OH2  TIP3C  37       9.666  19.362  24.109  1.00  0.00      CWA  O 0
ATOM   4546 H1   TIP3C  37      10.245  19.854  24.691  1.00  0.00      CWA  H 0
ATOM   4547 H2   TIP3C  37       9.614  18.491  24.503  1.00  0.00      CWA  H 0
ATOM   4548 OH2  TIP3C  38      26.150  23.539  -0.852  1.00  0.00      CWA  O 0
ATOM   4549 H1   TIP3C  38      26.006  24.410  -1.222  1.00  0.00      CWA  H 0
ATOM   4550 H2   TIP3C  38      25.308  23.095  -0.951  1.00  0.00      CWA  H 0
ATOM   4551 OH2  TIP3C  39      19.495  17.502   4.802  1.00  0.00      CWA  O 0
ATOM   4552 H1   TIP3C  39      20.301  16.986   4.771  1.00  0.00      CWA  H 0
ATOM   4553 H2   TIP3C  39      19.565  18.009   5.611  1.00  0.00      CWA  H 0
ATOM   4554 OH2  TIP3C  40      30.794  40.960  14.242  1.00  0.00      CWA  O 0
ATOM   4555 H1   TIP3C  40      30.238  40.227  13.977  1.00  0.00      CWA  H 0
ATOM   4556 H2   TIP3C  40      31.016  40.776  15.155  1.00  0.00      CWA  H 0
ATOM   4557 OH2  TIP3C  41       2.873  29.002  14.952  1.00  0.00      CWA  O 0
ATOM   4558 H1   TIP3C  41       3.350  29.502  15.615  1.00  0.00      CWA  H 0
ATOM   4559 H2   TIP3C  41       2.815  29.593  14.202  1.00  0.00      CWA  H 0
ATOM   4560 OH2  TIP3C  42      28.515  36.145   0.337  1.00  0.00      CWA  O 0
ATOM   4561 H1   TIP3C  42      28.652  35.454   0.985  1.00  0.00      CWA  H 0
ATOM   4562 H2   TIP3C  42      27.750  35.858  -0.161  1.00  0.00      CWA  H 0
ATOM   4563 OH2  TIP3C  43       3.315  37.153  12.221  1.00  0.00      CWA  O 0
ATOM   4564 H1   TIP3C  43       3.291  37.427  13.138  1.00  0.00      CWA  H 0
ATOM   4565 H2   TIP3C  43       2.691  37.731  11.782  1.00  0.00      CWA  H 0
ATOM   4566 OH2  TIP3C  44      16.932   8.753   2.345  1.00  0.00      CWA  O 0
ATOM   4567 H1   TIP3C  44      17.719   8.972   1.846  1.00  0.00      CWA  H 0
ATOM   4568 H2   TIP3C  44      17.262   8.438   3.187  1.00  0.00      CWA  H 0
ATOM   4569 OH2  TIP3C  45      25.203  28.044   2.800  1.00  0.00      CWA  O 0
ATOM   4570 H1   TIP3C  45      25.506  28.750   3.371  1.00  0.00      CWA  H 0
ATOM   4571 H2   TIP3C  45      25.159  27.277   3.371  1.00  0.00      CWA  H 0
ATOM   4572 OH2  TIP3C  46       2.444  34.714   7.651  1.00  0.00      CWA  O 0
ATOM   4573 H1   TIP3C  46       3.003  34.288   8.301  1.00  0.00      CWA  H 0
ATOM   4574 H2   TIP3C  46       2.419  34.101   6.916  1.00  0.00      CWA  H 0
ATOM   4575 OH2  TIP3C  47      13.557  30.814  -6.296  1.00  0.00      CWA  O 0
ATOM   4576 H1   TIP3C  47      13.462  31.297  -5.475  1.00  0.00      CWA  H 0
ATOM   4577 H2   TIP3C  47      13.675  29.903  -6.026  1.00  0.00      CWA  H 0
ATOM   4578 OH2  TIP3C  48      17.291  46.090   2.286  1.00  0.00      CWA  O 0
ATOM   4579 H1   TIP3C  48      16.543  45.494   2.263  1.00  0.00      CWA  H 0
ATOM   4580 H2   TIP3C  48      17.059  46.790   1.675  1.00  0.00      CWA  H 0
ATOM   4581 OH2  TIP3C  49      16.021  30.291  -8.184  1.00  0.00      CWA  O 0
ATOM   4582 H1   TIP3C  49      15.926  29.393  -7.867  1.00  0.00      CWA  H 0
ATOM   4583 H2   TIP3C  49      15.196  30.716  -7.951  1.00  0.00      CWA  H 0
ATOM   4584 OH2  TIP3C  50      25.976  43.953  12.269  1.00  0.00      CWA  O 0
ATOM   4585 H1   TIP3C  50      25.287  43.599  12.831  1.00  0.00      CWA  H 0
ATOM   4586 H2   TIP3C  50      26.621  43.248  12.207  1.00  0.00      CWA  H 0
ATOM   4587 OH2  TIP3C  51      29.760  32.142  -2.135  1.00  0.00      CWA  O 0
ATOM   4588 H1   TIP3C  51      29.821  32.209  -1.182  1.00  0.00      CWA  H 0
ATOM   4589 H2   TIP3C  51      30.581  32.515  -2.455  1.00  0.00      CWA  H 0
ATOM   4590 OH2  TIP3C  52       3.580  23.609   5.730  1.00  0.00      CWA  O 0
ATOM   4591 H1   TIP3C  52       3.983  23.715   6.592  1.00  0.00      CWA  H 0
ATOM   4592 H2   TIP3C  52       2.786  23.101   5.897  1.00  0.00      CWA  H 0
ATOM   4593 OH2  TIP3C  53      12.182  39.263  15.341  1.00  0.00      CWA  O 0
ATOM   4594 H1   TIP3C  53      12.084  39.736  16.167  1.00  0.00      CWA  H 0
ATOM   4595 H2   TIP3C  53      12.705  39.846  14.791  1.00  0.00      CWA  H 0
ATOM   4596 OH2  TIP3C  54      24.037  21.635   0.297  1.00  0.00      CWA  O 0
ATOM   4597 H1   TIP3C  54      23.199  21.252   0.039  1.00  0.00      CWA  H 0
ATOM   4598 H2   TIP3C  54      24.432  20.982   0.874  1.00  0.00      CWA  H 0
ATOM   4599 OH2  TIP3C  55      12.779  14.543  29.563  1.00  0.00      CWA  O 0
ATOM   4600 H1   TIP3C  55      13.526  14.514  30.161  1.00  0.00      CWA  H 0
ATOM   4601 H2   TIP3C  55      12.317  13.719  29.717  1.00  0.00      CWA  H 0
ATOM   4602 OH2  TIP3C  56      15.735  21.303  30.953  1.00  0.00      CWA  O 0
ATOM   4603 H1   TIP3C  56      16.484  20.931  30.488  1.00  0.00      CWA  H 0
ATOM   4604 H2   TIP3C  56      15.144  21.596  30.259  1.00  0.00      CWA  H 0
ATOM   4605 OH2  TIP3C  57      19.063  34.910  -3.831  1.00  0.00      CWA  O 0
ATOM   4606 H1   TIP3C  57      18.245  35.406  -3.803  1.00  0.00      CWA  H 0
ATOM   4607 H2   TIP3C  57      18.817  34.026  -3.559  1.00  0.00      CWA  H 0
ATOM   4608 OH2  TIP3C  58      28.352  27.158   6.463  1.00  0.00      CWA  O 0
ATOM   4609 H1   TIP3C  58      27.521  27.626   6.543  1.00  0.00      CWA  H 0
ATOM   4610 H2   TIP3C  58      28.334  26.514   7.171  1.00  0.00      CWA  H 0
ATOM   4611 OH2  TIP3C  59      22.783  19.845   9.663  1.00  0.00      CWA  O 0
ATOM   4612 H1   TIP3C  59      23.346  20.028   8.911  1.00  0.00      CWA  H 0
ATOM   4613 H2   TIP3C  59      23.053  20.481  10.326  1.00  0.00      CWA  H 0
ATOM   4614 OH2  TIP3C  60      25.149  30.782  27.776  1.00  0.00      CWA  O 0
ATOM   4615 H1   TIP3C  60      25.391  29.996  27.287  1.00  0.00      CWA  H 0
ATOM   4616 H2   TIP3C  60      25.128  30.499  28.690  1.00  0.00      CWA  H 0
ATOM   4617 OH2  TIP3C  61       1.627  39.281  10.856  1.00  0.00      CWA  O 0
ATOM   4618 H1   TIP3C  61       2.212  39.319  10.099  1.00  0.00      CWA  H 0
ATOM   4619 H2   TIP3C  61       0.756  39.445  10.494  1.00  0.00      CWA  H 0
ATOM   4620 OH2  TIP3C  62      33.389  36.628   7.322  1.00  0.00      CWA  O 0
ATOM   4621 H1   TIP3C  62      32.483  36.460   7.582  1.00  0.00      CWA  H 0
ATOM   4622 H2   TIP3C  62      33.318  37.215   6.569  1.00  0.00      CWA  H 0
ATOM   4623 OH2  TIP3C  63      18.985  46.609   9.921  1.00  0.00      CWA  O 0
ATOM   4624 H1   TIP3C  63      18.955  47.401  10.458  1.00  0.00      CWA  H 0
ATOM   4625 H2   TIP3C  63      18.703  46.897   9.053  1.00  0.00      CWA  H 0
ATOM   4626 OH2  TIP3C  64      11.387  35.782  -0.311  1.00  0.00      CWA  O 0
ATOM   4627 H1   TIP3C  64      12.317  35.651  -0.127  1.00  0.00      CWA  H 0
ATOM   4628 H2   TIP3C  64      11.350  35.954  -1.252  1.00  0.00      CWA  H 0
ATOM   4629 OH2  TIP3C  65      32.727  38.519   7.087  1.00  0.00      CWA  O 0
ATOM   4630 H1   TIP3C  65      31.865  38.436   7.495  1.00  0.00      CWA  H 0
ATOM   4631 H2   TIP3C  65      33.335  38.161   7.734  1.00  0.00      CWA  H 0
ATOM   4632 OH2  TIP3C  66      32.746  33.062   5.813  1.00  0.00      CWA  O 0
ATOM   4633 H1   TIP3C  66      32.577  33.193   6.746  1.00  0.00      CWA  H 0
ATOM   4634 H2   TIP3C  66      33.349  32.319   5.781  1.00  0.00      CWA  H 0
ATOM   4635 OH2  TIP3C  67       8.045  31.129  19.132  1.00  0.00      CWA  O 0
ATOM   4636 H1   TIP3C  67       7.733  30.926  20.014  1.00  0.00      CWA  H 0
ATOM   4637 H2   TIP3C  67       8.936  31.455  19.261  1.00  0.00      CWA  H 0
ATOM   4638 OH2  TIP3C  68      21.648  41.051  -1.594  1.00  0.00      CWA  O 0
ATOM   4639 H1   TIP3C  68      20.826  41.532  -1.497  1.00  0.00      CWA  H 0
ATOM   4640 H2   TIP3C  68      22.272  41.530  -1.049  1.00  0.00      CWA  H 0
ATOM   4641 OH2  TIP3C  69      23.456  21.611  11.806  1.00  0.00      CWA  O 0
ATOM   4642 H1   TIP3C  69      23.041  21.141  12.529  1.00  0.00      CWA  H 0
ATOM   4643 H2   TIP3C  69      23.356  22.536  12.032  1.00  0.00      CWA  H 0
ATOM   4644 OH2  TIP3C  70      17.773  46.469  -3.429  1.00  0.00      CWA  O 0
ATOM   4645 H1   TIP3C  70      17.282  45.914  -2.822  1.00  0.00      CWA  H 0
ATOM   4646 H2   TIP3C  70      18.420  45.882  -3.821  1.00  0.00      CWA  H 0
ATOM   4647 OH2  TIP3C  71      13.347  41.954  22.318  1.00  0.00      CWA  O 0
ATOM   4648 H1   TIP3C  71      14.277  41.753  22.210  1.00  0.00      CWA  H 0
ATOM   4649 H2   TIP3C  71      13.319  42.903  22.443  1.00  0.00      CWA  H 0
ATOM   4650 OH2  TIP3C  72      20.486  43.097  -4.202  1.00  0.00      CWA  O 0
ATOM   4651 H1   TIP3C  72      19.934  42.634  -3.572  1.00  0.00      CWA  H 0
ATOM   4652 H2   TIP3C  72      21.286  42.573  -4.251  1.00  0.00      CWA  H 0
ATOM   4653 OH2  TIP3C  73       3.462  20.196  17.425  1.00  0.00      CWA  O 0
ATOM   4654 H1   TIP3C  73       3.721  20.185  18.346  1.00  0.00      CWA  H 0
ATOM   4655 H2   TIP3C  73       4.108  19.642  16.987  1.00  0.00      CWA  H 0
ATOM   4656 OH2  TIP3C  74       8.099  28.447  25.972  1.00  0.00      CWA  O 0
ATOM   4657 H1   TIP3C  74       8.795  27.954  25.538  1.00  0.00      CWA  H 0
ATOM   4658 H2   TIP3C  74       8.559  29.029  26.577  1.00  0.00      CWA  H 0
ATOM   4659 OH2  TIP3C  75      26.450  17.955   7.034  1.00  0.00      CWA  O 0
ATOM   4660 H1   TIP3C  75      25.733  18.333   6.524  1.00  0.00      CWA  H 0
ATOM   4661 H2   TIP3C  75      26.544  18.539   7.786  1.00  0.00      CWA  H 0
ATOM   4662 OH2  TIP3C  76      16.990  18.160   3.311  1.00  0.00      CWA  O 0
ATOM   4663 H1   TIP3C  76      16.628  18.481   4.137  1.00  0.00      CWA  H 0
ATOM   4664 H2   TIP3C  76      17.933  18.105   3.468  1.00  0.00      CWA  H 0
ATOM   4665 OH2  TIP3C  77      15.612  43.677   8.872  1.00  0.00      CWA  O 0
ATOM   4666 H1   TIP3C  77      15.998  44.199   9.575  1.00  0.00      CWA  H 0
ATOM   4667 H2   TIP3C  77      15.318  44.321   8.228  1.00  0.00      CWA  H 0
ATOM   4668 OH2  TIP3C  78      14.865  45.105   6.849  1.00  0.00      CWA  O 0
ATOM   4669 H1   TIP3C  78      14.248  45.626   6.335  1.00  0.00      CWA  H 0
ATOM   4670 H2   TIP3C  78      15.522  44.816   6.215  1.00  0.00      CWA  H 0
ATOM   4671 OH2  TIP3C  79      16.721  41.254   8.186  1.00  0.00      CWA  O 0
ATOM   4672 H1   TIP3C  79      17.337  41.476   7.487  1.00  0.00      CWA  H 0
ATOM   4673 H2   TIP3C  79      16.341  42.093   8.446  1.00  0.00      CWA  H 0
ATOM   4674 OH2  TIP3C  80      10.030  42.833   5.695  1.00  0.00      CWA  O 0
ATOM   4675 H1   TIP3C  80      10.662  42.129   5.549  1.00  0.00      CWA  H 0
ATOM   4676 H2   TIP3C  80      10.289  43.218   6.532  1.00  0.00      CWA  H 0
ATOM   4677 OH2  TIP3C  81      21.405  15.040   2.111  1.00  0.00      CWA  O 0
ATOM   4678 H1   TIP3C  81      21.497  15.551   2.915  1.00  0.00      CWA  H 0
ATOM   4679 H2   TIP3C  81      22.297  14.965   1.771  1.00  0.00      CWA  H 0
ATOM   4680 OH2  TIP3C  82      13.075  22.196  29.972  1.00  0.00      CWA  O 0
ATOM   4681 H1   TIP3C  82      12.331  22.737  30.238  1.00  0.00      CWA  H 0
ATOM   4682 H2   TIP3C  82      13.144  21.529  30.655  1.00  0.00      CWA  H 0
ATOM   4683 OH2  TIP3C  83      25.851  22.068  10.152  1.00  0.00      CWA  O 0
ATOM   4684 H1   TIP3C  83      25.139  21.979  10.786  1.00  0.00      CWA  H 0
ATOM   4685 H2   TIP3C  83      26.107  21.168   9.950  1.00  0.00      CWA  H 0
ATOM   4686 OH2  TIP3C  84       7.648  24.410  25.911  1.00  0.00      CWA  O 0
ATOM   4687 H1   TIP3C  84       6.954  25.069  25.890  1.00  0.00      CWA  H 0
ATOM   4688 H2   TIP3C  84       7.760  24.209  26.840  1.00  0.00      CWA  H 0
ATOM   4689 OH2  TIP3C  85       1.775  42.602  14.000  1.00  0.00      CWA  O 0
ATOM   4690 H1   TIP3C  85       2.321  43.351  13.759  1.00  0.00      CWA  H 0
ATOM   4691 H2   TIP3C  85       0.977  42.992  14.357  1.00  0.00      CWA  H 0
ATOM   4692 OH2  TIP3C  86      -0.506  39.408  13.460  1.00  0.00      CWA  O 0
ATOM   4693 H1   TIP3C  86       0.232  38.809  13.576  1.00  0.00      CWA  H 0
ATOM   4694 H2   TIP3C  86      -0.136  40.157  12.993  1.00  0.00      CWA  H 0
ATOM   4695 OH2  TIP3C  87       6.470  38.483   5.642  1.00  0.00      CWA  O 0
ATOM   4696 H1   TIP3C  87       6.917  39.326   5.569  1.00  0.00      CWA  H 0
ATOM   4697 H2   TIP3C  87       5.608  38.634   5.255  1.00  0.00      CWA  H 0
ATOM   4698 OH2  TIP3C  88       3.837  25.911  12.555  1.00  0.00      CWA  O 0
ATOM   4699 H1   TIP3C  88       4.375  25.917  13.347  1.00  0.00      CWA  H 0
ATOM   4700 H2   TIP3C  88       2.945  26.062  12.869  1.00  0.00      CWA  H 0
ATOM   4701 OH2  TIP3C  89       2.138  38.778   5.939  1.00  0.00      CWA  O 0
ATOM   4702 H1   TIP3C  89       2.357  38.877   6.866  1.00  0.00      CWA  H 0
ATOM   4703 H2   TIP3C  89       1.522  38.046   5.915  1.00  0.00      CWA  H 0
ATOM   4704 OH2  TIP3C  90       3.000  32.334   5.527  1.00  0.00      CWA  O 0
ATOM   4705 H1   TIP3C  90       3.834  32.659   5.188  1.00  0.00      CWA  H 0
ATOM   4706 H2   TIP3C  90       2.750  31.637   4.920  1.00  0.00      CWA  H 0
ATOM   4707 OH2  TIP3C  91      11.412  50.451  14.853  1.00  0.00      CWA  O 0
ATOM   4708 H1   TIP3C  91      12.121  51.081  14.978  1.00  0.00      CWA  H 0
ATOM   4709 H2   TIP3C  91      10.733  50.729  15.468  1.00  0.00      CWA  H 0
ATOM   4710 OH2  TIP3C  92       3.085  37.767  19.252  1.00  0.00      CWA  O 0
ATOM   4711 H1   TIP3C  92       3.775  37.104  19.229  1.00  0.00      CWA  H 0
ATOM   4712 H2   TIP3C  92       2.866  37.853  20.180  1.00  0.00      CWA  H 0
ATOM   4713 OH2  TIP3C  93      16.698  35.784  22.280  1.00  0.00      CWA  O 0
ATOM   4714 H1   TIP3C  93      16.544  34.951  22.725  1.00  0.00      CWA  H 0
ATOM   4715 H2   TIP3C  93      16.397  36.447  22.902  1.00  0.00      CWA  H 0
ATOM   4716 OH2  TIP3C  94      24.935  25.551   3.848  1.00  0.00      CWA  O 0
ATOM   4717 H1   TIP3C  94      24.827  25.325   4.772  1.00  0.00      CWA  H 0
ATOM   4718 H2   TIP3C  94      25.231  24.740   3.436  1.00  0.00      CWA  H 0
ATOM   4719 OH2  TIP3C  95      20.863  36.112  19.754  1.00  0.00      CWA  O 0
ATOM   4720 H1   TIP3C  95      20.938  37.066  19.734  1.00  0.00      CWA  H 0
ATOM   4721 H2   TIP3C  95      21.454  35.839  20.456  1.00  0.00      CWA  H 0
ATOM   4722 OH2  TIP3C  96       3.110  28.937  11.716  1.00  0.00      CWA  O 0
ATOM   4723 H1   TIP3C  96       3.754  29.360  11.148  1.00  0.00      CWA  H 0
ATOM   4724 H2   TIP3C  96       3.579  28.198  12.103  1.00  0.00      CWA  H 0
ATOM   4725 OH2  TIP3C  97       1.503  33.470  10.854  1.00  0.00      CWA  O 0
ATOM   4726 H1   TIP3C  97       2.362  33.405  10.437  1.00  0.00      CWA  H 0
ATOM   4727 H2   TIP3C  97       0.905  33.687  10.139  1.00  0.00      CWA  H 0
ATOM   4728 OH2  TIP3C  98      23.400  13.811   0.950  1.00  0.00      CWA  O 0
ATOM   4729 H1   TIP3C  98      22.776  13.090   0.861  1.00  0.00      CWA  H 0
ATOM   4730 H2   TIP3C  98      23.251  14.354   0.176  1.00  0.00      CWA  H 0
ATOM   4731 OH2  TIP3C  99      16.283  28.781  17.340  1.00  0.00      CWA  O 0
ATOM   4732 H1   TIP3C  99      16.601  29.609  16.980  1.00  0.00      CWA  H 0
ATOM   4733 H2   TIP3C  99      15.567  28.526  16.759  1.00  0.00      CWA  H 0
ATOM   4734 OH2  TIP3C 100      22.097  37.829  -1.632  1.00  0.00      CWA  O 0
ATOM   4735 H1   TIP3C 100      22.698  37.621  -0.917  1.00  0.00      CWA  H 0
ATOM   4736 H2   TIP3C 100      22.010  38.782  -1.602  1.00  0.00      CWA  H 0
ATOM   4737 OH2  TIP3C 101      17.491  16.078   3.192  1.00  0.00      CWA  O 0
ATOM   4738 H1   TIP3C 101      16.766  16.628   3.489  1.00  0.00      CWA  H 0
ATOM   4739 H2   TIP3C 101      18.203  16.268   3.803  1.00  0.00      CWA  H 0
ATOM   4740 OH2  TIP3C 102      22.028  36.453  -3.303  1.00  0.00      CWA  O 0
ATOM   4741 H1   TIP3C 102      22.558  37.043  -2.767  1.00  0.00      CWA  H 0
ATOM   4742 H2   TIP3C 102      21.242  36.958  -3.510  1.00  0.00      CWA  H 0
ATOM   4743 OH2  TIP3C 103      27.191  33.111  -2.739  1.00  0.00      CWA  O 0
ATOM   4744 H1   TIP3C 103      27.152  33.041  -3.693  1.00  0.00      CWA  H 0
ATOM   4745 H2   TIP3C 103      28.036  32.727  -2.505  1.00  0.00      CWA  H 0
ATOM   4746 OH2  TIP3C 104       2.943  37.249  22.071  1.00  0.00      CWA  O 0
ATOM   4747 H1   TIP3C 104       3.137  36.315  21.998  1.00  0.00      CWA  H 0
ATOM   4748 H2   TIP3C 104       2.415  37.323  22.866  1.00  0.00      CWA  H 0
ATOM   4749 OH2  TIP3C 105       7.102  29.220   2.056  1.00  0.00      CWA  O 0
ATOM   4750 H1   TIP3C 105       6.718  29.263   1.180  1.00  0.00      CWA  H 0
ATOM   4751 H2   TIP3C 105       6.377  29.426   2.646  1.00  0.00      CWA  H 0
ATOM   4752 OH2  TIP3C 106       6.971  25.007   1.537  1.00  0.00      CWA  O 0
ATOM   4753 H1   TIP3C 106       6.874  24.323   2.200  1.00  0.00      CWA  H 0
ATOM   4754 H2   TIP3C 106       6.219  24.887   0.957  1.00  0.00      CWA  H 0
ATOM   4755 OH2  TIP3C 107      19.453  33.221  -6.711  1.00  0.00      CWA  O 0
ATOM   4756 H1   TIP3C 107      19.707  34.016  -6.242  1.00  0.00      CWA  H 0
ATOM   4757 H2   TIP3C 107      18.501  33.283  -6.789  1.00  0.00      CWA  H 0
ATOM   4758 OH2  TIP3C 108      16.697  33.346  -6.817  1.00  0.00      CWA  O 0
ATOM   4759 H1   TIP3C 108      16.130  32.737  -7.290  1.00  0.00      CWA  H 0
ATOM   4760 H2   TIP3C 108      16.328  34.210  -7.001  1.00  0.00      CWA  H 0
ATOM   4761 OH2  TIP3C 109      23.601  37.254   0.217  1.00  0.00      CWA  O 0
ATOM   4762 H1   TIP3C 109      23.175  37.499   1.038  1.00  0.00      CWA  H 0
ATOM   4763 H2   TIP3C 109      23.814  36.327   0.325  1.00  0.00      CWA  H 0
ATOM   4764 OH2  TIP3C 110      14.441  27.804  -6.439  1.00  0.00      CWA  O 0
ATOM   4765 H1   TIP3C 110      14.802  27.161  -5.829  1.00  0.00      CWA  H 0
ATOM   4766 H2   TIP3C 110      13.658  27.384  -6.796  1.00  0.00      CWA  H 0
ATOM   4767 OH2  TIP3C 111       7.574  30.043  26.736  1.00  0.00      CWA  O 0
ATOM   4768 H1   TIP3C 111       7.024  30.812  26.587  1.00  0.00      CWA  H 0
ATOM   4769 H2   TIP3C 111       7.003  29.299  26.545  1.00  0.00      CWA  H 0
ATOM   4770 OH2  TIP3C 112      27.578  21.480   3.033  1.00  0.00      CWA  O 0
ATOM   4771 H1   TIP3C 112      28.498  21.660   3.227  1.00  0.00      CWA  H 0
ATOM   4772 H2   TIP3C 112      27.307  22.202   2.466  1.00  0.00      CWA  H 0
ATOM   4773 OH2  TIP3C 113      11.070  40.592  22.879  1.00  0.00      CWA  O 0
ATOM   4774 H1   TIP3C 113      10.507  40.472  22.114  1.00  0.00      CWA  H 0
ATOM   4775 H2   TIP3C 113      11.756  41.189  22.581  1.00  0.00      CWA  H 0
ATOM   4776 OH2  TIP3C 114      15.387  37.198  24.523  1.00  0.00      CWA  O 0
ATOM   4777 H1   TIP3C 114      14.896  38.019  24.562  1.00  0.00      CWA  H 0
ATOM   4778 H2   TIP3C 114      15.671  37.046  25.424  1.00  0.00      CWA  H 0
ATOM   4779 OH2  TIP3C 115      13.778  40.118  24.357  1.00  0.00      CWA  O 0
ATOM   4780 H1   TIP3C 115      14.343  40.855  24.588  1.00  0.00      CWA  H 0
ATOM   4781 H2   TIP3C 115      13.179  40.471  23.699  1.00  0.00      CWA  H 0
ATOM   4782 OH2  TIP3C 116      24.104  40.075  21.537  1.00  0.00      CWA  O 0
ATOM   4783 H1   TIP3C 116      23.328  39.726  21.099  1.00  0.00      CWA  H 0
ATOM   4784 H2   TIP3C 116      23.816  40.910  21.905  1.00  0.00      CWA  H 0
ATOM   4785 OH2  TIP3C 117      19.454  32.955  21.794  1.00  0.00      CWA  O 0
ATOM   4786 H1   TIP3C 117      18.534  33.098  22.016  1.00  0.00      CWA  H 0
ATOM   4787 H2   TIP3C 117      19.924  33.098  22.615  1.00  0.00      CWA  H 0
ATOM   4788 OH2  TIP3C 118      24.606  43.507   3.706  1.00  0.00      CWA  O 0
ATOM   4789 H1   TIP3C 118      24.496  43.906   4.569  1.00  0.00      CWA  H 0
ATOM   4790 H2   TIP3C 118      24.212  44.134   3.100  1.00  0.00      CWA  H 0
ATOM   4791 OH2  TIP3C 119      10.575  16.950  -1.120  1.00  0.00      CWA  O 0
ATOM   4792 H1   TIP3C 119      10.761  16.378  -0.375  1.00  0.00      CWA  H 0
ATOM   4793 H2   TIP3C 119      10.787  16.420  -1.888  1.00  0.00      CWA  H 0
ATOM   4794 OH2  TIP3C 120      16.209   9.939  35.688  1.00  0.00      CWA  O 0
ATOM   4795 H1   TIP3C 120      16.604  10.383  34.937  1.00  0.00      CWA  H 0
ATOM   4796 H2   TIP3C 120      15.647   9.268  35.301  1.00  0.00      CWA  H 0
ATOM   4797 OH2  TIP3C 121       6.721  22.488   2.770  1.00  0.00      CWA  O 0
ATOM   4798 H1   TIP3C 121       7.542  22.200   3.170  1.00  0.00      CWA  H 0
ATOM   4799 H2   TIP3C 121       6.754  22.141   1.878  1.00  0.00      CWA  H 0
ATOM   4800 OH2  TIP3C 122       4.221  26.457   4.416  1.00  0.00      CWA  O 0
ATOM   4801 H1   TIP3C 122       3.823  26.678   5.258  1.00  0.00      CWA  H 0
ATOM   4802 H2   TIP3C 122       3.980  25.542   4.270  1.00  0.00      CWA  H 0
ATOM   4803 OH2  TIP3C 123      16.823  17.069  32.732  1.00  0.00      CWA  O 0
ATOM   4804 H1   TIP3C 123      17.218  17.750  33.276  1.00  0.00      CWA  H 0
ATOM   4805 H2   TIP3C 123      17.261  16.262  33.002  1.00  0.00      CWA  H 0
ATOM   4806 OH2  TIP3C 124      21.194   5.989  29.665  1.00  0.00      CWA  O 0
ATOM   4807 H1   TIP3C 124      21.903   6.217  29.064  1.00  0.00      CWA  H 0
ATOM   4808 H2   TIP3C 124      20.669   5.348  29.185  1.00  0.00      CWA  H 0
ATOM   4809 OH2  TIP3C 125      15.191   2.085  30.261  1.00  0.00      CWA  O 0
ATOM   4810 H1   TIP3C 125      15.459   2.995  30.386  1.00  0.00      CWA  H 0
ATOM   4811 H2   TIP3C 125      15.973   1.574  30.469  1.00  0.00      CWA  H 0
ATOM   4812 OH2  TIP3C 126      28.032  42.936  11.240  1.00  0.00      CWA  O 0
ATOM   4813 H1   TIP3C 126      28.901  43.303  11.399  1.00  0.00      CWA  H 0
ATOM   4814 H2   TIP3C 126      27.526  43.665  10.881  1.00  0.00      CWA  H 0
ATOM   4815 OH2  TIP3C 127       7.421  29.229  -1.067  1.00  0.00      CWA  O 0
ATOM   4816 H1   TIP3C 127       8.137  28.598  -0.997  1.00  0.00      CWA  H 0
ATOM   4817 H2   TIP3C 127       7.853  30.083  -1.068  1.00  0.00      CWA  H 0
ATOM   4818 OH2  TIP3C 128      28.611  41.387   5.803  1.00  0.00      CWA  O 0
ATOM   4819 H1   TIP3C 128      27.875  41.051   5.292  1.00  0.00      CWA  H 0
ATOM   4820 H2   TIP3C 128      28.208  41.954   6.460  1.00  0.00      CWA  H 0
ATOM   4821 OH2  TIP3C 129      25.524  44.602   8.956  1.00  0.00      CWA  O 0
ATOM   4822 H1   TIP3C 129      25.037  44.685   9.776  1.00  0.00      CWA  H 0
ATOM   4823 H2   TIP3C 129      25.648  45.503   8.659  1.00  0.00      CWA  H 0
ATOM   4824 OH2  TIP3C 130      25.629  38.976  -0.253  1.00  0.00      CWA  O 0
ATOM   4825 H1   TIP3C 130      24.834  38.467  -0.094  1.00  0.00      CWA  H 0
ATOM   4826 H2   TIP3C 130      26.187  38.395  -0.770  1.00  0.00      CWA  H 0
ATOM   4827 OH2  TIP3C 131       8.640  26.831  -0.804  1.00  0.00      CWA  O 0
ATOM   4828 H1   TIP3C 131       8.041  26.627  -1.522  1.00  0.00      CWA  H 0
ATOM   4829 H2   TIP3C 131       8.145  26.622  -0.012  1.00  0.00      CWA  H 0
ATOM   4830 OH2  TIP3C 132      30.574  29.632  -1.521  1.00  0.00      CWA  O 0
ATOM   4831 H1   TIP3C 132      30.626  29.814  -0.583  1.00  0.00      CWA  H 0
ATOM   4832 H2   TIP3C 132      30.173  30.416  -1.896  1.00  0.00      CWA  H 0
ATOM   4833 OH2  TIP3C 133      24.161  16.993   2.666  1.00  0.00      CWA  O 0
ATOM   4834 H1   TIP3C 133      23.988  17.134   3.597  1.00  0.00      CWA  H 0
ATOM   4835 H2   TIP3C 133      24.752  17.705   2.422  1.00  0.00      CWA  H 0
ATOM   4836 OH2  TIP3C 134       8.319  36.698   4.378  1.00  0.00      CWA  O 0
ATOM   4837 H1   TIP3C 134       7.722  37.355   4.737  1.00  0.00      CWA  H 0
ATOM   4838 H2   TIP3C 134       8.240  35.952   4.972  1.00  0.00      CWA  H 0
ATOM   4839 OH2  TIP3C 135      25.561  23.941   1.606  1.00  0.00      CWA  O 0
ATOM   4840 H1   TIP3C 135      25.836  23.570   0.767  1.00  0.00      CWA  H 0
ATOM   4841 H2   TIP3C 135      25.281  24.832   1.395  1.00  0.00      CWA  H 0
ATOM   4842 OH2  TIP3C 136      17.584  28.530  26.780  1.00  0.00      CWA  O 0
ATOM   4843 H1   TIP3C 136      18.403  28.036  26.817  1.00  0.00      CWA  H 0
ATOM   4844 H2   TIP3C 136      17.838  29.389  26.443  1.00  0.00      CWA  H 0
ATOM   4845 OH2  TIP3C 137      17.239  24.790  -6.334  1.00  0.00      CWA  O 0
ATOM   4846 H1   TIP3C 137      17.537  23.882  -6.390  1.00  0.00      CWA  H 0
ATOM   4847 H2   TIP3C 137      17.473  25.173  -7.180  1.00  0.00      CWA  H 0
ATOM   4848 OH2  TIP3C 138       9.549  46.102  19.397  1.00  0.00      CWA  O 0
ATOM   4849 H1   TIP3C 138      10.504  46.046  19.357  1.00  0.00      CWA  H 0
ATOM   4850 H2   TIP3C 138       9.255  45.191  19.388  1.00  0.00      CWA  H 0
ATOM   4851 OH2  TIP3C 139       6.079  33.417   4.479  1.00  0.00      CWA  O 0
ATOM   4852 H1   TIP3C 139       6.377  34.025   5.156  1.00  0.00      CWA  H 0
ATOM   4853 H2   TIP3C 139       6.579  33.661   3.700  1.00  0.00      CWA  H 0
ATOM   4854 OH2  TIP3C 140      12.416  25.532  -6.109  1.00  0.00      CWA  O 0
ATOM   4855 H1   TIP3C 140      11.699  25.620  -5.481  1.00  0.00      CWA  H 0
ATOM   4856 H2   TIP3C 140      13.205  25.497  -5.568  1.00  0.00      CWA  H 0
ATOM   4857 OH2  TIP3C 141      18.271  24.617  -9.878  1.00  0.00      CWA  O 0
ATOM   4858 H1   TIP3C 141      18.270  23.870  -9.279  1.00  0.00      CWA  H 0
ATOM   4859 H2   TIP3C 141      18.892  24.373 -10.565  1.00  0.00      CWA  H 0
ATOM   4860 OH2  TIP3C 142      15.192  21.325 -10.712  1.00  0.00      CWA  O 0
ATOM   4861 H1   TIP3C 142      15.925  20.935 -10.236  1.00  0.00      CWA  H 0
ATOM   4862 H2   TIP3C 142      15.361  21.113 -11.630  1.00  0.00      CWA  H 0
ATOM   4863 OH2  TIP3C 143      17.857  37.440  -6.739  1.00  0.00      CWA  O 0
ATOM   4864 H1   TIP3C 143      17.135  37.119  -6.198  1.00  0.00      CWA  H 0
ATOM   4865 H2   TIP3C 143      17.700  38.381  -6.816  1.00  0.00      CWA  H 0
ATOM   4866 OH2  TIP3C 144       7.927  34.895   2.440  1.00  0.00      CWA  O 0
ATOM   4867 H1   TIP3C 144       8.124  35.624   3.028  1.00  0.00      CWA  H 0
ATOM   4868 H2   TIP3C 144       8.512  35.024   1.694  1.00  0.00      CWA  H 0
ATOM   4869 OH2  TIP3C 145      15.780  32.793  23.889  1.00  0.00      CWA  O 0
ATOM   4870 H1   TIP3C 145      15.872  32.550  22.968  1.00  0.00      CWA  H 0
ATOM   4871 H2   TIP3C 145      14.879  32.557  24.111  1.00  0.00      CWA  H 0
ATOM   4872 OH2  TIP3C   1      17.677   3.166  18.470  1.00  0.00      CWB  O 0
ATOM   4873 H1   TIP3C   1      17.452   4.107  18.450  1.00  0.00      CWB  H 0
ATOM   4874 H2   TIP3C   1      17.684   2.894  17.506  1.00  0.00      CWB  H 0
ATOM   4875 OH2  TIP3C   2       6.702   5.037   2.029  1.00  0.00      CWB  O 0
ATOM   4876 H1   TIP3C   2       7.362   5.712   1.872  1.00  0.00      CWB  H 0
ATOM   4877 H2   TIP3C   2       6.620   4.999   2.982  1.00  0.00      CWB  H 0
ATOM   4878 OH2  TIP3C   3       2.107  12.755  22.420  1.00  0.00      CWB  O 0
ATOM   4879 H1   TIP3C   3       1.898  13.120  21.560  1.00  0.00      CWB  H 0
ATOM   4880 H2   TIP3C   3       1.499  13.189  23.019  1.00  0.00      CWB  H 0
ATOM   4881 OH2  TIP3C   4       0.825  -0.791  24.277  1.00  0.00      CWB  O 0
ATOM   4882 H1   TIP3C   4       1.412  -0.623  23.540  1.00  0.00      CWB  H 0
ATOM   4883 H2   TIP3C   4       0.646   0.075  24.643  1.00  0.00      CWB  H 0
ATOM   4884 OH2  TIP3C   5      23.457   6.678  -0.906  1.00  0.00      CWB  O 0
ATOM   4885 H1   TIP3C   5      23.407   6.033  -0.201  1.00  0.00      CWB  H 0
ATOM   4886 H2   TIP3C   5      22.596   7.096  -0.909  1.00  0.00      CWB  H 0
ATOM   4887 OH2  TIP3C   6      12.524   1.747  -0.429  1.00  0.00      CWB  O 0
ATOM   4888 H1   TIP3C   6      12.156   1.623   0.446  1.00  0.00      CWB  H 0
ATOM   4889 H2   TIP3C   6      11.761   1.845  -0.999  1.00  0.00      CWB  H 0
ATOM   4890 OH2  TIP3C   7       5.862  16.009   4.797  1.00  0.00      CWB  O 0
ATOM   4891 H1   TIP3C   7       6.758  15.713   4.956  1.00  0.00      CWB  H 0
ATOM   4892 H2   TIP3C   7       5.585  15.527   4.018  1.00  0.00      CWB  H 0
ATOM   4893 OH2  TIP3C   8      15.937 -13.717   7.078  1.00  0.00      CWB  O 0
ATOM   4894 H1   TIP3C   8      15.394 -13.048   7.495  1.00  0.00      CWB  H 0
ATOM   4895 H2   TIP3C   8      16.133 -14.338   7.779  1.00  0.00      CWB  H 0
ATOM   4896 OH2  TIP3C   9      11.973 -13.002   6.680  1.00  0.00      CWB  O 0
ATOM   4897 H1   TIP3C   9      12.705 -12.565   7.116  1.00  0.00      CWB  H 0
ATOM   4898 H2   TIP3C   9      12.211 -13.929   6.682  1.00  0.00      CWB  H 0
ATOM   4899 OH2  TIP3C  10       8.083  12.289  -1.176  1.00  0.00      CWB  O 0
ATOM   4900 H1   TIP3C  10       8.863  12.713  -0.818  1.00  0.00      CWB  H 0
ATOM   4901 H2   TIP3C  10       8.422  11.549  -1.680  1.00  0.00      CWB  H 0
ATOM   4902 OH2  TIP3C  11       5.424  -8.613  22.619  1.00  0.00      CWB  O 0
ATOM   4903 H1   TIP3C  11       4.653  -8.986  22.192  1.00  0.00      CWB  H 0
ATOM   4904 H2   TIP3C  11       6.089  -9.298  22.554  1.00  0.00      CWB  H 0
ATOM   4905 OH2  TIP3C  12       1.983  -3.801   8.363  1.00  0.00      CWB  O 0
ATOM   4906 H1   TIP3C  12       1.300  -4.218   8.888  1.00  0.00      CWB  H 0
ATOM   4907 H2   TIP3C  12       1.907  -2.869   8.567  1.00  0.00      CWB  H 0
ATOM   4908 OH2  TIP3C  13      18.303   4.804   4.767  1.00  0.00      CWB  O 0
ATOM   4909 H1   TIP3C  13      18.402   4.500   3.865  1.00  0.00      CWB  H 0
ATOM   4910 H2   TIP3C  13      19.058   4.439   5.227  1.00  0.00      CWB  H 0
ATOM   4911 OH2  TIP3C  14       8.367   7.316  26.472  1.00  0.00      CWB  O 0
ATOM   4912 H1   TIP3C  14       8.559   6.784  25.700  1.00  0.00      CWB  H 0
ATOM   4913 H2   TIP3C  14       9.067   7.969  26.494  1.00  0.00      CWB  H 0
ATOM   4914 OH2  TIP3C  15      27.085   2.862   9.782  1.00  0.00      CWB  O 0
ATOM   4915 H1   TIP3C  15      26.151   3.064   9.728  1.00  0.00      CWB  H 0
ATOM   4916 H2   TIP3C  15      27.263   2.338   9.001  1.00  0.00      CWB  H 0
ATOM   4917 OH2  TIP3C  16       4.671   6.471  23.294  1.00  0.00      CWB  O 0
ATOM   4918 H1   TIP3C  16       5.026   5.704  23.743  1.00  0.00      CWB  H 0
ATOM   4919 H2   TIP3C  16       5.302   7.168  23.474  1.00  0.00      CWB  H 0
ATOM   4920 OH2  TIP3C  17      -0.529  14.077   9.646  1.00  0.00      CWB  O 0
ATOM   4921 H1   TIP3C  17      -0.382  13.171   9.918  1.00  0.00      CWB  H 0
ATOM   4922 H2   TIP3C  17       0.124  14.231   8.964  1.00  0.00      CWB  H 0
ATOM   4923 OH2  TIP3C  18      24.481  17.209  22.617  1.00  0.00      CWB  O 0
[truncated: 29,809 more chars]
