# Supplementary material for: Double crossed? Structural and computational studies of an unusually crosslinked haem in Methylococcus capsulatus cytochrome P460
Source: Chem Sci. 2025 Aug 8;16(35):16266–83. doi: 10.1039/d5sc04213e (PMC12352625; doi:10.1039/d5sc04213e)
Supplement: SC-016-D5SC04213E-s002 [file SC-016-D5SC04213E-s002.zip › qmmm_opt_structures/chain-b/Ferrous-DC_B.pdb]

TITLE    1 title                                                                                                                           
REMARK   1 Generated by Py-ChemShell according to PDB v3.3
REMARK   2 Sat Oct  5 11:07:34 2024
REMARK   3  Column      Abbreviation     Entry
REMARK   3  1 -  6                       Record name
REMARK   3  7 - 11      I                Atom serial number
REMARK   3 12 - 12
REMARK   3 13 - 16      N                Atom name
REMARK   3 17 - 17      L                Location indicator
REMARK   3 18 - 20      RS               Residue name
REMARK   3 21 - 21
REMARK   3 22 - 22      C                Chain ID
REMARK   3 23 - 26      CH               Residue sequence number
REMARK   3 27 - 27      IN               Insertion
REMARK   3 28 - 30
REMARK   3 31 - 38      X                X coorindate (Angstrom)
REMARK   3 39 - 46      Y                Y coorindate (Angstrom)
REMARK   3 47 - 54      Z                Z coorindate (Angstrom)
REMARK   3 55 - 60      O                Occupancy
REMARK   3 61 - 66      B                Temperature factor
REMARK   3 77 - 78      E                Element symbol
REMARK   3I    N   LRS  CCH  IN  X       Y       Z       O     B               E  0
ATOM      1 N    PRO P   1       0.278  34.811  15.371  1.00  0.00      PA   N 0
ATOM      2 HN1  PRO P   1       0.124  35.244  14.476  1.00  0.00      PA   H 0
ATOM      3 HN2  PRO P   1      -0.622  34.693  15.806  1.00  0.00      PA   H 0
ATOM      4 CD   PRO P   1       0.896  33.499  15.144  1.00  0.00      PA   C 0
ATOM      5 HD1  PRO P   1       0.165  32.666  15.222  1.00  0.00      PA   H 0
ATOM      6 HD2  PRO P   1       1.368  33.479  14.139  1.00  0.00      PA   H 0
ATOM      7 CA   PRO P   1       1.124  35.697  16.169  1.00  0.00      PA   C 0
ATOM      8 HA   PRO P   1       0.564  35.884  17.074  1.00  0.00      PA   H 0
ATOM      9 CB   PRO P   1       2.412  34.906  16.354  1.00  0.00      PA   C 0
ATOM     10 HB1  PRO P   1       2.895  35.116  17.332  1.00  0.00      PA   H 0
ATOM     11 HB2  PRO P   1       3.152  35.115  15.552  1.00  0.00      PA   H 0
ATOM     12 CG   PRO P   1       1.943  33.476  16.236  1.00  0.00      PA   C 0
ATOM     13 HG1  PRO P   1       1.459  33.178  17.191  1.00  0.00      PA   H 0
ATOM     14 HG2  PRO P   1       2.766  32.745  16.083  1.00  0.00      PA   H 0
ATOM     15 C    PRO P   1       1.353  37.013  15.452  1.00  0.00      PA   C 0
ATOM     16 O    PRO P   1       1.199  37.113  14.226  1.00  0.00      PA   O 0
ATOM     17 N    ALA P   2       1.710  38.019  16.238  1.00  0.00      PA   N 0
ATOM     18 HN   ALA P   2       1.816  37.940  17.226  1.00  0.00      PA   H 0
ATOM     19 CA   ALA P   2       2.095  39.297  15.692  1.00  0.00      PA   C 0
ATOM     20 HA   ALA P   2       1.288  39.693  15.094  1.00  0.00      PA   H 0
ATOM     21 CB   ALA P   2       2.416  40.250  16.814  1.00  0.00      PA   C 0
ATOM     22 HB1  ALA P   2       3.067  39.769  17.575  1.00  0.00      PA   H 0
ATOM     23 HB2  ALA P   2       2.903  41.180  16.449  1.00  0.00      PA   H 0
ATOM     24 HB3  ALA P   2       1.479  40.548  17.332  1.00  0.00      PA   H 0
ATOM     25 C    ALA P   2       3.306  39.134  14.785  1.00  0.00      PA   C 0
ATOM     26 O    ALA P   2       4.129  38.242  14.985  1.00  0.00      PA   O 0
ATOM     27 N    ALA P   3       3.438  40.077  13.855  1.00  0.00      PA   N 0
ATOM     28 HN   ALA P   3       2.786  40.829  13.793  1.00  0.00      PA   H 0
ATOM     29 CA   ALA P   3       4.592  40.121  12.972  1.00  0.00      PA   C 0
ATOM     30 HA   ALA P   3       4.738  39.147  12.529  1.00  0.00      PA   H 0
ATOM     31 CB   ALA P   3       4.382  41.160  11.900  1.00  0.00      PA   C 0
ATOM     32 HB1  ALA P   3       4.220  42.167  12.341  1.00  0.00      PA   H 0
ATOM     33 HB2  ALA P   3       5.250  41.212  11.209  1.00  0.00      PA   H 0
ATOM     34 HB3  ALA P   3       3.484  40.905  11.297  1.00  0.00      PA   H 0
ATOM     35 C    ALA P   3       5.822  40.469  13.797  1.00  0.00      PA   C 0
ATOM     36 O    ALA P   3       5.702  41.132  14.841  1.00  0.00      PA   O 0
ATOM     37 N    ALA P   4       6.981  40.098  13.244  1.00  0.00      PA   N 0
ATOM     38 HN   ALA P   4       6.998  39.579  12.393  1.00  0.00      PA   H 0
ATOM     39 CA   ALA P   4       8.266  40.514  13.770  1.00  0.00      PA   C 0
ATOM     40 HA   ALA P   4       8.263  40.285  14.825  1.00  0.00      PA   H 0
ATOM     41 CB   ALA P   4       9.383  39.761  13.078  1.00  0.00      PA   C 0
ATOM     42 HB1  ALA P   4       9.404  40.001  11.993  1.00  0.00      PA   H 0
ATOM     43 HB2  ALA P   4      10.382  39.997  13.502  1.00  0.00      PA   H 0
ATOM     44 HB3  ALA P   4       9.223  38.664  13.152  1.00  0.00      PA   H 0
ATOM     45 C    ALA P   4       8.392  42.018  13.576  1.00  0.00      PA   C 0
ATOM     46 O    ALA P   4       7.644  42.614  12.800  1.00  0.00      PA   O 0
ATOM     47 N    PRO P   5       9.282  42.706  14.325  1.00  0.00      PA   N 0
ATOM     48 CD   PRO P   5      10.094  42.154  15.430  1.00  0.00      PA   C 0
ATOM     49 HD1  PRO P   5       9.537  41.411  16.039  1.00  0.00      PA   H 0
ATOM     50 HD2  PRO P   5      11.021  41.696  15.023  1.00  0.00      PA   H 0
ATOM     51 CA   PRO P   5       9.426  44.154  14.199  1.00  0.00      PA   C 0
ATOM     52 HA   PRO P   5       8.478  44.598  14.466  1.00  0.00      PA   H 0
ATOM     53 CB   PRO P   5      10.551  44.466  15.214  1.00  0.00      PA   C 0
ATOM     54 HB1  PRO P   5      10.436  45.482  15.648  1.00  0.00      PA   H 0
ATOM     55 HB2  PRO P   5      11.553  44.378  14.743  1.00  0.00      PA   H 0
ATOM     56 CG   PRO P   5      10.409  43.383  16.264  1.00  0.00      PA   C 0
ATOM     57 HG1  PRO P   5       9.540  43.606  16.920  1.00  0.00      PA   H 0
ATOM     58 HG2  PRO P   5      11.320  43.256  16.887  1.00  0.00      PA   H 0
ATOM     59 C    PRO P   5       9.798  44.681  12.821  1.00  0.00      PA   C 0
ATOM     60 O    PRO P   5       9.607  45.865  12.579  1.00  0.00      PA   O 0
ATOM     61 N    ASN P   6      10.331  43.803  11.943  1.00  0.00      PA   N 0
ATOM     62 HN   ASN P   6      10.466  42.844  12.181  1.00  0.00      PA   H 0
ATOM     63 CA   ASN P   6      10.704  44.181  10.584  1.00  0.00      PA   C 0
ATOM     64 HA   ASN P   6      10.843  45.251  10.534  1.00  0.00      PA   H 0
ATOM     65 CB   ASN P   6      12.009  43.517  10.173  1.00  0.00      PA   C 0
ATOM     66 HB1  ASN P   6      12.810  43.857  10.864  1.00  0.00      PA   H 0
ATOM     67 HB2  ASN P   6      12.306  43.825   9.148  1.00  0.00      PA   H 0
ATOM     68 CG   ASN P   6      11.939  42.014  10.238  1.00  0.00      PA   C 0
ATOM     69 OD1  ASN P   6      10.904  41.436  10.579  1.00  0.00      PA   O 0
ATOM     70 ND2  ASN P   6      13.028  41.355   9.884  1.00  0.00      PA   N 0
ATOM     71 HD21 ASN P   6      13.075  40.373  10.065  1.00  0.00      PA   H 0
ATOM     72 HD22 ASN P   6      13.851  41.861   9.627  1.00  0.00      PA   H 0
ATOM     73 C    ASN P   6       9.596  43.833   9.591  1.00  0.00      PA   C 0
ATOM     74 O    ASN P   6       9.796  43.876   8.375  1.00  0.00      PA   O 0
ATOM     75 N    GLY P   7       8.441  43.431  10.106  1.00  0.00      PA   N 0
ATOM     76 HN   GLY P   7       8.336  43.324  11.092  1.00  0.00      PA   H 0
ATOM     77 CA   GLY P   7       7.265  43.223   9.265  1.00  0.00      PA   C 0
ATOM     78 HA1  GLY P   7       7.315  43.842   8.382  1.00  0.00      PA   H 0
ATOM     79 HA2  GLY P   7       6.405  43.458   9.874  1.00  0.00      PA   H 0
ATOM     80 C    GLY P   7       7.078  41.776   8.805  1.00  0.00      PA   C 0
ATOM     81 O    GLY P   7       6.079  41.447   8.170  1.00  0.00      PA   O 0
ATOM     82 N    ILE P   8       7.993  40.874   9.144  1.00  0.00      PA   N 0
ATOM     83 HN   ILE P   8       8.803  41.123   9.669  1.00  0.00      PA   H 0
ATOM     84 CA   ILE P   8       7.873  39.484   8.720  1.00  0.00      PA   C 0
ATOM     85 HA   ILE P   8       7.562  39.467   7.686  1.00  0.00      PA   H 0
ATOM     86 CB   ILE P   8       9.222  38.756   8.788  1.00  0.00      PA   C 0
ATOM     87 HB   ILE P   8       9.599  38.816   9.831  1.00  0.00      PA   H 0
ATOM     88 CG2  ILE P   8       9.080  37.293   8.419  1.00  0.00      PA   C 0
ATOM     89 HG21 ILE P   8      10.053  36.763   8.496  1.00  0.00      PA   H 0
ATOM     90 HG22 ILE P   8       8.386  36.752   9.098  1.00  0.00      PA   H 0
ATOM     91 HG23 ILE P   8       8.714  37.182   7.376  1.00  0.00      PA   H 0
ATOM     92 CG1  ILE P   8      10.244  39.453   7.888  1.00  0.00      PA   C 0
ATOM     93 HG11 ILE P   8      10.367  40.511   8.204  1.00  0.00      PA   H 0
ATOM     94 HG12 ILE P   8       9.841  39.462   6.853  1.00  0.00      PA   H 0
ATOM     95 CD   ILE P   8      11.620  38.809   7.876  1.00  0.00      PA   C 0
ATOM     96 HD1  ILE P   8      11.610  37.822   7.367  1.00  0.00      PA   H 0
ATOM     97 HD2  ILE P   8      12.341  39.463   7.340  1.00  0.00      PA   H 0
ATOM     98 HD3  ILE P   8      11.995  38.664   8.912  1.00  0.00      PA   H 0
ATOM     99 C    ILE P   8       6.793  38.768   9.529  1.00  0.00      PA   C 0
ATOM    100 O    ILE P   8       6.851  38.743  10.755  1.00  0.00      PA   O 0
ATOM    101 N    SER P   9       5.851  38.131   8.816  1.00  0.00      PA   N 0
ATOM    102 HN   SER P   9       5.876  38.155   7.820  1.00  0.00      PA   H 0
ATOM    103 CA   SER P   9       4.816  37.320   9.432  1.00  0.00      PA   C 0
ATOM    104 HA   SER P   9       4.542  37.758  10.381  1.00  0.00      PA   H 0
ATOM    105 CB   SER P   9       3.582  37.240   8.559  1.00  0.00      PA   C 0
ATOM    106 HB1  SER P   9       2.818  36.594   9.041  1.00  0.00      PA   H 0
ATOM    107 HB2  SER P   9       3.822  36.798   7.568  1.00  0.00      PA   H 0
ATOM    108 OG   SER P   9       2.991  38.514   8.377  1.00  0.00      PA   O 0
ATOM    109 HG1  SER P   9       3.574  39.103   7.893  1.00  0.00      PA   H 0
ATOM    110 C    SER P   9       5.352  35.921   9.696  1.00  0.00      PA   C 0
ATOM    111 O    SER P   9       6.199  35.404   8.972  1.00  0.00      PA   O 0
ATOM    112 N    LEU P  10       4.836  35.293  10.745  1.00  0.00      PA   N 0
ATOM    113 HN   LEU P  10       4.137  35.732  11.304  1.00  0.00      PA   H 0
ATOM    114 CA   LEU P  10       5.192  33.927  11.083  1.00  0.00      PA   C 0
ATOM    115 HA   LEU P  10       6.264  33.882  11.210  1.00  0.00      PA   H 0
ATOM    116 CB   LEU P  10       4.529  33.522  12.396  1.00  0.00      PA   C 0
ATOM    117 HB1  LEU P  10       3.434  33.682  12.300  1.00  0.00      PA   H 0
ATOM    118 HB2  LEU P  10       4.886  34.195  13.205  1.00  0.00      PA   H 0
ATOM    119 CG   LEU P  10       4.770  32.070  12.816  1.00  0.00      PA   C 0
ATOM    120 HG   LEU P  10       4.586  31.388  11.959  1.00  0.00      PA   H 0
ATOM    121 CD1  LEU P  10       6.203  31.890  13.266  1.00  0.00      PA   C 0
ATOM    122 HD11 LEU P  10       6.410  32.511  14.164  1.00  0.00      PA   H 0
ATOM    123 HD12 LEU P  10       6.401  30.830  13.533  1.00  0.00      PA   H 0
ATOM    124 HD13 LEU P  10       6.922  32.183  12.471  1.00  0.00      PA   H 0
ATOM    125 CD2  LEU P  10       3.797  31.622  13.905  1.00  0.00      PA   C 0
ATOM    126 HD21 LEU P  10       2.741  31.828  13.627  1.00  0.00      PA   H 0
ATOM    127 HD22 LEU P  10       3.905  30.529  14.075  1.00  0.00      PA   H 0
ATOM    128 HD23 LEU P  10       4.097  32.131  14.846  1.00  0.00      PA   H 0
ATOM    129 C    LEU P  10       4.731  32.996   9.973  1.00  0.00      PA   C 0
ATOM    130 O    LEU P  10       3.537  32.952   9.698  1.00  0.00      PA   O 0
ATOM    131 N    PRO P  11       5.632  32.230   9.309  1.00  0.00      PA   N 0
ATOM    132 CD   PRO P  11       7.095  32.301   9.399  1.00  0.00      PA   C 0
ATOM    133 HD1  PRO P  11       7.470  33.343   9.484  1.00  0.00      PA   H 0
ATOM    134 HD2  PRO P  11       7.427  31.699  10.272  1.00  0.00      PA   H 0
ATOM    135 CA   PRO P  11       5.189  31.266   8.304  1.00  0.00      PA   C 0
ATOM    136 HA   PRO P  11       4.706  31.801   7.499  1.00  0.00      PA   H 0
ATOM    137 CB   PRO P  11       6.477  30.596   7.888  1.00  0.00      PA   C 0
ATOM    138 HB1  PRO P  11       6.446  30.237   6.837  1.00  0.00      PA   H 0
ATOM    139 HB2  PRO P  11       6.728  29.736   8.545  1.00  0.00      PA   H 0
ATOM    140 CG   PRO P  11       7.518  31.664   8.094  1.00  0.00      PA   C 0
ATOM    141 HG1  PRO P  11       7.457  32.408   7.271  1.00  0.00      PA   H 0
ATOM    142 HG2  PRO P  11       8.552  31.260   8.130  1.00  0.00      PA   H 0
ATOM    143 C    PRO P  11       4.209  30.256   8.881  1.00  0.00      PA   C 0
ATOM    144 O    PRO P  11       4.479  29.630   9.894  1.00  0.00      PA   O 0
ATOM    145 N    ALA P  12       3.048  30.151   8.245  1.00  0.00      PA   N 0
ATOM    146 HN   ALA P  12       2.835  30.689   7.433  1.00  0.00      PA   H 0
ATOM    147 CA   ALA P  12       2.023  29.226   8.696  1.00  0.00      PA   C 0
ATOM    148 HA   ALA P  12       1.883  29.350   9.760  1.00  0.00      PA   H 0
ATOM    149 CB   ALA P  12       0.725  29.533   7.974  1.00  0.00      PA   C 0
ATOM    150 HB1  ALA P  12      -0.098  28.881   8.338  1.00  0.00      PA   H 0
ATOM    151 HB2  ALA P  12       0.437  30.592   8.148  1.00  0.00      PA   H 0
ATOM    152 HB3  ALA P  12       0.834  29.386   6.878  1.00  0.00      PA   H 0
ATOM    153 C    ALA P  12       2.468  27.787   8.443  1.00  0.00      PA   C 0
ATOM    154 O    ALA P  12       3.063  27.499   7.417  1.00  0.00      PA   O 0
ATOM    155 N    GLY P  13       2.238  26.894   9.409  1.00  0.00      PA   N 0
ATOM    156 HN   GLY P  13       1.824  27.191  10.266  1.00  0.00      PA   H 0
ATOM    157 CA   GLY P  13       2.424  25.465   9.205  1.00  0.00      PA   C 0
ATOM    158 HA1  GLY P  13       1.924  25.171   8.294  1.00  0.00      PA   H 0
ATOM    159 HA2  GLY P  13       2.027  24.955  10.070  1.00  0.00      PA   H 0
ATOM    160 C    GLY P  13       3.882  25.049   9.080  1.00  0.00      PA   C 0
ATOM    161 O    GLY P  13       4.162  23.988   8.518  1.00  0.00      PA   O 0
ATOM    162 N    TYR P  14       4.792  25.835   9.650  1.00  0.00      PA   N 0
ATOM    163 HN   TYR P  14       4.533  26.683  10.106  1.00  0.00      PA   H 0
ATOM    164 CA   TYR P  14       6.207  25.497   9.548  1.00  0.00      PA   C 0
ATOM    165 HA   TYR P  14       6.445  25.379   8.501  1.00  0.00      PA   H 0
ATOM    166 CB   TYR P  14       7.133  26.573  10.140  1.00  0.00      PA   C 0
ATOM    167 HB1  TYR P  14       6.895  27.551   9.669  1.00  0.00      PA   H 0
ATOM    168 HB2  TYR P  14       8.190  26.339   9.891  1.00  0.00      PA   H 0
ATOM    169 CG   TYR P  14       7.039  26.720  11.648  1.00  0.00      PA   C 0
ATOM    170 CD1  TYR P  14       7.618  25.788  12.502  1.00  0.00      PA   C 0
ATOM    171 HD1  TYR P  14       8.194  24.968  12.099  1.00  0.00      PA   H 0
ATOM    172 CE1  TYR P  14       7.487  25.894  13.889  1.00  0.00      PA   C 0
ATOM    173 HE1  TYR P  14       7.927  25.145  14.531  1.00  0.00      PA   H 0
ATOM    174 CZ   TYR P  14       6.796  26.952  14.450  1.00  0.00      PA   C 0
ATOM    175 OH   TYR P  14       6.648  27.028  15.820  1.00  0.00      PA   O 0
ATOM    176 HH   TYR P  14       6.553  27.956  16.047  1.00  0.00      PA   H 0
ATOM    177 CD2  TYR P  14       6.358  27.780  12.233  1.00  0.00      PA   C 0
ATOM    178 HD2  TYR P  14       5.900  28.524  11.597  1.00  0.00      PA   H 0
ATOM    179 CE2  TYR P  14       6.209  27.885  13.613  1.00  0.00      PA   C 0
ATOM    180 HE2  TYR P  14       5.639  28.701  14.032  1.00  0.00      PA   H 0
ATOM    181 C    TYR P  14       6.485  24.153  10.222  1.00  0.00      PA   C 0
ATOM    182 O    TYR P  14       7.448  23.490   9.906  1.00  0.00      PA   O 0
ATOM    183 N    LYS P  15       5.689  23.757  11.212  1.00  0.00      PA   N 0
ATOM    184 HN   LYS P  15       4.952  24.336  11.553  1.00  0.00      PA   H 0
ATOM    185 CA   LYS P  15       5.937  22.497  11.903  1.00  0.00      PA   C 0
ATOM    186 HA   LYS P  15       6.960  22.500  12.249  1.00  0.00      PA   H 0
ATOM    187 CB   LYS P  15       5.003  22.333  13.118  1.00  0.00      PA   C 0
ATOM    188 HB1  LYS P  15       5.090  23.257  13.728  1.00  0.00      PA   H 0
ATOM    189 HB2  LYS P  15       5.401  21.500  13.735  1.00  0.00      PA   H 0
ATOM    190 CG   LYS P  15       3.520  22.026  12.844  1.00  0.00      PA   C 0
ATOM    191 HG1  LYS P  15       3.425  21.178  12.133  1.00  0.00      PA   H 0
ATOM    192 HG2  LYS P  15       3.067  22.902  12.333  1.00  0.00      PA   H 0
ATOM    193 CD   LYS P  15       2.695  21.672  14.069  1.00  0.00      PA   C 0
ATOM    194 HD1  LYS P  15       3.060  20.686  14.427  1.00  0.00      PA   H 0
ATOM    195 HD2  LYS P  15       1.645  21.528  13.734  1.00  0.00      PA   H 0
ATOM    196 CE   LYS P  15       2.772  22.661  15.161  1.00  0.00      PA   C 0
ATOM    197 HE1  LYS P  15       2.343  23.637  14.847  1.00  0.00      PA   H 0
ATOM    198 HE2  LYS P  15       3.809  22.814  15.530  1.00  0.00      PA   H 0
ATOM    199 NZ   LYS P  15       1.976  22.138  16.286  1.00  0.00      PA   N 0
ATOM    200 HZ1  LYS P  15       2.418  21.300  16.714  1.00  0.00      PA   H 0
ATOM    201 HZ2  LYS P  15       1.937  22.905  16.988  1.00  0.00      PA   H 0
ATOM    202 HZ3  LYS P  15       1.005  21.909  15.993  1.00  0.00      PA   H 0
ATOM    203 C    LYS P  15       5.774  21.293  10.963  1.00  0.00      PA   C 0
ATOM    204 O    LYS P  15       6.165  20.188  11.313  1.00  0.00      PA   O 0
ATOM    205 N    ASP P  16       5.163  21.493   9.767  1.00  0.00      PA   N 0
ATOM    206 HN   ASP P  16       4.790  22.383   9.517  1.00  0.00      PA   H 0
ATOM    207 CA   ASP P  16       4.997  20.426   8.800  1.00  0.00      PA   C 0
ATOM    208 HA   ASP P  16       5.034  19.463   9.287  1.00  0.00      PA   H 0
ATOM    209 CB   ASP P  16       3.643  20.592   8.137  1.00  0.00      PA   C 0
ATOM    210 HB1  ASP P  16       3.532  19.921   7.258  1.00  0.00      PA   H 0
ATOM    211 HB2  ASP P  16       3.542  21.632   7.759  1.00  0.00      PA   H 0
ATOM    212 CG   ASP P  16       2.440  20.317   9.025  1.00  0.00      PA   C 0
ATOM    213 OD1  ASP P  16       2.615  19.583  10.006  1.00  0.00      PA   O 0
ATOM    214 OD2  ASP P  16       1.346  20.854   8.713  1.00  0.00      PA   O 0
ATOM    215 C    ASP P  16       6.099  20.412   7.739  1.00  0.00      PA   C 0
ATOM    216 O    ASP P  16       6.067  19.593   6.808  1.00  0.00      PA   O 0
ATOM    217 N    TRP P  17       7.071  21.310   7.857  1.00  0.00      PA   N 0
ATOM    218 HN   TRP P  17       7.096  21.969   8.605  1.00  0.00      PA   H 0
ATOM    219 CA   TRP P  17       8.110  21.419   6.848  1.00  0.00      PA   C 0
ATOM    220 HA   TRP P  17       7.672  21.378   5.862  1.00  0.00      PA   H 0
ATOM    221 CB   TRP P  17       8.874  22.741   7.034  1.00  0.00      PA   C 0
ATOM    222 HB1  TRP P  17       9.868  22.707   6.539  1.00  0.00      PA   H 0
ATOM    223 HB2  TRP P  17       9.093  22.865   8.116  1.00  0.00      PA   H 0
ATOM    224 CG   TRP P  17       8.115  23.950   6.565  1.00  0.00      PA   C 0
ATOM    225 CD1  TRP P  17       6.869  24.012   5.984  1.00  0.00      PA   C 0
ATOM    226 HD1  TRP P  17       6.251  23.153   5.769  1.00  0.00      PA   H 0
ATOM    227 NE1  TRP P  17       6.527  25.314   5.737  1.00  0.00      PA   N 0
ATOM    228 HE1  TRP P  17       5.724  25.625   5.277  1.00  0.00      PA   H 0
ATOM    229 CE2  TRP P  17       7.530  26.131   6.181  1.00  0.00      PA   C 0
ATOM    230 CD2  TRP P  17       8.546  25.307   6.701  1.00  0.00      PA   C 0
ATOM    231 CE3  TRP P  17       9.707  25.906   7.199  1.00  0.00      PA   C 0
ATOM    232 HE3  TRP P  17      10.515  25.301   7.584  1.00  0.00      PA   H 0
ATOM    233 CZ3  TRP P  17       9.798  27.271   7.162  1.00  0.00      PA   C 0
ATOM    234 HZ3  TRP P  17      10.694  27.744   7.535  1.00  0.00      PA   H 0
ATOM    235 CZ2  TRP P  17       7.644  27.510   6.154  1.00  0.00      PA   C 0
ATOM    236 HZ2  TRP P  17       6.859  28.125   5.740  1.00  0.00      PA   H 0
ATOM    237 CH2  TRP P  17       8.786  28.064   6.645  1.00  0.00      PA   C 0
ATOM    238 HH2  TRP P  17       8.904  29.137   6.631  1.00  0.00      PA   H 0
ATOM    239 C    TRP P  17       9.080  20.242   6.941  1.00  0.00      PA   C 0
ATOM    240 O    TRP P  17       9.327  19.698   8.014  1.00  0.00      PA   O 0
ATOM    241 N    LYS P  18       9.747  19.934   5.825  1.00  0.00      PA   N 0
ATOM    242 HN   LYS P  18       9.602  20.449   4.983  1.00  0.00      PA   H 0
ATOM    243 CA   LYS P  18      10.681  18.837   5.773  1.00  0.00      PA   C 0
ATOM    244 HA   LYS P  18      10.276  18.008   6.334  1.00  0.00      PA   H 0
ATOM    245 CB   LYS P  18      10.890  18.397   4.332  1.00  0.00      PA   C 0
ATOM    246 HB1  LYS P  18      11.640  17.579   4.284  1.00  0.00      PA   H 0
ATOM    247 HB2  LYS P  18      11.295  19.248   3.743  1.00  0.00      PA   H 0
ATOM    248 CG   LYS P  18       9.616  17.908   3.646  1.00  0.00      PA   C 0
ATOM    249 HG1  LYS P  18       8.833  18.681   3.799  1.00  0.00      PA   H 0
ATOM    250 HG2  LYS P  18       9.270  16.990   4.168  1.00  0.00      PA   H 0
ATOM    251 CD   LYS P  18       9.720  17.637   2.148  1.00  0.00      PA   C 0
ATOM    252 HD1  LYS P  18      10.472  16.836   1.982  1.00  0.00      PA   H 0
ATOM    253 HD2  LYS P  18      10.098  18.547   1.635  1.00  0.00      PA   H 0
ATOM    254 CE   LYS P  18       8.404  17.231   1.574  1.00  0.00      PA   C 0
ATOM    255 HE1  LYS P  18       8.028  16.332   2.107  1.00  0.00      PA   H 0
ATOM    256 HE2  LYS P  18       8.528  16.969   0.502  1.00  0.00      PA   H 0
ATOM    257 NZ   LYS P  18       7.331  18.246   1.660  1.00  0.00      PA   N 0
ATOM    258 HZ1  LYS P  18       7.079  18.428   2.652  1.00  0.00      PA   H 0
ATOM    259 HZ2  LYS P  18       7.643  19.154   1.260  1.00  0.00      PA   H 0
ATOM    260 HZ3  LYS P  18       6.464  17.950   1.167  1.00  0.00      PA   H 0
ATOM    261 C    LYS P  18      12.003  19.229   6.418  1.00  0.00      PA   C 0
ATOM    262 O    LYS P  18      12.382  20.396   6.502  1.00  0.00      PA   O 0
ATOM    263 N    MET P  19      12.682  18.187   6.892  1.00  0.00      PA   N 0
ATOM    264 HN   MET P  19      12.319  17.266   6.773  1.00  0.00      PA   H 0
ATOM    265 CA   MET P  19      13.905  18.320   7.664  1.00  0.00      PA   C 0
ATOM    266 HA   MET P  19      13.807  19.158   8.338  1.00  0.00      PA   H 0
ATOM    267 CB   MET P  19      14.107  17.030   8.475  1.00  0.00      PA   C 0
ATOM    268 HB1  MET P  19      14.116  16.153   7.793  1.00  0.00      PA   H 0
ATOM    269 HB2  MET P  19      13.206  16.916   9.115  1.00  0.00      PA   H 0
ATOM    270 CG   MET P  19      15.325  17.030   9.381  1.00  0.00      PA   C 0
ATOM    271 HG1  MET P  19      15.128  16.287  10.183  1.00  0.00      PA   H 0
ATOM    272 HG2  MET P  19      15.398  18.016   9.888  1.00  0.00      PA   H 0
ATOM    273 SD   MET P  19      16.914  16.607   8.649  1.00  0.00      PA   S 0
ATOM    274 CE   MET P  19      16.673  14.971   7.943  1.00  0.00      PA   C 0
ATOM    275 HE1  MET P  19      15.978  15.005   7.077  1.00  0.00      PA   H 0
ATOM    276 HE2  MET P  19      17.643  14.564   7.584  1.00  0.00      PA   H 0
ATOM    277 HE3  MET P  19      16.257  14.266   8.694  1.00  0.00      PA   H 0
ATOM    278 C    MET P  19      15.093  18.598   6.741  1.00  0.00      PA   C 0
ATOM    279 O    MET P  19      15.273  17.905   5.739  1.00  0.00      PA   O 0
ATOM    280 N    ILE P  20      15.910  19.587   7.113  1.00  0.00      PA   N 0
ATOM    281 HN   ILE P  20      15.681  20.150   7.904  1.00  0.00      PA   H 0
ATOM    282 CA   ILE P  20      17.211  19.856   6.513  1.00  0.00      PA   C 0
ATOM    283 HA   ILE P  20      17.307  19.305   5.589  1.00  0.00      PA   H 0
ATOM    284 CB   ILE P  20      17.316  21.349   6.177  1.00  0.00      PA   C 0
ATOM    285 HB   ILE P  20      17.010  21.933   7.071  1.00  0.00      PA   H 0
ATOM    286 CG2  ILE P  20      18.746  21.762   5.817  1.00  0.00      PA   C 0
ATOM    287 HG21 ILE P  20      18.795  22.845   5.575  1.00  0.00      PA   H 0
ATOM    288 HG22 ILE P  20      19.453  21.595   6.657  1.00  0.00      PA   H 0
ATOM    289 HG23 ILE P  20      19.098  21.193   4.930  1.00  0.00      PA   H 0
ATOM    290 CG1  ILE P  20      16.328  21.653   5.050  1.00  0.00      PA   C 0
ATOM    291 HG11 ILE P  20      15.308  21.325   5.343  1.00  0.00      PA   H 0
ATOM    292 HG12 ILE P  20      16.612  21.055   4.157  1.00  0.00      PA   H 0
ATOM    293 CD   ILE P  20      16.234  23.109   4.652  1.00  0.00      PA   C 0
ATOM    294 HD1  ILE P  20      17.195  23.485   4.240  1.00  0.00      PA   H 0
ATOM    295 HD2  ILE P  20      15.460  23.247   3.867  1.00  0.00      PA   H 0
ATOM    296 HD3  ILE P  20      15.958  23.736   5.527  1.00  0.00      PA   H 0
ATOM    297 C    ILE P  20      18.343  19.358   7.408  1.00  0.00      PA   C 0
ATOM    298 O    ILE P  20      19.329  18.793   6.919  1.00  0.00      PA   O 0
ATOM    299 N    GLY P  21      18.231  19.567   8.729  1.00  0.00      PA   N 0
ATOM    300 HN   GLY P  21      17.446  20.033   9.130  1.00  0.00      PA   H 0
ATOM    301 CA   GLY P  21      19.237  19.009   9.622  1.00  0.00      PA   C 0
ATOM    302 HA1  GLY P  21      20.110  19.632   9.495  1.00  0.00      PA   H 0
ATOM    303 HA2  GLY P  21      19.394  17.962   9.410  1.00  0.00      PA   H 0
ATOM    304 C    GLY P  21      18.842  19.138  11.083  1.00  0.00      PA   C 0
ATOM    305 O    GLY P  21      17.693  19.408  11.402  1.00  0.00      PA   O 0
ATOM    306 N    VAL P  22      19.817  18.856  11.953  1.00  0.00      PA   N 0
ATOM    307 HN   VAL P  22      20.743  18.653  11.643  1.00  0.00      PA   H 0
ATOM    308 CA   VAL P  22      19.646  18.960  13.400  1.00  0.00      PA   C 0
ATOM    309 HA   VAL P  22      18.874  19.679  13.634  1.00  0.00      PA   H 0
ATOM    310 CB   VAL P  22      19.312  17.583  13.986  1.00  0.00      PA   C 0
ATOM    311 HB   VAL P  22      19.242  17.703  15.088  1.00  0.00      PA   H 0
ATOM    312 CG1  VAL P  22      17.964  17.059  13.539  1.00  0.00      PA   C 0
ATOM    313 HG11 VAL P  22      17.970  16.810  12.456  1.00  0.00      PA   H 0
ATOM    314 HG12 VAL P  22      17.704  16.138  14.104  1.00  0.00      PA   H 0
ATOM    315 HG13 VAL P  22      17.173  17.818  13.721  1.00  0.00      PA   H 0
ATOM    316 CG2  VAL P  22      20.369  16.564  13.698  1.00  0.00      PA   C 0
ATOM    317 HG21 VAL P  22      21.367  16.871  14.077  1.00  0.00      PA   H 0
ATOM    318 HG22 VAL P  22      20.111  15.599  14.184  1.00  0.00      PA   H 0
ATOM    319 HG23 VAL P  22      20.456  16.366  12.608  1.00  0.00      PA   H 0
ATOM    320 C    VAL P  22      20.957  19.481  13.968  1.00  0.00      PA   C 0
ATOM    321 O    VAL P  22      21.967  19.456  13.269  1.00  0.00      PA   O 0
ATOM    322 N    SER P  23      20.935  19.976  15.204  1.00  0.00      PA   N 0
ATOM    323 HN   SER P  23      20.084  20.070  15.714  1.00  0.00      PA   H 0
ATOM    324 CA   SER P  23      22.135  20.483  15.837  1.00  0.00      PA   C 0
ATOM    325 HA   SER P  23      22.947  19.800  15.637  1.00  0.00      PA   H 0
ATOM    326 CB   SER P  23      22.494  21.859  15.334  1.00  0.00      PA   C 0
ATOM    327 HB1  SER P  23      22.549  21.870  14.224  1.00  0.00      PA   H 0
ATOM    328 HB2  SER P  23      23.488  22.183  15.710  1.00  0.00      PA   H 0
ATOM    329 OG   SER P  23      21.517  22.798  15.752  1.00  0.00      PA   O 0
ATOM    330 HG1  SER P  23      21.777  23.635  15.360  1.00  0.00      PA   H 0
ATOM    331 C    SER P  23      21.942  20.532  17.356  1.00  0.00      PA   C 0
ATOM    332 O    SER P  23      20.845  20.367  17.869  1.00  0.00      PA   O 0
ATOM    333 N    SER P  24      23.043  20.778  18.048  1.00  0.00      PA   N 0
ATOM    334 HN   SER P  24      23.923  20.857  17.585  1.00  0.00      PA   H 0
ATOM    335 CA   SER P  24      23.028  21.044  19.468  1.00  0.00      PA   C 0
ATOM    336 HA   SER P  24      22.082  21.481  19.752  1.00  0.00      PA   H 0
ATOM    337 CB   SER P  24      23.261  19.754  20.221  1.00  0.00      PA   C 0
ATOM    338 HB1  SER P  24      24.252  19.330  19.954  1.00  0.00      PA   H 0
ATOM    339 HB2  SER P  24      22.486  19.023  19.907  1.00  0.00      PA   H 0
ATOM    340 OG   SER P  24      23.191  19.918  21.626  1.00  0.00      PA   O 0
ATOM    341 HG1  SER P  24      22.400  20.406  21.866  1.00  0.00      PA   H 0
ATOM    342 C    SER P  24      24.114  22.066  19.764  1.00  0.00      PA   C 0
ATOM    343 O    SER P  24      25.206  21.933  19.243  1.00  0.00      PA   O 0
ATOM    344 N    ARG P  25      23.796  23.082  20.566  1.00  0.00      PA   N 0
ATOM    345 HN   ARG P  25      22.882  23.210  20.944  1.00  0.00      PA   H 0
ATOM    346 CA   ARG P  25      24.776  24.099  20.906  1.00  0.00      PA   C 0
ATOM    347 HA   ARG P  25      25.663  24.014  20.296  1.00  0.00      PA   H 0
ATOM    348 CB   ARG P  25      24.181  25.495  20.710  1.00  0.00      PA   C 0
ATOM    349 HB1  ARG P  25      24.767  26.274  21.243  1.00  0.00      PA   H 0
ATOM    350 HB2  ARG P  25      23.148  25.500  21.119  1.00  0.00      PA   H 0
ATOM    351 CG   ARG P  25      24.115  25.832  19.228  1.00  0.00      PA   C 0
ATOM    352 HG1  ARG P  25      23.199  26.430  19.034  1.00  0.00      PA   H 0
ATOM    353 HG2  ARG P  25      24.012  24.908  18.619  1.00  0.00      PA   H 0
ATOM    354 CD   ARG P  25      25.338  26.600  18.755  1.00  0.00      PA   C 0
ATOM    355 HD1  ARG P  25      25.426  26.530  17.650  1.00  0.00      PA   H 0
ATOM    356 HD2  ARG P  25      26.263  26.160  19.185  1.00  0.00      PA   H 0
ATOM    357 NE   ARG P  25      25.280  28.017  19.143  1.00  0.00      PA   N 0
ATOM    358 HE   ARG P  25      25.815  28.326  19.930  1.00  0.00      PA   H 0
ATOM    359 CZ   ARG P  25      24.524  28.930  18.546  1.00  0.00      PA   C 0
ATOM    360 NH1  ARG P  25      23.845  28.624  17.455  1.00  0.00      PA   N 0
ATOM    361 HH11 ARG P  25      23.829  27.686  17.109  1.00  0.00      PA   H 0
ATOM    362 HH12 ARG P  25      23.344  29.341  16.970  1.00  0.00      PA   H 0
ATOM    363 NH2  ARG P  25      24.510  30.168  18.949  1.00  0.00      PA   N 0
ATOM    364 HH21 ARG P  25      25.017  30.423  19.772  1.00  0.00      PA   H 0
ATOM    365 HH22 ARG P  25      23.853  30.787  18.519  1.00  0.00      PA   H 0
ATOM    366 C    ARG P  25      25.201  23.887  22.344  1.00  0.00      PA   C 0
ATOM    367 O    ARG P  25      24.368  23.971  23.235  1.00  0.00      PA   O 0
ATOM    368 N    ILE P  26      26.501  23.639  22.539  1.00  0.00      PA   N 0
ATOM    369 HN   ILE P  26      27.142  23.609  21.776  1.00  0.00      PA   H 0
ATOM    370 CA   ILE P  26      27.014  23.294  23.853  1.00  0.00      PA   C 0
ATOM    371 HA   ILE P  26      26.524  22.393  24.192  1.00  0.00      PA   H 0
ATOM    372 CB   ILE P  26      28.529  23.024  23.776  1.00  0.00      PA   C 0
ATOM    373 HB   ILE P  26      29.003  23.889  23.264  1.00  0.00      PA   H 0
ATOM    374 CG2  ILE P  26      29.136  22.914  25.174  1.00  0.00      PA   C 0
ATOM    375 HG21 ILE P  26      30.221  22.684  25.113  1.00  0.00      PA   H 0
ATOM    376 HG22 ILE P  26      29.033  23.858  25.750  1.00  0.00      PA   H 0
ATOM    377 HG23 ILE P  26      28.645  22.096  25.743  1.00  0.00      PA   H 0
ATOM    378 CG1  ILE P  26      28.815  21.771  22.919  1.00  0.00      PA   C 0
ATOM    379 HG11 ILE P  26      28.260  21.836  21.959  1.00  0.00      PA   H 0
ATOM    380 HG12 ILE P  26      28.414  20.881  23.450  1.00  0.00      PA   H 0
ATOM    381 CD   ILE P  26      30.281  21.529  22.581  1.00  0.00      PA   C 0
ATOM    382 HD1  ILE P  26      30.878  21.329  23.496  1.00  0.00      PA   H 0
ATOM    383 HD2  ILE P  26      30.372  20.641  21.920  1.00  0.00      PA   H 0
ATOM    384 HD3  ILE P  26      30.717  22.407  22.059  1.00  0.00      PA   H 0
ATOM    385 C    ILE P  26      26.633  24.407  24.830  1.00  0.00      PA   C 0
ATOM    386 O    ILE P  26      26.159  24.125  25.933  1.00  0.00      PA   O 0
ATOM    387 N    GLU P  27      26.808  25.668  24.428  1.00  0.00      PA   N 0
ATOM    388 HN   GLU P  27      27.130  25.924  23.520  1.00  0.00      PA   H 0
ATOM    389 CA   GLU P  27      26.645  26.776  25.360  1.00  0.00      PA   C 0
ATOM    390 HA   GLU P  27      27.064  26.476  26.309  1.00  0.00      PA   H 0
ATOM    391 CB   GLU P  27      27.371  28.036  24.920  1.00  0.00      PA   C 0
ATOM    392 HB1  GLU P  27      28.421  27.782  24.660  1.00  0.00      PA   H 0
ATOM    393 HB2  GLU P  27      27.419  28.731  25.786  1.00  0.00      PA   H 0
ATOM    394 CG   GLU P  27      26.708  28.779  23.763  1.00  0.00      PA   C 0
ATOM    395 HG1  GLU P  27      27.177  29.786  23.736  1.00  0.00      PA   H 0
ATOM    396 HG2  GLU P  27      25.619  28.951  23.899  1.00  0.00      PA   H 0
ATOM    397 CD   GLU P  27      26.941  28.197  22.393  1.00  0.00      PA   C 0
ATOM    398 OE1  GLU P  27      27.420  27.041  22.255  1.00  0.00      PA   O 0
ATOM    399 OE2  GLU P  27      26.656  28.982  21.466  1.00  0.00      PA   O 0
ATOM    400 C    GLU P  27      25.164  27.083  25.602  1.00  0.00      PA   C 0
ATOM    401 O    GLU P  27      24.820  27.792  26.552  1.00  0.00      PA   O 0
ATOM    402 N    GLN P  28      24.278  26.538  24.772  1.00  0.00      PA   N 0
ATOM    403 HN   GLN P  28      24.577  25.954  24.022  1.00  0.00      PA   H 0
ATOM    404 CA   GLN P  28      22.864  26.785  24.944  1.00  0.00      PA   C 0
ATOM    405 HA   GLN P  28      22.695  27.655  25.561  1.00  0.00      PA   H 0
ATOM    406 CB   GLN P  28      22.226  27.057  23.590  1.00  0.00      PA   C 0
ATOM    407 HB1  GLN P  28      21.133  27.209  23.721  1.00  0.00      PA   H 0
ATOM    408 HB2  GLN P  28      22.359  26.163  22.944  1.00  0.00      PA   H 0
ATOM    409 CG   GLN P  28      22.802  28.288  22.895  1.00  0.00      PA   C 0
ATOM    410 HG1  GLN P  28      23.873  28.125  22.647  1.00  0.00      PA   H 0
ATOM    411 HG2  GLN P  28      22.729  29.148  23.595  1.00  0.00      PA   H 0
ATOM    412 CD   GLN P  28      22.091  28.623  21.607  1.00  0.00      PA   C 0
ATOM    413 OE1  GLN P  28      21.514  27.755  20.947  1.00  0.00      PA   O 0
ATOM    414 NE2  GLN P  28      22.160  29.883  21.219  1.00  0.00      PA   N 0
ATOM    415 HE21 GLN P  28      21.676  30.120  20.377  1.00  0.00      PA   H 0
ATOM    416 HE22 GLN P  28      22.737  30.524  21.726  1.00  0.00      PA   H 0
ATOM    417 C    GLN P  28      22.158  25.620  25.625  1.00  0.00      PA   C 0
ATOM    418 O    GLN P  28      20.990  25.752  25.942  1.00  0.00      PA   O 0
ATOM    419 N    ASN P  29      22.824  24.474  25.772  1.00  0.00      PA   N 0
ATOM    420 HN   ASN P  29      23.760  24.387  25.439  1.00  0.00      PA   H 0
ATOM    421 CA   ASN P  29      22.221  23.331  26.430  1.00  0.00      PA   C 0
ATOM    422 HA   ASN P  29      22.897  22.503  26.275  1.00  0.00      PA   H 0
ATOM    423 CB   ASN P  29      21.995  23.588  27.922  1.00  0.00      PA   C 0
ATOM    424 HB1  ASN P  29      21.222  24.366  28.101  1.00  0.00      PA   H 0
ATOM    425 HB2  ASN P  29      22.948  23.961  28.356  1.00  0.00      PA   H 0
ATOM    426 CG   ASN P  29      21.665  22.297  28.620  1.00  0.00      PA   C 0
ATOM    427 OD1  ASN P  29      22.266  21.268  28.300  1.00  0.00      PA   O 0
ATOM    428 ND2  ASN P  29      20.712  22.311  29.548  1.00  0.00      PA   N 0
ATOM    429 HD21 ASN P  29      20.447  21.451  29.983  1.00  0.00      PA   H 0
ATOM    430 HD22 ASN P  29      20.154  23.131  29.680  1.00  0.00      PA   H 0
ATOM    431 C    ASN P  29      20.905  22.968  25.747  1.00  0.00      PA   C 0
ATOM    432 O    ASN P  29      19.884  22.778  26.409  1.00  0.00      PA   O 0
ATOM    433 N    ASN P  30      20.929  22.861  24.413  1.00  0.00      PA   N 0
ATOM    434 HN   ASN P  30      21.776  22.916  23.889  1.00  0.00      PA   H 0
ATOM    435 CA   ASN P  30      19.704  22.697  23.656  1.00  0.00      PA   C 0
ATOM    436 HA   ASN P  30      18.928  22.326  24.310  1.00  0.00      PA   H 0
ATOM    437 CB   ASN P  30      19.207  24.003  23.054  1.00  0.00      PA   C 0
ATOM    438 HB1  ASN P  30      19.111  24.739  23.881  1.00  0.00      PA   H 0
ATOM    439 HB2  ASN P  30      18.201  23.889  22.597  1.00  0.00      PA   H 0
ATOM    440 CG   ASN P  30      20.117  24.580  22.012  1.00  0.00      PA   C 0
ATOM    441 OD1  ASN P  30      21.189  24.024  21.701  1.00  0.00      PA   O 0
ATOM    442 ND2  ASN P  30      19.693  25.734  21.511  1.00  0.00      PA   N 0
ATOM    443 HD21 ASN P  30      20.348  26.279  20.987  1.00  0.00      PA   H 0
ATOM    444 HD22 ASN P  30      18.877  26.173  21.887  1.00  0.00      PA   H 0
ATOM    445 C    ASN P  30      19.853  21.623  22.596  1.00  0.00      PA   C 0
ATOM    446 O    ASN P  30      20.922  21.054  22.359  1.00  0.00      PA   O 0
ATOM    447 N    LEU P  31      18.701  21.341  22.007  1.00  0.00      PA   N 0
ATOM    448 HN   LEU P  31      17.856  21.760  22.331  1.00  0.00      PA   H 0
ATOM    449 CA   LEU P  31      18.590  20.527  20.813  1.00  0.00      PA   C 0
ATOM    450 HA   LEU P  31      19.564  20.303  20.403  1.00  0.00      PA   H 0
ATOM    451 CB   LEU P  31      17.820  19.251  21.133  1.00  0.00      PA   C 0
ATOM    452 HB1  LEU P  31      17.575  18.713  20.192  1.00  0.00      PA   H 0
ATOM    453 HB2  LEU P  31      16.862  19.528  21.623  1.00  0.00      PA   H 0
ATOM    454 CG   LEU P  31      18.569  18.267  22.030  1.00  0.00      PA   C 0
ATOM    455 HG   LEU P  31      18.966  18.831  22.901  1.00  0.00      PA   H 0
ATOM    456 CD1  LEU P  31      17.582  17.243  22.548  1.00  0.00      PA   C 0
ATOM    457 HD11 LEU P  31      17.148  16.649  21.716  1.00  0.00      PA   H 0
ATOM    458 HD12 LEU P  31      18.086  16.546  23.251  1.00  0.00      PA   H 0
ATOM    459 HD13 LEU P  31      16.755  17.750  23.090  1.00  0.00      PA   H 0
ATOM    460 CD2  LEU P  31      19.706  17.559  21.357  1.00  0.00      PA   C 0
ATOM    461 HD21 LEU P  31      20.486  18.282  21.036  1.00  0.00      PA   H 0
ATOM    462 HD22 LEU P  31      20.171  16.821  22.044  1.00  0.00      PA   H 0
ATOM    463 HD23 LEU P  31      19.349  17.010  20.459  1.00  0.00      PA   H 0
ATOM    464 C    LEU P  31      17.834  21.345  19.787  1.00  0.00      PA   C 0
ATOM    465 O    LEU P  31      16.903  22.052  20.150  1.00  0.00      PA   O 0
ATOM    466 N    ARG P  32      18.237  21.215  18.512  1.00  0.00      PA   N 0
ATOM    467 HN   ARG P  32      19.037  20.683  18.245  1.00  0.00      PA   H 0
ATOM    468 CA   ARG P  32      17.627  22.024  17.470  1.00  0.00      PA   C 0
ATOM    469 HA   ARG P  32      16.680  22.374  17.854  1.00  0.00      PA   H 0
ATOM    470 CB   ARG P  32      18.536  23.193  17.069  1.00  0.00      PA   C 0
ATOM    471 HB1  ARG P  32      17.907  24.008  16.652  1.00  0.00      PA   H 0
ATOM    472 HB2  ARG P  32      19.237  22.885  16.264  1.00  0.00      PA   H 0
ATOM    473 CG   ARG P  32      19.341  23.709  18.257  1.00  0.00      PA   C 0
ATOM    474 HG1  ARG P  32      20.062  22.916  18.551  1.00  0.00      PA   H 0
ATOM    475 HG2  ARG P  32      18.678  23.891  19.130  1.00  0.00      PA   H 0
ATOM    476 CD   ARG P  32      20.197  24.904  18.004  1.00  0.00      PA   C 0
ATOM    477 HD1  ARG P  32      20.694  24.849  17.012  1.00  0.00      PA   H 0
ATOM    478 HD2  ARG P  32      20.980  24.996  18.787  1.00  0.00      PA   H 0
ATOM    479 NE   ARG P  32      19.340  26.085  18.051  1.00  0.00      PA   N 0
ATOM    480 HE   ARG P  32      18.401  25.993  18.383  1.00  0.00      PA   H 0
ATOM    481 CZ   ARG P  32      19.785  27.326  18.046  1.00  0.00      PA   C 0
ATOM    482 NH1  ARG P  32      21.002  27.593  17.634  1.00  0.00      PA   N 0
ATOM    483 HH11 ARG P  32      21.540  26.883  17.180  1.00  0.00      PA   H 0
ATOM    484 HH12 ARG P  32      21.273  28.550  17.529  1.00  0.00      PA   H 0
ATOM    485 NH2  ARG P  32      19.004  28.300  18.470  1.00  0.00      PA   N 0
ATOM    486 HH21 ARG P  32      18.063  28.050  18.700  1.00  0.00      PA   H 0
ATOM    487 HH22 ARG P  32      19.343  29.240  18.430  1.00  0.00      PA   H 0
ATOM    488 C    ARG P  32      17.341  21.182  16.235  1.00  0.00      PA   C 0
ATOM    489 O    ARG P  32      18.061  20.254  15.903  1.00  0.00      PA   O 0
ATOM    490 N    ALA P  33      16.205  21.522  15.615  1.00  0.00      PA   N 0
ATOM    491 HN   ALA P  33      15.650  22.262  15.987  1.00  0.00      PA   H 0
ATOM    492 CA   ALA P  33      15.846  21.019  14.297  1.00  0.00      PA   C 0
ATOM    493 HA   ALA P  33      16.551  20.271  13.967  1.00  0.00      PA   H 0
ATOM    494 CB   ALA P  33      14.461  20.448  14.346  1.00  0.00      PA   C 0
ATOM    495 HB1  ALA P  33      13.718  21.212  14.660  1.00  0.00      PA   H 0
ATOM    496 HB2  ALA P  33      14.147  20.045  13.359  1.00  0.00      PA   H 0
ATOM    497 HB3  ALA P  33      14.415  19.617  15.082  1.00  0.00      PA   H 0
ATOM    498 C    ALA P  33      15.856  22.161  13.293  1.00  0.00      PA   C 0
ATOM    499 O    ALA P  33      15.395  23.250  13.591  1.00  0.00      PA   O 0
ATOM    500 N    ILE P  34      16.378  21.856  12.087  1.00  0.00      PA   N 0
ATOM    501 HN   ILE P  34      16.774  20.965  11.880  1.00  0.00      PA   H 0
ATOM    502 CA   ILE P  34      16.390  22.834  11.009  1.00  0.00      PA   C 0
ATOM    503 HA   ILE P  34      15.962  23.766  11.348  1.00  0.00      PA   H 0
ATOM    504 CB   ILE P  34      17.800  23.144  10.472  1.00  0.00      PA   C 0
ATOM    505 HB   ILE P  34      18.232  22.222  10.028  1.00  0.00      PA   H 0
ATOM    506 CG2  ILE P  34      17.692  24.183   9.370  1.00  0.00      PA   C 0
ATOM    507 HG21 ILE P  34      18.700  24.452   8.987  1.00  0.00      PA   H 0
ATOM    508 HG22 ILE P  34      17.093  23.828   8.504  1.00  0.00      PA   H 0
ATOM    509 HG23 ILE P  34      17.223  25.113   9.757  1.00  0.00      PA   H 0
ATOM    510 CG1  ILE P  34      18.781  23.619  11.537  1.00  0.00      PA   C 0
ATOM    511 HG11 ILE P  34      18.236  24.255  12.268  1.00  0.00      PA   H 0
ATOM    512 HG12 ILE P  34      19.521  24.283  11.042  1.00  0.00      PA   H 0
ATOM    513 CD   ILE P  34      19.569  22.562  12.265  1.00  0.00      PA   C 0
ATOM    514 HD1  ILE P  34      20.156  21.948  11.549  1.00  0.00      PA   H 0
ATOM    515 HD2  ILE P  34      20.287  23.034  12.970  1.00  0.00      PA   H 0
ATOM    516 HD3  ILE P  34      18.910  21.890  12.855  1.00  0.00      PA   H 0
ATOM    517 C    ILE P  34      15.506  22.254   9.920  1.00  0.00      PA   C 0
ATOM    518 O    ILE P  34      15.783  21.158   9.417  1.00  0.00      PA   O 0
ATOM    519 N    LEU P  35      14.406  22.972   9.653  1.00  0.00      PA   N 0
ATOM    520 HN   LEU P  35      14.277  23.859  10.090  1.00  0.00      PA   H 0
ATOM    521 CA   LEU P  35      13.450  22.580   8.638  1.00  0.00      PA   C 0
ATOM    522 HA   LEU P  35      13.754  21.650   8.180  1.00  0.00      PA   H 0
ATOM    523 CB   LEU P  35      12.025  22.426   9.178  1.00  0.00      PA   C 0
ATOM    524 HB1  LEU P  35      11.423  21.872   8.426  1.00  0.00      PA   H 0
ATOM    525 HB2  LEU P  35      11.540  23.419   9.297  1.00  0.00      PA   H 0
ATOM    526 CG   LEU P  35      11.873  21.695  10.516  1.00  0.00      PA   C 0
ATOM    527 HG   LEU P  35      12.414  22.270  11.298  1.00  0.00      PA   H 0
ATOM    528 CD1  LEU P  35      10.407  21.686  10.881  1.00  0.00      PA   C 0
ATOM    529 HD11 LEU P  35       9.820  21.128  10.121  1.00  0.00      PA   H 0
ATOM    530 HD12 LEU P  35      10.250  21.195  11.865  1.00  0.00      PA   H 0
ATOM    531 HD13 LEU P  35      10.003  22.719  10.937  1.00  0.00      PA   H 0
ATOM    532 CD2  LEU P  35      12.429  20.285  10.496  1.00  0.00      PA   C 0
ATOM    533 HD21 LEU P  35      13.522  20.281  10.298  1.00  0.00      PA   H 0
ATOM    534 HD22 LEU P  35      12.257  19.781  11.471  1.00  0.00      PA   H 0
ATOM    535 HD23 LEU P  35      11.925  19.687   9.707  1.00  0.00      PA   H 0
ATOM    536 C    LEU P  35      13.490  23.656   7.561  1.00  0.00      PA   C 0
ATOM    537 O    LEU P  35      14.038  24.737   7.735  1.00  0.00      PA   O 0
ATOM    538 N    GLY P  36      12.840  23.380   6.441  1.00  0.00      PA   N 0
ATOM    539 HN   GLY P  36      12.422  22.487   6.292  1.00  0.00      PA   H 0
ATOM    540 CA   GLY P  36      12.723  24.383   5.392  1.00  0.00      PA   C 0
ATOM    541 HA1  GLY P  36      13.516  24.220   4.677  1.00  0.00      PA   H 0
ATOM    542 HA2  GLY P  36      12.726  25.374   5.822  1.00  0.00      PA   H 0
ATOM    543 C    GLY P  36      11.401  24.241   4.653  1.00  0.00      PA   C 0
ATOM    544 O    GLY P  36      10.853  23.155   4.588  1.00  0.00      PA   O 0
ATOM    545 N    ASN P  37      10.969  25.348   4.041  1.00  0.00      PA   N 0
ATOM    546 HN   ASN P  37      11.455  26.213   4.138  1.00  0.00      PA   H 0
ATOM    547 CA   ASN P  37       9.858  25.272   3.108  1.00  0.00      PA   C 0
ATOM    548 HA   ASN P  37       9.083  24.680   3.571  1.00  0.00      PA   H 0
ATOM    549 CB   ASN P  37       9.262  26.649   2.853  1.00  0.00      PA   C 0
ATOM    550 HB1  ASN P  37       9.065  27.131   3.834  1.00  0.00      PA   H 0
ATOM    551 HB2  ASN P  37       8.286  26.540   2.333  1.00  0.00      PA   H 0
ATOM    552 CG   ASN P  37      10.133  27.574   2.043  1.00  0.00      PA   C 0
ATOM    553 OD1  ASN P  37      11.297  27.276   1.738  1.00  0.00      PA   O 0
ATOM    554 ND2  ASN P  37       9.578  28.723   1.707  1.00  0.00      PA   N 0
ATOM    555 HD21 ASN P  37      10.134  29.379   1.197  1.00  0.00      PA   H 0
ATOM    556 HD22 ASN P  37       8.626  28.903   1.955  1.00  0.00      PA   H 0
ATOM    557 C    ASN P  37      10.290  24.517   1.839  1.00  0.00      PA   C 0
ATOM    558 O    ASN P  37      11.444  24.138   1.685  1.00  0.00      PA   O 0
ATOM    559 N    ASP P  38       9.333  24.280   0.937  1.00  0.00      PA   N 0
ATOM    560 HN   ASP P  38       8.398  24.612   1.034  1.00  0.00      PA   H 0
ATOM    561 CA   ASP P  38       9.661  23.434  -0.209  1.00  0.00      PA   C 0
ATOM    562 HA   ASP P  38      10.133  22.553   0.199  1.00  0.00      PA   H 0
ATOM    563 CB   ASP P  38       8.435  22.932  -0.953  1.00  0.00      PA   C 0
ATOM    564 HB1  ASP P  38       8.699  22.565  -1.968  1.00  0.00      PA   H 0
ATOM    565 HB2  ASP P  38       7.700  23.757  -1.068  1.00  0.00      PA   H 0
ATOM    566 CG   ASP P  38       7.729  21.762  -0.256  1.00  0.00      PA   C 0
ATOM    567 OD1  ASP P  38       8.329  21.107   0.715  1.00  0.00      PA   O 0
ATOM    568 OD2  ASP P  38       6.588  21.480  -0.658  1.00  0.00      PA   O 0
ATOM    569 C    ASP P  38      10.795  24.029  -1.051  1.00  0.00      PA   C 0
ATOM    570 O    ASP P  38      11.667  23.285  -1.498  1.00  0.00      PA   O 0
ATOM    571 N    ILE P  39      10.847  25.355  -1.210  1.00  0.00      PA   N 0
ATOM    572 HN   ILE P  39      10.123  25.936  -0.846  1.00  0.00      PA   H 0
ATOM    573 CA   ILE P  39      11.919  25.967  -1.995  1.00  0.00      PA   C 0
ATOM    574 HA   ILE P  39      11.983  25.486  -2.960  1.00  0.00      PA   H 0
ATOM    575 CB   ILE P  39      11.644  27.460  -2.193  1.00  0.00      PA   C 0
ATOM    576 HB   ILE P  39      11.383  27.873  -1.195  1.00  0.00      PA   H 0
ATOM    577 CG2  ILE P  39      12.897  28.196  -2.661  1.00  0.00      PA   C 0
ATOM    578 HG21 ILE P  39      12.676  29.270  -2.841  1.00  0.00      PA   H 0
ATOM    579 HG22 ILE P  39      13.717  28.168  -1.912  1.00  0.00      PA   H 0
ATOM    580 HG23 ILE P  39      13.270  27.769  -3.616  1.00  0.00      PA   H 0
ATOM    581 CG1  ILE P  39      10.435  27.720  -3.096  1.00  0.00      PA   C 0
ATOM    582 HG11 ILE P  39       9.622  27.000  -2.859  1.00  0.00      PA   H 0
ATOM    583 HG12 ILE P  39      10.723  27.546  -4.155  1.00  0.00      PA   H 0
ATOM    584 CD   ILE P  39       9.885  29.124  -2.931  1.00  0.00      PA   C 0
ATOM    585 HD1  ILE P  39      10.623  29.887  -3.259  1.00  0.00      PA   H 0
ATOM    586 HD2  ILE P  39       8.967  29.258  -3.542  1.00  0.00      PA   H 0
ATOM    587 HD3  ILE P  39       9.623  29.324  -1.870  1.00  0.00      PA   H 0
ATOM    588 C    ILE P  39      13.252  25.740  -1.288  1.00  0.00      PA   C 0
ATOM    589 O    ILE P  39      14.270  25.418  -1.914  1.00  0.00      PA   O 0
ATOM    590 N    ALA P  40      13.278  25.895   0.040  1.00  0.00      PA   N 0
ATOM    591 HN   ALA P  40      12.469  26.137   0.571  1.00  0.00      PA   H 0
ATOM    592 CA   ALA P  40      14.538  25.745   0.763  1.00  0.00      PA   C 0
ATOM    593 HA   ALA P  40      15.299  26.332   0.270  1.00  0.00      PA   H 0
ATOM    594 CB   ALA P  40      14.395  26.227   2.181  1.00  0.00      PA   C 0
ATOM    595 HB1  ALA P  40      13.607  25.659   2.721  1.00  0.00      PA   H 0
ATOM    596 HB2  ALA P  40      15.347  26.130   2.745  1.00  0.00      PA   H 0
ATOM    597 HB3  ALA P  40      14.100  27.298   2.201  1.00  0.00      PA   H 0
ATOM    598 C    ALA P  40      15.008  24.297   0.738  1.00  0.00      PA   C 0
ATOM    599 O    ALA P  40      16.206  24.021   0.622  1.00  0.00      PA   O 0
ATOM    600 N    VAL P  41      14.084  23.359   0.879  1.00  0.00      PA   N 0
ATOM    601 HN   VAL P  41      13.132  23.599   1.052  1.00  0.00      PA   H 0
ATOM    602 CA   VAL P  41      14.449  21.963   0.868  1.00  0.00      PA   C 0
ATOM    603 HA   VAL P  41      15.260  21.808   1.564  1.00  0.00      PA   H 0
ATOM    604 CB   VAL P  41      13.274  21.103   1.333  1.00  0.00      PA   C 0
ATOM    605 HB   VAL P  41      12.381  21.406   0.745  1.00  0.00      PA   H 0
ATOM    606 CG1  VAL P  41      13.521  19.639   1.100  1.00  0.00      PA   C 0
ATOM    607 HG11 VAL P  41      14.493  19.334   1.544  1.00  0.00      PA   H 0
ATOM    608 HG12 VAL P  41      12.724  19.027   1.573  1.00  0.00      PA   H 0
ATOM    609 HG13 VAL P  41      13.537  19.382   0.019  1.00  0.00      PA   H 0
ATOM    610 CG2  VAL P  41      12.959  21.363   2.808  1.00  0.00      PA   C 0
ATOM    611 HG21 VAL P  41      11.934  21.013   3.055  1.00  0.00      PA   H 0
ATOM    612 HG22 VAL P  41      13.689  20.846   3.467  1.00  0.00      PA   H 0
ATOM    613 HG23 VAL P  41      12.990  22.448   3.045  1.00  0.00      PA   H 0
ATOM    614 C    VAL P  41      14.977  21.549  -0.504  1.00  0.00      PA   C 0
ATOM    615 O    VAL P  41      15.997  20.871  -0.559  1.00  0.00      PA   O 0
ATOM    616 N    LYS P  42      14.351  22.003  -1.596  1.00  0.00      PA   N 0
ATOM    617 HN   LYS P  42      13.524  22.555  -1.522  1.00  0.00      PA   H 0
ATOM    618 CA   LYS P  42      14.856  21.683  -2.926  1.00  0.00      PA   C 0
ATOM    619 HA   LYS P  42      14.927  20.610  -3.024  1.00  0.00      PA   H 0
ATOM    620 CB   LYS P  42      13.849  22.235  -3.934  1.00  0.00      PA   C 0
ATOM    621 HB1  LYS P  42      13.767  23.336  -3.810  1.00  0.00      PA   H 0
ATOM    622 HB2  LYS P  42      12.861  21.810  -3.655  1.00  0.00      PA   H 0
ATOM    623 CG   LYS P  42      14.120  21.890  -5.379  1.00  0.00      PA   C 0
ATOM    624 HG1  LYS P  42      14.152  20.784  -5.479  1.00  0.00      PA   H 0
ATOM    625 HG2  LYS P  42      15.102  22.297  -5.700  1.00  0.00      PA   H 0
ATOM    626 CD   LYS P  42      12.978  22.472  -6.226  1.00  0.00      PA   C 0
ATOM    627 HD1  LYS P  42      13.104  23.575  -6.272  1.00  0.00      PA   H 0
ATOM    628 HD2  LYS P  42      12.027  22.294  -5.680  1.00  0.00      PA   H 0
ATOM    629 CE   LYS P  42      12.797  21.894  -7.586  1.00  0.00      PA   C 0
ATOM    630 HE1  LYS P  42      11.986  22.417  -8.136  1.00  0.00      PA   H 0
ATOM    631 HE2  LYS P  42      12.542  20.814  -7.523  1.00  0.00      PA   H 0
ATOM    632 NZ   LYS P  42      14.031  22.025  -8.335  1.00  0.00      PA   N 0
ATOM    633 HZ1  LYS P  42      14.780  21.440  -7.913  1.00  0.00      PA   H 0
ATOM    634 HZ2  LYS P  42      13.931  21.698  -9.317  1.00  0.00      PA   H 0
ATOM    635 HZ3  LYS P  42      14.397  22.998  -8.310  1.00  0.00      PA   H 0
ATOM    636 C    LYS P  42      16.264  22.255  -3.075  1.00  0.00      PA   C 0
ATOM    637 O    LYS P  42      17.171  21.570  -3.550  1.00  0.00      PA   O 0
ATOM    638 N    ALA P  43      16.452  23.507  -2.637  1.00  0.00      PA   N 0
ATOM    639 HN   ALA P  43      15.711  24.018  -2.209  1.00  0.00      PA   H 0
ATOM    640 CA   ALA P  43      17.751  24.157  -2.726  1.00  0.00      PA   C 0
ATOM    641 HA   ALA P  43      18.068  24.121  -3.758  1.00  0.00      PA   H 0
ATOM    642 CB   ALA P  43      17.687  25.586  -2.268  1.00  0.00      PA   C 0
ATOM    643 HB1  ALA P  43      18.677  26.085  -2.336  1.00  0.00      PA   H 0
ATOM    644 HB2  ALA P  43      16.960  26.151  -2.890  1.00  0.00      PA   H 0
ATOM    645 HB3  ALA P  43      17.347  25.651  -1.212  1.00  0.00      PA   H 0
ATOM    646 C    ALA P  43      18.801  23.401  -1.925  1.00  0.00      PA   C 0
ATOM    647 O    ALA P  43      19.911  23.204  -2.403  1.00  0.00      PA   O 0
ATOM    648 N    ALA P  44      18.457  23.031  -0.693  1.00  0.00      PA   N 0
ATOM    649 HN   ALA P  44      17.571  23.261  -0.298  1.00  0.00      PA   H 0
ATOM    650 CA   ALA P  44      19.399  22.328   0.154  1.00  0.00      PA   C 0
ATOM    651 HA   ALA P  44      20.279  22.942   0.277  1.00  0.00      PA   H 0
ATOM    652 CB   ALA P  44      18.770  22.067   1.498  1.00  0.00      PA   C 0
ATOM    653 HB1  ALA P  44      17.832  21.481   1.390  1.00  0.00      PA   H 0
ATOM    654 HB2  ALA P  44      19.446  21.498   2.172  1.00  0.00      PA   H 0
ATOM    655 HB3  ALA P  44      18.506  23.026   1.994  1.00  0.00      PA   H 0
ATOM    656 C    ALA P  44      19.837  21.028  -0.502  1.00  0.00      PA   C 0
ATOM    657 O    ALA P  44      21.031  20.743  -0.551  1.00  0.00      PA   O 0
ATOM    658 N    ARG P  45      18.887  20.270  -1.048  1.00  0.00      PA   N 0
ATOM    659 HN   ARG P  45      17.931  20.544  -0.986  1.00  0.00      PA   H 0
ATOM    660 CA   ARG P  45      19.164  18.967  -1.617  1.00  0.00      PA   C 0
ATOM    661 HA   ARG P  45      19.772  18.403  -0.925  1.00  0.00      PA   H 0
ATOM    662 CB   ARG P  45      17.858  18.182  -1.805  1.00  0.00      PA   C 0
ATOM    663 HB1  ARG P  45      18.034  17.287  -2.439  1.00  0.00      PA   H 0
ATOM    664 HB2  ARG P  45      17.129  18.832  -2.335  1.00  0.00      PA   H 0
ATOM    665 CG   ARG P  45      17.282  17.721  -0.470  1.00  0.00      PA   C 0
ATOM    666 HG1  ARG P  45      17.212  18.581   0.230  1.00  0.00      PA   H 0
ATOM    667 HG2  ARG P  45      17.939  16.952  -0.010  1.00  0.00      PA   H 0
ATOM    668 CD   ARG P  45      15.881  17.166  -0.708  1.00  0.00      PA   C 0
ATOM    669 HD1  ARG P  45      15.947  16.305  -1.407  1.00  0.00      PA   H 0
ATOM    670 HD2  ARG P  45      15.224  17.951  -1.139  1.00  0.00      PA   H 0
ATOM    671 NE   ARG P  45      15.333  16.715   0.575  1.00  0.00      PA   N 0
ATOM    672 HE   ARG P  45      15.724  17.094   1.414  1.00  0.00      PA   H 0
ATOM    673 CZ   ARG P  45      14.149  16.151   0.707  1.00  0.00      PA   C 0
ATOM    674 NH1  ARG P  45      13.452  15.827  -0.376  1.00  0.00      PA   N 0
ATOM    675 HH11 ARG P  45      13.838  15.932  -1.293  1.00  0.00      PA   H 0
ATOM    676 HH12 ARG P  45      12.564  15.399  -0.211  1.00  0.00      PA   H 0
ATOM    677 NH2  ARG P  45      13.650  15.881   1.894  1.00  0.00      PA   N 0
ATOM    678 HH21 ARG P  45      14.229  15.935   2.707  1.00  0.00      PA   H 0
ATOM    679 HH22 ARG P  45      12.771  15.405   1.874  1.00  0.00      PA   H 0
ATOM    680 C    ARG P  45      19.968  19.078  -2.907  1.00  0.00      PA   C 0
ATOM    681 O    ARG P  45      20.712  18.164  -3.218  1.00  0.00      PA   O 0
ATOM    682 N    GLU P  46      19.764  20.149  -3.665  1.00  0.00      PA   N 0
ATOM    683 HN   GLU P  46      19.046  20.790  -3.407  1.00  0.00      PA   H 0
ATOM    684 CA   GLU P  46      20.397  20.404  -4.950  1.00  0.00      PA   C 0
ATOM    685 HA   GLU P  46      20.589  19.471  -5.459  1.00  0.00      PA   H 0
ATOM    686 CB   GLU P  46      19.434  21.245  -5.785  1.00  0.00      PA   C 0
ATOM    687 HB1  GLU P  46      19.956  21.618  -6.692  1.00  0.00      PA   H 0
ATOM    688 HB2  GLU P  46      19.104  22.131  -5.202  1.00  0.00      PA   H 0
ATOM    689 CG   GLU P  46      18.212  20.459  -6.272  1.00  0.00      PA   C 0
ATOM    690 HG1  GLU P  46      17.661  20.035  -5.405  1.00  0.00      PA   H 0
ATOM    691 HG2  GLU P  46      18.568  19.599  -6.878  1.00  0.00      PA   H 0
ATOM    692 CD   GLU P  46      17.192  21.193  -7.127  1.00  0.00      PA   C 0
ATOM    693 OE1  GLU P  46      17.329  22.411  -7.372  1.00  0.00      PA   O 0
ATOM    694 OE2  GLU P  46      16.245  20.506  -7.579  1.00  0.00      PA   O 0
ATOM    695 C    GLU P  46      21.735  21.128  -4.788  1.00  0.00      PA   C 0
ATOM    696 O    GLU P  46      22.431  21.348  -5.776  1.00  0.00      PA   O 0
ATOM    697 N    GLY P  47      22.055  21.568  -3.557  1.00  0.00      PA   N 0
ATOM    698 HN   GLY P  47      21.447  21.406  -2.783  1.00  0.00      PA   H 0
ATOM    699 CA   GLY P  47      23.262  22.350  -3.335  1.00  0.00      PA   C 0
ATOM    700 HA1  GLY P  47      24.098  21.869  -3.821  1.00  0.00      PA   H 0
ATOM    701 HA2  GLY P  47      23.402  22.430  -2.267  1.00  0.00      PA   H 0
ATOM    702 C    GLY P  47      23.183  23.780  -3.871  1.00  0.00      PA   C 0
ATOM    703 O    GLY P  47      24.217  24.384  -4.165  1.00  0.00      PA   O 0
ATOM    704 N    ARG P  48      21.963  24.296  -4.057  1.00  0.00      PA   N 0
ATOM    705 HN   ARG P  48      21.172  23.786  -3.729  1.00  0.00      PA   H 0
ATOM    706 CA   ARG P  48      21.748  25.619  -4.604  1.00  0.00      PA   C 0
ATOM    707 HA   ARG P  48      22.551  25.857  -5.286  1.00  0.00      PA   H 0
ATOM    708 CB   ARG P  48      20.437  25.523  -5.376  1.00  0.00      PA   C 0
ATOM    709 HB1  ARG P  48      19.581  25.548  -4.668  1.00  0.00      PA   H 0
ATOM    710 HB2  ARG P  48      20.398  24.529  -5.870  1.00  0.00      PA   H 0
ATOM    711 CG   ARG P  48      20.280  26.569  -6.446  1.00  0.00      PA   C 0
ATOM    712 HG1  ARG P  48      19.278  26.392  -6.891  1.00  0.00      PA   H 0
ATOM    713 HG2  ARG P  48      21.018  26.313  -7.236  1.00  0.00      PA   H 0
ATOM    714 CD   ARG P  48      20.448  27.975  -6.080  1.00  0.00      PA   C 0
ATOM    715 HD1  ARG P  48      21.497  28.229  -5.816  1.00  0.00      PA   H 0
ATOM    716 HD2  ARG P  48      19.777  28.270  -5.245  1.00  0.00      PA   H 0
ATOM    717 NE   ARG P  48      20.062  28.706  -7.279  1.00  0.00      PA   N 0
ATOM    718 HE   ARG P  48      19.879  28.170  -8.103  1.00  0.00      PA   H 0
ATOM    719 CZ   ARG P  48      19.935  30.007  -7.389  1.00  0.00      PA   C 0
ATOM    720 NH1  ARG P  48      20.253  30.829  -6.397  1.00  0.00      PA   N 0
ATOM    721 HH11 ARG P  48      20.664  30.488  -5.551  1.00  0.00      PA   H 0
ATOM    722 HH12 ARG P  48      19.987  31.789  -6.480  1.00  0.00      PA   H 0
ATOM    723 NH2  ARG P  48      19.519  30.420  -8.562  1.00  0.00      PA   N 0
ATOM    724 HH21 ARG P  48      19.229  29.766  -9.260  1.00  0.00      PA   H 0
ATOM    725 HH22 ARG P  48      19.340  31.401  -8.638  1.00  0.00      PA   H 0
ATOM    726 C    ARG P  48      21.744  26.630  -3.468  1.00  0.00      PA   C 0
ATOM    727 O    ARG P  48      20.686  27.118  -3.053  1.00  0.00      PA   O 0
ATOM    728 N    THR P  49      22.945  26.850  -2.934  1.00  0.00      PA   N 0
ATOM    729 HN   THR P  49      23.718  26.279  -3.200  1.00  0.00      PA   H 0
ATOM    730 CA   THR P  49      23.144  27.611  -1.706  1.00  0.00      PA   C 0
ATOM    731 HA   THR P  49      22.221  28.088  -1.412  1.00  0.00      PA   H 0
ATOM    732 CB   THR P  49      23.531  26.646  -0.575  1.00  0.00      PA   C 0
ATOM    733 HB   THR P  49      23.675  27.223   0.364  1.00  0.00      PA   H 0
ATOM    734 OG1  THR P  49      24.791  26.086  -0.931  1.00  0.00      PA   O 0
ATOM    735 HG1  THR P  49      25.466  26.689  -0.610  1.00  0.00      PA   H 0
ATOM    736 CG2  THR P  49      22.455  25.608  -0.319  1.00  0.00      PA   C 0
ATOM    737 HG21 THR P  49      22.694  25.030   0.599  1.00  0.00      PA   H 0
ATOM    738 HG22 THR P  49      21.464  26.091  -0.181  1.00  0.00      PA   H 0
ATOM    739 HG23 THR P  49      22.377  24.890  -1.163  1.00  0.00      PA   H 0
ATOM    740 C    THR P  49      24.162  28.737  -1.874  1.00  0.00      PA   C 0
ATOM    741 O    THR P  49      24.571  29.347  -0.883  1.00  0.00      PA   O 0
ATOM    742 N    HSD P  50      24.512  29.028  -3.135  1.00  0.00      PA   N 0
ATOM    743 HN   HSD P  50      24.098  28.502  -3.874  1.00  0.00      PA   H 0
ATOM    744 CA   HSD P  50      25.563  29.966  -3.489  1.00  0.00      PA   C 0
ATOM    745 HA   HSD P  50      25.857  30.549  -2.629  1.00  0.00      PA   H 0
ATOM    746 CB   HSD P  50      26.795  29.245  -4.064  1.00  0.00      PA   C 0
ATOM    747 HB1  HSD P  50      27.688  29.891  -3.920  1.00  0.00      PA   H 0
ATOM    748 HB2  HSD P  50      26.720  29.027  -5.151  1.00  0.00      PA   H 0
ATOM    749 ND1  HSD P  50      26.391  26.759  -3.836  1.00  0.00      PA   N 0
ATOM    750 HD1  HSD P  50      25.720  26.663  -4.571  1.00  0.00      PA   H 0
ATOM    751 CG   HSD P  50      27.077  27.903  -3.495  1.00  0.00      PA   C 0
ATOM    752 CE1  HSD P  50      26.865  25.741  -3.130  1.00  0.00      PA   C 0
ATOM    753 HE1  HSD P  50      26.487  24.720  -3.186  1.00  0.00      PA   H 0
ATOM    754 NE2  HSD P  50      27.780  26.187  -2.319  1.00  0.00      PA   N 0
ATOM    755 CD2  HSD P  50      27.940  27.544  -2.526  1.00  0.00      PA   C 0
ATOM    756 HD2  HSD P  50      28.615  28.125  -1.910  1.00  0.00      PA   H 0
ATOM    757 C    HSD P  50      25.046  30.919  -4.564  1.00  0.00      PA   C 0
ATOM    758 O    HSD P  50      25.591  30.952  -5.679  1.00  0.00      PA   O 0
ATOM    759 N    PRO P  51      24.003  31.749  -4.311  1.00  0.00      PA   N 0
ATOM    760 CD   PRO P  51      23.517  32.739  -5.266  1.00  0.00      PA   C 0
ATOM    761 HD1  PRO P  51      24.371  33.353  -5.624  1.00  0.00      PA   H 0
ATOM    762 HD2  PRO P  51      23.038  32.229  -6.129  1.00  0.00      PA   H 0
ATOM    763 CA   PRO P  51      23.280  31.817  -3.042  1.00  0.00      PA   C 0
ATOM    764 HA   PRO P  51      23.910  31.562  -2.203  1.00  0.00      PA   H 0
ATOM    765 CB   PRO P  51      22.875  33.287  -3.034  1.00  0.00      PA   C 0
ATOM    766 HB1  PRO P  51      23.741  33.903  -2.710  1.00  0.00      PA   H 0
ATOM    767 HB2  PRO P  51      22.026  33.483  -2.345  1.00  0.00      PA   H 0
ATOM    768 CG   PRO P  51      22.537  33.571  -4.477  1.00  0.00      PA   C 0
ATOM    769 HG1  PRO P  51      22.627  34.645  -4.745  1.00  0.00      PA   H 0
ATOM    770 HG2  PRO P  51      21.497  33.246  -4.694  1.00  0.00      PA   H 0
ATOM    771 C    PRO P  51      22.031  30.957  -2.998  1.00  0.00      PA   C 0
ATOM    772 O    PRO P  51      21.598  30.377  -4.006  1.00  0.00      PA   O 0
ATOM    773 N    TRP P  52      21.454  30.891  -1.796  1.00  0.00      PA   N 0
ATOM    774 HN   TRP P  52      21.826  31.358  -0.997  1.00  0.00      PA   H 0
ATOM    775 CA   TRP P  52      20.127  30.318  -1.695  1.00  0.00      PA   C 0
ATOM    776 HA   TRP P  52      20.179  29.301  -2.054  1.00  0.00      PA   H 0
ATOM    777 CB   TRP P  52      19.650  30.331  -0.239  1.00  0.00      PA   C 0
ATOM    778 HB1  TRP P  52      18.570  30.079  -0.171  1.00  0.00      PA   H 0
ATOM    779 HB2  TRP P  52      19.769  31.358   0.168  1.00  0.00      PA   H 0
ATOM    780 CG   TRP P  52      20.407  29.377   0.650  1.00  0.00      PA   C 0
ATOM    781 CD1  TRP P  52      21.685  29.553   1.134  1.00  0.00      PA   C 0
ATOM    782 HD1  TRP P  52      22.293  30.425   0.945  1.00  0.00      PA   H 0
ATOM    783 NE1  TRP P  52      22.028  28.506   1.923  1.00  0.00      PA   N 0
ATOM    784 HE1  TRP P  52      22.905  28.332   2.315  1.00  0.00      PA   H 0
ATOM    785 CE2  TRP P  52      20.988  27.624   1.985  1.00  0.00      PA   C 0
ATOM    786 CD2  TRP P  52      19.937  28.128   1.184  1.00  0.00      PA   C 0
ATOM    787 CE3  TRP P  52      18.749  27.395   1.105  1.00  0.00      PA   C 0
ATOM    788 HE3  TRP P  52      17.918  27.762   0.521  1.00  0.00      PA   H 0
ATOM    789 CZ3  TRP P  52      18.652  26.199   1.764  1.00  0.00      PA   C 0
ATOM    790 HZ3  TRP P  52      17.744  25.618   1.710  1.00  0.00      PA   H 0
ATOM    791 CZ2  TRP P  52      20.873  26.427   2.671  1.00  0.00      PA   C 0
ATOM    792 HZ2  TRP P  52      21.683  26.061   3.285  1.00  0.00      PA   H 0
ATOM    793 CH2  TRP P  52      19.711  25.726   2.535  1.00  0.00      PA   C 0
ATOM    794 HH2  TRP P  52      19.596  24.790   3.062  1.00  0.00      PA   H 0
ATOM    795 C    TRP P  52      19.166  31.122  -2.559  1.00  0.00      PA   C 0
ATOM    796 O    TRP P  52      19.302  32.345  -2.642  1.00  0.00      PA   O 0
ATOM    797 N    PRO P  53      18.137  30.473  -3.176  1.00  0.00      PA   N 0
ATOM    798 CD   PRO P  53      17.843  29.031  -3.126  1.00  0.00      PA   C 0
ATOM    799 HD1  PRO P  53      18.676  28.457  -3.586  1.00  0.00      PA   H 0
ATOM    800 HD2  PRO P  53      17.724  28.705  -2.070  1.00  0.00      PA   H 0
ATOM    801 CA   PRO P  53      17.196  31.187  -4.031  1.00  0.00      PA   C 0
ATOM    802 HA   PRO P  53      17.728  31.889  -4.656  1.00  0.00      PA   H 0
ATOM    803 CB   PRO P  53      16.576  30.042  -4.837  1.00  0.00      PA   C 0
ATOM    804 HB1  PRO P  53      17.243  29.810  -5.695  1.00  0.00      PA   H 0
ATOM    805 HB2  PRO P  53      15.569  30.286  -5.239  1.00  0.00      PA   H 0
ATOM    806 CG   PRO P  53      16.556  28.868  -3.890  1.00  0.00      PA   C 0
ATOM    807 HG1  PRO P  53      16.477  27.893  -4.416  1.00  0.00      PA   H 0
ATOM    808 HG2  PRO P  53      15.696  28.971  -3.194  1.00  0.00      PA   H 0
ATOM    809 C    PRO P  53      16.139  31.968  -3.265  1.00  0.00      PA   C 0
ATOM    810 O    PRO P  53      15.758  31.591  -2.160  1.00  0.00      PA   O 0
ATOM    811 N    ASP P  54      15.654  33.045  -3.875  1.00  0.00      PA   N 0
ATOM    812 HN   ASP P  54      15.986  33.328  -4.771  1.00  0.00      PA   H 0
ATOM    813 CA   ASP P  54      14.558  33.824  -3.331  1.00  0.00      PA   C 0
ATOM    814 HA   ASP P  54      14.877  34.235  -2.385  1.00  0.00      PA   H 0
ATOM    815 CB   ASP P  54      14.178  34.951  -4.283  1.00  0.00      PA   C 0
ATOM    816 HB1  ASP P  54      13.182  35.361  -4.011  1.00  0.00      PA   H 0
ATOM    817 HB2  ASP P  54      14.107  34.570  -5.324  1.00  0.00      PA   H 0
ATOM    818 CG   ASP P  54      15.120  36.141  -4.265  1.00  0.00      PA   C 0
ATOM    819 OD1  ASP P  54      16.029  36.154  -3.417  1.00  0.00      PA   O 0
ATOM    820 OD2  ASP P  54      14.949  37.036  -5.114  1.00  0.00      PA   O 0
ATOM    821 C    ASP P  54      13.387  32.901  -3.035  1.00  0.00      PA   C 0
ATOM    822 O    ASP P  54      13.074  32.001  -3.806  1.00  0.00      PA   O 0
ATOM    823 N    GLY P  55      12.747  33.156  -1.888  1.00  0.00      PA   N 0
ATOM    824 HN   GLY P  55      13.047  33.909  -1.308  1.00  0.00      PA   H 0
ATOM    825 CA   GLY P  55      11.598  32.387  -1.476  1.00  0.00      PA   C 0
ATOM    826 HA1  GLY P  55      11.089  31.969  -2.332  1.00  0.00      PA   H 0
ATOM    827 HA2  GLY P  55      10.958  33.058  -0.921  1.00  0.00      PA   H 0
ATOM    828 C    GLY P  55      11.943  31.240  -0.533  1.00  0.00      PA   C 0
ATOM    829 O    GLY P  55      11.047  30.677   0.068  1.00  0.00      PA   O 0
ATOM    830 N    ALA P  56      13.215  30.851  -0.454  1.00  0.00      PA   N 0
ATOM    831 HN   ALA P  56      13.924  31.277  -1.010  1.00  0.00      PA   H 0
ATOM    832 CA   ALA P  56      13.640  29.858   0.526  1.00  0.00      PA   C 0
ATOM    833 HA   ALA P  56      13.042  28.968   0.399  1.00  0.00      PA   H 0
ATOM    834 CB   ALA P  56      15.105  29.528   0.348  1.00  0.00      PA   C 0
ATOM    835 HB1  ALA P  56      15.728  30.440   0.463  1.00  0.00      PA   H 0
ATOM    836 HB2  ALA P  56      15.453  28.777   1.089  1.00  0.00      PA   H 0
ATOM    837 HB3  ALA P  56      15.292  29.127  -0.671  1.00  0.00      PA   H 0
ATOM    838 C    ALA P  56      13.400  30.403   1.926  1.00  0.00      PA   C 0
ATOM    839 O    ALA P  56      13.761  31.549   2.198  1.00  0.00      PA   O 0
ATOM    840 N    ILE P  57      12.815  29.553   2.771  1.00  0.00      PA   N 0
ATOM    841 HN   ILE P  57      12.461  28.667   2.481  1.00  0.00      PA   H 0
ATOM    842 CA   ILE P  57      12.692  29.892   4.191  1.00  0.00      PA   C 0
ATOM    843 HA   ILE P  57      13.302  30.756   4.408  1.00  0.00      PA   H 0
ATOM    844 CB   ILE P  57      11.251  30.227   4.624  1.00  0.00      PA   C 0
ATOM    845 HB   ILE P  57      10.623  29.322   4.482  1.00  0.00      PA   H 0
ATOM    846 CG2  ILE P  57      11.255  30.585   6.118  1.00  0.00      PA   C 0
ATOM    847 HG21 ILE P  57      10.246  30.907   6.454  1.00  0.00      PA   H 0
ATOM    848 HG22 ILE P  57      11.559  29.725   6.752  1.00  0.00      PA   H 0
ATOM    849 HG23 ILE P  57      11.959  31.423   6.310  1.00  0.00      PA   H 0
ATOM    850 CG1  ILE P  57      10.639  31.339   3.772  1.00  0.00      PA   C 0
ATOM    851 HG11 ILE P  57      10.750  31.092   2.695  1.00  0.00      PA   H 0
ATOM    852 HG12 ILE P  57      11.217  32.272   3.940  1.00  0.00      PA   H 0
ATOM    853 CD   ILE P  57       9.169  31.596   4.022  1.00  0.00      PA   C 0
ATOM    854 HD1  ILE P  57       8.994  32.001   5.041  1.00  0.00      PA   H 0
ATOM    855 HD2  ILE P  57       8.781  32.340   3.294  1.00  0.00      PA   H 0
ATOM    856 HD3  ILE P  57       8.577  30.662   3.911  1.00  0.00      PA   H 0
ATOM    857 C    ILE P  57      13.247  28.732   4.999  1.00  0.00      PA   C 0
ATOM    858 O    ILE P  57      12.831  27.595   4.847  1.00  0.00      PA   O 0
ATOM    859 N    LEU P  58      14.205  29.077   5.879  1.00  0.00      PA   N 0
ATOM    860 HN   LEU P  58      14.511  30.025   5.930  1.00  0.00      PA   H 0
ATOM    861 CA   LEU P  58      14.765  28.172   6.876  1.00  0.00      PA   C 0
ATOM    862 HA   LEU P  58      14.519  27.149   6.631  1.00  0.00      PA   H 0
ATOM    863 CB   LEU P  58      16.277  28.365   6.897  1.00  0.00      PA   C 0
ATOM    864 HB1  LEU P  58      16.724  27.750   7.707  1.00  0.00      PA   H 0
ATOM    865 HB2  LEU P  58      16.497  29.426   7.141  1.00  0.00      PA   H 0
ATOM    866 CG   LEU P  58      17.018  28.027   5.600  1.00  0.00      PA   C 0
ATOM    867 HG   LEU P  58      16.564  28.597   4.761  1.00  0.00      PA   H 0
ATOM    868 CD1  LEU P  58      18.476  28.422   5.673  1.00  0.00      PA   C 0
ATOM    869 HD11 LEU P  58      18.992  27.879   6.494  1.00  0.00      PA   H 0
ATOM    870 HD12 LEU P  58      18.999  28.185   4.722  1.00  0.00      PA   H 0
ATOM    871 HD13 LEU P  58      18.584  29.512   5.862  1.00  0.00      PA   H 0
ATOM    872 CD2  LEU P  58      16.884  26.561   5.323  1.00  0.00      PA   C 0
ATOM    873 HD21 LEU P  58      15.823  26.270   5.169  1.00  0.00      PA   H 0
ATOM    874 HD22 LEU P  58      17.450  26.287   4.407  1.00  0.00      PA   H 0
ATOM    875 HD23 LEU P  58      17.292  25.963   6.166  1.00  0.00      PA   H 0
ATOM    876 C    LEU P  58      14.152  28.478   8.235  1.00  0.00      PA   C 0
ATOM    877 O    LEU P  58      14.006  29.651   8.569  1.00  0.00      PA   O 0
ATOM    878 N    VAL P  59      13.864  27.401   8.984  1.00  0.00      PA   N 0
ATOM    879 HN   VAL P  59      13.999  26.472   8.647  1.00  0.00      PA   H 0
ATOM    880 CA   VAL P  59      13.464  27.551  10.371  1.00  0.00      PA   C 0
ATOM    881 HA   VAL P  59      13.626  28.581  10.654  1.00  0.00      PA   H 0
ATOM    882 CB   VAL P  59      11.967  27.252  10.624  1.00  0.00      PA   C 0
ATOM    883 HB   VAL P  59      11.405  27.919   9.936  1.00  0.00      PA   H 0
ATOM    884 CG1  VAL P  59      11.580  25.819  10.286  1.00  0.00      PA   C 0
ATOM    885 HG11 VAL P  59      10.479  25.686  10.348  1.00  0.00      PA   H 0
ATOM    886 HG12 VAL P  59      11.908  25.569   9.254  1.00  0.00      PA   H 0
ATOM    887 HG13 VAL P  59      12.054  25.101  10.989  1.00  0.00      PA   H 0
ATOM    888 CG2  VAL P  59      11.551  27.578  12.042  1.00  0.00      PA   C 0
ATOM    889 HG21 VAL P  59      11.786  28.636  12.288  1.00  0.00      PA   H 0
ATOM    890 HG22 VAL P  59      10.457  27.432  12.168  1.00  0.00      PA   H 0
ATOM    891 HG23 VAL P  59      12.067  26.923  12.776  1.00  0.00      PA   H 0
ATOM    892 C    VAL P  59      14.378  26.691  11.232  1.00  0.00      PA   C 0
ATOM    893 O    VAL P  59      14.653  25.544  10.920  1.00  0.00      PA   O 0
ATOM    894 N    LYS P  60      14.774  27.270  12.364  1.00  0.00      PA   N 0
ATOM    895 HN   LYS P  60      14.558  28.230  12.525  1.00  0.00      PA   H 0
ATOM    896 CA   LYS P  60      15.487  26.541  13.407  1.00  0.00      PA   C 0
ATOM    897 HA   LYS P  60      15.676  25.526  13.089  1.00  0.00      PA   H 0
ATOM    898 CB   LYS P  60      16.784  27.191  13.722  1.00  0.00      PA   C 0
ATOM    899 HB1  LYS P  60      17.364  26.518  14.390  1.00  0.00      PA   H 0
ATOM    900 HB2  LYS P  60      16.625  28.148  14.263  1.00  0.00      PA   H 0
ATOM    901 CG   LYS P  60      17.498  27.479  12.406  1.00  0.00      PA   C 0
ATOM    902 HG1  LYS P  60      16.879  28.138  11.760  1.00  0.00      PA   H 0
ATOM    903 HG2  LYS P  60      17.668  26.539  11.839  1.00  0.00      PA   H 0
ATOM    904 CD   LYS P  60      18.787  28.175  12.762  1.00  0.00      PA   C 0
ATOM    905 HD   LYS P  60      18.541  28.747  13.682  1.00  0.00      PA   H 0
ATOM    906 CE   LYS P  60      19.748  27.025  13.241  1.00  0.00      PA   C 0
ATOM    907 HE1  LYS P  60      19.726  26.162  12.541  1.00  0.00      PA   H 0
ATOM    908 HE2  LYS P  60      19.374  26.617  14.204  1.00  0.00      PA   H 0
ATOM    909 NZ   LYS P  60      21.084  27.476  13.440  1.00  0.00      PA   N 0
ATOM    910 HZ   LYS P  60      21.712  26.745  13.707  1.00  0.00      PA   H 0
ATOM    911 C    LYS P  60      14.603  26.524  14.637  1.00  0.00      PA   C 0
ATOM    912 O    LYS P  60      14.154  27.573  15.080  1.00  0.00      PA   O 0
ATOM    913 N    LEU P  61      14.303  25.316  15.089  1.00  0.00      PA   N 0
ATOM    914 HN   LEU P  61      14.652  24.503  14.629  1.00  0.00      PA   H 0
ATOM    915 CA   LEU P  61      13.469  25.124  16.280  1.00  0.00      PA   C 0
ATOM    916 HA   LEU P  61      13.008  26.049  16.592  1.00  0.00      PA   H 0
ATOM    917 CB   LEU P  61      12.420  24.065  15.950  1.00  0.00      PA   C 0
ATOM    918 HB1  LEU P  61      11.777  23.885  16.838  1.00  0.00      PA   H 0
ATOM    919 HB2  LEU P  61      12.935  23.107  15.721  1.00  0.00      PA   H 0
ATOM    920 CG   LEU P  61      11.524  24.398  14.763  1.00  0.00      PA   C 0
ATOM    921 HG   LEU P  61      12.152  24.547  13.859  1.00  0.00      PA   H 0
ATOM    922 CD1  LEU P  61      10.594  23.244  14.462  1.00  0.00      PA   C 0
ATOM    923 HD11 LEU P  61       9.939  23.035  15.335  1.00  0.00      PA   H 0
ATOM    924 HD12 LEU P  61       9.948  23.482  13.590  1.00  0.00      PA   H 0
ATOM    925 HD13 LEU P  61      11.171  22.325  14.225  1.00  0.00      PA   H 0
ATOM    926 CD2  LEU P  61      10.807  25.694  15.053  1.00  0.00      PA   C 0
ATOM    927 HD21 LEU P  61      11.519  26.537  15.185  1.00  0.00      PA   H 0
ATOM    928 HD22 LEU P  61      10.148  25.962  14.199  1.00  0.00      PA   H 0
ATOM    929 HD23 LEU P  61      10.178  25.608  15.965  1.00  0.00      PA   H 0
ATOM    930 C    LEU P  61      14.365  24.645  17.412  1.00  0.00      PA   C 0
ATOM    931 O    LEU P  61      15.138  23.713  17.210  1.00  0.00      PA   O 0
ATOM    932 N    SER P  62      14.237  25.261  18.587  1.00  0.00      PA   N 0
ATOM    933 HN   SER P  62      13.583  26.004  18.703  1.00  0.00      PA   H 0
ATOM    934 CA   SER P  62      15.129  24.953  19.703  1.00  0.00      PA   C 0
ATOM    935 HA   SER P  62      15.790  24.137  19.450  1.00  0.00      PA   H 0
ATOM    936 CB   SER P  62      15.953  26.137  20.063  1.00  0.00      PA   C 0
ATOM    937 HB1  SER P  62      16.600  25.923  20.941  1.00  0.00      PA   H 0
ATOM    938 HB2  SER P  62      15.301  27.001  20.313  1.00  0.00      PA   H 0
ATOM    939 OG   SER P  62      16.795  26.534  18.997  1.00  0.00      PA   O 0
ATOM    940 HG1  SER P  62      16.243  26.973  18.346  1.00  0.00      PA   H 0
ATOM    941 C    SER P  62      14.327  24.532  20.919  1.00  0.00      PA   C 0
ATOM    942 O    SER P  62      13.331  25.168  21.244  1.00  0.00      PA   O 0
ATOM    943 N    TRP P  63      14.805  23.468  21.578  1.00  0.00      PA   N 0
ATOM    944 HN   TRP P  63      15.573  22.950  21.209  1.00  0.00      PA   H 0
ATOM    945 CA   TRP P  63      14.272  23.028  22.854  1.00  0.00      PA   C 0
ATOM    946 HA   TRP P  63      13.561  23.749  23.229  1.00  0.00      PA   H 0
ATOM    947 CB   TRP P  63      13.618  21.647  22.729  1.00  0.00      PA   C 0
ATOM    948 HB1  TRP P  63      13.247  21.331  23.728  1.00  0.00      PA   H 0
ATOM    949 HB2  TRP P  63      14.379  20.903  22.409  1.00  0.00      PA   H 0
ATOM    950 CG   TRP P  63      12.468  21.572  21.766  1.00  0.00      PA   C 0
ATOM    951 CD1  TRP P  63      11.151  21.673  22.073  1.00  0.00      PA   C 0
ATOM    952 HD1  TRP P  63      10.775  21.829  23.074  1.00  0.00      PA   H 0
ATOM    953 NE1  TRP P  63      10.393  21.513  20.951  1.00  0.00      PA   N 0
ATOM    954 HE1  TRP P  63       9.437  21.690  20.862  1.00  0.00      PA   H 0
ATOM    955 CE2  TRP P  63      11.217  21.298  19.874  1.00  0.00      PA   C 0
ATOM    956 CD2  TRP P  63      12.544  21.321  20.348  1.00  0.00      PA   C 0
ATOM    957 CE3  TRP P  63      13.598  21.103  19.464  1.00  0.00      PA   C 0
ATOM    958 HE3  TRP P  63      14.625  21.119  19.798  1.00  0.00      PA   H 0
ATOM    959 CZ3  TRP P  63      13.300  20.892  18.136  1.00  0.00      PA   C 0
ATOM    960 HZ3  TRP P  63      14.100  20.725  17.430  1.00  0.00      PA   H 0
ATOM    961 CZ2  TRP P  63      10.914  21.064  18.534  1.00  0.00      PA   C 0
ATOM    962 HZ2  TRP P  63       9.894  21.023  18.182  1.00  0.00      PA   H 0
ATOM    963 CH2  TRP P  63      11.978  20.819  17.706  1.00  0.00      PA   C 0
ATOM    964 HH2  TRP P  63      11.796  20.622  16.660  1.00  0.00      PA   H 0
ATOM    965 C    TRP P  63      15.403  22.913  23.865  1.00  0.00      PA   C 0
ATOM    966 O    TRP P  63      16.508  22.511  23.524  1.00  0.00      PA   O 0
ATOM    967 N    LYS P  64      15.080  23.149  25.142  1.00  0.00      PA   N 0
ATOM    968 HN   LYS P  64      14.150  23.407  25.394  1.00  0.00      PA   H 0
ATOM    969 CA   LYS P  64      16.026  22.878  26.208  1.00  0.00      PA   C 0
ATOM    970 HA   LYS P  64      16.953  23.394  26.004  1.00  0.00      PA   H 0
ATOM    971 CB   LYS P  64      15.425  23.337  27.542  1.00  0.00      PA   C 0
ATOM    972 HB1  LYS P  64      16.164  23.161  28.353  1.00  0.00      PA   H 0
ATOM    973 HB2  LYS P  64      14.536  22.713  27.773  1.00  0.00      PA   H 0
ATOM    974 CG   LYS P  64      14.988  24.801  27.587  1.00  0.00      PA   C 0
ATOM    975 HG1  LYS P  64      14.188  24.936  26.828  1.00  0.00      PA   H 0
ATOM    976 HG2  LYS P  64      15.838  25.457  27.303  1.00  0.00      PA   H 0
ATOM    977 CD   LYS P  64      14.416  25.251  28.929  1.00  0.00      PA   C 0
ATOM    978 HD1  LYS P  64      15.237  25.234  29.678  1.00  0.00      PA   H 0
ATOM    979 HD2  LYS P  64      13.685  24.474  29.239  1.00  0.00      PA   H 0
ATOM    980 CE   LYS P  64      13.756  26.596  28.894  1.00  0.00      PA   C 0
ATOM    981 HE1  LYS P  64      13.025  26.646  28.059  1.00  0.00      PA   H 0
ATOM    982 HE2  LYS P  64      14.509  27.399  28.744  1.00  0.00      PA   H 0
ATOM    983 NZ   LYS P  64      13.025  26.867  30.135  1.00  0.00      PA   N 0
ATOM    984 HZ1  LYS P  64      12.609  27.819  30.088  1.00  0.00      PA   H 0
ATOM    985 HZ2  LYS P  64      12.249  26.181  30.223  1.00  0.00      PA   H 0
ATOM    986 HZ3  LYS P  64      13.652  26.780  30.960  1.00  0.00      PA   H 0
ATOM    987 C    LYS P  64      16.287  21.377  26.245  1.00  0.00      PA   C 0
ATOM    988 O    LYS P  64      15.381  20.582  26.055  1.00  0.00      PA   O 0
ATOM    989 N    LYS P  65      17.529  20.980  26.495  1.00  0.00      PA   N 0
ATOM    990 HN   LYS P  65      18.289  21.617  26.597  1.00  0.00      PA   H 0
ATOM    991 CA   LYS P  65      17.830  19.575  26.692  1.00  0.00      PA   C 0
ATOM    992 HA   LYS P  65      17.382  19.000  25.895  1.00  0.00      PA   H 0
ATOM    993 CB   LYS P  65      19.337  19.317  26.714  1.00  0.00      PA   C 0
ATOM    994 HB1  LYS P  65      19.580  18.455  27.372  1.00  0.00      PA   H 0
ATOM    995 HB2  LYS P  65      19.862  20.196  27.146  1.00  0.00      PA   H 0
ATOM    996 CG   LYS P  65      19.902  18.972  25.358  1.00  0.00      PA   C 0
ATOM    997 HG1  LYS P  65      19.701  19.814  24.661  1.00  0.00      PA   H 0
ATOM    998 HG2  LYS P  65      19.389  18.065  24.974  1.00  0.00      PA   H 0
ATOM    999 CD   LYS P  65      21.404  18.719  25.414  1.00  0.00      PA   C 0
ATOM   1000 HD1  LYS P  65      21.585  18.014  26.253  1.00  0.00      PA   H 0
ATOM   1001 HD2  LYS P  65      21.892  19.677  25.694  1.00  0.00      PA   H 0
ATOM   1002 CE   LYS P  65      22.015  18.177  24.177  1.00  0.00      PA   C 0
ATOM   1003 HE1  LYS P  65      21.891  18.902  23.344  1.00  0.00      PA   H 0
ATOM   1004 HE2  LYS P  65      21.555  17.211  23.878  1.00  0.00      PA   H 0
ATOM   1005 NZ   LYS P  65      23.449  17.948  24.425  1.00  0.00      PA   N 0
ATOM   1006 HZ1  LYS P  65      23.904  18.745  24.915  1.00  0.00      PA   H 0
ATOM   1007 HZ2  LYS P  65      23.506  17.071  24.982  1.00  0.00      PA   H 0
ATOM   1008 HZ3  LYS P  65      23.919  17.750  23.518  1.00  0.00      PA   H 0
ATOM   1009 C    LYS P  65      17.213  19.097  28.002  1.00  0.00      PA   C 0
ATOM   1010 O    LYS P  65      17.244  19.794  29.026  1.00  0.00      PA   O 0
ATOM   1011 N    SER P  66      16.704  17.871  27.934  1.00  0.00      PA   N 0
ATOM   1012 HN   SER P  66      16.657  17.385  27.065  1.00  0.00      PA   H 0
ATOM   1013 CA   SER P  66      16.152  17.159  29.065  1.00  0.00      PA   C 0
ATOM   1014 HA   SER P  66      16.542  17.568  29.985  1.00  0.00      PA   H 0
ATOM   1015 CB   SER P  66      14.634  17.228  29.058  1.00  0.00      PA   C 0
ATOM   1016 HB1  SER P  66      14.212  16.732  28.158  1.00  0.00      PA   H 0
ATOM   1017 HB2  SER P  66      14.340  18.299  29.011  1.00  0.00      PA   H 0
ATOM   1018 OG   SER P  66      14.082  16.676  30.244  1.00  0.00      PA   O 0
ATOM   1019 HG1  SER P  66      14.033  15.722  30.144  1.00  0.00      PA   H 0
ATOM   1020 C    SER P  66      16.667  15.731  28.943  1.00  0.00      PA   C 0
ATOM   1021 O    SER P  66      17.318  15.398  27.948  1.00  0.00      PA   O 0
ATOM   1022 N    THR P  67      16.430  14.896  29.960  1.00  0.00      PA   N 0
ATOM   1023 HN   THR P  67      16.003  15.184  30.813  1.00  0.00      PA   H 0
ATOM   1024 CA   THR P  67      16.850  13.515  29.835  1.00  0.00      PA   C 0
ATOM   1025 HA   THR P  67      17.192  13.318  28.830  1.00  0.00      PA   H 0
ATOM   1026 CB   THR P  67      18.030  13.109  30.699  1.00  0.00      PA   C 0
ATOM   1027 HB   THR P  67      18.201  12.014  30.628  1.00  0.00      PA   H 0
ATOM   1028 OG1  THR P  67      17.622  13.397  32.022  1.00  0.00      PA   O 0
ATOM   1029 HG1  THR P  67      16.870  12.828  32.204  1.00  0.00      PA   H 0
ATOM   1030 CG2  THR P  67      19.323  13.764  30.239  1.00  0.00      PA   C 0
ATOM   1031 HG21 THR P  67      19.240  14.871  30.281  1.00  0.00      PA   H 0
ATOM   1032 HG22 THR P  67      20.164  13.443  30.890  1.00  0.00      PA   H 0
ATOM   1033 HG23 THR P  67      19.561  13.463  29.196  1.00  0.00      PA   H 0
ATOM   1034 C    THR P  67      15.689  12.565  30.016  1.00  0.00      PA   C 0
ATOM   1035 O    THR P  67      14.784  12.777  30.823  1.00  0.00      PA   O 0
ATOM   1036 N    HSD P  68      15.799  11.492  29.219  1.00  0.00      PA   N 0
ATOM   1037 HN   HSD P  68      16.570  11.377  28.597  1.00  0.00      PA   H 0
ATOM   1038 CA   HSD P  68      14.792  10.464  29.216  1.00  0.00      PA   C 0
ATOM   1039 HA   HSD P  68      13.831  10.946  29.112  1.00  0.00      PA   H 0
ATOM   1040 CB   HSD P  68      15.010   9.540  28.018  1.00  0.00      PA   C 0
ATOM   1041 HB1  HSD P  68      15.767   8.751  28.215  1.00  0.00      PA   H 0
ATOM   1042 HB2  HSD P  68      15.366  10.147  27.158  1.00  0.00      PA   H 0
ATOM   1043 ND1  HSD P  68      13.098   7.944  28.349  1.00  0.00      PA   N 0
ATOM   1044 HD1  HSD P  68      13.521   7.473  29.123  1.00  0.00      PA   H 0
ATOM   1045 CG   HSD P  68      13.720   8.931  27.608  1.00  0.00      PA   C 0
ATOM   1046 CE1  HSD P  68      11.950   7.611  27.754  1.00  0.00      PA   C 0
ATOM   1047 HE1  HSD P  68      11.229   6.874  28.109  1.00  0.00      PA   H 0
ATOM   1048 NE2  HSD P  68      11.788   8.401  26.733  1.00  0.00      PA   N 0
ATOM   1049 CD2  HSD P  68      12.880   9.230  26.611  1.00  0.00      PA   C 0
ATOM   1050 HD2  HSD P  68      12.937   9.960  25.813  1.00  0.00      PA   H 0
ATOM   1051 C    HSD P  68      14.810   9.739  30.563  1.00  0.00      PA   C 0
ATOM   1052 O    HSD P  68      15.828   9.231  30.991  1.00  0.00      PA   O 0
ATOM   1053 N    GLU P  69      13.679   9.696  31.255  1.00  0.00      PA   N 0
ATOM   1054 HN   GLU P  69      12.865  10.186  30.955  1.00  0.00      PA   H 0
ATOM   1055 CA   GLU P  69      13.613   8.967  32.518  1.00  0.00      PA   C 0
ATOM   1056 HA   GLU P  69      14.334   9.401  33.194  1.00  0.00      PA   H 0
ATOM   1057 CB   GLU P  69      12.222   9.194  33.124  1.00  0.00      PA   C 0
ATOM   1058 HB1  GLU P  69      11.921   8.336  33.763  1.00  0.00      PA   H 0
ATOM   1059 HB2  GLU P  69      11.480   9.253  32.299  1.00  0.00      PA   H 0
ATOM   1060 CG   GLU P  69      12.148  10.452  33.991  1.00  0.00      PA   C 0
ATOM   1061 HG1  GLU P  69      12.894  11.191  33.629  1.00  0.00      PA   H 0
ATOM   1062 HG2  GLU P  69      12.416  10.203  35.040  1.00  0.00      PA   H 0
ATOM   1063 CD   GLU P  69      10.827  11.194  34.010  1.00  0.00      PA   C 0
ATOM   1064 OE1  GLU P  69      10.086  11.106  35.006  1.00  0.00      PA   O 0
ATOM   1065 OE2  GLU P  69      10.567  11.915  33.041  1.00  0.00      PA   O 0
ATOM   1066 C    GLU P  69      14.054   7.502  32.343  1.00  0.00      PA   C 0
ATOM   1067 O    GLU P  69      14.813   6.988  33.163  1.00  0.00      PA   O 0
ATOM   1068 N    LEU P  70      13.655   6.847  31.241  1.00  0.00      PA   N 0
ATOM   1069 HN   LEU P  70      12.959   7.289  30.681  1.00  0.00      PA   H 0
ATOM   1070 CA   LEU P  70      13.903   5.419  31.058  1.00  0.00      PA   C 0
ATOM   1071 HA   LEU P  70      13.882   4.917  32.014  1.00  0.00      PA   H 0
ATOM   1072 CB   LEU P  70      12.871   4.802  30.116  1.00  0.00      PA   C 0
ATOM   1073 HB1  LEU P  70      13.093   3.721  29.986  1.00  0.00      PA   H 0
ATOM   1074 HB2  LEU P  70      12.968   5.269  29.113  1.00  0.00      PA   H 0
ATOM   1075 CG   LEU P  70      11.404   4.882  30.515  1.00  0.00      PA   C 0
ATOM   1076 HG   LEU P  70      11.114   5.940  30.690  1.00  0.00      PA   H 0
ATOM   1077 CD1  LEU P  70      10.578   4.356  29.349  1.00  0.00      PA   C 0
ATOM   1078 HD11 LEU P  70      10.830   3.294  29.143  1.00  0.00      PA   H 0
ATOM   1079 HD12 LEU P  70       9.494   4.423  29.583  1.00  0.00      PA   H 0
ATOM   1080 HD13 LEU P  70      10.756   4.945  28.424  1.00  0.00      PA   H 0
ATOM   1081 CD2  LEU P  70      11.145   4.088  31.779  1.00  0.00      PA   C 0
ATOM   1082 HD21 LEU P  70      11.718   4.502  32.636  1.00  0.00      PA   H 0
ATOM   1083 HD22 LEU P  70      10.066   4.125  32.041  1.00  0.00      PA   H 0
ATOM   1084 HD23 LEU P  70      11.432   3.023  31.644  1.00  0.00      PA   H 0
ATOM   1085 C    LEU P  70      15.277   5.176  30.435  1.00  0.00      PA   C 0
ATOM   1086 O    LEU P  70      15.660   4.038  30.198  1.00  0.00      PA   O 0
ATOM   1087 N    PHE P  71      16.023   6.229  30.074  1.00  0.00      PA   N 0
ATOM   1088 HN   PHE P  71      15.775   7.159  30.350  1.00  0.00      PA   H 0
ATOM   1089 CA   PHE P  71      17.274   6.025  29.378  1.00  0.00      PA   C 0
ATOM   1090 HA   PHE P  71      17.799   5.190  29.823  1.00  0.00      PA   H 0
ATOM   1091 CB   PHE P  71      17.033   5.734  27.867  1.00  0.00      PA   C 0
ATOM   1092 HB1  PHE P  71      16.967   6.641  27.233  1.00  0.00      PA   H 0
ATOM   1093 HB2  PHE P  71      16.071   5.190  27.748  1.00  0.00      PA   H 0
ATOM   1094 CG   PHE P  71      18.126   4.835  27.352  1.00  0.00      PA   C 0
ATOM   1095 CD1  PHE P  71      19.353   5.358  26.914  1.00  0.00      PA   C 0
ATOM   1096 HD1  PHE P  71      19.536   6.422  26.956  1.00  0.00      PA   H 0
ATOM   1097 CE1  PHE P  71      20.354   4.506  26.430  1.00  0.00      PA   C 0
ATOM   1098 HE1  PHE P  71      21.302   4.916  26.111  1.00  0.00      PA   H 0
ATOM   1099 CZ   PHE P  71      20.131   3.126  26.358  1.00  0.00      PA   C 0
ATOM   1100 HZ   PHE P  71      20.906   2.477  25.977  1.00  0.00      PA   H 0
ATOM   1101 CD2  PHE P  71      17.917   3.445  27.286  1.00  0.00      PA   C 0
ATOM   1102 HD2  PHE P  71      16.977   3.033  27.622  1.00  0.00      PA   H 0
ATOM   1103 CE2  PHE P  71      18.910   2.593  26.786  1.00  0.00      PA   C 0
ATOM   1104 HE2  PHE P  71      18.738   1.527  26.736  1.00  0.00      PA   H 0
ATOM   1105 C    PHE P  71      18.084   7.295  29.593  1.00  0.00      PA   C 0
ATOM   1106 O    PHE P  71      18.099   8.163  28.718  1.00  0.00      PA   O 0
ATOM   1107 N    PRO P  72      18.754   7.489  30.728  1.00  0.00      PA   N 0
ATOM   1108 CD   PRO P  72      18.915   6.484  31.796  1.00  0.00      PA   C 0
ATOM   1109 HD1  PRO P  72      18.079   5.754  31.849  1.00  0.00      PA   H 0
ATOM   1110 HD2  PRO P  72      19.888   5.964  31.665  1.00  0.00      PA   H 0
ATOM   1111 CA   PRO P  72      19.239   8.815  31.116  1.00  0.00      PA   C 0
ATOM   1112 HA   PRO P  72      18.398   9.489  31.051  1.00  0.00      PA   H 0
ATOM   1113 CB   PRO P  72      19.674   8.617  32.568  1.00  0.00      PA   C 0
ATOM   1114 HB1  PRO P  72      19.439   9.510  33.186  1.00  0.00      PA   H 0
ATOM   1115 HB2  PRO P  72      20.764   8.414  32.634  1.00  0.00      PA   H 0
ATOM   1116 CG   PRO P  72      18.915   7.393  33.006  1.00  0.00      PA   C 0
ATOM   1117 HG1  PRO P  72      17.865   7.675  33.236  1.00  0.00      PA   H 0
ATOM   1118 HG2  PRO P  72      19.357   6.910  33.903  1.00  0.00      PA   H 0
ATOM   1119 C    PRO P  72      20.333   9.432  30.252  1.00  0.00      PA   C 0
ATOM   1120 O    PRO P  72      20.545  10.640  30.327  1.00  0.00      PA   O 0
ATOM   1121 N    SER P  73      20.983   8.620  29.404  1.00  0.00      PA   N 0
ATOM   1122 HN   SER P  73      20.776   7.647  29.335  1.00  0.00      PA   H 0
ATOM   1123 CA   SER P  73      21.974   9.140  28.467  1.00  0.00      PA   C 0
ATOM   1124 HA   SER P  73      22.510   9.954  28.932  1.00  0.00      PA   H 0
ATOM   1125 CB   SER P  73      22.947   8.081  28.106  1.00  0.00      PA   C 0
ATOM   1126 HB1  SER P  73      23.378   7.633  29.027  1.00  0.00      PA   H 0
ATOM   1127 HB2  SER P  73      23.794   8.505  27.526  1.00  0.00      PA   H 0
ATOM   1128 OG   SER P  73      22.359   7.052  27.338  1.00  0.00      PA   O 0
ATOM   1129 HG1  SER P  73      22.939   6.925  26.584  1.00  0.00      PA   H 0
ATOM   1130 C    SER P  73      21.352   9.687  27.179  1.00  0.00      PA   C 0
ATOM   1131 O    SER P  73      22.080  10.181  26.310  1.00  0.00      PA   O 0
ATOM   1132 N    ALA P  74      20.024   9.574  27.043  1.00  0.00      PA   N 0
ATOM   1133 HN   ALA P  74      19.455   9.159  27.749  1.00  0.00      PA   H 0
ATOM   1134 CA   ALA P  74      19.339  10.115  25.879  1.00  0.00      PA   C 0
ATOM   1135 HA   ALA P  74      20.016  10.150  25.038  1.00  0.00      PA   H 0
ATOM   1136 CB   ALA P  74      18.151   9.255  25.489  1.00  0.00      PA   C 0
ATOM   1137 HB1  ALA P  74      17.663   9.640  24.568  1.00  0.00      PA   H 0
ATOM   1138 HB2  ALA P  74      18.472   8.207  25.307  1.00  0.00      PA   H 0
ATOM   1139 HB3  ALA P  74      17.397   9.232  26.305  1.00  0.00      PA   H 0
ATOM   1140 C    ALA P  74      18.924  11.546  26.197  1.00  0.00      PA   C 0
ATOM   1141 O    ALA P  74      18.080  11.755  27.061  1.00  0.00      PA   O 0
ATOM   1142 N    GLU P  75      19.559  12.510  25.531  1.00  0.00      PA   N 0
ATOM   1143 HN   GLU P  75      20.284  12.299  24.880  1.00  0.00      PA   H 0
ATOM   1144 CA   GLU P  75      19.209  13.904  25.639  1.00  0.00      PA   C 0
ATOM   1145 HA   GLU P  75      18.873  14.114  26.643  1.00  0.00      PA   H 0
ATOM   1146 CB   GLU P  75      20.428  14.753  25.323  1.00  0.00      PA   C 0
ATOM   1147 HB1  GLU P  75      20.141  15.826  25.351  1.00  0.00      PA   H 0
ATOM   1148 HB2  GLU P  75      20.798  14.521  24.302  1.00  0.00      PA   H 0
ATOM   1149 CG   GLU P  75      21.541  14.509  26.340  1.00  0.00      PA   C 0
ATOM   1150 HG1  GLU P  75      21.918  13.467  26.262  1.00  0.00      PA   H 0
ATOM   1151 HG2  GLU P  75      21.163  14.657  27.374  1.00  0.00      PA   H 0
ATOM   1152 CD   GLU P  75      22.705  15.422  26.114  1.00  0.00      PA   C 0
ATOM   1153 OE1  GLU P  75      23.145  15.501  24.963  1.00  0.00      PA   O 0
ATOM   1154 OE2  GLU P  75      23.162  16.021  27.086  1.00  0.00      PA   O 0
ATOM   1155 C    GLU P  75      18.080  14.183  24.660  1.00  0.00      PA   C 0
ATOM   1156 O    GLU P  75      18.176  13.888  23.462  1.00  0.00      PA   O 0
ATOM   1157 N    VAL P  76      16.987  14.729  25.188  1.00  0.00      PA   N 0
ATOM   1158 HN   VAL P  76      16.960  14.968  26.155  1.00  0.00      PA   H 0
ATOM   1159 CA   VAL P  76      15.744  14.814  24.430  1.00  0.00      PA   C 0
ATOM   1160 HA   VAL P  76      15.980  14.732  23.379  1.00  0.00      PA   H 0
ATOM   1161 CB   VAL P  76      14.739  13.710  24.806  1.00  0.00      PA   C 0
ATOM   1162 HB   VAL P  76      13.809  13.829  24.210  1.00  0.00      PA   H 0
ATOM   1163 CG1  VAL P  76      15.271  12.329  24.460  1.00  0.00      PA   C 0
ATOM   1164 HG11 VAL P  76      14.491  11.557  24.631  1.00  0.00      PA   H 0
ATOM   1165 HG12 VAL P  76      15.574  12.274  23.393  1.00  0.00      PA   H 0
ATOM   1166 HG13 VAL P  76      16.150  12.069  25.087  1.00  0.00      PA   H 0
ATOM   1167 CG2  VAL P  76      14.345  13.777  26.276  1.00  0.00      PA   C 0
ATOM   1168 HG21 VAL P  76      13.621  12.968  26.511  1.00  0.00      PA   H 0
ATOM   1169 HG22 VAL P  76      15.232  13.626  26.927  1.00  0.00      PA   H 0
ATOM   1170 HG23 VAL P  76      13.874  14.748  26.540  1.00  0.00      PA   H 0
ATOM   1171 C    VAL P  76      15.143  16.187  24.663  1.00  0.00      PA   C 0
ATOM   1172 O    VAL P  76      15.477  16.865  25.640  1.00  0.00      PA   O 0
ATOM   1173 N    PRO P  77      14.168  16.617  23.833  1.00  0.00      PA   N 0
ATOM   1174 CD   PRO P  77      13.705  15.937  22.606  1.00  0.00      PA   C 0
ATOM   1175 HD1  PRO P  77      14.513  15.318  22.161  1.00  0.00      PA   H 0
ATOM   1176 HD2  PRO P  77      12.823  15.306  22.846  1.00  0.00      PA   H 0
ATOM   1177 CA   PRO P  77      13.594  17.946  24.013  1.00  0.00      PA   C 0
ATOM   1178 HA   PRO P  77      14.399  18.666  24.025  1.00  0.00      PA   H 0
ATOM   1179 CB   PRO P  77      12.698  18.096  22.770  1.00  0.00      PA   C 0
ATOM   1180 HB1  PRO P  77      12.677  19.136  22.379  1.00  0.00      PA   H 0
ATOM   1181 HB2  PRO P  77      11.657  17.770  22.978  1.00  0.00      PA   H 0
ATOM   1182 CG   PRO P  77      13.297  17.126  21.766  1.00  0.00      PA   C 0
ATOM   1183 HG1  PRO P  77      14.202  17.576  21.305  1.00  0.00      PA   H 0
ATOM   1184 HG2  PRO P  77      12.585  16.846  20.961  1.00  0.00      PA   H 0
ATOM   1185 C    PRO P  77      12.795  18.101  25.303  1.00  0.00      PA   C 0
ATOM   1186 O    PRO P  77      11.974  17.264  25.640  1.00  0.00      PA   O 0
ATOM   1187 N    GLY P  78      13.062  19.207  25.974  1.00  0.00      PA   N 0
ATOM   1188 HN   GLY P  78      13.868  19.749  25.748  1.00  0.00      PA   H 0
ATOM   1189 CA   GLY P  78      12.255  19.710  27.062  1.00  0.00      PA   C 0
ATOM   1190 HA1  GLY P  78      12.935  20.092  27.809  1.00  0.00      PA   H 0
ATOM   1191 HA2  GLY P  78      11.587  18.957  27.453  1.00  0.00      PA   H 0
ATOM   1192 C    GLY P  78      11.408  20.877  26.566  1.00  0.00      PA   C 0
ATOM   1193 O    GLY P  78      10.829  20.802  25.498  1.00  0.00      PA   O 0
ATOM   1194 N    ASP P  79      11.426  21.994  27.278  1.00  0.00      PA   N 0
ATOM   1195 HN   ASP P  79      11.898  22.044  28.155  1.00  0.00      PA   H 0
ATOM   1196 CA   ASP P  79      10.629  23.144  26.906  1.00  0.00      PA   C 0
ATOM   1197 HA   ASP P  79       9.606  22.815  26.798  1.00  0.00      PA   H 0
ATOM   1198 CB   ASP P  79      10.687  24.221  27.971  1.00  0.00      PA   C 0
ATOM   1199 HB1  ASP P  79      10.206  25.157  27.616  1.00  0.00      PA   H 0
ATOM   1200 HB2  ASP P  79      11.750  24.440  28.209  1.00  0.00      PA   H 0
ATOM   1201 CG   ASP P  79       9.985  23.874  29.283  1.00  0.00      PA   C 0
ATOM   1202 OD1  ASP P  79       9.322  22.817  29.363  1.00  0.00      PA   O 0
ATOM   1203 OD2  ASP P  79      10.076  24.678  30.191  1.00  0.00      PA   O 0
ATOM   1204 C    ASP P  79      11.061  23.713  25.569  1.00  0.00      PA   C 0
ATOM   1205 O    ASP P  79      12.250  23.803  25.255  1.00  0.00      PA   O 0
ATOM   1206 N    PHE P  80      10.060  24.048  24.762  1.00  0.00      PA   N 0
ATOM   1207 HN   PHE P  80       9.112  23.893  25.030  1.00  0.00      PA   H 0
ATOM   1208 CA   PHE P  80      10.290  24.750  23.503  1.00  0.00      PA   C 0
ATOM   1209 HA   PHE P  80      11.077  24.247  22.961  1.00  0.00      PA   H 0
ATOM   1210 CB   PHE P  80       9.004  24.763  22.678  1.00  0.00      PA   C 0
ATOM   1211 HB1  PHE P  80       8.184  25.237  23.259  1.00  0.00      PA   H 0
ATOM   1212 HB2  PHE P  80       8.700  23.716  22.465  1.00  0.00      PA   H 0
ATOM   1213 CG   PHE P  80       9.128  25.475  21.334  1.00  0.00      PA   C 0
ATOM   1214 CD1  PHE P  80      10.128  25.124  20.448  1.00  0.00      PA   C 0
ATOM   1215 HD1  PHE P  80      10.794  24.305  20.675  1.00  0.00      PA   H 0
ATOM   1216 CE1  PHE P  80      10.240  25.769  19.228  1.00  0.00      PA   C 0
ATOM   1217 HE1  PHE P  80      11.011  25.472  18.533  1.00  0.00      PA   H 0
ATOM   1218 CZ   PHE P  80       9.437  26.849  18.944  1.00  0.00      PA   C 0
ATOM   1219 HZ   PHE P  80       9.540  27.360  17.998  1.00  0.00      PA   H 0
ATOM   1220 CD2  PHE P  80       8.309  26.542  21.004  1.00  0.00      PA   C 0
ATOM   1221 HD2  PHE P  80       7.528  26.829  21.692  1.00  0.00      PA   H 0
ATOM   1222 CE2  PHE P  80       8.429  27.200  19.806  1.00  0.00      PA   C 0
ATOM   1223 HE2  PHE P  80       7.757  28.009  19.559  1.00  0.00      PA   H 0
ATOM   1224 C    PHE P  80      10.753  26.186  23.776  1.00  0.00      PA   C 0
ATOM   1225 O    PHE P  80      10.066  26.942  24.464  1.00  0.00      PA   O 0
ATOM   1226 N    THR P  81      11.911  26.590  23.199  1.00  0.00      PA   N 0
ATOM   1227 HN   THR P  81      12.448  25.998  22.604  1.00  0.00      PA   H 0
ATOM   1228 CA   THR P  81      12.439  27.916  23.481  1.00  0.00      PA   C 0
ATOM   1229 HA   THR P  81      11.963  28.311  24.366  1.00  0.00      PA   H 0
ATOM   1230 CB   THR P  81      13.928  27.892  23.835  1.00  0.00      PA   C 0
ATOM   1231 HB   THR P  81      14.245  28.906  24.160  1.00  0.00      PA   H 0
ATOM   1232 OG1  THR P  81      14.637  27.547  22.650  1.00  0.00      PA   O 0
ATOM   1233 HG1  THR P  81      14.706  28.361  22.147  1.00  0.00      PA   H 0
ATOM   1234 CG2  THR P  81      14.220  26.911  24.952  1.00  0.00      PA   C 0
ATOM   1235 HG21 THR P  81      13.599  27.151  25.842  1.00  0.00      PA   H 0
ATOM   1236 HG22 THR P  81      13.995  25.870  24.635  1.00  0.00      PA   H 0
ATOM   1237 HG23 THR P  81      15.290  26.957  25.247  1.00  0.00      PA   H 0
ATOM   1238 C    THR P  81      12.128  28.917  22.381  1.00  0.00      PA   C 0
ATOM   1239 O    THR P  81      11.758  30.037  22.693  1.00  0.00      PA   O 0
ATOM   1240 N    GLN P  82      12.287  28.560  21.104  1.00  0.00      PA   N 0
ATOM   1241 HN   GLN P  82      12.552  27.635  20.843  1.00  0.00      PA   H 0
ATOM   1242 CA   GLN P  82      12.065  29.537  20.049  1.00  0.00      PA   C 0
ATOM   1243 HA   GLN P  82      11.086  29.970  20.194  1.00  0.00      PA   H 0
ATOM   1244 CB   GLN P  82      13.127  30.629  19.992  1.00  0.00      PA   C 0
ATOM   1245 HB1  GLN P  82      13.211  31.083  21.002  1.00  0.00      PA   H 0
ATOM   1246 HB2  GLN P  82      12.789  31.458  19.335  1.00  0.00      PA   H 0
ATOM   1247 CG   GLN P  82      14.472  30.128  19.478  1.00  0.00      PA   C 0
ATOM   1248 HG1  GLN P  82      14.619  30.457  18.427  1.00  0.00      PA   H 0
ATOM   1249 HG2  GLN P  82      14.534  29.019  19.488  1.00  0.00      PA   H 0
ATOM   1250 CD   GLN P  82      15.616  30.564  20.354  1.00  0.00      PA   C 0
ATOM   1251 OE1  GLN P  82      15.552  30.412  21.577  1.00  0.00      PA   O 0
ATOM   1252 NE2  GLN P  82      16.653  31.119  19.748  1.00  0.00      PA   N 0
ATOM   1253 HE21 GLN P  82      17.415  31.460  20.298  1.00  0.00      PA   H 0
ATOM   1254 HE22 GLN P  82      16.657  31.178  18.750  1.00  0.00      PA   H 0
ATOM   1255 C    GLN P  82      12.079  28.912  18.665  1.00  0.00      PA   C 0
ATOM   1256 O    GLN P  82      12.632  27.818  18.459  1.00  0.00      PA   O 0
ATOM   1257 N    ALA P  83      11.458  29.671  17.751  1.00  0.00      PA   N 0
ATOM   1258 HN   ALA P  83      11.001  30.517  18.014  1.00  0.00      PA   H 0
ATOM   1259 CA   ALA P  83      11.530  29.415  16.310  1.00  0.00      PA   C 0
ATOM   1260 HA   ALA P  83      12.133  28.539  16.119  1.00  0.00      PA   H 0
ATOM   1261 CB   ALA P  83      10.147  29.213  15.726  1.00  0.00      PA   C 0
ATOM   1262 HB1  ALA P  83      10.199  29.055  14.628  1.00  0.00      PA   H 0
ATOM   1263 HB2  ALA P  83       9.657  28.315  16.159  1.00  0.00      PA   H 0
ATOM   1264 HB3  ALA P  83       9.491  30.087  15.926  1.00  0.00      PA   H 0
ATOM   1265 C    ALA P  83      12.205  30.609  15.657  1.00  0.00      PA   C 0
ATOM   1266 O    ALA P  83      11.747  31.751  15.798  1.00  0.00      PA   O 0
ATOM   1267 N    ASP P  84      13.329  30.303  14.992  1.00  0.00      PA   N 0
ATOM   1268 HN   ASP P  84      13.644  29.359  14.929  1.00  0.00      PA   H 0
ATOM   1269 CA   ASP P  84      14.135  31.279  14.279  1.00  0.00      PA   C 0
ATOM   1270 HA   ASP P  84      13.809  32.283  14.508  1.00  0.00      PA   H 0
ATOM   1271 CB   ASP P  84      15.595  31.102  14.642  1.00  0.00      PA   C 0
ATOM   1272 HB1  ASP P  84      16.220  31.701  13.945  1.00  0.00      PA   H 0
ATOM   1273 HB2  ASP P  84      15.899  30.039  14.535  1.00  0.00      PA   H 0
ATOM   1274 CG   ASP P  84      15.974  31.590  16.023  1.00  0.00      PA   C 0
ATOM   1275 OD1  ASP P  84      15.490  32.666  16.335  1.00  0.00      PA   O 0
ATOM   1276 OD2  ASP P  84      16.712  30.878  16.731  1.00  0.00      PA   O 0
ATOM   1277 C    ASP P  84      13.963  31.070  12.768  1.00  0.00      PA   C 0
ATOM   1278 O    ASP P  84      14.028  29.932  12.311  1.00  0.00      PA   O 0
ATOM   1279 N    PHE P  85      13.814  32.168  12.022  1.00  0.00      PA   N 0
ATOM   1280 HN   PHE P  85      13.764  33.072  12.439  1.00  0.00      PA   H 0
ATOM   1281 CA   PHE P  85      13.580  32.075  10.596  1.00  0.00      PA   C 0
ATOM   1282 HA   PHE P  85      13.724  31.059  10.260  1.00  0.00      PA   H 0
ATOM   1283 CB   PHE P  85      12.164  32.557  10.267  1.00  0.00      PA   C 0
ATOM   1284 HB1  PHE P  85      12.016  32.614   9.167  1.00  0.00      PA   H 0
ATOM   1285 HB2  PHE P  85      12.007  33.577  10.679  1.00  0.00      PA   H 0
ATOM   1286 CG   PHE P  85      11.068  31.662  10.816  1.00  0.00      PA   C 0
ATOM   1287 CD1  PHE P  85      10.592  31.852  12.119  1.00  0.00      PA   C 0
ATOM   1288 HD1  PHE P  85      11.030  32.624  12.735  1.00  0.00      PA   H 0
ATOM   1289 CE1  PHE P  85       9.617  31.026  12.633  1.00  0.00      PA   C 0
ATOM   1290 HE1  PHE P  85       9.279  31.169  13.649  1.00  0.00      PA   H 0
ATOM   1291 CZ   PHE P  85       9.068  30.027  11.866  1.00  0.00      PA   C 0
ATOM   1292 HZ   PHE P  85       8.313  29.379  12.287  1.00  0.00      PA   H 0
ATOM   1293 CD2  PHE P  85      10.507  30.662  10.048  1.00  0.00      PA   C 0
ATOM   1294 HD2  PHE P  85      10.870  30.501   9.043  1.00  0.00      PA   H 0
ATOM   1295 CE2  PHE P  85       9.503  29.857  10.548  1.00  0.00      PA   C 0
ATOM   1296 HE2  PHE P  85       9.082  29.071   9.939  1.00  0.00      PA   H 0
ATOM   1297 C    PHE P  85      14.558  32.966   9.852  1.00  0.00      PA   C 0
ATOM   1298 O    PHE P  85      14.932  34.051  10.314  1.00  0.00      PA   O 0
ATOM   1299 N    MET P  86      14.884  32.510   8.641  1.00  0.00      PA   N 0
ATOM   1300 HN   MET P  86      14.613  31.586   8.381  1.00  0.00      PA   H 0
ATOM   1301 CA   MET P  86      15.559  33.299   7.614  1.00  0.00      PA   C 0
ATOM   1302 HA   MET P  86      15.546  34.344   7.885  1.00  0.00      PA   H 0
ATOM   1303 CB   MET P  86      17.014  32.838   7.473  1.00  0.00      PA   C 0
ATOM   1304 HB1  MET P  86      17.480  33.321   6.587  1.00  0.00      PA   H 0
ATOM   1305 HB2  MET P  86      17.041  31.739   7.313  1.00  0.00      PA   H 0
ATOM   1306 CG   MET P  86      17.882  33.206   8.667  1.00  0.00      PA   C 0
ATOM   1307 HG1  MET P  86      17.375  32.891   9.604  1.00  0.00      PA   H 0
ATOM   1308 HG2  MET P  86      17.955  34.314   8.713  1.00  0.00      PA   H 0
ATOM   1309 SD   MET P  86      19.524  32.498   8.679  1.00  0.00      PA   S 0
ATOM   1310 CE   MET P  86      20.276  33.231   7.222  1.00  0.00      PA   C 0
ATOM   1311 HE1  MET P  86      20.175  34.337   7.218  1.00  0.00      PA   H 0
ATOM   1312 HE2  MET P  86      21.356  32.976   7.164  1.00  0.00      PA   H 0
ATOM   1313 HE3  MET P  86      19.801  32.839   6.297  1.00  0.00      PA   H 0
ATOM   1314 C    MET P  86      14.772  33.123   6.307  1.00  0.00      PA   C 0
ATOM   1315 O    MET P  86      14.613  31.993   5.829  1.00  0.00      PA   O 0
ATOM   1316 N    VAL P  87      14.323  34.265   5.775  1.00  0.00      PA   N 0
ATOM   1317 HN   VAL P  87      14.442  35.110   6.291  1.00  0.00      PA   H 0
ATOM   1318 CA   VAL P  87      13.515  34.357   4.566  1.00  0.00      PA   C 0
ATOM   1319 HA   VAL P  87      13.211  33.372   4.243  1.00  0.00      PA   H 0
ATOM   1320 CB   VAL P  87      12.277  35.224   4.843  1.00  0.00      PA   C 0
ATOM   1321 HB   VAL P  87      12.622  36.237   5.143  1.00  0.00      PA   H 0
ATOM   1322 CG1  VAL P  87      11.429  35.388   3.566  1.00  0.00      PA   C 0
ATOM   1323 HG11 VAL P  87      11.984  35.927   2.769  1.00  0.00      PA   H 0
ATOM   1324 HG12 VAL P  87      11.115  34.398   3.170  1.00  0.00      PA   H 0
ATOM   1325 HG13 VAL P  87      10.508  35.967   3.792  1.00  0.00      PA   H 0
ATOM   1326 CG2  VAL P  87      11.458  34.686   6.015  1.00  0.00      PA   C 0
ATOM   1327 HG21 VAL P  87      11.130  33.643   5.815  1.00  0.00      PA   H 0
ATOM   1328 HG22 VAL P  87      12.039  34.699   6.962  1.00  0.00      PA   H 0
ATOM   1329 HG23 VAL P  87      10.549  35.307   6.165  1.00  0.00      PA   H 0
ATOM   1330 C    VAL P  87      14.378  34.979   3.471  1.00  0.00      PA   C 0
ATOM   1331 O    VAL P  87      14.762  36.132   3.557  1.00  0.00      PA   O 0
ATOM   1332 N    LYS P  88      14.644  34.236   2.402  1.00  0.00      PA   N 0
ATOM   1333 HN   LYS P  88      14.321  33.297   2.314  1.00  0.00      PA   H 0
ATOM   1334 CA   LYS P  88      15.544  34.740   1.371  1.00  0.00      PA   C 0
ATOM   1335 HA   LYS P  88      16.314  35.316   1.862  1.00  0.00      PA   H 0
ATOM   1336 CB   LYS P  88      16.179  33.624   0.542  1.00  0.00      PA   C 0
ATOM   1337 HB1  LYS P  88      15.415  33.142  -0.105  1.00  0.00      PA   H 0
ATOM   1338 HB2  LYS P  88      16.556  32.833   1.225  1.00  0.00      PA   H 0
ATOM   1339 CG   LYS P  88      17.358  34.128  -0.301  1.00  0.00      PA   C 0
ATOM   1340 HG1  LYS P  88      17.019  34.966  -0.947  1.00  0.00      PA   H 0
ATOM   1341 HG2  LYS P  88      17.668  33.304  -0.979  1.00  0.00      PA   H 0
ATOM   1342 CD   LYS P  88      18.553  34.558   0.541  1.00  0.00      PA   C 0
ATOM   1343 HD1  LYS P  88      19.026  33.646   0.964  1.00  0.00      PA   H 0
ATOM   1344 HD2  LYS P  88      18.218  35.135   1.430  1.00  0.00      PA   H 0
ATOM   1345 CE   LYS P  88      19.556  35.392  -0.173  1.00  0.00      PA   C 0
ATOM   1346 HE1  LYS P  88      20.161  35.965   0.562  1.00  0.00      PA   H 0
ATOM   1347 HE2  LYS P  88      19.071  36.115  -0.864  1.00  0.00      PA   H 0
ATOM   1348 NZ   LYS P  88      20.494  34.561  -0.934  1.00  0.00      PA   N 0
ATOM   1349 HZ1  LYS P  88      21.113  35.171  -1.505  1.00  0.00      PA   H 0
ATOM   1350 HZ2  LYS P  88      21.102  34.007  -0.298  1.00  0.00      PA   H 0
ATOM   1351 HZ3  LYS P  88      19.982  33.906  -1.560  1.00  0.00      PA   H 0
ATOM   1352 C    LYS P  88      14.786  35.683   0.430  1.00  0.00      PA   C 0
ATOM   1353 O    LYS P  88      13.782  35.313  -0.169  1.00  0.00      PA   O 0
ATOM   1354 N    ASP P  89      15.271  36.916   0.343  1.00  0.00      PA   N 0
ATOM   1355 HN   ASP P  89      16.066  37.180   0.884  1.00  0.00      PA   H 0
ATOM   1356 CA   ASP P  89      14.801  37.884  -0.628  1.00  0.00      PA   C 0
ATOM   1357 HA   ASP P  89      14.626  37.372  -1.563  1.00  0.00      PA   H 0
ATOM   1358 CB   ASP P  89      13.509  38.528  -0.168  1.00  0.00      PA   C 0
ATOM   1359 HB1  ASP P  89      13.683  39.154   0.733  1.00  0.00      PA   H 0
ATOM   1360 HB2  ASP P  89      12.787  37.731   0.111  1.00  0.00      PA   H 0
ATOM   1361 CG   ASP P  89      12.826  39.413  -1.191  1.00  0.00      PA   C 0
ATOM   1362 OD1  ASP P  89      13.554  39.967  -2.062  1.00  0.00      PA   O 0
ATOM   1363 OD2  ASP P  89      11.569  39.560  -1.101  1.00  0.00      PA   O 0
ATOM   1364 C    ASP P  89      15.962  38.837  -0.861  1.00  0.00      PA   C 0
ATOM   1365 O    ASP P  89      16.151  39.794  -0.118  1.00  0.00      PA   O 0
ATOM   1366 N    ALA P  90      16.735  38.554  -1.913  1.00  0.00      PA   N 0
ATOM   1367 HN   ALA P  90      16.495  37.805  -2.526  1.00  0.00      PA   H 0
ATOM   1368 CA   ALA P  90      18.022  39.195  -2.112  1.00  0.00      PA   C 0
ATOM   1369 HA   ALA P  90      18.636  38.967  -1.254  1.00  0.00      PA   H 0
ATOM   1370 CB   ALA P  90      18.696  38.640  -3.343  1.00  0.00      PA   C 0
ATOM   1371 HB1  ALA P  90      19.697  39.096  -3.503  1.00  0.00      PA   H 0
ATOM   1372 HB2  ALA P  90      18.829  37.541  -3.245  1.00  0.00      PA   H 0
ATOM   1373 HB3  ALA P  90      18.075  38.818  -4.247  1.00  0.00      PA   H 0
ATOM   1374 C    ALA P  90      17.894  40.720  -2.162  1.00  0.00      PA   C 0
ATOM   1375 O    ALA P  90      18.706  41.439  -1.563  1.00  0.00      PA   O 0
ATOM   1376 N    ALA P  91      16.863  41.220  -2.854  1.00  0.00      PA   N 0
ATOM   1377 HN   ALA P  91      16.249  40.613  -3.353  1.00  0.00      PA   H 0
ATOM   1378 CA   ALA P  91      16.674  42.654  -2.984  1.00  0.00      PA   C 0
ATOM   1379 HA   ALA P  91      17.641  43.126  -3.079  1.00  0.00      PA   H 0
ATOM   1380 CB   ALA P  91      15.862  42.949  -4.237  1.00  0.00      PA   C 0
ATOM   1381 HB1  ALA P  91      16.384  42.540  -5.128  1.00  0.00      PA   H 0
ATOM   1382 HB2  ALA P  91      14.864  42.464  -4.186  1.00  0.00      PA   H 0
ATOM   1383 HB3  ALA P  91      15.721  44.041  -4.386  1.00  0.00      PA   H 0
ATOM   1384 C    ALA P  91      16.003  43.239  -1.744  1.00  0.00      PA   C 0
ATOM   1385 O    ALA P  91      16.427  44.275  -1.246  1.00  0.00      PA   O 0
ATOM   1386 N    LYS P  92      14.927  42.608  -1.271  1.00  0.00      PA   N 0
ATOM   1387 HN   LYS P  92      14.598  41.746  -1.650  1.00  0.00      PA   H 0
ATOM   1388 CA   LYS P  92      14.191  43.176  -0.154  1.00  0.00      PA   C 0
ATOM   1389 HA   LYS P  92      13.895  44.179  -0.425  1.00  0.00      PA   H 0
ATOM   1390 CB   LYS P  92      12.941  42.357   0.179  1.00  0.00      PA   C 0
ATOM   1391 HB1  LYS P  92      13.245  41.350   0.537  1.00  0.00      PA   H 0
ATOM   1392 HB2  LYS P  92      12.362  42.208  -0.757  1.00  0.00      PA   H 0
ATOM   1393 CG   LYS P  92      12.051  43.012   1.238  1.00  0.00      PA   C 0
ATOM   1394 HG1  LYS P  92      11.842  44.053   0.912  1.00  0.00      PA   H 0
ATOM   1395 HG2  LYS P  92      12.610  43.062   2.197  1.00  0.00      PA   H 0
ATOM   1396 CD   LYS P  92      10.757  42.244   1.459  1.00  0.00      PA   C 0
ATOM   1397 HD1  LYS P  92      11.040  41.219   1.781  1.00  0.00      PA   H 0
ATOM   1398 HD2  LYS P  92      10.212  42.115   0.499  1.00  0.00      PA   H 0
ATOM   1399 CE   LYS P  92       9.905  42.862   2.533  1.00  0.00      PA   C 0
ATOM   1400 HE1  LYS P  92      10.520  43.149   3.413  1.00  0.00      PA   H 0
ATOM   1401 HE2  LYS P  92       9.136  42.136   2.873  1.00  0.00      PA   H 0
ATOM   1402 NZ   LYS P  92       9.205  44.054   2.034  1.00  0.00      PA   N 0
ATOM   1403 HZ1  LYS P  92       8.605  43.781   1.229  1.00  0.00      PA   H 0
ATOM   1404 HZ2  LYS P  92       8.623  44.451   2.799  1.00  0.00      PA   H 0
ATOM   1405 HZ3  LYS P  92       9.914  44.749   1.724  1.00  0.00      PA   H 0
ATOM   1406 C    LYS P  92      15.086  43.285   1.086  1.00  0.00      PA   C 0
ATOM   1407 O    LYS P  92      15.035  44.307   1.783  1.00  0.00      PA   O 0
ATOM   1408 N    TYR P  93      15.924  42.267   1.331  1.00  0.00      PA   N 0
ATOM   1409 HN   TYR P  93      15.946  41.468   0.735  1.00  0.00      PA   H 0
ATOM   1410 CA   TYR P  93      16.700  42.204   2.564  1.00  0.00      PA   C 0
ATOM   1411 HA   TYR P  93      16.444  43.044   3.193  1.00  0.00      PA   H 0
ATOM   1412 CB   TYR P  93      16.382  40.926   3.353  1.00  0.00      PA   C 0
ATOM   1413 HB1  TYR P  93      16.962  40.904   4.300  1.00  0.00      PA   H 0
ATOM   1414 HB2  TYR P  93      16.660  40.037   2.747  1.00  0.00      PA   H 0
ATOM   1415 CG   TYR P  93      14.909  40.804   3.726  1.00  0.00      PA   C 0
ATOM   1416 CD1  TYR P  93      14.329  41.731   4.564  1.00  0.00      PA   C 0
ATOM   1417 HD1  TYR P  93      14.929  42.539   4.957  1.00  0.00      PA   H 0
ATOM   1418 CE1  TYR P  93      12.992  41.643   4.912  1.00  0.00      PA   C 0
ATOM   1419 HE1  TYR P  93      12.564  42.378   5.578  1.00  0.00      PA   H 0
ATOM   1420 CZ   TYR P  93      12.211  40.604   4.430  1.00  0.00      PA   C 0
ATOM   1421 OH   TYR P  93      10.891  40.521   4.766  1.00  0.00      PA   O 0
ATOM   1422 HH   TYR P  93      10.515  39.771   4.300  1.00  0.00      PA   H 0
ATOM   1423 CD2  TYR P  93      14.117  39.765   3.254  1.00  0.00      PA   C 0
ATOM   1424 HD2  TYR P  93      14.574  39.007   2.635  1.00  0.00      PA   H 0
ATOM   1425 CE2  TYR P  93      12.780  39.663   3.589  1.00  0.00      PA   C 0
ATOM   1426 HE2  TYR P  93      12.200  38.837   3.205  1.00  0.00      PA   H 0
ATOM   1427 C    TYR P  93      18.188  42.361   2.260  1.00  0.00      PA   C 0
ATOM   1428 O    TYR P  93      19.039  41.803   2.956  1.00  0.00      PA   O 0
ATOM   1429 N    ALA P  94      18.504  43.126   1.208  1.00  0.00      PA   N 0
ATOM   1430 HN   ALA P  94      17.799  43.500   0.610  1.00  0.00      PA   H 0
ATOM   1431 CA   ALA P  94      19.893  43.318   0.826  1.00  0.00      PA   C 0
ATOM   1432 HA   ALA P  94      20.288  42.351   0.552  1.00  0.00      PA   H 0
ATOM   1433 CB   ALA P  94      19.986  44.235  -0.373  1.00  0.00      PA   C 0
ATOM   1434 HB1  ALA P  94      21.036  44.336  -0.722  1.00  0.00      PA   H 0
ATOM   1435 HB2  ALA P  94      19.387  43.829  -1.216  1.00  0.00      PA   H 0
ATOM   1436 HB3  ALA P  94      19.592  45.247  -0.139  1.00  0.00      PA   H 0
ATOM   1437 C    ALA P  94      20.745  43.831   1.994  1.00  0.00      PA   C 0
ATOM   1438 O    ALA P  94      21.930  43.548   2.034  1.00  0.00      PA   O 0
ATOM   1439 N    SER P  95      20.155  44.558   2.956  1.00  0.00      PA   N 0
ATOM   1440 HN   SER P  95      19.182  44.767   2.901  1.00  0.00      PA   H 0
ATOM   1441 CA   SER P  95      20.935  45.161   4.029  1.00  0.00      PA   C 0
ATOM   1442 HA   SER P  95      21.857  45.536   3.609  1.00  0.00      PA   H 0
ATOM   1443 CB   SER P  95      20.222  46.320   4.638  1.00  0.00      PA   C 0
ATOM   1444 HB1  SER P  95      19.909  47.041   3.853  1.00  0.00      PA   H 0
ATOM   1445 HB2  SER P  95      20.895  46.861   5.337  1.00  0.00      PA   H 0
ATOM   1446 OG   SER P  95      19.088  45.883   5.368  1.00  0.00      PA   O 0
ATOM   1447 HG1  SER P  95      18.366  45.901   4.735  1.00  0.00      PA   H 0
ATOM   1448 C    SER P  95      21.333  44.148   5.105  1.00  0.00      PA   C 0
ATOM   1449 O    SER P  95      22.178  44.470   5.947  1.00  0.00      PA   O 0
ATOM   1450 N    THR P  96      20.735  42.948   5.071  1.00  0.00      PA   N 0
ATOM   1451 HN   THR P  96      20.051  42.746   4.375  1.00  0.00      PA   H 0
ATOM   1452 CA   THR P  96      21.049  41.859   5.995  1.00  0.00      PA   C 0
ATOM   1453 HA   THR P  96      21.958  42.083   6.533  1.00  0.00      PA   H 0
ATOM   1454 CB   THR P  96      19.922  41.680   7.019  1.00  0.00      PA   C 0
ATOM   1455 HB   THR P  96      20.141  40.795   7.655  1.00  0.00      PA   H 0
ATOM   1456 OG1  THR P  96      18.658  41.472   6.374  1.00  0.00      PA   O 0
ATOM   1457 HG1  THR P  96      18.618  40.545   6.128  1.00  0.00      PA   H 0
ATOM   1458 CG2  THR P  96      19.794  42.876   7.949  1.00  0.00      PA   C 0
ATOM   1459 HG21 THR P  96      20.755  43.064   8.475  1.00  0.00      PA   H 0
ATOM   1460 HG22 THR P  96      19.518  43.794   7.387  1.00  0.00      PA   H 0
ATOM   1461 HG23 THR P  96      19.009  42.689   8.713  1.00  0.00      PA   H 0
ATOM   1462 C    THR P  96      21.324  40.570   5.208  1.00  0.00      PA   C 0
ATOM   1463 O    THR P  96      20.704  39.536   5.424  1.00  0.00      PA   O 0
ATOM   1464 N    GLY P  97      22.307  40.642   4.304  1.00  0.00      PA   N 0
ATOM   1465 HN   GLY P  97      22.820  41.490   4.195  1.00  0.00      PA   H 0
ATOM   1466 CA   GLY P  97      22.773  39.512   3.516  1.00  0.00      PA   C 0
ATOM   1467 HA1  GLY P  97      23.142  38.747   4.182  1.00  0.00      PA   H 0
ATOM   1468 HA2  GLY P  97      23.550  39.883   2.864  1.00  0.00      PA   H 0
ATOM   1469 C    GLY P  97      21.729  38.867   2.612  1.00  0.00      PA   C 0
ATOM   1470 O    GLY P  97      21.876  37.714   2.227  1.00  0.00      PA   O 0
ATOM   1471 N    GLY P  98      20.677  39.602   2.268  1.00  0.00      PA   N 0
ATOM   1472 HN   GLY P  98      20.539  40.522   2.625  1.00  0.00      PA   H 0
ATOM   1473 CA   GLY P  98      19.637  39.041   1.427  1.00  0.00      PA   C 0
ATOM   1474 HA1  GLY P  98      20.077  38.439   0.645  1.00  0.00      PA   H 0
ATOM   1475 HA2  GLY P  98      19.067  39.865   1.024  1.00  0.00      PA   H 0
ATOM   1476 C    GLY P  98      18.645  38.158   2.178  1.00  0.00      PA   C 0
ATOM   1477 O    GLY P  98      17.853  37.472   1.542  1.00  0.00      PA   O 0
ATOM   1478 N    TRP P  99      18.729  38.129   3.521  1.00  0.00      PA   N 0
ATOM   1479 HN   TRP P  99      19.429  38.648   4.005  1.00  0.00      PA   H 0
ATOM   1480 CA   TRP P  99      17.851  37.315   4.323  1.00  0.00      PA   C 0
ATOM   1481 HA   TRP P  99      17.148  36.773   3.708  1.00  0.00      PA   H 0
ATOM   1482 CB   TRP P  99      18.656  36.330   5.182  1.00  0.00      PA   C 0
ATOM   1483 HB1  TRP P  99      18.002  35.830   5.929  1.00  0.00      PA   H 0
ATOM   1484 HB2  TRP P  99      19.422  36.896   5.755  1.00  0.00      PA   H 0
ATOM   1485 CG   TRP P  99      19.354  35.244   4.408  1.00  0.00      PA   C 0
ATOM   1486 CD1  TRP P  99      20.673  35.192   4.058  1.00  0.00      PA   C 0
ATOM   1487 HD1  TRP P  99      21.380  35.994   4.210  1.00  0.00      PA   H 0
ATOM   1488 NE1  TRP P  99      20.963  34.004   3.448  1.00  0.00      PA   N 0
ATOM   1489 HE1  TRP P  99      21.853  33.661   3.241  1.00  0.00      PA   H 0
ATOM   1490 CE2  TRP P  99      19.836  33.232   3.404  1.00  0.00      PA   C 0
ATOM   1491 CD2  TRP P  99      18.794  33.989   3.993  1.00  0.00      PA   C 0
ATOM   1492 CE3  TRP P  99      17.513  33.427   4.077  1.00  0.00      PA   C 0
ATOM   1493 HE3  TRP P  99      16.704  33.991   4.517  1.00  0.00      PA   H 0
ATOM   1494 CZ3  TRP P  99      17.324  32.143   3.627  1.00  0.00      PA   C 0
ATOM   1495 HZ3  TRP P  99      16.351  31.685   3.723  1.00  0.00      PA   H 0
ATOM   1496 CZ2  TRP P  99      19.611  31.949   2.912  1.00  0.00      PA   C 0
ATOM   1497 HZ2  TRP P  99      20.437  31.382   2.508  1.00  0.00      PA   H 0
ATOM   1498 CH2  TRP P  99      18.360  31.411   3.066  1.00  0.00      PA   C 0
ATOM   1499 HH2  TRP P  99      18.177  30.395   2.748  1.00  0.00      PA   H 0
ATOM   1500 C    TRP P  99      17.059  38.186   5.294  1.00  0.00      PA   C 0
ATOM   1501 O    TRP P  99      17.619  39.088   5.924  1.00  0.00      PA   O 0
ATOM   1502 N    GLY P 100      15.770  37.868   5.405  1.00  0.00      PA   N 0
ATOM   1503 HN   GLY P 100      15.381  37.189   4.787  1.00  0.00      PA   H 0
ATOM   1504 CA   GLY P 100      14.890  38.427   6.410  1.00  0.00      PA   C 0
ATOM   1505 HA1  GLY P 100      13.888  38.392   6.008  1.00  0.00      PA   H 0
ATOM   1506 HA2  GLY P 100      15.202  39.426   6.676  1.00  0.00      PA   H 0
ATOM   1507 C    GLY P 100      14.904  37.541   7.650  1.00  0.00      PA   C 0
ATOM   1508 O    GLY P 100      14.436  36.419   7.609  1.00  0.00      PA   O 0
ATOM   1509 N    TYR P 101      15.442  38.080   8.754  1.00  0.00      PA   N 0
ATOM   1510 HN   TYR P 101      15.823  39.001   8.735  1.00  0.00      PA   H 0
ATOM   1511 CA   TYR P 101      15.563  37.335   9.997  1.00  0.00      PA   C 0
ATOM   1512 HA   TYR P 101      15.615  36.275   9.797  1.00  0.00      PA   H 0
ATOM   1513 CB   TYR P 101      16.809  37.788  10.762  1.00  0.00      PA   C 0
ATOM   1514 HB1  TYR P 101      16.812  37.372  11.792  1.00  0.00      PA   H 0
ATOM   1515 HB2  TYR P 101      16.796  38.894  10.861  1.00  0.00      PA   H 0
ATOM   1516 CG   TYR P 101      18.131  37.397  10.130  1.00  0.00      PA   C 0
ATOM   1517 CD1  TYR P 101      18.701  38.178   9.130  1.00  0.00      PA   C 0
ATOM   1518 HD1  TYR P 101      18.194  39.070   8.793  1.00  0.00      PA   H 0
ATOM   1519 CE1  TYR P 101      19.916  37.838   8.562  1.00  0.00      PA   C 0
ATOM   1520 HE1  TYR P 101      20.338  38.456   7.783  1.00  0.00      PA   H 0
ATOM   1521 CZ   TYR P 101      20.579  36.700   8.983  1.00  0.00      PA   C 0
ATOM   1522 OH   TYR P 101      21.789  36.357   8.431  1.00  0.00      PA   O 0
ATOM   1523 HH   TYR P 101      21.922  35.428   8.633  1.00  0.00      PA   H 0
ATOM   1524 CD2  TYR P 101      18.804  36.248  10.528  1.00  0.00      PA   C 0
ATOM   1525 HD2  TYR P 101      18.379  35.620  11.297  1.00  0.00      PA   H 0
ATOM   1526 CE2  TYR P 101      20.028  35.916   9.986  1.00  0.00      PA   C 0
ATOM   1527 HE2  TYR P 101      20.534  35.026  10.329  1.00  0.00      PA   H 0
ATOM   1528 C    TYR P 101      14.330  37.617  10.854  1.00  0.00      PA   C 0
ATOM   1529 O    TYR P 101      13.831  38.736  10.852  1.00  0.00      PA   O 0
ATOM   1530 N    ALA P 102      13.905  36.602  11.615  1.00  0.00      PA   N 0
ATOM   1531 HN   ALA P 102      14.302  35.692  11.521  1.00  0.00      PA   H 0
ATOM   1532 CA   ALA P 102      12.809  36.772  12.553  1.00  0.00      PA   C 0
ATOM   1533 HA   ALA P 102      12.957  37.695  13.093  1.00  0.00      PA   H 0
ATOM   1534 CB   ALA P 102      11.460  36.817  11.816  1.00  0.00      PA   C 0
ATOM   1535 HB1  ALA P 102      11.441  37.672  11.107  1.00  0.00      PA   H 0
ATOM   1536 HB2  ALA P 102      11.301  35.884  11.235  1.00  0.00      PA   H 0
ATOM   1537 HB3  ALA P 102      10.623  36.948  12.534  1.00  0.00      PA   H 0
ATOM   1538 C    ALA P 102      12.827  35.646  13.582  1.00  0.00      PA   C 0
ATOM   1539 O    ALA P 102      13.147  34.497  13.285  1.00  0.00      PA   O 0
ATOM   1540 N    ARG P 103      12.429  35.989  14.818  1.00  0.00      PA   N 0
ATOM   1541 HN   ARG P 103      12.201  36.934  15.039  1.00  0.00      PA   H 0
ATOM   1542 CA   ARG P 103      12.319  34.999  15.876  1.00  0.00      PA   C 0
ATOM   1543 HA   ARG P 103      12.314  34.001  15.463  1.00  0.00      PA   H 0
ATOM   1544 CB   ARG P 103      13.537  35.167  16.782  1.00  0.00      PA   C 0
ATOM   1545 HB1  ARG P 103      13.689  36.245  17.002  1.00  0.00      PA   H 0
ATOM   1546 HB2  ARG P 103      14.424  34.856  16.189  1.00  0.00      PA   H 0
ATOM   1547 CG   ARG P 103      13.472  34.373  18.078  1.00  0.00      PA   C 0
ATOM   1548 HG1  ARG P 103      13.400  33.293  17.828  1.00  0.00      PA   H 0
ATOM   1549 HG2  ARG P 103      12.572  34.643  18.670  1.00  0.00      PA   H 0
ATOM   1550 CD   ARG P 103      14.665  34.595  18.998  1.00  0.00      PA   C 0
ATOM   1551 HD1  ARG P 103      14.544  33.994  19.925  1.00  0.00      PA   H 0
ATOM   1552 HD2  ARG P 103      14.705  35.672  19.269  1.00  0.00      PA   H 0
ATOM   1553 NE   ARG P 103      15.916  34.208  18.368  1.00  0.00      PA   N 0
ATOM   1554 HE   ARG P 103      15.852  33.639  17.548  1.00  0.00      PA   H 0
ATOM   1555 CZ   ARG P 103      17.105  34.539  18.809  1.00  0.00      PA   C 0
ATOM   1556 NH1  ARG P 103      17.228  35.242  19.914  1.00  0.00      PA   N 0
ATOM   1557 HH11 ARG P 103      16.452  35.369  20.532  1.00  0.00      PA   H 0
ATOM   1558 HH12 ARG P 103      18.159  35.508  20.163  1.00  0.00      PA   H 0
ATOM   1559 NH2  ARG P 103      18.163  34.158  18.129  1.00  0.00      PA   N 0
ATOM   1560 HH21 ARG P 103      18.011  33.632  17.292  1.00  0.00      PA   H 0
ATOM   1561 HH22 ARG P 103      19.045  34.510  18.442  1.00  0.00      PA   H 0
ATOM   1562 C    ARG P 103      11.025  35.183  16.658  1.00  0.00      PA   C 0
ATOM   1563 O    ARG P 103      10.652  36.311  16.954  1.00  0.00      PA   O 0
ATOM   1564 N    TRP P 104      10.396  34.040  16.975  1.00  0.00      PA   N 0
ATOM   1565 HN   TRP P 104      10.757  33.173  16.641  1.00  0.00      PA   H 0
ATOM   1566 CA   TRP P 104       9.278  33.991  17.892  1.00  0.00      PA   C 0
ATOM   1567 HA   TRP P 104       9.105  34.980  18.289  1.00  0.00      PA   H 0
ATOM   1568 CB   TRP P 104       7.998  33.515  17.197  1.00  0.00      PA   C 0
ATOM   1569 HB1  TRP P 104       7.238  33.246  17.961  1.00  0.00      PA   H 0
ATOM   1570 HB2  TRP P 104       8.209  32.592  16.615  1.00  0.00      PA   H 0
ATOM   1571 CG   TRP P 104       7.376  34.542  16.283  1.00  0.00      PA   C 0
ATOM   1572 CD1  TRP P 104       6.343  35.385  16.564  1.00  0.00      PA   C 0
ATOM   1573 HD1  TRP P 104       5.868  35.451  17.532  1.00  0.00      PA   H 0
ATOM   1574 NE1  TRP P 104       6.062  36.192  15.488  1.00  0.00      PA   N 0
ATOM   1575 HE1  TRP P 104       5.440  36.941  15.424  1.00  0.00      PA   H 0
ATOM   1576 CE2  TRP P 104       6.913  35.864  14.468  1.00  0.00      PA   C 0
ATOM   1577 CD2  TRP P 104       7.751  34.826  14.920  1.00  0.00      PA   C 0
ATOM   1578 CE3  TRP P 104       8.720  34.328  14.039  1.00  0.00      PA   C 0
ATOM   1579 HE3  TRP P 104       9.393  33.541  14.347  1.00  0.00      PA   H 0
ATOM   1580 CZ3  TRP P 104       8.806  34.852  12.763  1.00  0.00      PA   C 0
ATOM   1581 HZ3  TRP P 104       9.540  34.462  12.074  1.00  0.00      PA   H 0
ATOM   1582 CZ2  TRP P 104       7.002  36.382  13.175  1.00  0.00      PA   C 0
ATOM   1583 HZ2  TRP P 104       6.334  37.161  12.839  1.00  0.00      PA   H 0
ATOM   1584 CH2  TRP P 104       7.944  35.851  12.331  1.00  0.00      PA   C 0
ATOM   1585 HH2  TRP P 104       8.032  36.227  11.322  1.00  0.00      PA   H 0
ATOM   1586 C    TRP P 104       9.627  33.092  19.080  1.00  0.00      PA   C 0
ATOM   1587 O    TRP P 104      10.080  31.961  18.904  1.00  0.00      PA   O 0
ATOM   1588 N    LEU P 105       9.312  33.582  20.288  1.00  0.00      PA   N 0
ATOM   1589 HN   LEU P 105       8.889  34.481  20.374  1.00  0.00      PA   H 0
ATOM   1590 CA   LEU P 105       9.734  32.923  21.516  1.00  0.00      PA   C 0
ATOM   1591 HA   LEU P 105      10.606  32.314  21.331  1.00  0.00      PA   H 0
ATOM   1592 CB   LEU P 105      10.071  33.992  22.544  1.00  0.00      PA   C 0
ATOM   1593 HB1  LEU P 105      10.381  33.521  23.501  1.00  0.00      PA   H 0
ATOM   1594 HB2  LEU P 105       9.149  34.574  22.756  1.00  0.00      PA   H 0
ATOM   1595 CG   LEU P 105      11.148  34.982  22.127  1.00  0.00      PA   C 0
ATOM   1596 HG   LEU P 105      10.927  35.383  21.115  1.00  0.00      PA   H 0
ATOM   1597 CD1  LEU P 105      11.182  36.156  23.057  1.00  0.00      PA   C 0
ATOM   1598 HD11 LEU P 105      11.398  35.827  24.096  1.00  0.00      PA   H 0
ATOM   1599 HD12 LEU P 105      11.970  36.880  22.758  1.00  0.00      PA   H 0
ATOM   1600 HD13 LEU P 105      10.209  36.693  23.054  1.00  0.00      PA   H 0
ATOM   1601 CD2  LEU P 105      12.467  34.269  22.086  1.00  0.00      PA   C 0
ATOM   1602 HD21 LEU P 105      12.467  33.450  21.336  1.00  0.00      PA   H 0
ATOM   1603 HD22 LEU P 105      13.277  34.980  21.817  1.00  0.00      PA   H 0
ATOM   1604 HD23 LEU P 105      12.713  33.833  23.078  1.00  0.00      PA   H 0
ATOM   1605 C    LEU P 105       8.645  32.018  22.072  1.00  0.00      PA   C 0
ATOM   1606 O    LEU P 105       7.522  32.459  22.292  1.00  0.00      PA   O 0
ATOM   1607 N    GLY P 106       9.019  30.772  22.363  1.00  0.00      PA   N 0
ATOM   1608 HN   GLY P 106       9.951  30.474  22.174  1.00  0.00      PA   H 0
ATOM   1609 CA   GLY P 106       8.255  29.911  23.245  1.00  0.00      PA   C 0
ATOM   1610 HA1  GLY P 106       8.024  30.458  24.147  1.00  0.00      PA   H 0
ATOM   1611 HA2  GLY P 106       8.853  29.032  23.434  1.00  0.00      PA   H 0
ATOM   1612 C    GLY P 106       6.936  29.431  22.658  1.00  0.00      PA   C 0
ATOM   1613 O    GLY P 106       6.578  29.739  21.517  1.00  0.00      PA   O 0
ATOM   1614 N    MET P 107       6.191  28.697  23.484  1.00  0.00      PA   N 0
ATOM   1615 HN   MET P 107       6.498  28.483  24.408  1.00  0.00      PA   H 0
ATOM   1616 CA   MET P 107       4.872  28.226  23.089  1.00  0.00      PA   C 0
ATOM   1617 HA   MET P 107       4.945  27.718  22.139  1.00  0.00      PA   H 0
ATOM   1618 CB   MET P 107       4.309  27.275  24.150  1.00  0.00      PA   C 0
ATOM   1619 HB1  MET P 107       3.250  27.036  23.914  1.00  0.00      PA   H 0
ATOM   1620 HB2  MET P 107       4.319  27.796  25.131  1.00  0.00      PA   H 0
ATOM   1621 CG   MET P 107       5.079  25.971  24.279  1.00  0.00      PA   C 0
ATOM   1622 HG1  MET P 107       4.688  25.426  25.165  1.00  0.00      PA   H 0
ATOM   1623 HG2  MET P 107       6.143  26.205  24.495  1.00  0.00      PA   H 0
ATOM   1624 SD   MET P 107       5.011  24.883  22.844  1.00  0.00      PA   S 0
ATOM   1625 CE   MET P 107       3.365  24.175  22.982  1.00  0.00      PA   C 0
ATOM   1626 HE1  MET P 107       3.185  23.770  24.001  1.00  0.00      PA   H 0
ATOM   1627 HE2  MET P 107       2.585  24.938  22.773  1.00  0.00      PA   H 0
ATOM   1628 HE3  MET P 107       3.222  23.342  22.261  1.00  0.00      PA   H 0
ATOM   1629 C    MET P 107       3.935  29.413  22.893  1.00  0.00      PA   C 0
ATOM   1630 O    MET P 107       2.971  29.335  22.139  1.00  0.00      PA   O 0
ATOM   1631 N    GLU P 108       4.245  30.537  23.535  1.00  0.00      PA   N 0
ATOM   1632 HN   GLU P 108       4.975  30.571  24.213  1.00  0.00      PA   H 0
ATOM   1633 CA   GLU P 108       3.422  31.728  23.420  1.00  0.00      PA   C 0
ATOM   1634 HA   GLU P 108       2.380  31.445  23.451  1.00  0.00      PA   H 0
ATOM   1635 CB   GLU P 108       3.720  32.682  24.565  1.00  0.00      PA   C 0
ATOM   1636 HB1  GLU P 108       3.400  32.184  25.505  1.00  0.00      PA   H 0
ATOM   1637 HB2  GLU P 108       3.079  33.584  24.466  1.00  0.00      PA   H 0
ATOM   1638 CG   GLU P 108       5.170  33.114  24.725  1.00  0.00      PA   C 0
ATOM   1639 HG1  GLU P 108       5.172  34.043  25.334  1.00  0.00      PA   H 0
ATOM   1640 HG2  GLU P 108       5.667  33.289  23.747  1.00  0.00      PA   H 0
ATOM   1641 CD   GLU P 108       6.112  32.182  25.478  1.00  0.00      PA   C 0
ATOM   1642 OE1  GLU P 108       5.897  30.942  25.612  1.00  0.00      PA   O 0
ATOM   1643 OE2  GLU P 108       7.099  32.755  25.965  1.00  0.00      PA   O 0
ATOM   1644 C    GLU P 108       3.640  32.520  22.131  1.00  0.00      PA   C 0
ATOM   1645 O    GLU P 108       2.897  33.449  21.839  1.00  0.00      PA   O 0
ATOM   1646 N    GLN P 109       4.715  32.208  21.427  1.00  0.00      PA   N 0
ATOM   1647 HN   GLN P 109       5.320  31.490  21.763  1.00  0.00      PA   H 0
ATOM   1648 CA   GLN P 109       5.047  32.791  20.134  1.00  0.00      PA   C 0
ATOM   1649 HA   GLN P 109       6.038  32.442  19.883  1.00  0.00      PA   H 0
ATOM   1650 CB   GLN P 109       4.065  32.324  19.062  1.00  0.00      PA   C 0
ATOM   1651 HB1  GLN P 109       4.390  32.739  18.084  1.00  0.00      PA   H 0
ATOM   1652 HB2  GLN P 109       3.054  32.727  19.285  1.00  0.00      PA   H 0
ATOM   1653 CG   GLN P 109       3.996  30.808  18.954  1.00  0.00      PA   C 0
ATOM   1654 HG1  GLN P 109       3.605  30.355  19.890  1.00  0.00      PA   H 0
ATOM   1655 HG2  GLN P 109       5.018  30.397  18.807  1.00  0.00      PA   H 0
ATOM   1656 CD   GLN P 109       3.150  30.358  17.794  1.00  0.00      PA   C 0
ATOM   1657 OE1  GLN P 109       3.660  29.973  16.741  1.00  0.00      PA   O 0
ATOM   1658 NE2  GLN P 109       1.848  30.414  18.007  1.00  0.00      PA   N 0
ATOM   1659 HE21 GLN P 109       1.265  29.972  17.325  1.00  0.00      PA   H 0
ATOM   1660 HE22 GLN P 109       1.525  30.580  18.939  1.00  0.00      PA   H 0
ATOM   1661 C    GLN P 109       5.120  34.314  20.193  1.00  0.00      PA   C 0
ATOM   1662 O    GLN P 109       4.493  35.018  19.403  1.00  0.00      PA   O 0
ATOM   1663 N    LYS P 110       5.860  34.834  21.167  1.00  0.00      PA   N 0
ATOM   1664 HN   LYS P 110       6.344  34.235  21.801  1.00  0.00      PA   H 0
ATOM   1665 CA   LYS P 110       6.063  36.264  21.248  1.00  0.00      PA   C 0
ATOM   1666 HA   LYS P 110       5.111  36.732  21.047  1.00  0.00      PA   H 0
ATOM   1667 CB   LYS P 110       6.486  36.692  22.650  1.00  0.00      PA   C 0
ATOM   1668 HB1  LYS P 110       6.648  37.791  22.648  1.00  0.00      PA   H 0
ATOM   1669 HB2  LYS P 110       7.457  36.213  22.898  1.00  0.00      PA   H 0
ATOM   1670 CG   LYS P 110       5.474  36.313  23.691  1.00  0.00      PA   C 0
ATOM   1671 HG1  LYS P 110       5.289  35.218  23.689  1.00  0.00      PA   H 0
ATOM   1672 HG2  LYS P 110       4.503  36.800  23.458  1.00  0.00      PA   H 0
ATOM   1673 CD   LYS P 110       5.941  36.940  24.999  1.00  0.00      PA   C 0
ATOM   1674 HD1  LYS P 110       6.164  37.999  24.748  1.00  0.00      PA   H 0
ATOM   1675 HD2  LYS P 110       6.908  36.450  25.243  1.00  0.00      PA   H 0
ATOM   1676 CE   LYS P 110       5.020  36.850  26.138  1.00  0.00      PA   C 0
ATOM   1677 HE1  LYS P 110       4.919  35.819  26.540  1.00  0.00      PA   H 0
ATOM   1678 HE2  LYS P 110       4.015  37.262  25.904  1.00  0.00      PA   H 0
ATOM   1679 NZ   LYS P 110       5.659  37.698  27.144  1.00  0.00      PA   N 0
ATOM   1680 HZ1  LYS P 110       5.774  38.664  26.776  1.00  0.00      PA   H 0
ATOM   1681 HZ2  LYS P 110       5.091  37.713  28.015  1.00  0.00      PA   H 0
ATOM   1682 HZ3  LYS P 110       6.595  37.299  27.358  1.00  0.00      PA   H 0
ATOM   1683 C    LYS P 110       7.136  36.663  20.245  1.00  0.00      PA   C 0
ATOM   1684 O    LYS P 110       8.151  35.990  20.118  1.00  0.00      PA   O 0
ATOM   1685 N    PRO P 111       6.922  37.764  19.501  1.00  0.00      PA   N 0
ATOM   1686 CD   PRO P 111       5.650  38.486  19.459  1.00  0.00      PA   C 0
ATOM   1687 HD1  PRO P 111       4.853  37.801  19.099  1.00  0.00      PA   H 0
ATOM   1688 HD2  PRO P 111       5.397  38.897  20.460  1.00  0.00      PA   H 0
ATOM   1689 CA   PRO P 111       7.918  38.270  18.558  1.00  0.00      PA   C 0
ATOM   1690 HA   PRO P 111       8.268  37.455  17.941  1.00  0.00      PA   H 0
ATOM   1691 CB   PRO P 111       7.170  39.338  17.728  1.00  0.00      PA   C 0
ATOM   1692 HB1  PRO P 111       6.949  38.914  16.725  1.00  0.00      PA   H 0
ATOM   1693 HB2  PRO P 111       7.757  40.269  17.578  1.00  0.00      PA   H 0
ATOM   1694 CG   PRO P 111       5.886  39.581  18.457  1.00  0.00      PA   C 0
ATOM   1695 HG1  PRO P 111       5.061  39.676  17.719  1.00  0.00      PA   H 0
ATOM   1696 HG2  PRO P 111       5.970  40.549  18.996  1.00  0.00      PA   H 0
ATOM   1697 C    PRO P 111       9.122  38.841  19.301  1.00  0.00      PA   C 0
ATOM   1698 O    PRO P 111       8.967  39.609  20.245  1.00  0.00      PA   O 0
ATOM   1699 N    TYR P 112      10.310  38.459  18.837  1.00  0.00      PA   N 0
ATOM   1700 HN   TYR P 112      10.381  37.819  18.076  1.00  0.00      PA   H 0
ATOM   1701 CA   TYR P 112      11.562  38.936  19.398  1.00  0.00      PA   C 0
ATOM   1702 HA   TYR P 112      11.431  39.116  20.455  1.00  0.00      PA   H 0
ATOM   1703 CB   TYR P 112      12.645  37.882  19.188  1.00  0.00      PA   C 0
ATOM   1704 HB1  TYR P 112      12.723  37.682  18.098  1.00  0.00      PA   H 0
ATOM   1705 HB2  TYR P 112      12.340  36.935  19.683  1.00  0.00      PA   H 0
ATOM   1706 CG   TYR P 112      14.018  38.266  19.707  1.00  0.00      PA   C 0
ATOM   1707 CD1  TYR P 112      14.336  38.117  21.048  1.00  0.00      PA   C 0
ATOM   1708 HD1  TYR P 112      13.588  37.746  21.733  1.00  0.00      PA   H 0
ATOM   1709 CE1  TYR P 112      15.592  38.430  21.530  1.00  0.00      PA   C 0
ATOM   1710 HE1  TYR P 112      15.825  38.306  22.577  1.00  0.00      PA   H 0
ATOM   1711 CZ   TYR P 112      16.553  38.921  20.665  1.00  0.00      PA   C 0
ATOM   1712 OH   TYR P 112      17.785  39.220  21.143  1.00  0.00      PA   O 0
ATOM   1713 HH   TYR P 112      18.361  39.457  20.412  1.00  0.00      PA   H 0
ATOM   1714 CD2  TYR P 112      15.013  38.710  18.844  1.00  0.00      PA   C 0
ATOM   1715 HD2  TYR P 112      14.795  38.816  17.792  1.00  0.00      PA   H 0
ATOM   1716 CE2  TYR P 112      16.265  39.070  19.317  1.00  0.00      PA   C 0
ATOM   1717 HE2  TYR P 112      17.020  39.435  18.637  1.00  0.00      PA   H 0
ATOM   1718 C    TYR P 112      12.022  40.239  18.751  1.00  0.00      PA   C 0
ATOM   1719 O    TYR P 112      11.909  40.431  17.531  1.00  0.00      PA   O 0
ATOM   1720 N    GLY P 113      12.658  41.081  19.574  1.00  0.00      PA   N 0
ATOM   1721 HN   GLY P 113      12.741  40.848  20.540  1.00  0.00      PA   H 0
ATOM   1722 CA   GLY P 113      13.392  42.228  19.070  1.00  0.00      PA   C 0
ATOM   1723 HA1  GLY P 113      13.304  42.308  17.997  1.00  0.00      PA   H 0
ATOM   1724 HA2  GLY P 113      14.418  42.104  19.384  1.00  0.00      PA   H 0
ATOM   1725 C    GLY P 113      12.871  43.539  19.638  1.00  0.00      PA   C 0
ATOM   1726 O    GLY P 113      11.656  43.778  19.674  1.00  0.00      PA   O 0
ATOM   1727 N    ALA P 114      13.815  44.393  20.042  1.00  0.00      PA   N 0
ATOM   1728 HN   ALA P 114      14.784  44.171  19.968  1.00  0.00      PA   H 0
ATOM   1729 CA   ALA P 114      13.490  45.669  20.661  1.00  0.00      PA   C 0
ATOM   1730 HA   ALA P 114      12.744  45.502  21.424  1.00  0.00      PA   H 0
ATOM   1731 CB   ALA P 114      14.740  46.234  21.310  1.00  0.00      PA   C 0
ATOM   1732 HB1  ALA P 114      14.519  47.189  21.833  1.00  0.00      PA   H 0
ATOM   1733 HB2  ALA P 114      15.149  45.521  22.058  1.00  0.00      PA   H 0
ATOM   1734 HB3  ALA P 114      15.530  46.432  20.554  1.00  0.00      PA   H 0
ATOM   1735 C    ALA P 114      12.880  46.664  19.667  1.00  0.00      PA   C 0
ATOM   1736 O    ALA P 114      12.066  47.511  20.057  1.00  0.00      PA   O 0
ATOM   1737 N    ASN P 115      13.285  46.573  18.394  1.00  0.00      PA   N 0
ATOM   1738 HN   ASN P 115      13.935  45.882  18.089  1.00  0.00      PA   H 0
ATOM   1739 CA   ASN P 115      12.838  47.501  17.370  1.00  0.00      PA   C 0
ATOM   1740 HA   ASN P 115      11.767  47.605  17.465  1.00  0.00      PA   H 0
ATOM   1741 CB   ASN P 115      13.467  48.887  17.523  1.00  0.00      PA   C 0
ATOM   1742 HB1  ASN P 115      13.168  49.297  18.511  1.00  0.00      PA   H 0
ATOM   1743 HB2  ASN P 115      13.099  49.600  16.754  1.00  0.00      PA   H 0
ATOM   1744 CG   ASN P 115      14.972  48.845  17.411  1.00  0.00      PA   C 0
ATOM   1745 OD1  ASN P 115      15.529  48.094  16.592  1.00  0.00      PA   O 0
ATOM   1746 ND2  ASN P 115      15.659  49.571  18.288  1.00  0.00      PA   N 0
ATOM   1747 HD21 ASN P 115      16.641  49.656  18.119  1.00  0.00      PA   H 0
ATOM   1748 HD22 ASN P 115      15.179  50.119  18.973  1.00  0.00      PA   H 0
ATOM   1749 C    ASN P 115      13.065  46.880  15.989  1.00  0.00      PA   C 0
ATOM   1750 O    ASN P 115      13.535  45.750  15.881  1.00  0.00      PA   O 0
ATOM   1751 N    ALA P 116      12.765  47.650  14.939  1.00  0.00      PA   N 0
ATOM   1752 HN   ALA P 116      12.409  48.575  15.052  1.00  0.00      PA   H 0
ATOM   1753 CA   ALA P 116      12.810  47.134  13.582  1.00  0.00      PA   C 0
ATOM   1754 HA   ALA P 116      12.232  46.222  13.544  1.00  0.00      PA   H 0
ATOM   1755 CB   ALA P 116      12.196  48.132  12.636  1.00  0.00      PA   C 0
ATOM   1756 HB1  ALA P 116      12.097  47.720  11.609  1.00  0.00      PA   H 0
ATOM   1757 HB2  ALA P 116      11.178  48.413  12.981  1.00  0.00      PA   H 0
ATOM   1758 HB3  ALA P 116      12.803  49.061  12.588  1.00  0.00      PA   H 0
ATOM   1759 C    ALA P 116      14.229  46.779  13.133  1.00  0.00      PA   C 0
ATOM   1760 O    ALA P 116      14.393  46.180  12.067  1.00  0.00      PA   O 0
ATOM   1761 N    ASP P 117      15.241  47.177  13.923  1.00  0.00      PA   N 0
ATOM   1762 HN   ASP P 117      15.102  47.728  14.742  1.00  0.00      PA   H 0
ATOM   1763 CA   ASP P 117      16.636  46.946  13.590  1.00  0.00      PA   C 0
ATOM   1764 HA   ASP P 117      16.721  46.788  12.525  1.00  0.00      PA   H 0
ATOM   1765 CB   ASP P 117      17.488  48.163  13.899  1.00  0.00      PA   C 0
ATOM   1766 HB1  ASP P 117      18.566  47.963  13.721  1.00  0.00      PA   H 0
ATOM   1767 HB2  ASP P 117      17.371  48.458  14.964  1.00  0.00      PA   H 0
ATOM   1768 CG   ASP P 117      17.138  49.374  13.049  1.00  0.00      PA   C 0
ATOM   1769 OD1  ASP P 117      17.393  49.290  11.836  1.00  0.00      PA   O 0
ATOM   1770 OD2  ASP P 117      16.578  50.362  13.600  1.00  0.00      PA   O 0
ATOM   1771 C    ASP P 117      17.190  45.679  14.239  1.00  0.00      PA   C 0
ATOM   1772 O    ASP P 117      18.385  45.438  14.155  1.00  0.00      PA   O 0
ATOM   1773 N    PHE P 118      16.333  44.852  14.849  1.00  0.00      PA   N 0
ATOM   1774 HN   PHE P 118      15.370  45.102  14.912  1.00  0.00      PA   H 0
ATOM   1775 CA   PHE P 118      16.801  43.765  15.699  1.00  0.00      PA   C 0
ATOM   1776 HA   PHE P 118      17.400  44.193  16.489  1.00  0.00      PA   H 0
ATOM   1777 CB   PHE P 118      15.624  43.003  16.309  1.00  0.00      PA   C 0
ATOM   1778 HB1  PHE P 118      14.893  43.717  16.744  1.00  0.00      PA   H 0
ATOM   1779 HB2  PHE P 118      15.969  42.332  17.125  1.00  0.00      PA   H 0
ATOM   1780 CG   PHE P 118      14.920  42.155  15.273  1.00  0.00      PA   C 0
ATOM   1781 CD1  PHE P 118      13.927  42.701  14.476  1.00  0.00      PA   C 0
ATOM   1782 HD1  PHE P 118      13.659  43.741  14.588  1.00  0.00      PA   H 0
ATOM   1783 CE1  PHE P 118      13.304  41.942  13.494  1.00  0.00      PA   C 0
ATOM   1784 HE1  PHE P 118      12.526  42.385  12.890  1.00  0.00      PA   H 0
ATOM   1785 CZ   PHE P 118      13.639  40.620  13.329  1.00  0.00      PA   C 0
ATOM   1786 HZ   PHE P 118      13.093  40.024  12.612  1.00  0.00      PA   H 0
ATOM   1787 CD2  PHE P 118      15.245  40.824  15.096  1.00  0.00      PA   C 0
ATOM   1788 HD2  PHE P 118      16.015  40.372  15.704  1.00  0.00      PA   H 0
ATOM   1789 CE2  PHE P 118      14.618  40.070  14.110  1.00  0.00      PA   C 0
ATOM   1790 HE2  PHE P 118      14.886  39.032  13.980  1.00  0.00      PA   H 0
ATOM   1791 C    PHE P 118      17.685  42.780  14.929  1.00  0.00      PA   C 0
ATOM   1792 O    PHE P 118      18.476  42.092  15.557  1.00  0.00      PA   O 0
ATOM   1793 N    ALA P 119      17.531  42.660  13.597  1.00  0.00      PA   N 0
ATOM   1794 HN   ALA P 119      16.882  43.219  13.087  1.00  0.00      PA   H 0
ATOM   1795 CA   ALA P 119      18.253  41.642  12.839  1.00  0.00      PA   C 0
ATOM   1796 HA   ALA P 119      18.116  40.701  13.350  1.00  0.00      PA   H 0
ATOM   1797 CB   ALA P 119      17.720  41.472  11.427  1.00  0.00      PA   C 0
ATOM   1798 HB1  ALA P 119      17.871  42.394  10.825  1.00  0.00      PA   H 0
ATOM   1799 HB2  ALA P 119      18.228  40.632  10.906  1.00  0.00      PA   H 0
ATOM   1800 HB3  ALA P 119      16.631  41.254  11.453  1.00  0.00      PA   H 0
ATOM   1801 C    ALA P 119      19.756  41.908  12.803  1.00  0.00      PA   C 0
ATOM   1802 O    ALA P 119      20.499  41.029  12.405  1.00  0.00      PA   O 0
ATOM   1803 N    GLN P 120      20.188  43.118  13.175  1.00  0.00      PA   N 0
ATOM   1804 HN   GLN P 120      19.537  43.821  13.449  1.00  0.00      PA   H 0
ATOM   1805 CA   GLN P 120      21.603  43.437  13.267  1.00  0.00      PA   C 0
ATOM   1806 HA   GLN P 120      22.058  43.246  12.306  1.00  0.00      PA   H 0
ATOM   1807 CB   GLN P 120      21.759  44.909  13.630  1.00  0.00      PA   C 0
ATOM   1808 HB1  GLN P 120      22.828  45.133  13.834  1.00  0.00      PA   H 0
ATOM   1809 HB2  GLN P 120      21.200  45.112  14.568  1.00  0.00      PA   H 0
ATOM   1810 CG   GLN P 120      21.246  45.854  12.544  1.00  0.00      PA   C 0
ATOM   1811 HG1  GLN P 120      21.383  46.902  12.885  1.00  0.00      PA   H 0
ATOM   1812 HG2  GLN P 120      20.154  45.706  12.399  1.00  0.00      PA   H 0
ATOM   1813 CD   GLN P 120      21.980  45.704  11.230  1.00  0.00      PA   C 0
ATOM   1814 OE1  GLN P 120      23.214  45.699  11.171  1.00  0.00      PA   O 0
ATOM   1815 NE2  GLN P 120      21.228  45.585  10.142  1.00  0.00      PA   N 0
ATOM   1816 HE21 GLN P 120      21.687  45.480   9.260  1.00  0.00      PA   H 0
ATOM   1817 HE22 GLN P 120      20.232  45.582  10.231  1.00  0.00      PA   H 0
ATOM   1818 C    GLN P 120      22.291  42.499  14.257  1.00  0.00      PA   C 0
ATOM   1819 O    GLN P 120      23.469  42.184  14.089  1.00  0.00      PA   O 0
ATOM   1820 N    GLU P 121      21.566  42.036  15.286  1.00  0.00      PA   N 0
ATOM   1821 HN   GLU P 121      20.612  42.302  15.403  1.00  0.00      PA   H 0
ATOM   1822 CA   GLU P 121      22.110  41.075  16.237  1.00  0.00      PA   C 0
ATOM   1823 HA   GLU P 121      23.049  41.451  16.615  1.00  0.00      PA   H 0
ATOM   1824 CB   GLU P 121      21.156  40.845  17.414  1.00  0.00      PA   C 0
ATOM   1825 HB1  GLU P 121      20.175  40.520  17.006  1.00  0.00      PA   H 0
ATOM   1826 HB2  GLU P 121      20.985  41.808  17.940  1.00  0.00      PA   H 0
ATOM   1827 CG   GLU P 121      21.649  39.801  18.418  1.00  0.00      PA   C 0
ATOM   1828 HG1  GLU P 121      22.511  40.208  18.988  1.00  0.00      PA   H 0
ATOM   1829 HG2  GLU P 121      22.003  38.884  17.899  1.00  0.00      PA   H 0
ATOM   1830 CD   GLU P 121      20.632  39.301  19.428  1.00  0.00      PA   C 0
ATOM   1831 OE1  GLU P 121      19.495  39.840  19.395  1.00  0.00      PA   O 0
ATOM   1832 OE2  GLU P 121      20.964  38.379  20.218  1.00  0.00      PA   O 0
ATOM   1833 C    GLU P 121      22.412  39.763  15.510  1.00  0.00      PA   C 0
ATOM   1834 O    GLU P 121      23.518  39.244  15.580  1.00  0.00      PA   O 0
ATOM   1835 N    CYS P 122      21.425  39.275  14.751  1.00  0.00      PA   N 0
ATOM   1836 HN   CYS P 122      20.553  39.752  14.674  1.00  0.00      PA   H 0
ATOM   1837 CA   CYS P 122      21.572  38.029  14.019  1.00  0.00      PA   C 0
ATOM   1838 HA   CYS P 122      21.738  37.228  14.724  1.00  0.00      PA   H 0
ATOM   1839 CB   CYS P 122      20.331  37.749  13.174  1.00  0.00      PA   C 0
ATOM   1840 HB1  CYS P 122      20.376  36.691  12.839  1.00  0.00      PA   H 0
ATOM   1841 HB2  CYS P 122      20.339  38.380  12.259  1.00  0.00      PA   H 0
ATOM   1842 SG   CYS P 122      18.743  38.055  14.004  1.00  0.00      PA   S 0
ATOM   1843 C    CYS P 122      22.786  38.111  13.091  1.00  0.00      PA   C 0
ATOM   1844 O    CYS P 122      23.601  37.203  13.035  1.00  0.00      PA   O 0
ATOM   1845 N    MET P 123      22.897  39.239  12.380  1.00  0.00      PA   N 0
ATOM   1846 HN   MET P 123      22.181  39.932  12.422  1.00  0.00      PA   H 0
ATOM   1847 CA   MET P 123      24.002  39.465  11.461  1.00  0.00      PA   C 0
ATOM   1848 HA   MET P 123      24.048  38.645  10.760  1.00  0.00      PA   H 0
ATOM   1849 CB   MET P 123      23.828  40.788  10.705  1.00  0.00      PA   C 0
ATOM   1850 HB1  MET P 123      24.786  41.105  10.240  1.00  0.00      PA   H 0
ATOM   1851 HB2  MET P 123      23.562  41.577  11.440  1.00  0.00      PA   H 0
ATOM   1852 CG   MET P 123      22.757  40.752   9.623  1.00  0.00      PA   C 0
ATOM   1853 HG1  MET P 123      22.622  41.784   9.233  1.00  0.00      PA   H 0
ATOM   1854 HG2  MET P 123      21.789  40.449  10.076  1.00  0.00      PA   H 0
ATOM   1855 SD   MET P 123      23.152  39.650   8.254  1.00  0.00      PA   S 0
ATOM   1856 CE   MET P 123      24.625  40.446   7.602  1.00  0.00      PA   C 0
ATOM   1857 HE1  MET P 123      24.471  41.540   7.489  1.00  0.00      PA   H 0
ATOM   1858 HE2  MET P 123      25.498  40.288   8.271  1.00  0.00      PA   H 0
ATOM   1859 HE3  MET P 123      24.880  40.029   6.605  1.00  0.00      PA   H 0
ATOM   1860 C    MET P 123      25.339  39.499  12.188  1.00  0.00      PA   C 0
ATOM   1861 O    MET P 123      26.359  39.215  11.573  1.00  0.00      PA   O 0
ATOM   1862 N    GLY P 124      25.369  39.870  13.495  1.00  0.00      PA   N 0
ATOM   1863 HN   GLY P 124      24.537  40.091  13.997  1.00  0.00      PA   H 0
ATOM   1864 CA   GLY P 124      26.631  39.887  14.206  1.00  0.00      PA   C 0
ATOM   1865 HA1  GLY P 124      26.420  40.087  15.246  1.00  0.00      PA   H 0
ATOM   1866 HA2  GLY P 124      27.286  40.616  13.753  1.00  0.00      PA   H 0
ATOM   1867 C    GLY P 124      27.321  38.526  14.135  1.00  0.00      PA   C 0
ATOM   1868 O    GLY P 124      28.546  38.443  13.994  1.00  0.00      PA   O 0
ATOM   1869 N    CYS P 125      26.541  37.441  14.215  1.00  0.00      PA   N 0
ATOM   1870 HN   CYS P 125      25.560  37.538  14.367  1.00  0.00      PA   H 0
ATOM   1871 CA   CYS P 125      27.096  36.104  14.056  1.00  0.00      PA   C 0
ATOM   1872 HA   CYS P 125      28.134  36.089  14.354  1.00  0.00      PA   H 0
ATOM   1873 CB   CYS P 125      26.364  35.076  14.895  1.00  0.00      PA   C 0
ATOM   1874 HB1  CYS P 125      26.683  34.048  14.618  1.00  0.00      PA   H 0
ATOM   1875 HB2  CYS P 125      25.278  35.153  14.675  1.00  0.00      PA   H 0
ATOM   1876 SG   CYS P 125      26.656  35.273  16.662  1.00  0.00      PA   S 0
ATOM   1877 C    CYS P 125      27.057  35.636  12.593  1.00  0.00      PA   C 0
ATOM   1878 O    CYS P 125      28.010  35.036  12.120  1.00  0.00      PA   O 0
ATOM   1879 N    HSD P 126      25.918  35.833  11.905  1.00  0.00      PA   N 0
ATOM   1880 HN   HSD P 126      25.141  36.295  12.326  1.00  0.00      PA   H 0
ATOM   1881 CA   HSD P 126      25.726  35.245  10.581  1.00  0.00      PA   C 0
ATOM   1882 HA   HSD P 126      26.002  34.202  10.630  1.00  0.00      PA   H 0
ATOM   1883 CB   HSD P 126      24.245  35.297  10.211  1.00  0.00      PA   C 0
ATOM   1884 HB1  HSD P 126      24.137  35.177   9.112  1.00  0.00      PA   H 0
ATOM   1885 HB2  HSD P 126      23.818  36.287  10.480  1.00  0.00      PA   H 0
ATOM   1886 ND1  HSD P 126      23.053  33.067  10.215  1.00  0.00      PA   N 0
ATOM   1887 HD1  HSD P 126      23.301  32.793   9.286  1.00  0.00      PA   H 0
ATOM   1888 CG   HSD P 126      23.431  34.222  10.848  1.00  0.00      PA   C 0
ATOM   1889 CE1  HSD P 126      22.335  32.318  11.057  1.00  0.00      PA   C 0
ATOM   1890 HE1  HSD P 126      21.925  31.342  10.798  1.00  0.00      PA   H 0
ATOM   1891 NE2  HSD P 126      22.269  32.918  12.208  1.00  0.00      PA   N 0
ATOM   1892 CD2  HSD P 126      22.927  34.112  12.112  1.00  0.00      PA   C 0
ATOM   1893 HD2  HSD P 126      22.992  34.779  12.963  1.00  0.00      PA   H 0
ATOM   1894 C    HSD P 126      26.672  35.850   9.544  1.00  0.00      PA   C 0
ATOM   1895 O    HSD P 126      26.967  35.180   8.550  1.00  0.00      PA   O 0
ATOM   1896 N    SER P 127      27.191  37.060   9.784  1.00  0.00      PA   N 0
ATOM   1897 HN   SER P 127      26.920  37.592  10.582  1.00  0.00      PA   H 0
ATOM   1898 CA   SER P 127      28.249  37.608   8.957  1.00  0.00      PA   C 0
ATOM   1899 HA   SER P 127      27.872  37.686   7.948  1.00  0.00      PA   H 0
ATOM   1900 CB   SER P 127      28.625  38.988   9.420  1.00  0.00      PA   C 0
ATOM   1901 HB1  SER P 127      27.754  39.672   9.335  1.00  0.00      PA   H 0
ATOM   1902 HB2  SER P 127      29.443  39.408   8.796  1.00  0.00      PA   H 0
ATOM   1903 OG   SER P 127      29.051  38.947  10.774  1.00  0.00      PA   O 0
ATOM   1904 HG1  SER P 127      28.265  39.054  11.315  1.00  0.00      PA   H 0
ATOM   1905 C    SER P 127      29.464  36.678   8.888  1.00  0.00      PA   C 0
ATOM   1906 O    SER P 127      30.161  36.651   7.868  1.00  0.00      PA   O 0
ATOM   1907 N    GLY P 128      29.707  35.877   9.940  1.00  0.00      PA   N 0
ATOM   1908 HN   GLY P 128      29.125  35.899  10.749  1.00  0.00      PA   H 0
ATOM   1909 CA   GLY P 128      30.807  34.929   9.949  1.00  0.00      PA   C 0
ATOM   1910 HA1  GLY P 128      30.799  34.435  10.909  1.00  0.00      PA   H 0
ATOM   1911 HA2  GLY P 128      31.731  35.454   9.756  1.00  0.00      PA   H 0
ATOM   1912 C    GLY P 128      30.661  33.837   8.889  1.00  0.00      PA   C 0
ATOM   1913 O    GLY P 128      31.625  33.147   8.578  1.00  0.00      PA   O 0
ATOM   1914 N    ALA P 129      29.422  33.636   8.442  1.00  0.00      PA   N 0
ATOM   1915 HN   ALA P 129      28.670  34.198   8.777  1.00  0.00      PA   H 0
ATOM   1916 CA   ALA P 129      29.047  32.608   7.490  1.00  0.00      PA   C 0
ATOM   1917 HA   ALA P 129      29.844  31.886   7.391  1.00  0.00      PA   H 0
ATOM   1918 CB   ALA P 129      27.791  31.896   7.966  1.00  0.00      PA   C 0
ATOM   1919 HB1  ALA P 129      26.945  32.604   8.094  1.00  0.00      PA   H 0
ATOM   1920 HB2  ALA P 129      27.478  31.101   7.256  1.00  0.00      PA   H 0
ATOM   1921 HB3  ALA P 129      27.977  31.414   8.950  1.00  0.00      PA   H 0
ATOM   1922 C    ALA P 129      28.822  33.227   6.107  1.00  0.00      PA   C 0
ATOM   1923 O    ALA P 129      28.225  32.574   5.256  1.00  0.00      PA   O 0
ATOM   1924 N    LYS P 130      29.376  34.424   5.853  1.00  0.00      PA   N 0
ATOM   1925 HN   LYS P 130      29.887  34.892   6.570  1.00  0.00      PA   H 0
ATOM   1926 CA   LYS P 130      29.208  35.094   4.573  1.00  0.00      PA   C 0
ATOM   1927 HA   LYS P 130      28.157  35.306   4.442  1.00  0.00      PA   H 0
ATOM   1928 CB   LYS P 130      29.997  36.402   4.609  1.00  0.00      PA   C 0
ATOM   1929 HB1  LYS P 130      31.062  36.182   4.838  1.00  0.00      PA   H 0
ATOM   1930 HB2  LYS P 130      29.599  36.983   5.468  1.00  0.00      PA   H 0
ATOM   1931 CG   LYS P 130      29.894  37.264   3.380  1.00  0.00      PA   C 0
ATOM   1932 HG1  LYS P 130      28.825  37.399   3.109  1.00  0.00      PA   H 0
ATOM   1933 HG2  LYS P 130      30.391  36.760   2.524  1.00  0.00      PA   H 0
ATOM   1934 CD   LYS P 130      30.546  38.613   3.641  1.00  0.00      PA   C 0
ATOM   1935 HD1  LYS P 130      31.588  38.419   3.974  1.00  0.00      PA   H 0
ATOM   1936 HD2  LYS P 130      30.017  39.103   4.486  1.00  0.00      PA   H 0
ATOM   1937 CE   LYS P 130      30.514  39.470   2.433  1.00  0.00      PA   C 0
ATOM   1938 HE1  LYS P 130      29.472  39.765   2.185  1.00  0.00      PA   H 0
ATOM   1939 HE2  LYS P 130      30.949  38.942   1.558  1.00  0.00      PA   H 0
ATOM   1940 NZ   LYS P 130      31.293  40.692   2.661  1.00  0.00      PA   N 0
ATOM   1941 HZ1  LYS P 130      31.287  41.302   1.819  1.00  0.00      PA   H 0
ATOM   1942 HZ2  LYS P 130      30.858  41.214   3.449  1.00  0.00      PA   H 0
ATOM   1943 HZ3  LYS P 130      32.266  40.450   2.936  1.00  0.00      PA   H 0
ATOM   1944 C    LYS P 130      29.645  34.222   3.395  1.00  0.00      PA   C 0
ATOM   1945 O    LYS P 130      28.971  34.247   2.361  1.00  0.00      PA   O 0
ATOM   1946 N    ALA P 131      30.706  33.436   3.519  1.00  0.00      PA   N 0
ATOM   1947 HN   ALA P 131      31.205  33.350   4.378  1.00  0.00      PA   H 0
ATOM   1948 CA   ALA P 131      31.161  32.609   2.397  1.00  0.00      PA   C 0
ATOM   1949 HA   ALA P 131      31.270  33.245   1.531  1.00  0.00      PA   H 0
ATOM   1950 CB   ALA P 131      32.524  31.954   2.689  1.00  0.00      PA   C 0
ATOM   1951 HB1  ALA P 131      32.437  31.244   3.539  1.00  0.00      PA   H 0
ATOM   1952 HB2  ALA P 131      32.894  31.396   1.803  1.00  0.00      PA   H 0
ATOM   1953 HB3  ALA P 131      33.272  32.729   2.961  1.00  0.00      PA   H 0
ATOM   1954 C    ALA P 131      30.143  31.537   2.019  1.00  0.00      PA   C 0
ATOM   1955 O    ALA P 131      30.216  31.012   0.921  1.00  0.00      PA   O 0
ATOM   1956 N    ALA P 132      29.222  31.192   2.932  1.00  0.00      PA   N 0
ATOM   1957 HN   ALA P 132      29.244  31.593   3.845  1.00  0.00      PA   H 0
ATOM   1958 CA   ALA P 132      28.132  30.268   2.686  1.00  0.00      PA   C 0
ATOM   1959 HA   ALA P 132      28.263  29.811   1.716  1.00  0.00      PA   H 0
ATOM   1960 CB   ALA P 132      28.155  29.158   3.710  1.00  0.00      PA   C 0
ATOM   1961 HB1  ALA P 132      27.381  28.389   3.500  1.00  0.00      PA   H 0
ATOM   1962 HB2  ALA P 132      29.144  28.651   3.717  1.00  0.00      PA   H 0
ATOM   1963 HB3  ALA P 132      27.968  29.576   4.722  1.00  0.00      PA   H 0
ATOM   1964 C    ALA P 132      26.788  30.983   2.648  1.00  0.00      PA   C 0
ATOM   1965 O    ALA P 132      25.776  30.428   3.091  1.00  0.00      PA   O 0
ATOM   1966 N    ASP P 133      26.746  32.208   2.103  1.00  0.00      PA   N 0
ATOM   1967 HN   ASP P 133      27.590  32.616   1.765  1.00  0.00      PA   H 0
ATOM   1968 CA   ASP P 133      25.512  32.974   1.977  1.00  0.00      PA   C 0
ATOM   1969 HA   ASP P 133      25.803  33.971   1.681  1.00  0.00      PA   H 0
ATOM   1970 CB   ASP P 133      24.600  32.374   0.916  1.00  0.00      PA   C 0
ATOM   1971 HB1  ASP P 133      24.176  31.407   1.261  1.00  0.00      PA   H 0
ATOM   1972 HB2  ASP P 133      25.204  32.168   0.007  1.00  0.00      PA   H 0
ATOM   1973 CG   ASP P 133      23.472  33.301   0.488  1.00  0.00      PA   C 0
ATOM   1974 OD1  ASP P 133      23.714  34.530   0.439  1.00  0.00      PA   O 0
ATOM   1975 OD2  ASP P 133      22.330  32.774   0.263  1.00  0.00      PA   O 0
ATOM   1976 C    ASP P 133      24.820  33.113   3.315  1.00  0.00      PA   C 0
ATOM   1977 O    ASP P 133      23.590  33.120   3.364  1.00  0.00      PA   O 0
ATOM   1978 N    TYR P 134      25.638  33.316   4.372  1.00  0.00      PA   N 0
ATOM   1979 HN   TYR P 134      26.623  33.189   4.279  1.00  0.00      PA   H 0
ATOM   1980 CA   TYR P 134      25.156  33.694   5.702  1.00  0.00      PA   C 0
ATOM   1981 HA   TYR P 134      26.030  33.921   6.294  1.00  0.00      PA   H 0
ATOM   1982 CB   TYR P 134      24.259  34.924   5.692  1.00  0.00      PA   C 0
ATOM   1983 HB1  TYR P 134      23.975  35.219   6.725  1.00  0.00      PA   H 0
ATOM   1984 HB2  TYR P 134      23.311  34.753   5.138  1.00  0.00      PA   H 0
ATOM   1985 CG   TYR P 134      24.967  36.108   5.076  1.00  0.00      PA   C 0
ATOM   1986 CD1  TYR P 134      25.757  36.957   5.825  1.00  0.00      PA   C 0
ATOM   1987 HD1  TYR P 134      25.842  36.794   6.889  1.00  0.00      PA   H 0
ATOM   1988 CE1  TYR P 134      26.391  38.037   5.231  1.00  0.00      PA   C 0
ATOM   1989 HE1  TYR P 134      26.987  38.698   5.843  1.00  0.00      PA   H 0
ATOM   1990 CZ   TYR P 134      26.284  38.255   3.869  1.00  0.00      PA   C 0
ATOM   1991 OH   TYR P 134      26.926  39.307   3.270  1.00  0.00      PA   O 0
ATOM   1992 HH   TYR P 134      26.961  39.097   2.334  1.00  0.00      PA   H 0
ATOM   1993 CD2  TYR P 134      24.885  36.334   3.697  1.00  0.00      PA   C 0
ATOM   1994 HD2  TYR P 134      24.251  35.702   3.092  1.00  0.00      PA   H 0
ATOM   1995 CE2  TYR P 134      25.540  37.388   3.097  1.00  0.00      PA   C 0
ATOM   1996 HE2  TYR P 134      25.433  37.532   2.032  1.00  0.00      PA   H 0
ATOM   1997 C    TYR P 134      24.449  32.554   6.436  1.00  0.00      PA   C 0
ATOM   1998 O    TYR P 134      23.862  32.783   7.502  1.00  0.00      PA   O 0
ATOM   1999 N    VAL P 135      24.546  31.325   5.930  1.00  0.00      PA   N 0
ATOM   2000 HN   VAL P 135      25.018  31.173   5.065  1.00  0.00      PA   H 0
ATOM   2001 CA   VAL P 135      23.890  30.173   6.512  1.00  0.00      PA   C 0
ATOM   2002 HA   VAL P 135      23.286  30.473   7.356  1.00  0.00      PA   H 0
ATOM   2003 CB   VAL P 135      22.970  29.478   5.508  1.00  0.00      PA   C 0
ATOM   2004 HB   VAL P 135      23.555  29.294   4.582  1.00  0.00      PA   H 0
ATOM   2005 CG1  VAL P 135      22.470  28.147   6.019  1.00  0.00      PA   C 0
ATOM   2006 HG11 VAL P 135      23.287  27.406   6.157  1.00  0.00      PA   H 0
ATOM   2007 HG12 VAL P 135      21.943  28.276   6.989  1.00  0.00      PA   H 0
ATOM   2008 HG13 VAL P 135      21.745  27.710   5.300  1.00  0.00      PA   H 0
ATOM   2009 CG2  VAL P 135      21.808  30.368   5.138  1.00  0.00      PA   C 0
ATOM   2010 HG21 VAL P 135      21.147  29.864   4.401  1.00  0.00      PA   H 0
ATOM   2011 HG22 VAL P 135      21.201  30.605   6.038  1.00  0.00      PA   H 0
ATOM   2012 HG23 VAL P 135      22.152  31.325   4.690  1.00  0.00      PA   H 0
ATOM   2013 C    VAL P 135      24.966  29.224   7.027  1.00  0.00      PA   C 0
ATOM   2014 O    VAL P 135      25.876  28.836   6.290  1.00  0.00      PA   O 0
ATOM   2015 N    PHE P 136      24.896  28.907   8.332  1.00  0.00      PA   N 0
ATOM   2016 HN   PHE P 136      24.130  29.227   8.885  1.00  0.00      PA   H 0
ATOM   2017 CA   PHE P 136      25.821  27.969   8.937  1.00  0.00      PA   C 0
ATOM   2018 HA   PHE P 136      26.821  28.167   8.579  1.00  0.00      PA   H 0
ATOM   2019 CB   PHE P 136      25.819  28.076  10.453  1.00  0.00      PA   C 0
ATOM   2020 HB1  PHE P 136      26.416  27.259  10.912  1.00  0.00      PA   H 0
ATOM   2021 HB2  PHE P 136      24.773  27.985  10.817  1.00  0.00      PA   H 0
ATOM   2022 CG   PHE P 136      26.385  29.375  10.998  1.00  0.00      PA   C 0
ATOM   2023 CD1  PHE P 136      27.756  29.548  11.155  1.00  0.00      PA   C 0
ATOM   2024 HD1  PHE P 136      28.426  28.746  10.884  1.00  0.00      PA   H 0
ATOM   2025 CE1  PHE P 136      28.244  30.729  11.688  1.00  0.00      PA   C 0
ATOM   2026 HE1  PHE P 136      29.308  30.851  11.827  1.00  0.00      PA   H 0
ATOM   2027 CZ   PHE P 136      27.399  31.745  12.049  1.00  0.00      PA   C 0
ATOM   2028 HZ   PHE P 136      27.804  32.646  12.485  1.00  0.00      PA   H 0
ATOM   2029 CD2  PHE P 136      25.545  30.418  11.359  1.00  0.00      PA   C 0
ATOM   2030 HD2  PHE P 136      24.478  30.297  11.241  1.00  0.00      PA   H 0
ATOM   2031 CE2  PHE P 136      26.052  31.602  11.873  1.00  0.00      PA   C 0
ATOM   2032 HE2  PHE P 136      25.371  32.387  12.167  1.00  0.00      PA   H 0
ATOM   2033 C    PHE P 136      25.516  26.512   8.597  1.00  0.00      PA   C 0
ATOM   2034 O    PHE P 136      26.427  25.725   8.303  1.00  0.00      PA   O 0
ATOM   2035 N    THR P 137      24.235  26.135   8.677  1.00  0.00      PA   N 0
ATOM   2036 HN   THR P 137      23.554  26.791   8.993  1.00  0.00      PA   H 0
ATOM   2037 CA   THR P 137      23.824  24.744   8.541  1.00  0.00      PA   C 0
ATOM   2038 HA   THR P 137      24.257  24.184   9.357  1.00  0.00      PA   H 0
ATOM   2039 CB   THR P 137      22.299  24.666   8.622  1.00  0.00      PA   C 0
ATOM   2040 HB   THR P 137      21.866  25.344   7.855  1.00  0.00      PA   H 0
ATOM   2041 OG1  THR P 137      21.853  25.133   9.895  1.00  0.00      PA   O 0
ATOM   2042 HG1  THR P 137      22.003  26.081   9.905  1.00  0.00      PA   H 0
ATOM   2043 CG2  THR P 137      21.764  23.270   8.397  1.00  0.00      PA   C 0
ATOM   2044 HG21 THR P 137      22.236  22.560   9.109  1.00  0.00      PA   H 0
ATOM   2045 HG22 THR P 137      20.668  23.250   8.575  1.00  0.00      PA   H 0
ATOM   2046 HG23 THR P 137      21.946  22.918   7.359  1.00  0.00      PA   H 0
ATOM   2047 C    THR P 137      24.313  24.130   7.224  1.00  0.00      PA   C 0
ATOM   2048 O    THR P 137      24.095  24.705   6.152  1.00  0.00      PA   O 0
ATOM   2049 N    HSD P 138      24.928  22.947   7.344  1.00  0.00      PA   N 0
ATOM   2050 HN   HSD P 138      25.160  22.596   8.248  1.00  0.00      PA   H 0
ATOM   2051 CA   HSD P 138      25.236  22.099   6.210  1.00  0.00      PA   C 0
ATOM   2052 HA   HSD P 138      25.241  22.699   5.312  1.00  0.00      PA   H 0
ATOM   2053 CB   HSD P 138      26.626  21.458   6.294  1.00  0.00      PA   C 0
ATOM   2054 HB1  HSD P 138      26.819  20.816   5.408  1.00  0.00      PA   H 0
ATOM   2055 HB2  HSD P 138      26.667  20.815   7.199  1.00  0.00      PA   H 0
ATOM   2056 ND1  HSD P 138      28.286  23.177   5.407  1.00  0.00      PA   N 0
ATOM   2057 HD1  HSD P 138      27.828  23.374   4.540  1.00  0.00      PA   H 0
ATOM   2058 CG   HSD P 138      27.762  22.432   6.442  1.00  0.00      PA   C 0
ATOM   2059 CE1  HSD P 138      29.263  23.952   5.874  1.00  0.00      PA   C 0
ATOM   2060 HE1  HSD P 138      29.792  24.707   5.293  1.00  0.00      PA   H 0
ATOM   2061 NE2  HSD P 138      29.401  23.699   7.164  1.00  0.00      PA   N 0
ATOM   2062 CD2  HSD P 138      28.456  22.780   7.527  1.00  0.00      PA   C 0
ATOM   2063 HD2  HSD P 138      28.219  22.542   8.556  1.00  0.00      PA   H 0
ATOM   2064 C    HSD P 138      24.142  21.039   6.179  1.00  0.00      PA   C 0
ATOM   2065 O    HSD P 138      24.026  20.264   7.112  1.00  0.00      PA   O 0
ATOM   2066 N    PRO P 139      23.296  20.978   5.128  1.00  0.00      PA   N 0
ATOM   2067 CD   PRO P 139      23.289  21.880   3.969  1.00  0.00      PA   C 0
ATOM   2068 HD1  PRO P 139      23.371  22.947   4.268  1.00  0.00      PA   H 0
ATOM   2069 HD2  PRO P 139      24.109  21.600   3.274  1.00  0.00      PA   H 0
ATOM   2070 CA   PRO P 139      22.209  19.998   5.114  1.00  0.00      PA   C 0
ATOM   2071 HA   PRO P 139      21.503  20.277   5.883  1.00  0.00      PA   H 0
ATOM   2072 CB   PRO P 139      21.653  20.126   3.720  1.00  0.00      PA   C 0
ATOM   2073 HB1  PRO P 139      20.569  19.885   3.684  1.00  0.00      PA   H 0
ATOM   2074 HB2  PRO P 139      22.193  19.475   3.000  1.00  0.00      PA   H 0
ATOM   2075 CG   PRO P 139      21.929  21.571   3.382  1.00  0.00      PA   C 0
ATOM   2076 HG1  PRO P 139      21.174  22.217   3.879  1.00  0.00      PA   H 0
ATOM   2077 HG2  PRO P 139      21.891  21.770   2.290  1.00  0.00      PA   H 0
ATOM   2078 C    PRO P 139      22.717  18.595   5.441  1.00  0.00      PA   C 0
ATOM   2079 O    PRO P 139      23.766  18.157   4.952  1.00  0.00      PA   O 0
ATOM   2080 N    ALA P 140      22.011  17.915   6.347  1.00  0.00      PA   N 0
ATOM   2081 HN   ALA P 140      21.191  18.296   6.766  1.00  0.00      PA   H 0
ATOM   2082 CA   ALA P 140      22.425  16.592   6.774  1.00  0.00      PA   C 0
ATOM   2083 HA   ALA P 140      23.449  16.651   7.112  1.00  0.00      PA   H 0
ATOM   2084 CB   ALA P 140      21.548  16.152   7.917  1.00  0.00      PA   C 0
ATOM   2085 HB1  ALA P 140      20.495  16.006   7.595  1.00  0.00      PA   H 0
ATOM   2086 HB2  ALA P 140      21.922  15.207   8.366  1.00  0.00      PA   H 0
ATOM   2087 HB3  ALA P 140      21.551  16.925   8.715  1.00  0.00      PA   H 0
ATOM   2088 C    ALA P 140      22.354  15.623   5.598  1.00  0.00      PA   C 0
ATOM   2089 O    ALA P 140      21.451  15.730   4.764  1.00  0.00      PA   O 0
ATOM   2090 N    LYS P 141      23.320  14.716   5.521  1.00  0.00      PA   N 0
ATOM   2091 HN   LYS P 141      24.052  14.685   6.198  1.00  0.00      PA   H 0
ATOM   2092 CA   LYS P 141      23.380  13.777   4.411  1.00  0.00      PA   C 0
ATOM   2093 HA   LYS P 141      23.111  14.289   3.499  1.00  0.00      PA   H 0
ATOM   2094 CB   LYS P 141      24.817  13.265   4.250  1.00  0.00      PA   C 0
ATOM   2095 HB1  LYS P 141      24.839  12.500   3.445  1.00  0.00      PA   H 0
ATOM   2096 HB2  LYS P 141      25.106  12.764   5.199  1.00  0.00      PA   H 0
ATOM   2097 CG   LYS P 141      25.813  14.360   3.903  1.00  0.00      PA   C 0
ATOM   2098 HG1  LYS P 141      25.760  15.192   4.637  1.00  0.00      PA   H 0
ATOM   2099 HG2  LYS P 141      25.501  14.796   2.930  1.00  0.00      PA   H 0
ATOM   2100 CD   LYS P 141      27.249  13.871   3.769  1.00  0.00      PA   C 0
ATOM   2101 HD1  LYS P 141      27.855  14.658   3.272  1.00  0.00      PA   H 0
ATOM   2102 HD2  LYS P 141      27.248  12.996   3.085  1.00  0.00      PA   H 0
ATOM   2103 CE   LYS P 141      27.882  13.475   5.069  1.00  0.00      PA   C 0
ATOM   2104 HE1  LYS P 141      28.854  12.976   4.866  1.00  0.00      PA   H 0
ATOM   2105 HE2  LYS P 141      27.248  12.758   5.633  1.00  0.00      PA   H 0
ATOM   2106 NZ   LYS P 141      28.157  14.607   5.958  1.00  0.00      PA   N 0
ATOM   2107 HZ1  LYS P 141      28.533  15.426   5.439  1.00  0.00      PA   H 0
ATOM   2108 HZ2  LYS P 141      27.260  14.886   6.403  1.00  0.00      PA   H 0
ATOM   2109 HZ3  LYS P 141      28.823  14.331   6.708  1.00  0.00      PA   H 0
ATOM   2110 C    LYS P 141      22.381  12.646   4.627  1.00  0.00      PA   C 0
ATOM   2111 O    LYS P 141      22.340  12.036   5.697  1.00  0.00      PA   O 0
ATOM   2112 N    LEU P 142      21.590  12.364   3.577  1.00  0.00      PA   N 0
ATOM   2113 HN   LEU P 142      21.568  12.947   2.769  1.00  0.00      PA   H 0
ATOM   2114 CA   LEU P 142      20.698  11.216   3.557  1.00  0.00      PA   C 0
ATOM   2115 HA   LEU P 142      21.088  10.497   4.263  1.00  0.00      PA   H 0
ATOM   2116 CB   LEU P 142      19.249  11.559   3.897  1.00  0.00      PA   C 0
ATOM   2117 HB1  LEU P 142      18.565  10.725   3.629  1.00  0.00      PA   H 0
ATOM   2118 HB2  LEU P 142      18.955  12.424   3.265  1.00  0.00      PA   H 0
ATOM   2119 CG   LEU P 142      18.955  11.922   5.344  1.00  0.00      PA   C 0
ATOM   2120 HG   LEU P 142      19.666  12.709   5.675  1.00  0.00      PA   H 0
ATOM   2121 CD1  LEU P 142      17.553  12.473   5.464  1.00  0.00      PA   C 0
ATOM   2122 HD11 LEU P 142      16.814  11.743   5.071  1.00  0.00      PA   H 0
ATOM   2123 HD12 LEU P 142      17.302  12.673   6.528  1.00  0.00      PA   H 0
ATOM   2124 HD13 LEU P 142      17.447  13.419   4.890  1.00  0.00      PA   H 0
ATOM   2125 CD2  LEU P 142      19.140  10.689   6.203  1.00  0.00      PA   C 0
ATOM   2126 HD21 LEU P 142      20.190  10.328   6.167  1.00  0.00      PA   H 0
ATOM   2127 HD22 LEU P 142      18.902  10.913   7.265  1.00  0.00      PA   H 0
ATOM   2128 HD23 LEU P 142      18.472   9.867   5.868  1.00  0.00      PA   H 0
ATOM   2129 C    LEU P 142      20.742  10.598   2.166  1.00  0.00      PA   C 0
ATOM   2130 O    LEU P 142      20.921  11.297   1.181  1.00  0.00      PA   O 0
ATOM   2131 N    PRO P 143      20.524   9.283   2.060  1.00  0.00      PA   N 0
ATOM   2132 CD   PRO P 143      20.368   8.359   3.188  1.00  0.00      PA   C 0
ATOM   2133 HD1  PRO P 143      21.268   8.404   3.838  1.00  0.00      PA   H 0
ATOM   2134 HD2  PRO P 143      19.455   8.603   3.772  1.00  0.00      PA   H 0
ATOM   2135 CA   PRO P 143      20.495   8.628   0.759  1.00  0.00      PA   C 0
ATOM   2136 HA   PRO P 143      21.400   8.878   0.224  1.00  0.00      PA   H 0
ATOM   2137 CB   PRO P 143      20.435   7.135   1.051  1.00  0.00      PA   C 0
ATOM   2138 HB1  PRO P 143      21.392   6.676   0.723  1.00  0.00      PA   H 0
ATOM   2139 HB2  PRO P 143      19.616   6.643   0.484  1.00  0.00      PA   H 0
ATOM   2140 CG   PRO P 143      20.263   6.996   2.520  1.00  0.00      PA   C 0
ATOM   2141 HG1  PRO P 143      21.008   6.294   2.952  1.00  0.00      PA   H 0
ATOM   2142 HG2  PRO P 143      19.252   6.588   2.736  1.00  0.00      PA   H 0
ATOM   2143 C    PRO P 143      19.333   9.099  -0.114  1.00  0.00      PA   C 0
ATOM   2144 OT1  PRO P 143      19.547   8.934  -1.318  1.00  0.00      PA   O 0
ATOM   2145 OT2  PRO P 143      18.283   9.566   0.364  1.00  0.00      PA   O 0
ATOM   2146 FE   HEMCH 144      21.455  32.118  13.966  1.00  0.00      PA  Fe 0
ATOM   2147 NA   HEMCH 144      20.071  30.837  13.047  1.00  0.00      PA   N 0
ATOM   2148 NB   HEMCH 144      19.883  33.442  14.305  1.00  0.00      PA   N 0
ATOM   2149 NC   HEMCH 144      22.518  33.108  15.418  1.00  0.00      PA   N 0
ATOM   2150 ND   HEMCH 144      22.765  30.459  14.208  1.00  0.00      PA   N 0
ATOM   2151 C1A  HEMCH 144      20.344  29.577  12.592  1.00  0.00      PA   C 0
ATOM   2152 C2A  HEMCH 144      19.362  29.215  11.637  1.00  0.00      PA   C 0
ATOM   2153 C3A  HEMCH 144      18.438  30.239  11.592  1.00  0.00      PA   C 0
ATOM   2154 C4A  HEMCH 144      18.923  31.226  12.491  1.00  0.00      PA   C 0
ATOM   2155 C1B  HEMCH 144      18.682  33.489  13.644  1.00  0.00      PA   C 0
ATOM   2156 C2B  HEMCH 144      17.979  34.648  13.918  1.00  0.00      PA   C 0
ATOM   2157 C3B  HEMCH 144      18.799  35.418  14.780  1.00  0.00      PA   C 0
ATOM   2158 C4B  HEMCH 144      19.959  34.613  15.013  1.00  0.00      PA   C 0
ATOM   2159 C1C  HEMCH 144      22.253  34.312  16.016  1.00  0.00      PA   C 0
ATOM   2160 C2C  HEMCH 144      23.329  34.791  16.785  1.00  0.00      PA   C 0
ATOM   2161 C3C  HEMCH 144      24.327  33.865  16.670  1.00  0.00      PA   C 0
ATOM   2162 C4C  HEMCH 144      23.827  32.845  15.800  1.00  0.00      PA   C 0
ATOM   2163 C1D  HEMCH 144      24.012  30.557  14.699  1.00  0.00      PA   C 0
ATOM   2164 C2D  HEMCH 144      24.711  29.384  14.420  1.00  0.00      PA   C 0
ATOM   2165 C3D  HEMCH 144      23.843  28.492  13.837  1.00  0.00      PA   C 0
ATOM   2166 C4D  HEMCH 144      22.619  29.215  13.722  1.00  0.00      PA   C 0
ATOM   2167 CHA  HEMCH 144      21.395  28.754  13.115  1.00  0.00      PA   C 0
ATOM   2168 CHB  HEMCH 144      18.313  32.458  12.768  1.00  0.00      PA   C 0
ATOM   2169 HB   HEMCH 144      17.433  32.636  12.150  1.00  0.00      PA   H 0
ATOM   2170 CHC  HEMCH 144      21.045  35.016  15.843  1.00  0.00      PA   C 0
ATOM   2171 HC   HEMCH 144      20.956  35.905  16.467  1.00  0.00      PA   H 0
ATOM   2172 CHD  HEMCH 144      24.505  31.654  15.444  1.00  0.00      PA   C 0
ATOM   2173 HD   HEMCH 144      25.559  31.540  15.698  1.00  0.00      PA   H 0
ATOM   2174 CMA  HEMCH 144      17.191  30.250  10.685  1.00  0.00      PA   C 0
ATOM   2175 HMA1 HEMCH 144      16.498  31.104  10.696  1.00  0.00      PA   H 0
ATOM   2176 HMA2 HEMCH 144      16.979  29.416  10.000  1.00  0.00      PA   H 0
ATOM   2177 CAA  HEMCH 144      19.480  28.120  10.607  1.00  0.00      PA   C 0
ATOM   2178 HAA1 HEMCH 144      20.053  27.209  10.884  1.00  0.00      PA   H 0
ATOM   2179 HAA2 HEMCH 144      18.496  27.834  10.178  1.00  0.00      PA   H 0
ATOM   2180 CBA  HEMCH 144      20.283  28.735   9.446  1.00  0.00      PA   C 0
ATOM   2181 HBA1 HEMCH 144      20.081  28.124   8.540  1.00  0.00      PA   H 0
ATOM   2182 HBA2 HEMCH 144      19.928  29.765   9.226  1.00  0.00      PA   H 0
ATOM   2183 CGA  HEMCH 144      21.794  28.757   9.581  1.00  0.00      PA   C 0
ATOM   2184 O1A  HEMCH 144      22.394  29.841   9.392  1.00  0.00      PA   O 0
ATOM   2185 O2A  HEMCH 144      22.333  27.643   9.847  1.00  0.00      PA   O 0
ATOM   2186 CMB  HEMCH 144      16.557  34.946  13.427  1.00  0.00      PA   C 0
ATOM   2187 HMB1 HEMCH 144      16.369  36.040  13.387  1.00  0.00      PA   H 0
ATOM   2188 HMB2 HEMCH 144      15.818  34.476  14.110  1.00  0.00      PA   H 0
ATOM   2189 HMB3 HEMCH 144      16.405  34.533  12.407  1.00  0.00      PA   H 0
ATOM   2190 CAB  HEMCH 144      18.562  36.829  15.307  1.00  0.00      PA   C 0
ATOM   2191 HAB  HEMCH 144      19.321  37.040  16.091  1.00  0.00      PA   H 0
ATOM   2192 CBB  HEMCH 144      17.200  37.016  15.981  1.00  0.00      PA   C 0
ATOM   2193 HBB1 HEMCH 144      17.168  38.002  16.492  1.00  0.00      PA   H 0
ATOM   2194 HBB2 HEMCH 144      17.032  36.220  16.738  1.00  0.00      PA   H 0
ATOM   2195 HBB3 HEMCH 144      16.369  36.980  15.244  1.00  0.00      PA   H 0
ATOM   2196 CMC  HEMCH 144      23.351  36.072  17.573  1.00  0.00      PA   C 0
ATOM   2197 HMC1 HEMCH 144      24.378  36.342  17.899  1.00  0.00      PA   H 0
ATOM   2198 HMC2 HEMCH 144      22.700  35.991  18.469  1.00  0.00      PA   H 0
ATOM   2199 HMC3 HEMCH 144      22.979  36.907  16.941  1.00  0.00      PA   H 0
ATOM   2200 CAC  HEMCH 144      25.676  33.911  17.297  1.00  0.00      PA   C 0
ATOM   2201 HAC  HEMCH 144      26.198  32.972  17.013  1.00  0.00      PA   H 0
ATOM   2202 CBC  HEMCH 144      25.748  33.942  18.840  1.00  0.00      PA   C 0
ATOM   2203 HBC1 HEMCH 144      25.311  34.882  19.240  1.00  0.00      PA   H 0
ATOM   2204 HBC2 HEMCH 144      26.806  33.872  19.171  1.00  0.00      PA   H 0
ATOM   2205 HBC3 HEMCH 144      25.193  33.076  19.260  1.00  0.00      PA   H 0
ATOM   2206 CMD  HEMCH 144      26.198  29.238  14.694  1.00  0.00      PA   C 0
ATOM   2207 HMD1 HEMCH 144      26.601  28.337  14.183  1.00  0.00      PA   H 0
ATOM   2208 HMD2 HEMCH 144      26.374  29.139  15.787  1.00  0.00      PA   H 0
ATOM   2209 HMD3 HEMCH 144      26.747  30.125  14.312  1.00  0.00      PA   H 0
ATOM   2210 CAD  HEMCH 144      24.239  27.096  13.351  1.00  0.00      PA   C 0
ATOM   2211 HAD1 HEMCH 144      23.496  26.710  12.621  1.00  0.00      PA   H 0
ATOM   2212 HAD2 HEMCH 144      25.207  27.186  12.814  1.00  0.00      PA   H 0
ATOM   2213 CBD  HEMCH 144      24.497  26.081  14.517  1.00  0.00      PA   C 0
ATOM   2214 HBD1 HEMCH 144      24.936  25.148  14.103  1.00  0.00      PA   H 0
ATOM   2215 HBD2 HEMCH 144      25.207  26.531  15.244  1.00  0.00      PA   H 0
ATOM   2216 CGD  HEMCH 144      23.203  25.727  15.212  1.00  0.00      PA   C 0
ATOM   2217 O1D  HEMCH 144      22.366  25.041  14.604  1.00  0.00      PA   O 0
ATOM   2218 O2D  HEMCH 144      23.081  26.109  16.386  1.00  0.00      PA   O 0
ATOM   2219 N    PRO P   1      16.734  -0.668  -1.931  1.00  0.00      PB   N 0
ATOM   2220 HN1  PRO P   1      15.872  -1.147  -2.129  1.00  0.00      PB   H 0
ATOM   2221 HN2  PRO P   1      17.247  -0.608  -2.795  1.00  0.00      PB   H 0
ATOM   2222 CD   PRO P   1      16.413   0.690  -1.462  1.00  0.00      PB   C 0
ATOM   2223 HD1  PRO P   1      16.499   1.446  -2.271  1.00  0.00      PB   H 0
ATOM   2224 HD2  PRO P   1      15.389   0.718  -1.033  1.00  0.00      PB   H 0
ATOM   2225 CA   PRO P   1      17.489  -1.442  -0.955  1.00  0.00      PB   C 0
ATOM   2226 HA   PRO P   1      18.454  -1.606  -1.411  1.00  0.00      PB   H 0
ATOM   2227 CB   PRO P   1      17.487  -0.513   0.231  1.00  0.00      PB   C 0
ATOM   2228 HB1  PRO P   1      18.383  -0.661   0.871  1.00  0.00      PB   H 0
ATOM   2229 HB2  PRO P   1      16.591  -0.648   0.875  1.00  0.00      PB   H 0
ATOM   2230 CG   PRO P   1      17.461   0.849  -0.390  1.00  0.00      PB   C 0
ATOM   2231 HG1  PRO P   1      18.447   1.066  -0.853  1.00  0.00      PB   H 0
ATOM   2232 HG2  PRO P   1      17.277   1.693   0.309  1.00  0.00      PB   H 0
ATOM   2233 C    PRO P   1      16.848  -2.782  -0.654  1.00  0.00      PB   C 0
ATOM   2234 O    PRO P   1      15.632  -2.942  -0.747  1.00  0.00      PB   O 0
ATOM   2235 N    ALA P   2      17.690  -3.744  -0.287  1.00  0.00      PB   N 0
ATOM   2236 HN   ALA P   2      18.665  -3.575  -0.168  1.00  0.00      PB   H 0
ATOM   2237 CA   ALA P   2      17.206  -5.040   0.144  1.00  0.00      PB   C 0
ATOM   2238 HA   ALA P   2      16.584  -5.451  -0.638  1.00  0.00      PB   H 0
ATOM   2239 CB   ALA P   2      18.377  -5.975   0.354  1.00  0.00      PB   C 0
ATOM   2240 HB1  ALA P   2      19.106  -5.542   1.072  1.00  0.00      PB   H 0
ATOM   2241 HB2  ALA P   2      18.053  -6.968   0.734  1.00  0.00      PB   H 0
ATOM   2242 HB3  ALA P   2      18.913  -6.141  -0.605  1.00  0.00      PB   H 0
ATOM   2243 C    ALA P   2      16.337  -4.907   1.397  1.00  0.00      PB   C 0
ATOM   2244 O    ALA P   2      16.533  -4.044   2.250  1.00  0.00      PB   O 0
ATOM   2245 N    ALA P   3      15.334  -5.774   1.466  1.00  0.00      PB   N 0
ATOM   2246 HN   ALA P   3      15.165  -6.444   0.747  1.00  0.00      PB   H 0
ATOM   2247 CA   ALA P   3      14.493  -5.866   2.635  1.00  0.00      PB   C 0
ATOM   2248 HA   ALA P   3      14.083  -4.889   2.844  1.00  0.00      PB   H 0
ATOM   2249 CB   ALA P   3      13.373  -6.839   2.368  1.00  0.00      PB   C 0
ATOM   2250 HB1  ALA P   3      13.762  -7.859   2.163  1.00  0.00      PB   H 0
ATOM   2251 HB2  ALA P   3      12.678  -6.902   3.232  1.00  0.00      PB   H 0
ATOM   2252 HB3  ALA P   3      12.777  -6.518   1.487  1.00  0.00      PB   H 0
ATOM   2253 C    ALA P   3      15.311  -6.304   3.841  1.00  0.00      PB   C 0
ATOM   2254 O    ALA P   3      16.349  -6.952   3.727  1.00  0.00      PB   O 0
ATOM   2255 N    ALA P   4      14.775  -5.945   5.005  1.00  0.00      PB   N 0
ATOM   2256 HN   ALA P   4      13.921  -5.433   5.048  1.00  0.00      PB   H 0
ATOM   2257 CA   ALA P   4      15.344  -6.351   6.267  1.00  0.00      PB   C 0
ATOM   2258 HA   ALA P   4      16.398  -6.118   6.226  1.00  0.00      PB   H 0
ATOM   2259 CB   ALA P   4      14.705  -5.550   7.385  1.00  0.00      PB   C 0
ATOM   2260 HB1  ALA P   4      13.604  -5.699   7.403  1.00  0.00      PB   H 0
ATOM   2261 HB2  ALA P   4      15.108  -5.822   8.384  1.00  0.00      PB   H 0
ATOM   2262 HB3  ALA P   4      14.895  -4.466   7.230  1.00  0.00      PB   H 0
ATOM   2263 C    ALA P   4      15.163  -7.857   6.429  1.00  0.00      PB   C 0
ATOM   2264 O    ALA P   4      14.373  -8.501   5.735  1.00  0.00      PB   O 0
ATOM   2265 N    PRO P   5      15.930  -8.514   7.317  1.00  0.00      PB   N 0
ATOM   2266 CD   PRO P   5      17.079  -7.946   8.038  1.00  0.00      PB   C 0
ATOM   2267 HD1  PRO P   5      17.662  -7.212   7.441  1.00  0.00      PB   H 0
ATOM   2268 HD2  PRO P   5      16.732  -7.478   8.984  1.00  0.00      PB   H 0
ATOM   2269 CA   PRO P   5      15.805  -9.964   7.489  1.00  0.00      PB   C 0
ATOM   2270 HA   PRO P   5      16.022 -10.415   6.532  1.00  0.00      PB   H 0
ATOM   2271 CB   PRO P   5      16.898 -10.274   8.522  1.00  0.00      PB   C 0
ATOM   2272 HB1  PRO P   5      17.327 -11.288   8.373  1.00  0.00      PB   H 0
ATOM   2273 HB2  PRO P   5      16.491 -10.208   9.554  1.00  0.00      PB   H 0
ATOM   2274 CG   PRO P   5      17.908  -9.182   8.311  1.00  0.00      PB   C 0
ATOM   2275 HG1  PRO P   5      18.547  -9.414   7.432  1.00  0.00      PB   H 0
ATOM   2276 HG2  PRO P   5      18.572  -9.043   9.191  1.00  0.00      PB   H 0
ATOM   2277 C    PRO P   5      14.442 -10.528   7.897  1.00  0.00      PB   C 0
ATOM   2278 O    PRO P   5      14.202 -11.715   7.698  1.00  0.00      PB   O 0
ATOM   2279 N    ASN P   6      13.552  -9.659   8.401  1.00  0.00      PB   N 0
ATOM   2280 HN   ASN P   6      13.778  -8.695   8.516  1.00  0.00      PB   H 0
ATOM   2281 CA   ASN P   6      12.206 -10.029   8.806  1.00  0.00      PB   C 0
ATOM   2282 HA   ASN P   6      12.153 -11.098   8.952  1.00  0.00      PB   H 0
ATOM   2283 CB   ASN P   6      11.843  -9.360  10.132  1.00  0.00      PB   C 0
ATOM   2284 HB1  ASN P   6      12.562  -9.701  10.908  1.00  0.00      PB   H 0
ATOM   2285 HB2  ASN P   6      10.832  -9.683  10.460  1.00  0.00      PB   H 0
ATOM   2286 CG   ASN P   6      11.884  -7.854  10.072  1.00  0.00      PB   C 0
ATOM   2287 OD1  ASN P   6      12.213  -7.257   9.037  1.00  0.00      PB   O 0
ATOM   2288 ND2  ASN P   6      11.548  -7.194  11.163  1.00  0.00      PB   N 0
ATOM   2289 HD21 ASN P   6      11.701  -6.206  11.192  1.00  0.00      PB   H 0
ATOM   2290 HD22 ASN P   6      11.338  -7.711  11.993  1.00  0.00      PB   H 0
ATOM   2291 C    ASN P   6      11.198  -9.687   7.717  1.00  0.00      PB   C 0
ATOM   2292 O    ASN P   6       9.997  -9.781   7.937  1.00  0.00      PB   O 0
ATOM   2293 N    GLY P   7      11.702  -9.282   6.552  1.00  0.00      PB   N 0
ATOM   2294 HN   GLY P   7      12.686  -9.158   6.446  1.00  0.00      PB   H 0
ATOM   2295 CA   GLY P   7      10.864  -9.059   5.391  1.00  0.00      PB   C 0
ATOM   2296 HA1  GLY P   7       9.978  -9.675   5.442  1.00  0.00      PB   H 0
ATOM   2297 HA2  GLY P   7      11.462  -9.280   4.519  1.00  0.00      PB   H 0
ATOM   2298 C    GLY P   7      10.383  -7.620   5.230  1.00  0.00      PB   C 0
ATOM   2299 O    GLY P   7       9.714  -7.318   4.244  1.00  0.00      PB   O 0
ATOM   2300 N    ILE P   8      10.683  -6.720   6.168  1.00  0.00      PB   N 0
ATOM   2301 HN   ILE P   8      11.207  -6.961   6.981  1.00  0.00      PB   H 0
ATOM   2302 CA   ILE P   8      10.203  -5.351   6.065  1.00  0.00      PB   C 0
ATOM   2303 HA   ILE P   8       9.164  -5.359   5.770  1.00  0.00      PB   H 0
ATOM   2304 CB   ILE P   8      10.309  -4.627   7.423  1.00  0.00      PB   C 0
ATOM   2305 HB   ILE P   8      11.364  -4.698   7.765  1.00  0.00      PB   H 0
ATOM   2306 CG2  ILE P   8       9.964  -3.138   7.316  1.00  0.00      PB   C 0
ATOM   2307 HG21 ILE P   8      10.088  -2.633   8.298  1.00  0.00      PB   H 0
ATOM   2308 HG22 ILE P   8      10.620  -2.602   6.597  1.00  0.00      PB   H 0
ATOM   2309 HG23 ILE P   8       8.908  -3.011   6.997  1.00  0.00      PB   H 0
ATOM   2310 CG1  ILE P   8       9.447  -5.343   8.476  1.00  0.00      PB   C 0
ATOM   2311 HG11 ILE P   8       9.780  -6.398   8.575  1.00  0.00      PB   H 0
ATOM   2312 HG12 ILE P   8       8.404  -5.365   8.093  1.00  0.00      PB   H 0
ATOM   2313 CD   ILE P   8       9.438  -4.723   9.867  1.00  0.00      PB   C 0
ATOM   2314 HD1  ILE P   8       8.924  -3.738   9.868  1.00  0.00      PB   H 0
ATOM   2315 HD2  ILE P   8       8.904  -5.391  10.576  1.00  0.00      PB   H 0
ATOM   2316 HD3  ILE P   8      10.475  -4.576  10.238  1.00  0.00      PB   H 0
ATOM   2317 C    ILE P   8      11.004  -4.632   4.980  1.00  0.00      PB   C 0
ATOM   2318 O    ILE P   8      12.239  -4.671   4.963  1.00  0.00      PB   O 0
ATOM   2319 N    SER P   9      10.290  -3.953   4.091  1.00  0.00      PB   N 0
ATOM   2320 HN   SER P   9       9.295  -3.952   4.152  1.00  0.00      PB   H 0
ATOM   2321 CA   SER P   9      10.889  -3.150   3.041  1.00  0.00      PB   C 0
ATOM   2322 HA   SER P   9      11.819  -3.603   2.731  1.00  0.00      PB   H 0
ATOM   2323 CB   SER P   9       9.965  -3.046   1.854  1.00  0.00      PB   C 0
ATOM   2324 HB1  SER P   9      10.378  -2.354   1.089  1.00  0.00      PB   H 0
ATOM   2325 HB2  SER P   9       8.974  -2.652   2.166  1.00  0.00      PB   H 0
ATOM   2326 OG   SER P   9       9.793  -4.313   1.245  1.00  0.00      PB   O 0
ATOM   2327 HG1  SER P   9      10.667  -4.618   0.989  1.00  0.00      PB   H 0
ATOM   2328 C    SER P   9      11.210  -1.754   3.557  1.00  0.00      PB   C 0
ATOM   2329 O    SER P   9      10.505  -1.209   4.403  1.00  0.00      PB   O 0
ATOM   2330 N    LEU P  10      12.267  -1.148   3.033  1.00  0.00      PB   N 0
ATOM   2331 HN   LEU P  10      12.823  -1.590   2.333  1.00  0.00      PB   H 0
ATOM   2332 CA   LEU P  10      12.628   0.211   3.407  1.00  0.00      PB   C 0
ATOM   2333 HA   LEU P  10      12.812   0.244   4.471  1.00  0.00      PB   H 0
ATOM   2334 CB   LEU P  10      13.894   0.620   2.662  1.00  0.00      PB   C 0
ATOM   2335 HB1  LEU P  10      13.746   0.414   1.580  1.00  0.00      PB   H 0
ATOM   2336 HB2  LEU P  10      14.725  -0.033   3.005  1.00  0.00      PB   H 0
ATOM   2337 CG   LEU P  10      14.324   2.079   2.818  1.00  0.00      PB   C 0
ATOM   2338 HG   LEU P  10      13.491   2.758   2.536  1.00  0.00      PB   H 0
ATOM   2339 CD1  LEU P  10      14.721   2.372   4.249  1.00  0.00      PB   C 0
ATOM   2340 HD11 LEU P  10      15.560   1.715   4.562  1.00  0.00      PB   H 0
ATOM   2341 HD12 LEU P  10      15.055   3.426   4.362  1.00  0.00      PB   H 0
ATOM   2342 HD13 LEU P  10      13.875   2.204   4.950  1.00  0.00      PB   H 0
ATOM   2343 CD2  LEU P  10      15.472   2.372   1.873  1.00  0.00      PB   C 0
ATOM   2344 HD21 LEU P  10      15.173   2.163   0.824  1.00  0.00      PB   H 0
ATOM   2345 HD22 LEU P  10      15.738   3.448   1.953  1.00  0.00      PB   H 0
ATOM   2346 HD23 LEU P  10      16.356   1.767   2.167  1.00  0.00      PB   H 0
ATOM   2347 C    LEU P  10      11.486   1.143   3.027  1.00  0.00      PB   C 0
ATOM   2348 O    LEU P  10      11.168   1.235   1.830  1.00  0.00      PB   O 0
ATOM   2349 N    PRO P  11      10.831   1.876   3.969  1.00  0.00      PB   N 0
ATOM   2350 CD   PRO P  11      10.964   1.775   5.433  1.00  0.00      PB   C 0
ATOM   2351 HD1  PRO P  11      11.138   0.735   5.781  1.00  0.00      PB   H 0
ATOM   2352 HD2  PRO P  11      11.798   2.433   5.758  1.00  0.00      PB   H 0
ATOM   2353 CA   PRO P  11       9.762   2.806   3.602  1.00  0.00      PB   C 0
ATOM   2354 HA   PRO P  11       8.973   2.239   3.132  1.00  0.00      PB   H 0
ATOM   2355 CB   PRO P  11       9.307   3.409   4.915  1.00  0.00      PB   C 0
ATOM   2356 HB1  PRO P  11       8.231   3.684   4.904  1.00  0.00      PB   H 0
ATOM   2357 HB2  PRO P  11       9.903   4.310   5.177  1.00  0.00      PB   H 0
ATOM   2358 CG   PRO P  11       9.615   2.312   5.920  1.00  0.00      PB   C 0
ATOM   2359 HG1  PRO P  11       8.848   1.511   5.847  1.00  0.00      PB   H 0
ATOM   2360 HG2  PRO P  11       9.653   2.682   6.967  1.00  0.00      PB   H 0
ATOM   2361 C    PRO P  11      10.246   3.859   2.599  1.00  0.00      PB   C 0
ATOM   2362 O    PRO P  11      11.209   4.575   2.839  1.00  0.00      PB   O 0
ATOM   2363 N    ALA P  12       9.581   3.946   1.448  1.00  0.00      PB   N 0
ATOM   2364 HN   ALA P  12       8.804   3.355   1.246  1.00  0.00      PB   H 0
ATOM   2365 CA   ALA P  12       9.980   4.898   0.432  1.00  0.00      PB   C 0
ATOM   2366 HA   ALA P  12      11.053   4.864   0.312  1.00  0.00      PB   H 0
ATOM   2367 CB   ALA P  12       9.333   4.510  -0.867  1.00  0.00      PB   C 0
ATOM   2368 HB1  ALA P  12       9.657   5.182  -1.690  1.00  0.00      PB   H 0
ATOM   2369 HB2  ALA P  12       9.606   3.470  -1.146  1.00  0.00      PB   H 0
ATOM   2370 HB3  ALA P  12       8.225   4.558  -0.793  1.00  0.00      PB   H 0
ATOM   2371 C    ALA P  12       9.605   6.311   0.849  1.00  0.00      PB   C 0
ATOM   2372 O    ALA P  12       8.508   6.538   1.379  1.00  0.00      PB   O 0
ATOM   2373 N    GLY P  13      10.494   7.270   0.572  1.00  0.00      PB   N 0
ATOM   2374 HN   GLY P  13      11.348   7.037   0.114  1.00  0.00      PB   H 0
ATOM   2375 CA   GLY P  13      10.192   8.675   0.773  1.00  0.00      PB   C 0
ATOM   2376 HA1  GLY P  13       9.211   8.890   0.376  1.00  0.00      PB   H 0
ATOM   2377 HA2  GLY P  13      10.964   9.246   0.279  1.00  0.00      PB   H 0
ATOM   2378 C    GLY P  13      10.191   9.114   2.235  1.00  0.00      PB   C 0
ATOM   2379 O    GLY P  13       9.697  10.195   2.508  1.00  0.00      PB   O 0
ATOM   2380 N    TYR P  14      10.883   8.383   3.112  1.00  0.00      PB   N 0
ATOM   2381 HN   TYR P  14      11.349   7.546   2.836  1.00  0.00      PB   H 0
ATOM   2382 CA   TYR P  14      10.849   8.750   4.524  1.00  0.00      PB   C 0
ATOM   2383 HA   TYR P  14       9.812   8.854   4.806  1.00  0.00      PB   H 0
ATOM   2384 CB   TYR P  14      11.473   7.692   5.444  1.00  0.00      PB   C 0
ATOM   2385 HB1  TYR P  14      11.004   6.708   5.229  1.00  0.00      PB   H 0
ATOM   2386 HB2  TYR P  14      11.244   7.938   6.503  1.00  0.00      PB   H 0
ATOM   2387 CG   TYR P  14      12.976   7.559   5.327  1.00  0.00      PB   C 0
ATOM   2388 CD1  TYR P  14      13.815   8.534   5.829  1.00  0.00      PB   C 0
ATOM   2389 HD1  TYR P  14      13.412   9.375   6.374  1.00  0.00      PB   H 0
ATOM   2390 CE1  TYR P  14      15.182   8.463   5.639  1.00  0.00      PB   C 0
ATOM   2391 HE1  TYR P  14      15.822   9.249   6.011  1.00  0.00      PB   H 0
ATOM   2392 CZ   TYR P  14      15.737   7.364   5.016  1.00  0.00      PB   C 0
ATOM   2393 OH   TYR P  14      17.117   7.312   4.864  1.00  0.00      PB   O 0
ATOM   2394 HH   TYR P  14      17.362   6.390   4.760  1.00  0.00      PB   H 0
ATOM   2395 CD2  TYR P  14      13.550   6.483   4.672  1.00  0.00      PB   C 0
ATOM   2396 HD2  TYR P  14      12.909   5.710   4.275  1.00  0.00      PB   H 0
ATOM   2397 CE2  TYR P  14      14.916   6.365   4.538  1.00  0.00      PB   C 0
ATOM   2398 HE2  TYR P  14      15.344   5.523   4.015  1.00  0.00      PB   H 0
ATOM   2399 C    TYR P  14      11.492  10.124   4.743  1.00  0.00      PB   C 0
ATOM   2400 O    TYR P  14      11.162  10.817   5.703  1.00  0.00      PB   O 0
ATOM   2401 N    LYS P  15      12.429  10.557   3.875  1.00  0.00      PB   N 0
ATOM   2402 HN   LYS P  15      12.757   9.981   3.130  1.00  0.00      PB   H 0
ATOM   2403 CA   LYS P  15      13.077  11.825   4.085  1.00  0.00      PB   C 0
ATOM   2404 HA   LYS P  15      13.447  11.843   5.099  1.00  0.00      PB   H 0
ATOM   2405 CB   LYS P  15      14.269  11.999   3.146  1.00  0.00      PB   C 0
ATOM   2406 HB1  LYS P  15      14.899  11.088   3.232  1.00  0.00      PB   H 0
ATOM   2407 HB2  LYS P  15      14.882  12.847   3.520  1.00  0.00      PB   H 0
ATOM   2408 CG   LYS P  15      13.966  12.272   1.667  1.00  0.00      PB   C 0
ATOM   2409 HG1  LYS P  15      13.234  13.101   1.563  1.00  0.00      PB   H 0
ATOM   2410 HG2  LYS P  15      13.458  11.373   1.256  1.00  0.00      PB   H 0
ATOM   2411 CD   LYS P  15      15.143  12.610   0.760  1.00  0.00      PB   C 0
ATOM   2412 HD1  LYS P  15      15.448  13.646   1.019  1.00  0.00      PB   H 0
ATOM   2413 HD2  LYS P  15      14.764  12.644  -0.284  1.00  0.00      PB   H 0
ATOM   2414 CE   LYS P  15      16.288  11.751   0.869  1.00  0.00      PB   C 0
ATOM   2415 HE1  LYS P  15      16.025  10.726   0.529  1.00  0.00      PB   H 0
ATOM   2416 HE2  LYS P  15      16.666  11.675   1.911  1.00  0.00      PB   H 0
ATOM   2417 NZ   LYS P  15      17.413  12.218   0.045  1.00  0.00      PB   N 0
ATOM   2418 HZ1  LYS P  15      18.068  11.416  -0.053  1.00  0.00      PB   H 0
ATOM   2419 HZ2  LYS P  15      17.072  12.506  -0.894  1.00  0.00      PB   H 0
ATOM   2420 HZ3  LYS P  15      17.898  13.023   0.490  1.00  0.00      PB   H 0
ATOM   2421 C    LYS P  15      12.135  13.016   3.936  1.00  0.00      PB   C 0
ATOM   2422 O    LYS P  15      12.491  14.133   4.316  1.00  0.00      PB   O 0
ATOM   2423 N    ASP P  16      10.924  12.765   3.399  1.00  0.00      PB   N 0
ATOM   2424 HN   ASP P  16      10.682  11.854   3.074  1.00  0.00      PB   H 0
ATOM   2425 CA   ASP P  16       9.928  13.801   3.208  1.00  0.00      PB   C 0
ATOM   2426 HA   ASP P  16      10.402  14.770   3.259  1.00  0.00      PB   H 0
ATOM   2427 CB   ASP P  16       9.299  13.669   1.820  1.00  0.00      PB   C 0
ATOM   2428 HB1  ASP P  16       8.399  14.308   1.694  1.00  0.00      PB   H 0
ATOM   2429 HB2  ASP P  16       8.968  12.618   1.676  1.00  0.00      PB   H 0
ATOM   2430 CG   ASP P  16      10.248  14.016   0.677  1.00  0.00      PB   C 0
ATOM   2431 OD1  ASP P  16      11.212  14.776   0.901  1.00  0.00      PB   O 0
ATOM   2432 OD2  ASP P  16      10.064  13.428  -0.395  1.00  0.00      PB   O 0
ATOM   2433 C    ASP P  16       8.873  13.832   4.316  1.00  0.00      PB   C 0
ATOM   2434 O    ASP P  16       7.875  14.556   4.204  1.00  0.00      PB   O 0
ATOM   2435 N    TRP P  17       9.044  12.979   5.330  1.00  0.00      PB   N 0
ATOM   2436 HN   TRP P  17       9.821  12.354   5.346  1.00  0.00      PB   H 0
ATOM   2437 CA   TRP P  17       8.128  12.881   6.442  1.00  0.00      PB   C 0
ATOM   2438 HA   TRP P  17       7.116  12.978   6.078  1.00  0.00      PB   H 0
ATOM   2439 CB   TRP P  17       8.280  11.525   7.130  1.00  0.00      PB   C 0
ATOM   2440 HB1  TRP P  17       7.753  11.525   8.108  1.00  0.00      PB   H 0
ATOM   2441 HB2  TRP P  17       9.354  11.374   7.369  1.00  0.00      PB   H 0
ATOM   2442 CG   TRP P  17       7.810  10.343   6.314  1.00  0.00      PB   C 0
ATOM   2443 CD1  TRP P  17       7.226  10.304   5.074  1.00  0.00      PB   C 0
ATOM   2444 HD1  TRP P  17       7.021  11.175   4.469  1.00  0.00      PB   H 0
ATOM   2445 NE1  TRP P  17       6.994   9.006   4.716  1.00  0.00      PB   N 0
ATOM   2446 HE1  TRP P  17       6.819   8.695   3.808  1.00  0.00      PB   H 0
ATOM   2447 CE2  TRP P  17       7.415   8.162   5.701  1.00  0.00      PB   C 0
ATOM   2448 CD2  TRP P  17       7.939   8.973   6.729  1.00  0.00      PB   C 0
ATOM   2449 CE3  TRP P  17       8.461   8.368   7.872  1.00  0.00      PB   C 0
ATOM   2450 HE3  TRP P  17       8.878   8.965   8.670  1.00  0.00      PB   H 0
ATOM   2451 CZ3  TRP P  17       8.461   6.997   7.945  1.00  0.00      PB   C 0
ATOM   2452 HZ3  TRP P  17       8.867   6.520   8.825  1.00  0.00      PB   H 0
ATOM   2453 CZ2  TRP P  17       7.405   6.772   5.789  1.00  0.00      PB   C 0
ATOM   2454 HZ2  TRP P  17       7.008   6.157   4.995  1.00  0.00      PB   H 0
ATOM   2455 CH2  TRP P  17       7.906   6.212   6.944  1.00  0.00      PB   C 0
ATOM   2456 HH2  TRP P  17       7.907   5.137   7.049  1.00  0.00      PB   H 0
ATOM   2457 C    TRP P  17       8.336  14.011   7.453  1.00  0.00      PB   C 0
ATOM   2458 O    TRP P  17       9.426  14.552   7.620  1.00  0.00      PB   O 0
ATOM   2459 N    LYS P  18       7.260  14.297   8.179  1.00  0.00      PB   N 0
ATOM   2460 HN   LYS P  18       6.406  13.801   8.042  1.00  0.00      PB   H 0
ATOM   2461 CA   LYS P  18       7.272  15.340   9.179  1.00  0.00      PB   C 0
ATOM   2462 HA   LYS P  18       7.784  16.198   8.768  1.00  0.00      PB   H 0
ATOM   2463 CB   LYS P  18       5.846  15.753   9.528  1.00  0.00      PB   C 0
ATOM   2464 HB1  LYS P  18       5.845  16.542  10.310  1.00  0.00      PB   H 0
ATOM   2465 HB2  LYS P  18       5.307  14.872   9.938  1.00  0.00      PB   H 0
ATOM   2466 CG   LYS P  18       5.078  16.271   8.317  1.00  0.00      PB   C 0
ATOM   2467 HG1  LYS P  18       5.177  15.529   7.496  1.00  0.00      PB   H 0
ATOM   2468 HG2  LYS P  18       5.548  17.214   7.964  1.00  0.00      PB   H 0
ATOM   2469 CD   LYS P  18       3.602  16.494   8.594  1.00  0.00      PB   C 0
ATOM   2470 HD1  LYS P  18       3.490  17.285   9.366  1.00  0.00      PB   H 0
ATOM   2471 HD2  LYS P  18       3.168  15.565   9.022  1.00  0.00      PB   H 0
ATOM   2472 CE   LYS P  18       2.827  16.889   7.366  1.00  0.00      PB   C 0
ATOM   2473 HE1  LYS P  18       3.221  17.844   6.957  1.00  0.00      PB   H 0
ATOM   2474 HE2  LYS P  18       1.756  17.038   7.622  1.00  0.00      PB   H 0
ATOM   2475 NZ   LYS P  18       2.910  15.892   6.302  1.00  0.00      PB   N 0
ATOM   2476 HZ1  LYS P  18       2.282  16.123   5.506  1.00  0.00      PB   H 0
ATOM   2477 HZ2  LYS P  18       3.881  15.825   5.936  1.00  0.00      PB   H 0
ATOM   2478 HZ3  LYS P  18       2.647  14.952   6.662  1.00  0.00      PB   H 0
ATOM   2479 C    LYS P  18       8.029  14.914  10.441  1.00  0.00      PB   C 0
ATOM   2480 O    LYS P  18       8.089  13.739  10.797  1.00  0.00      PB   O 0
ATOM   2481 N    MET P  19       8.520  15.950  11.104  1.00  0.00      PB   N 0
ATOM   2482 HN   MET P  19       8.374  16.870  10.748  1.00  0.00      PB   H 0
ATOM   2483 CA   MET P  19       9.307  15.848  12.325  1.00  0.00      PB   C 0
ATOM   2484 HA   MET P  19      10.025  15.049  12.209  1.00  0.00      PB   H 0
ATOM   2485 CB   MET P  19      10.043  17.188  12.493  1.00  0.00      PB   C 0
ATOM   2486 HB1  MET P  19       9.310  18.017  12.592  1.00  0.00      PB   H 0
ATOM   2487 HB2  MET P  19      10.579  17.368  11.537  1.00  0.00      PB   H 0
ATOM   2488 CG   MET P  19      11.082  17.219  13.595  1.00  0.00      PB   C 0
ATOM   2489 HG1  MET P  19      11.786  18.045  13.356  1.00  0.00      PB   H 0
ATOM   2490 HG2  MET P  19      11.661  16.271  13.593  1.00  0.00      PB   H 0
ATOM   2491 SD   MET P  19      10.433  17.555  15.234  1.00  0.00      PB   S 0
ATOM   2492 CE   MET P  19       9.820  19.239  15.066  1.00  0.00      PB   C 0
ATOM   2493 HE1  MET P  19       9.528  19.641  16.060  1.00  0.00      PB   H 0
ATOM   2494 HE2  MET P  19      10.596  19.908  14.636  1.00  0.00      PB   H 0
ATOM   2495 HE3  MET P  19       8.925  19.281  14.409  1.00  0.00      PB   H 0
ATOM   2496 C    MET P  19       8.418  15.521  13.538  1.00  0.00      PB   C 0
ATOM   2497 O    MET P  19       7.434  16.219  13.798  1.00  0.00      PB   O 0
ATOM   2498 N    ILE P  20       8.828  14.512  14.318  1.00  0.00      PB   N 0
ATOM   2499 HN   ILE P  20       9.612  13.957  14.052  1.00  0.00      PB   H 0
ATOM   2500 CA   ILE P  20       8.270  14.235  15.615  1.00  0.00      PB   C 0
ATOM   2501 HA   ILE P  20       7.348  14.781  15.749  1.00  0.00      PB   H 0
ATOM   2502 CB   ILE P  20       7.939  12.750  15.738  1.00  0.00      PB   C 0
ATOM   2503 HB   ILE P  20       8.801  12.146  15.383  1.00  0.00      PB   H 0
ATOM   2504 CG2  ILE P  20       7.657  12.404  17.197  1.00  0.00      PB   C 0
ATOM   2505 HG21 ILE P  20       7.332  11.346  17.288  1.00  0.00      PB   H 0
ATOM   2506 HG22 ILE P  20       8.558  12.509  17.838  1.00  0.00      PB   H 0
ATOM   2507 HG23 ILE P  20       6.845  13.046  17.602  1.00  0.00      PB   H 0
ATOM   2508 CG1  ILE P  20       6.719  12.457  14.819  1.00  0.00      PB   C 0
ATOM   2509 HG11 ILE P  20       6.939  12.829  13.795  1.00  0.00      PB   H 0
ATOM   2510 HG12 ILE P  20       5.852  13.042  15.194  1.00  0.00      PB   H 0
ATOM   2511 CD   ILE P  20       6.326  11.014  14.700  1.00  0.00      PB   C 0
ATOM   2512 HD1  ILE P  20       6.011  10.596  15.680  1.00  0.00      PB   H 0
ATOM   2513 HD2  ILE P  20       5.475  10.895  13.996  1.00  0.00      PB   H 0
ATOM   2514 HD3  ILE P  20       7.178  10.408  14.323  1.00  0.00      PB   H 0
ATOM   2515 C    ILE P  20       9.210  14.744  16.710  1.00  0.00      PB   C 0
ATOM   2516 O    ILE P  20       8.763  15.315  17.703  1.00  0.00      PB   O 0
ATOM   2517 N    GLY P  21      10.517  14.564  16.548  1.00  0.00      PB   N 0
ATOM   2518 HN   GLY P  21      10.899  14.114  15.745  1.00  0.00      PB   H 0
ATOM   2519 CA   GLY P  21      11.431  15.111  17.530  1.00  0.00      PB   C 0
ATOM   2520 HA1  GLY P  21      11.330  14.487  18.405  1.00  0.00      PB   H 0
ATOM   2521 HA2  GLY P  21      11.220  16.156  17.700  1.00  0.00      PB   H 0
ATOM   2522 C    GLY P  21      12.880  14.999  17.102  1.00  0.00      PB   C 0
ATOM   2523 O    GLY P  21      13.162  14.727  15.929  1.00  0.00      PB   O 0
ATOM   2524 N    VAL P  22      13.765  15.264  18.063  1.00  0.00      PB   N 0
ATOM   2525 HN   VAL P  22      13.466  15.471  18.991  1.00  0.00      PB   H 0
ATOM   2526 CA   VAL P  22      15.205  15.145  17.884  1.00  0.00      PB   C 0
ATOM   2527 HA   VAL P  22      15.409  14.431  17.100  1.00  0.00      PB   H 0
ATOM   2528 CB   VAL P  22      15.836  16.485  17.520  1.00  0.00      PB   C 0
ATOM   2529 HB   VAL P  22      16.931  16.319  17.436  1.00  0.00      PB   H 0
ATOM   2530 CG1  VAL P  22      15.403  16.977  16.147  1.00  0.00      PB   C 0
ATOM   2531 HG11 VAL P  22      15.987  17.878  15.862  1.00  0.00      PB   H 0
ATOM   2532 HG12 VAL P  22      15.571  16.190  15.381  1.00  0.00      PB   H 0
ATOM   2533 HG13 VAL P  22      14.326  17.250  16.144  1.00  0.00      PB   H 0
ATOM   2534 CG2  VAL P  22      15.628  17.549  18.564  1.00  0.00      PB   C 0
ATOM   2535 HG21 VAL P  22      14.552  17.806  18.663  1.00  0.00      PB   H 0
ATOM   2536 HG22 VAL P  22      16.002  17.230  19.560  1.00  0.00      PB   H 0
ATOM   2537 HG23 VAL P  22      16.165  18.478  18.277  1.00  0.00      PB   H 0
ATOM   2538 C    VAL P  22      15.801  14.574  19.160  1.00  0.00      PB   C 0
ATOM   2539 O    VAL P  22      15.157  14.619  20.184  1.00  0.00      PB   O 0
ATOM   2540 N    SER P  23      17.014  14.017  19.105  1.00  0.00      PB   N 0
ATOM   2541 HN   SER P  23      17.503  13.905  18.236  1.00  0.00      PB   H 0
ATOM   2542 CA   SER P  23      17.673  13.530  20.297  1.00  0.00      PB   C 0
ATOM   2543 HA   SER P  23      17.496  14.236  21.096  1.00  0.00      PB   H 0
ATOM   2544 CB   SER P  23      17.186  12.123  20.764  1.00  0.00      PB   C 0
ATOM   2545 HB1  SER P  23      16.096  12.185  20.971  1.00  0.00      PB   H 0
ATOM   2546 HB2  SER P  23      17.686  11.815  21.708  1.00  0.00      PB   H 0
ATOM   2547 OG   SER P  23      17.401  11.133  19.761  1.00  0.00      PB   O 0
ATOM   2548 HG1  SER P  23      17.047  10.272  20.091  1.00  0.00      PB   H 0
ATOM   2549 C    SER P  23      19.167  13.512  20.077  1.00  0.00      PB   C 0
ATOM   2550 O    SER P  23      19.680  13.749  18.982  1.00  0.00      PB   O 0
ATOM   2551 N    SER P  24      19.916  13.253  21.154  1.00  0.00      PB   N 0
ATOM   2552 HN   SER P  24      19.476  13.160  22.044  1.00  0.00      PB   H 0
ATOM   2553 CA   SER P  24      21.351  13.030  21.099  1.00  0.00      PB   C 0
ATOM   2554 HA   SER P  24      21.612  12.598  20.144  1.00  0.00      PB   H 0
ATOM   2555 CB   SER P  24      22.085  14.316  21.287  1.00  0.00      PB   C 0
ATOM   2556 HB1  SER P  24      21.805  14.778  22.258  1.00  0.00      PB   H 0
ATOM   2557 HB2  SER P  24      21.794  15.022  20.480  1.00  0.00      PB   H 0
ATOM   2558 OG   SER P  24      23.500  14.131  21.264  1.00  0.00      PB   O 0
ATOM   2559 HG1  SER P  24      23.742  13.612  20.493  1.00  0.00      PB   H 0
ATOM   2560 C    SER P  24      21.714  12.005  22.165  1.00  0.00      PB   C 0
ATOM   2561 O    SER P  24      21.253  12.134  23.282  1.00  0.00      PB   O 0
ATOM   2562 N    ARG P  25      22.420  10.934  21.793  1.00  0.00      PB   N 0
ATOM   2563 HN   ARG P  25      22.761  10.804  20.858  1.00  0.00      PB   H 0
ATOM   2564 CA   ARG P  25      22.807   9.926  22.740  1.00  0.00      PB   C 0
ATOM   2565 HA   ARG P  25      22.223   9.998  23.649  1.00  0.00      PB   H 0
ATOM   2566 CB   ARG P  25      22.623   8.509  22.163  1.00  0.00      PB   C 0
ATOM   2567 HB1  ARG P  25      23.191   7.756  22.753  1.00  0.00      PB   H 0
ATOM   2568 HB2  ARG P  25      23.017   8.509  21.124  1.00  0.00      PB   H 0
ATOM   2569 CG   ARG P  25      21.147   8.090  22.107  1.00  0.00      PB   C 0
ATOM   2570 HG1  ARG P  25      21.003   7.373  21.267  1.00  0.00      PB   H 0
ATOM   2571 HG2  ARG P  25      20.525   8.980  21.861  1.00  0.00      PB   H 0
ATOM   2572 CD   ARG P  25      20.631   7.486  23.418  1.00  0.00      PB   C 0
ATOM   2573 HD1  ARG P  25      19.521   7.532  23.468  1.00  0.00      PB   H 0
ATOM   2574 HD2  ARG P  25      21.046   8.026  24.299  1.00  0.00      PB   H 0
ATOM   2575 NE   ARG P  25      21.081   6.061  23.472  1.00  0.00      PB   N 0
ATOM   2576 HE   ARG P  25      21.938   5.810  23.963  1.00  0.00      PB   H 0
ATOM   2577 CZ   ARG P  25      20.462   5.069  22.846  1.00  0.00      PB   C 0
ATOM   2578 NH1  ARG P  25      19.377   5.232  22.122  1.00  0.00      PB   N 0
ATOM   2579 HH11 ARG P  25      19.018   6.161  21.951  1.00  0.00      PB   H 0
ATOM   2580 HH12 ARG P  25      18.904   4.436  21.762  1.00  0.00      PB   H 0
ATOM   2581 NH2  ARG P  25      20.981   3.864  22.925  1.00  0.00      PB   N 0
ATOM   2582 HH21 ARG P  25      21.900   3.816  23.313  1.00  0.00      PB   H 0
ATOM   2583 HH22 ARG P  25      20.732   3.200  22.214  1.00  0.00      PB   H 0
ATOM   2584 C    ARG P  25      24.228  10.190  23.111  1.00  0.00      PB   C 0
ATOM   2585 O    ARG P  25      25.119  10.168  22.258  1.00  0.00      PB   O 0
ATOM   2586 N    ILE P  26      24.479  10.460  24.406  1.00  0.00      PB   N 0
ATOM   2587 HN   ILE P  26      23.723  10.538  25.051  1.00  0.00      PB   H 0
ATOM   2588 CA   ILE P  26      25.805  10.748  24.918  1.00  0.00      PB   C 0
ATOM   2589 HA   ILE P  26      26.167  11.642  24.432  1.00  0.00      PB   H 0
ATOM   2590 CB   ILE P  26      25.729  11.017  26.434  1.00  0.00      PB   C 0
ATOM   2591 HB   ILE P  26      25.196  10.164  26.906  1.00  0.00      PB   H 0
ATOM   2592 CG2  ILE P  26      27.124  11.107  27.049  1.00  0.00      PB   C 0
ATOM   2593 HG21 ILE P  26      27.069  11.308  28.140  1.00  0.00      PB   H 0
ATOM   2594 HG22 ILE P  26      27.694  10.161  26.926  1.00  0.00      PB   H 0
ATOM   2595 HG23 ILE P  26      27.702  11.929  26.575  1.00  0.00      PB   H 0
ATOM   2596 CG1  ILE P  26      24.920  12.294  26.723  1.00  0.00      PB   C 0
ATOM   2597 HG11 ILE P  26      23.941  12.247  26.199  1.00  0.00      PB   H 0
ATOM   2598 HG12 ILE P  26      25.465  13.166  26.304  1.00  0.00      PB   H 0
ATOM   2599 CD   ILE P  26      24.641  12.539  28.201  1.00  0.00      PB   C 0
ATOM   2600 HD1  ILE P  26      25.576  12.737  28.767  1.00  0.00      PB   H 0
ATOM   2601 HD2  ILE P  26      23.985  13.428  28.319  1.00  0.00      PB   H 0
ATOM   2602 HD3  ILE P  26      24.123  11.667  28.655  1.00  0.00      PB   H 0
ATOM   2603 C    ILE P  26      26.778   9.626  24.538  1.00  0.00      PB   C 0
ATOM   2604 O    ILE P  26      27.877   9.910  24.095  1.00  0.00      PB   O 0
ATOM   2605 N    GLU P  27      26.394   8.357  24.693  1.00  0.00      PB   N 0
ATOM   2606 HN   GLU P  27      25.488   8.089  25.012  1.00  0.00      PB   H 0
ATOM   2607 CA   GLU P  27      27.342   7.261  24.524  1.00  0.00      PB   C 0
ATOM   2608 HA   GLU P  27      28.296   7.580  24.917  1.00  0.00      PB   H 0
ATOM   2609 CB   GLU P  27      26.936   5.997  25.287  1.00  0.00      PB   C 0
ATOM   2610 HB1  GLU P  27      26.712   6.275  26.339  1.00  0.00      PB   H 0
ATOM   2611 HB2  GLU P  27      27.815   5.318  25.316  1.00  0.00      PB   H 0
ATOM   2612 CG   GLU P  27      25.756   5.209  24.706  1.00  0.00      PB   C 0
ATOM   2613 HG1  GLU P  27      25.742   4.228  25.228  1.00  0.00      PB   H 0
ATOM   2614 HG2  GLU P  27      25.893   4.986  23.626  1.00  0.00      PB   H 0
ATOM   2615 CD   GLU P  27      24.352   5.769  24.892  1.00  0.00      PB   C 0
ATOM   2616 OE1  GLU P  27      24.189   6.911  25.351  1.00  0.00      PB   O 0
ATOM   2617 OE2  GLU P  27      23.394   5.060  24.522  1.00  0.00      PB   O 0
ATOM   2618 C    GLU P  27      27.560   6.934  23.044  1.00  0.00      PB   C 0
ATOM   2619 O    GLU P  27      28.516   6.232  22.699  1.00  0.00      PB   O 0
ATOM   2620 N    GLN P  28      26.660   7.396  22.171  1.00  0.00      PB   N 0
ATOM   2621 HN   GLN P  28      25.896   7.953  22.495  1.00  0.00      PB   H 0
ATOM   2622 CA   GLN P  28      26.753   7.139  20.761  1.00  0.00      PB   C 0
ATOM   2623 HA   GLN P  28      27.326   6.242  20.592  1.00  0.00      PB   H 0
ATOM   2624 CB   GLN P  28      25.354   6.914  20.141  1.00  0.00      PB   C 0
ATOM   2625 HB1  GLN P  28      25.476   6.705  19.053  1.00  0.00      PB   H 0
ATOM   2626 HB2  GLN P  28      24.765   7.847  20.240  1.00  0.00      PB   H 0
ATOM   2627 CG   GLN P  28      24.593   5.728  20.792  1.00  0.00      PB   C 0
ATOM   2628 HG1  GLN P  28      24.346   5.956  21.849  1.00  0.00      PB   H 0
ATOM   2629 HG2  GLN P  28      25.244   4.828  20.771  1.00  0.00      PB   H 0
ATOM   2630 CD   GLN P  28      23.281   5.404  20.068  1.00  0.00      PB   C 0
ATOM   2631 OE1  GLN P  28      22.669   6.243  19.407  1.00  0.00      PB   O 0
ATOM   2632 NE2  GLN P  28      22.826   4.138  20.191  1.00  0.00      PB   N 0
ATOM   2633 HE21 GLN P  28      22.036   3.873  19.638  1.00  0.00      PB   H 0
ATOM   2634 HE22 GLN P  28      23.241   3.528  20.868  1.00  0.00      PB   H 0
ATOM   2635 C    GLN P  28      27.506   8.245  20.059  1.00  0.00      PB   C 0
ATOM   2636 O    GLN P  28      27.977   8.022  18.944  1.00  0.00      PB   O 0
ATOM   2637 N    ASN P  29      27.652   9.447  20.695  1.00  0.00      PB   N 0
ATOM   2638 HN   ASN P  29      27.364   9.521  21.647  1.00  0.00      PB   H 0
ATOM   2639 CA   ASN P  29      28.275  10.617  20.092  1.00  0.00      PB   C 0
ATOM   2640 HA   ASN P  29      28.115  11.441  20.771  1.00  0.00      PB   H 0
ATOM   2641 CB   ASN P  29      29.761  10.377  19.909  1.00  0.00      PB   C 0
ATOM   2642 HB1  ASN P  29      29.931   9.566  19.169  1.00  0.00      PB   H 0
ATOM   2643 HB2  ASN P  29      30.181  10.040  20.881  1.00  0.00      PB   H 0
ATOM   2644 CG   ASN P  29      30.496  11.631  19.521  1.00  0.00      PB   C 0
ATOM   2645 OD1  ASN P  29      30.200  12.724  20.015  1.00  0.00      PB   O 0
ATOM   2646 ND2  ASN P  29      31.447  11.492  18.623  1.00  0.00      PB   N 0
ATOM   2647 HD21 ASN P  29      31.917  12.331  18.348  1.00  0.00      PB   H 0
ATOM   2648 HD22 ASN P  29      31.625  10.595  18.219  1.00  0.00      PB   H 0
ATOM   2649 C    ASN P  29      27.563  10.966  18.794  1.00  0.00      PB   C 0
ATOM   2650 O    ASN P  29      28.184  11.163  17.746  1.00  0.00      PB   O 0
ATOM   2651 N    ASN P  30      26.243  11.059  18.857  1.00  0.00      PB   N 0
ATOM   2652 HN   ASN P  30      25.734  10.968  19.709  1.00  0.00      PB   H 0
ATOM   2653 CA   ASN P  30      25.469  11.274  17.644  1.00  0.00      PB   C 0
ATOM   2654 HA   ASN P  30      26.106  11.663  16.863  1.00  0.00      PB   H 0
ATOM   2655 CB   ASN P  30      24.843   9.990  17.136  1.00  0.00      PB   C 0
ATOM   2656 HB1  ASN P  30      25.659   9.248  17.002  1.00  0.00      PB   H 0
ATOM   2657 HB2  ASN P  30      24.350  10.124  16.150  1.00  0.00      PB   H 0
ATOM   2658 CG   ASN P  30      23.833   9.432  18.084  1.00  0.00      PB   C 0
ATOM   2659 OD1  ASN P  30      23.553  10.009  19.161  1.00  0.00      PB   O 0
ATOM   2660 ND2  ASN P  30      23.311   8.291  17.663  1.00  0.00      PB   N 0
ATOM   2661 HD21 ASN P  30      22.792   7.748  18.323  1.00  0.00      PB   H 0
ATOM   2662 HD22 ASN P  30      23.674   7.872  16.831  1.00  0.00      PB   H 0
ATOM   2663 C    ASN P  30      24.409  12.349  17.849  1.00  0.00      PB   C 0
ATOM   2664 O    ASN P  30      24.246  12.910  18.928  1.00  0.00      PB   O 0
ATOM   2665 N    LEU P  31      23.794  12.693  16.725  1.00  0.00      PB   N 0
ATOM   2666 HN   LEU P  31      24.094  12.289  15.864  1.00  0.00      PB   H 0
ATOM   2667 CA   LEU P  31      22.609  13.516  16.651  1.00  0.00      PB   C 0
ATOM   2668 HA   LEU P  31      22.217  13.705  17.639  1.00  0.00      PB   H 0
ATOM   2669 CB   LEU P  31      22.918  14.821  15.923  1.00  0.00      PB   C 0
ATOM   2670 HB1  LEU P  31      21.974  15.379  15.744  1.00  0.00      PB   H 0
ATOM   2671 HB2  LEU P  31      23.336  14.560  14.927  1.00  0.00      PB   H 0
ATOM   2672 CG   LEU P  31      23.893  15.777  16.596  1.00  0.00      PB   C 0
ATOM   2673 HG   LEU P  31      24.771  15.204  16.963  1.00  0.00      PB   H 0
ATOM   2674 CD1  LEU P  31      24.361  16.794  15.586  1.00  0.00      PB   C 0
ATOM   2675 HD11 LEU P  31      23.510  17.385  15.186  1.00  0.00      PB   H 0
ATOM   2676 HD12 LEU P  31      25.083  17.497  16.055  1.00  0.00      PB   H 0
ATOM   2677 HD13 LEU P  31      24.869  16.287  14.738  1.00  0.00      PB   H 0
ATOM   2678 CD2  LEU P  31      23.203  16.448  17.747  1.00  0.00      PB   C 0
ATOM   2679 HD21 LEU P  31      22.893  15.703  18.511  1.00  0.00      PB   H 0
ATOM   2680 HD22 LEU P  31      23.882  17.183  18.230  1.00  0.00      PB   H 0
ATOM   2681 HD23 LEU P  31      22.300  16.996  17.403  1.00  0.00      PB   H 0
ATOM   2682 C    LEU P  31      21.565  12.726  15.878  1.00  0.00      PB   C 0
ATOM   2683 O    LEU P  31      21.917  12.007  14.928  1.00  0.00      PB   O 0
ATOM   2684 N    ARG P  32      20.293  12.775  16.314  1.00  0.00      PB   N 0
ATOM   2685 HN   ARG P  32      20.029  13.303  17.127  1.00  0.00      PB   H 0
ATOM   2686 CA   ARG P  32      19.258  11.943  15.741  1.00  0.00      PB   C 0
ATOM   2687 HA   ARG P  32      19.614  11.522  14.816  1.00  0.00      PB   H 0
ATOM   2688 CB   ARG P  32      18.838  10.784  16.694  1.00  0.00      PB   C 0
ATOM   2689 HB1  ARG P  32      18.504   9.928  16.067  1.00  0.00      PB   H 0
ATOM   2690 HB2  ARG P  32      17.969  11.090  17.319  1.00  0.00      PB   H 0
ATOM   2691 CG   ARG P  32      19.942  10.319  17.674  1.00  0.00      PB   C 0
ATOM   2692 HG1  ARG P  32      20.108  11.135  18.415  1.00  0.00      PB   H 0
ATOM   2693 HG2  ARG P  32      20.901  10.165  17.132  1.00  0.00      PB   H 0
ATOM   2694 CD   ARG P  32      19.592   9.060  18.479  1.00  0.00      PB   C 0
ATOM   2695 HD1  ARG P  32      18.547   9.088  18.854  1.00  0.00      PB   H 0
ATOM   2696 HD2  ARG P  32      20.295   8.944  19.336  1.00  0.00      PB   H 0
ATOM   2697 NE   ARG P  32      19.753   7.905  17.551  1.00  0.00      PB   N 0
ATOM   2698 HE   ARG P  32      20.117   8.053  16.625  1.00  0.00      PB   H 0
ATOM   2699 CZ   ARG P  32      19.720   6.641  17.940  1.00  0.00      PB   C 0
ATOM   2700 NH1  ARG P  32      19.288   6.257  19.113  1.00  0.00      PB   N 0
ATOM   2701 HH11 ARG P  32      18.907   6.932  19.768  1.00  0.00      PB   H 0
ATOM   2702 HH12 ARG P  32      19.191   5.272  19.285  1.00  0.00      PB   H 0
ATOM   2703 NH2  ARG P  32      20.160   5.731  17.097  1.00  0.00      PB   N 0
ATOM   2704 HH21 ARG P  32      20.534   6.062  16.239  1.00  0.00      PB   H 0
ATOM   2705 HH22 ARG P  32      20.409   4.824  17.460  1.00  0.00      PB   H 0
ATOM   2706 C    ARG P  32      18.049  12.809  15.425  1.00  0.00      PB   C 0
ATOM   2707 O    ARG P  32      17.657  13.681  16.203  1.00  0.00      PB   O 0
ATOM   2708 N    ALA P  33      17.416  12.574  14.261  1.00  0.00      PB   N 0
ATOM   2709 HN   ALA P  33      17.793  11.886  13.633  1.00  0.00      PB   H 0
ATOM   2710 CA   ALA P  33      16.153  13.178  13.890  1.00  0.00      PB   C 0
ATOM   2711 HA   ALA P  33      15.863  13.925  14.618  1.00  0.00      PB   H 0
ATOM   2712 CB   ALA P  33      16.238  13.825  12.491  1.00  0.00      PB   C 0
ATOM   2713 HB1  ALA P  33      15.276  14.308  12.214  1.00  0.00      PB   H 0
ATOM   2714 HB2  ALA P  33      17.036  14.595  12.476  1.00  0.00      PB   H 0
ATOM   2715 HB3  ALA P  33      16.486  13.062  11.722  1.00  0.00      PB   H 0
ATOM   2716 C    ALA P  33      15.080  12.104  13.874  1.00  0.00      PB   C 0
ATOM   2717 O    ALA P  33      15.250  11.067  13.235  1.00  0.00      PB   O 0
ATOM   2718 N    ILE P  34      13.952  12.325  14.579  1.00  0.00      PB   N 0
ATOM   2719 HN   ILE P  34      13.808  13.177  15.088  1.00  0.00      PB   H 0
ATOM   2720 CA   ILE P  34      12.846  11.383  14.631  1.00  0.00      PB   C 0
ATOM   2721 HA   ILE P  34      13.156  10.441  14.203  1.00  0.00      PB   H 0
ATOM   2722 CB   ILE P  34      12.341  11.081  16.047  1.00  0.00      PB   C 0
ATOM   2723 HB   ILE P  34      11.918  11.999  16.513  1.00  0.00      PB   H 0
ATOM   2724 CG2  ILE P  34      11.220  10.012  15.961  1.00  0.00      PB   C 0
ATOM   2725 HG21 ILE P  34      10.886   9.726  16.981  1.00  0.00      PB   H 0
ATOM   2726 HG22 ILE P  34      10.333  10.380  15.407  1.00  0.00      PB   H 0
ATOM   2727 HG23 ILE P  34      11.598   9.099  15.453  1.00  0.00      PB   H 0
ATOM   2728 CG1  ILE P  34      13.471  10.560  16.972  1.00  0.00      PB   C 0
ATOM   2729 HG11 ILE P  34      14.174   9.932  16.385  1.00  0.00      PB   H 0
ATOM   2730 HG12 ILE P  34      12.996   9.902  17.738  1.00  0.00      PB   H 0
ATOM   2731 CD   ILE P  34      14.246  11.638  17.739  1.00  0.00      PB   C 0
ATOM   2732 HD1  ILE P  34      13.553  12.265  18.338  1.00  0.00      PB   H 0
ATOM   2733 HD2  ILE P  34      14.969  11.163  18.438  1.00  0.00      PB   H 0
ATOM   2734 HD3  ILE P  34      14.822  12.289  17.051  1.00  0.00      PB   H 0
ATOM   2735 C    ILE P  34      11.718  11.925  13.773  1.00  0.00      PB   C 0
ATOM   2736 O    ILE P  34      11.151  12.984  14.052  1.00  0.00      PB   O 0
ATOM   2737 N    LEU P  35      11.365  11.206  12.694  1.00  0.00      PB   N 0
ATOM   2738 HN   LEU P  35      11.797  10.319  12.549  1.00  0.00      PB   H 0
ATOM   2739 CA   LEU P  35      10.275  11.576  11.791  1.00  0.00      PB   C 0
ATOM   2740 HA   LEU P  35       9.825  12.505  12.109  1.00  0.00      PB   H 0
ATOM   2741 CB   LEU P  35      10.748  11.714  10.337  1.00  0.00      PB   C 0
ATOM   2742 HB1  LEU P  35       9.970  12.270   9.770  1.00  0.00      PB   H 0
ATOM   2743 HB2  LEU P  35      10.826  10.719   9.849  1.00  0.00      PB   H 0
ATOM   2744 CG   LEU P  35      12.087  12.431  10.102  1.00  0.00      PB   C 0
ATOM   2745 HG   LEU P  35      12.894  11.876  10.627  1.00  0.00      PB   H 0
ATOM   2746 CD1  LEU P  35      12.373  12.384   8.625  1.00  0.00      PB   C 0
ATOM   2747 HD11 LEU P  35      11.579  12.915   8.057  1.00  0.00      PB   H 0
ATOM   2748 HD12 LEU P  35      13.344  12.874   8.396  1.00  0.00      PB   H 0
ATOM   2749 HD13 LEU P  35      12.415  11.337   8.257  1.00  0.00      PB   H 0
ATOM   2750 CD2  LEU P  35      12.068  13.857  10.611  1.00  0.00      PB   C 0
ATOM   2751 HD21 LEU P  35      11.916  13.891  11.711  1.00  0.00      PB   H 0
ATOM   2752 HD22 LEU P  35      13.027  14.369  10.381  1.00  0.00      PB   H 0
ATOM   2753 HD23 LEU P  35      11.248  14.428  10.125  1.00  0.00      PB   H 0
ATOM   2754 C    LEU P  35       9.215  10.488  11.887  1.00  0.00      PB   C 0
ATOM   2755 O    LEU P  35       9.446   9.420  12.438  1.00  0.00      PB   O 0
ATOM   2756 N    GLY P  36       8.033  10.758  11.335  1.00  0.00      PB   N 0
ATOM   2757 HN   GLY P  36       7.852  11.653  10.934  1.00  0.00      PB   H 0
ATOM   2758 CA   GLY P  36       6.989   9.758  11.254  1.00  0.00      PB   C 0
ATOM   2759 HA1  GLY P  36       6.331   9.873  12.103  1.00  0.00      PB   H 0
ATOM   2760 HA2  GLY P  36       7.435   8.778  11.171  1.00  0.00      PB   H 0
ATOM   2761 C    GLY P  36       6.163   9.980   9.987  1.00  0.00      PB   C 0
ATOM   2762 O    GLY P  36       6.081  11.100   9.482  1.00  0.00      PB   O 0
ATOM   2763 N    ASN P  37       5.553   8.897   9.519  1.00  0.00      PB   N 0
ATOM   2764 HN   ASN P  37       5.682   8.010   9.956  1.00  0.00      PB   H 0
ATOM   2765 CA   ASN P  37       4.544   9.041   8.486  1.00  0.00      PB   C 0
ATOM   2766 HA   ASN P  37       4.959   9.677   7.718  1.00  0.00      PB   H 0
ATOM   2767 CB   ASN P  37       4.251   7.698   7.840  1.00  0.00      PB   C 0
ATOM   2768 HB1  ASN P  37       5.217   7.198   7.615  1.00  0.00      PB   H 0
ATOM   2769 HB2  ASN P  37       3.736   7.868   6.870  1.00  0.00      PB   H 0
ATOM   2770 CG   ASN P  37       3.416   6.767   8.670  1.00  0.00      PB   C 0
ATOM   2771 OD1  ASN P  37       3.176   7.040   9.855  1.00  0.00      PB   O 0
ATOM   2772 ND2  ASN P  37       2.982   5.660   8.081  1.00  0.00      PB   N 0
ATOM   2773 HD21 ASN P  37       2.509   4.984   8.646  1.00  0.00      PB   H 0
ATOM   2774 HD22 ASN P  37       3.206   5.482   7.123  1.00  0.00      PB   H 0
ATOM   2775 C    ASN P  37       3.338   9.774   9.065  1.00  0.00      PB   C 0
ATOM   2776 O    ASN P  37       3.272  10.107  10.260  1.00  0.00      PB   O 0
ATOM   2777 N    ASP P  38       2.394  10.115   8.203  1.00  0.00      PB   N 0
ATOM   2778 HN   ASP P  38       2.471   9.966   7.220  1.00  0.00      PB   H 0
ATOM   2779 CA   ASP P  38       1.309  10.981   8.649  1.00  0.00      PB   C 0
ATOM   2780 HA   ASP P  38       1.744  11.796   9.208  1.00  0.00      PB   H 0
ATOM   2781 CB   ASP P  38       0.577  11.598   7.469  1.00  0.00      PB   C 0
ATOM   2782 HB1  ASP P  38      -0.356  12.095   7.810  1.00  0.00      PB   H 0
ATOM   2783 HB2  ASP P  38       0.287  10.819   6.732  1.00  0.00      PB   H 0
ATOM   2784 CG   ASP P  38       1.364  12.679   6.745  1.00  0.00      PB   C 0
ATOM   2785 OD1  ASP P  38       2.112  13.428   7.416  1.00  0.00      PB   O 0
ATOM   2786 OD2  ASP P  38       1.252  12.712   5.491  1.00  0.00      PB   O 0
ATOM   2787 C    ASP P  38       0.383  10.287   9.656  1.00  0.00      PB   C 0
ATOM   2788 O    ASP P  38      -0.252  10.968  10.448  1.00  0.00      PB   O 0
ATOM   2789 N    ILE P  39       0.306   8.955   9.625  1.00  0.00      PB   N 0
ATOM   2790 HN   ILE P  39       0.823   8.438   8.947  1.00  0.00      PB   H 0
ATOM   2791 CA   ILE P  39      -0.419   8.202  10.639  1.00  0.00      PB   C 0
ATOM   2792 HA   ILE P  39      -1.412   8.617  10.725  1.00  0.00      PB   H 0
ATOM   2793 CB   ILE P  39      -0.545   6.718  10.249  1.00  0.00      PB   C 0
ATOM   2794 HB   ILE P  39       0.473   6.308  10.076  1.00  0.00      PB   H 0
ATOM   2795 CG2  ILE P  39      -1.205   5.925  11.381  1.00  0.00      PB   C 0
ATOM   2796 HG21 ILE P  39      -1.338   4.859  11.097  1.00  0.00      PB   H 0
ATOM   2797 HG22 ILE P  39      -0.585   5.930  12.303  1.00  0.00      PB   H 0
ATOM   2798 HG23 ILE P  39      -2.206   6.343  11.620  1.00  0.00      PB   H 0
ATOM   2799 CG1  ILE P  39      -1.343   6.564   8.940  1.00  0.00      PB   C 0
ATOM   2800 HG11 ILE P  39      -0.956   7.267   8.171  1.00  0.00      PB   H 0
ATOM   2801 HG12 ILE P  39      -2.402   6.841   9.128  1.00  0.00      PB   H 0
ATOM   2802 CD   ILE P  39      -1.276   5.168   8.351  1.00  0.00      PB   C 0
ATOM   2803 HD1  ILE P  39      -1.750   4.417   9.019  1.00  0.00      PB   H 0
ATOM   2804 HD2  ILE P  39      -1.805   5.125   7.375  1.00  0.00      PB   H 0
ATOM   2805 HD3  ILE P  39      -0.222   4.862   8.178  1.00  0.00      PB   H 0
ATOM   2806 C    ILE P  39       0.259   8.392  11.998  1.00  0.00      PB   C 0
ATOM   2807 O    ILE P  39      -0.394   8.674  13.012  1.00  0.00      PB   O 0
ATOM   2808 N    ALA P  40       1.580   8.250  12.032  1.00  0.00      PB   N 0
ATOM   2809 HN   ALA P  40       2.116   8.028  11.221  1.00  0.00      PB   H 0
ATOM   2810 CA   ALA P  40       2.324   8.454  13.269  1.00  0.00      PB   C 0
ATOM   2811 HA   ALA P  40       1.887   7.843  14.045  1.00  0.00      PB   H 0
ATOM   2812 CB   ALA P  40       3.769   8.032  13.055  1.00  0.00      PB   C 0
ATOM   2813 HB1  ALA P  40       3.825   6.970  12.733  1.00  0.00      PB   H 0
ATOM   2814 HB2  ALA P  40       4.252   8.645  12.264  1.00  0.00      PB   H 0
ATOM   2815 HB3  ALA P  40       4.360   8.136  13.990  1.00  0.00      PB   H 0
ATOM   2816 C    ALA P  40       2.236   9.906  13.740  1.00  0.00      PB   C 0
ATOM   2817 O    ALA P  40       2.142  10.162  14.940  1.00  0.00      PB   O 0
ATOM   2818 N    VAL P  41       2.350  10.871  12.820  1.00  0.00      PB   N 0
ATOM   2819 HN   VAL P  41       2.545  10.640  11.870  1.00  0.00      PB   H 0
ATOM   2820 CA   VAL P  41       2.371  12.276  13.184  1.00  0.00      PB   C 0
ATOM   2821 HA   VAL P  41       3.092  12.420  13.975  1.00  0.00      PB   H 0
ATOM   2822 CB   VAL P  41       2.773  13.178  12.010  1.00  0.00      PB   C 0
ATOM   2823 HB   VAL P  41       2.185  12.861  11.122  1.00  0.00      PB   H 0
ATOM   2824 CG1  VAL P  41       2.480  14.641  12.273  1.00  0.00      PB   C 0
ATOM   2825 HG11 VAL P  41       2.931  14.956  13.238  1.00  0.00      PB   H 0
ATOM   2826 HG12 VAL P  41       2.915  15.273  11.469  1.00  0.00      PB   H 0
ATOM   2827 HG13 VAL P  41       1.390  14.853  12.304  1.00  0.00      PB   H 0
ATOM   2828 CG2  VAL P  41       4.252  12.979  11.691  1.00  0.00      PB   C 0
ATOM   2829 HG21 VAL P  41       4.555  11.916  11.804  1.00  0.00      PB   H 0
ATOM   2830 HG22 VAL P  41       4.449  13.247  10.631  1.00  0.00      PB   H 0
ATOM   2831 HG23 VAL P  41       4.894  13.595  12.356  1.00  0.00      PB   H 0
ATOM   2832 C    VAL P  41       1.020  12.669  13.761  1.00  0.00      PB   C 0
ATOM   2833 O    VAL P  41       0.980  13.349  14.782  1.00  0.00      PB   O 0
ATOM   2834 N    LYS P  42      -0.089  12.225  13.159  1.00  0.00      PB   N 0
ATOM   2835 HN   LYS P  42      -0.058  11.701  12.311  1.00  0.00      PB   H 0
ATOM   2836 CA   LYS P  42      -1.390  12.551  13.735  1.00  0.00      PB   C 0
ATOM   2837 HA   LYS P  42      -1.489  13.624  13.808  1.00  0.00      PB   H 0
ATOM   2838 CB   LYS P  42      -2.492  11.996  12.838  1.00  0.00      PB   C 0
ATOM   2839 HB1  LYS P  42      -2.302  10.918  12.651  1.00  0.00      PB   H 0
ATOM   2840 HB2  LYS P  42      -2.410  12.506  11.855  1.00  0.00      PB   H 0
ATOM   2841 CG   LYS P  42      -3.907  12.193  13.341  1.00  0.00      PB   C 0
ATOM   2842 HG1  LYS P  42      -4.094  13.273  13.521  1.00  0.00      PB   H 0
ATOM   2843 HG2  LYS P  42      -4.057  11.685  14.318  1.00  0.00      PB   H 0
ATOM   2844 CD   LYS P  42      -4.924  11.664  12.332  1.00  0.00      PB   C 0
ATOM   2845 HD1  LYS P  42      -4.634  10.608  12.146  1.00  0.00      PB   H 0
ATOM   2846 HD2  LYS P  42      -4.793  12.214  11.375  1.00  0.00      PB   H 0
ATOM   2847 CE   LYS P  42      -6.362  11.761  12.778  1.00  0.00      PB   C 0
ATOM   2848 HE1  LYS P  42      -6.779  12.777  12.610  1.00  0.00      PB   H 0
ATOM   2849 HE2  LYS P  42      -6.439  11.530  13.862  1.00  0.00      PB   H 0
ATOM   2850 NZ   LYS P  42      -7.152  10.774  12.051  1.00  0.00      PB   N 0
ATOM   2851 HZ1  LYS P  42      -6.729   9.826  12.110  1.00  0.00      PB   H 0
ATOM   2852 HZ2  LYS P  42      -8.098  10.794  12.482  1.00  0.00      PB   H 0
ATOM   2853 HZ3  LYS P  42      -7.295  11.047  11.058  1.00  0.00      PB   H 0
ATOM   2854 C    LYS P  42      -1.485  11.990  15.148  1.00  0.00      PB   C 0
ATOM   2855 O    LYS P  42      -1.978  12.667  16.044  1.00  0.00      PB   O 0
ATOM   2856 N    ALA P  43      -1.071  10.735  15.323  1.00  0.00      PB   N 0
ATOM   2857 HN   ALA P  43      -0.638  10.230  14.580  1.00  0.00      PB   H 0
ATOM   2858 CA   ALA P  43      -1.139  10.085  16.629  1.00  0.00      PB   C 0
ATOM   2859 HA   ALA P  43      -2.163  10.121  16.971  1.00  0.00      PB   H 0
ATOM   2860 CB   ALA P  43      -0.677   8.653  16.516  1.00  0.00      PB   C 0
ATOM   2861 HB1  ALA P  43      -1.305   8.112  15.776  1.00  0.00      PB   H 0
ATOM   2862 HB2  ALA P  43       0.378   8.598  16.172  1.00  0.00      PB   H 0
ATOM   2863 HB3  ALA P  43      -0.743   8.130  17.494  1.00  0.00      PB   H 0
ATOM   2864 C    ALA P  43      -0.304  10.861  17.641  1.00  0.00      PB   C 0
ATOM   2865 O    ALA P  43      -0.749  11.089  18.769  1.00  0.00      PB   O 0
ATOM   2866 N    ALA P  44       0.922  11.213  17.251  1.00  0.00      PB   N 0
ATOM   2867 HN   ALA P  44       1.281  10.950  16.359  1.00  0.00      PB   H 0
ATOM   2868 CA   ALA P  44       1.825  11.951  18.133  1.00  0.00      PB   C 0
ATOM   2869 HA   ALA P  44       1.990  11.364  19.024  1.00  0.00      PB   H 0
ATOM   2870 CB   ALA P  44       3.148  12.204  17.425  1.00  0.00      PB   C 0
ATOM   2871 HB1  ALA P  44       2.987  12.754  16.473  1.00  0.00      PB   H 0
ATOM   2872 HB2  ALA P  44       3.845  12.804  18.049  1.00  0.00      PB   H 0
ATOM   2873 HB3  ALA P  44       3.638  11.239  17.175  1.00  0.00      PB   H 0
ATOM   2874 C    ALA P  44       1.185  13.269  18.563  1.00  0.00      PB   C 0
ATOM   2875 O    ALA P  44       1.215  13.632  19.750  1.00  0.00      PB   O 0
ATOM   2876 N    ARG P  45       0.608  14.004  17.606  1.00  0.00      PB   N 0
ATOM   2877 HN   ARG P  45       0.596  13.702  16.656  1.00  0.00      PB   H 0
ATOM   2878 CA   ARG P  45       0.116  15.336  17.910  1.00  0.00      PB   C 0
ATOM   2879 HA   ARG P  45       0.846  15.838  18.528  1.00  0.00      PB   H 0
ATOM   2880 CB   ARG P  45      -0.058  16.183  16.652  1.00  0.00      PB   C 0
ATOM   2881 HB1  ARG P  45      -0.497  17.168  16.918  1.00  0.00      PB   H 0
ATOM   2882 HB2  ARG P  45      -0.765  15.665  15.969  1.00  0.00      PB   H 0
ATOM   2883 CG   ARG P  45       1.271  16.409  15.936  1.00  0.00      PB   C 0
ATOM   2884 HG1  ARG P  45       1.790  15.452  15.715  1.00  0.00      PB   H 0
ATOM   2885 HG2  ARG P  45       1.934  16.999  16.604  1.00  0.00      PB   H 0
ATOM   2886 CD   ARG P  45       1.049  17.170  14.651  1.00  0.00      PB   C 0
ATOM   2887 HD1  ARG P  45       0.486  18.105  14.857  1.00  0.00      PB   H 0
ATOM   2888 HD2  ARG P  45       0.460  16.541  13.950  1.00  0.00      PB   H 0
ATOM   2889 NE   ARG P  45       2.330  17.518  14.045  1.00  0.00      PB   N 0
ATOM   2890 HE   ARG P  45       3.172  17.110  14.397  1.00  0.00      PB   H 0
ATOM   2891 CZ   ARG P  45       2.424  18.082  12.864  1.00  0.00      PB   C 0
ATOM   2892 NH1  ARG P  45       1.345  18.439  12.194  1.00  0.00      PB   N 0
ATOM   2893 HH11 ARG P  45       0.420  18.234  12.513  1.00  0.00      PB   H 0
ATOM   2894 HH12 ARG P  45       1.520  18.875  11.311  1.00  0.00      PB   H 0
ATOM   2895 NH2  ARG P  45       3.617  18.329  12.370  1.00  0.00      PB   N 0
ATOM   2896 HH21 ARG P  45       4.430  18.232  12.944  1.00  0.00      PB   H 0
ATOM   2897 HH22 ARG P  45       3.602  18.831  11.505  1.00  0.00      PB   H 0
ATOM   2898 C    ARG P  45      -1.163  15.271  18.753  1.00  0.00      PB   C 0
ATOM   2899 O    ARG P  45      -1.418  16.199  19.518  1.00  0.00      PB   O 0
ATOM   2900 N    GLU P  46      -1.955  14.191  18.627  1.00  0.00      PB   N 0
ATOM   2901 HN   GLU P  46      -1.780  13.507  17.923  1.00  0.00      PB   H 0
ATOM   2902 CA   GLU P  46      -3.203  14.043  19.385  1.00  0.00      PB   C 0
ATOM   2903 HA   GLU P  46      -3.605  15.016  19.626  1.00  0.00      PB   H 0
ATOM   2904 CB   GLU P  46      -4.250  13.268  18.579  1.00  0.00      PB   C 0
ATOM   2905 HB1  GLU P  46      -5.175  13.118  19.176  1.00  0.00      PB   H 0
ATOM   2906 HB2  GLU P  46      -3.848  12.263  18.328  1.00  0.00      PB   H 0
ATOM   2907 CG   GLU P  46      -4.643  13.964  17.274  1.00  0.00      PB   C 0
ATOM   2908 HG1  GLU P  46      -3.753  14.200  16.653  1.00  0.00      PB   H 0
ATOM   2909 HG2  GLU P  46      -5.126  14.932  17.526  1.00  0.00      PB   H 0
ATOM   2910 CD   GLU P  46      -5.620  13.224  16.361  1.00  0.00      PB   C 0
ATOM   2911 OE1  GLU P  46      -5.964  12.023  16.617  1.00  0.00      PB   O 0
ATOM   2912 OE2  GLU P  46      -6.060  13.907  15.380  1.00  0.00      PB   O 0
ATOM   2913 C    GLU P  46      -3.001  13.289  20.706  1.00  0.00      PB   C 0
ATOM   2914 O    GLU P  46      -3.941  13.145  21.487  1.00  0.00      PB   O 0
ATOM   2915 N    GLY P  47      -1.786  12.786  20.931  1.00  0.00      PB   N 0
ATOM   2916 HN   GLY P  47      -1.069  12.922  20.252  1.00  0.00      PB   H 0
ATOM   2917 CA   GLY P  47      -1.465  11.999  22.111  1.00  0.00      PB   C 0
ATOM   2918 HA1  GLY P  47      -1.873  12.484  22.986  1.00  0.00      PB   H 0
ATOM   2919 HA2  GLY P  47      -0.390  11.905  22.155  1.00  0.00      PB   H 0
ATOM   2920 C    GLY P  47      -2.025  10.572  22.083  1.00  0.00      PB   C 0
ATOM   2921 O    GLY P  47      -2.143   9.947  23.140  1.00  0.00      PB   O 0
ATOM   2922 N    ARG P  48      -2.345  10.055  20.888  1.00  0.00      PB   N 0
ATOM   2923 HN   ARG P  48      -2.118  10.582  20.073  1.00  0.00      PB   H 0
ATOM   2924 CA   ARG P  48      -2.912   8.726  20.706  1.00  0.00      PB   C 0
ATOM   2925 HA   ARG P  48      -3.486   8.450  21.578  1.00  0.00      PB   H 0
ATOM   2926 CB   ARG P  48      -3.842   8.809  19.484  1.00  0.00      PB   C 0
ATOM   2927 HB1  ARG P  48      -3.250   9.304  18.684  1.00  0.00      PB   H 0
ATOM   2928 HB2  ARG P  48      -4.658   9.515  19.749  1.00  0.00      PB   H 0
ATOM   2929 CG   ARG P  48      -4.453   7.547  18.888  1.00  0.00      PB   C 0
ATOM   2930 HG1  ARG P  48      -5.098   7.032  19.632  1.00  0.00      PB   H 0
ATOM   2931 HG2  ARG P  48      -3.644   6.843  18.598  1.00  0.00      PB   H 0
ATOM   2932 CD   ARG P  48      -5.244   7.883  17.620  1.00  0.00      PB   C 0
ATOM   2933 HD1  ARG P  48      -4.693   8.676  17.070  1.00  0.00      PB   H 0
ATOM   2934 HD2  ARG P  48      -6.230   8.300  17.918  1.00  0.00      PB   H 0
ATOM   2935 NE   ARG P  48      -5.438   6.761  16.694  1.00  0.00      PB   N 0
ATOM   2936 HE   ARG P  48      -5.072   5.880  16.993  1.00  0.00      PB   H 0
ATOM   2937 CZ   ARG P  48      -6.133   6.810  15.552  1.00  0.00      PB   C 0
ATOM   2938 NH1  ARG P  48      -6.260   5.731  14.799  1.00  0.00      PB   N 0
ATOM   2939 HH11 ARG P  48      -5.846   4.894  15.157  1.00  0.00      PB   H 0
ATOM   2940 HH12 ARG P  48      -5.957   5.915  13.864  1.00  0.00      PB   H 0
ATOM   2941 NH2  ARG P  48      -6.705   7.934  15.156  1.00  0.00      PB   N 0
ATOM   2942 HH21 ARG P  48      -6.649   8.724  15.766  1.00  0.00      PB   H 0
ATOM   2943 HH22 ARG P  48      -7.385   7.836  14.429  1.00  0.00      PB   H 0
ATOM   2944 C    ARG P  48      -1.770   7.728  20.567  1.00  0.00      PB   C 0
ATOM   2945 O    ARG P  48      -1.550   7.160  19.510  1.00  0.00      PB   O 0
ATOM   2946 N    THR P  49      -1.029   7.519  21.651  1.00  0.00      PB   N 0
ATOM   2947 HN   THR P  49      -1.150   8.065  22.476  1.00  0.00      PB   H 0
ATOM   2948 CA   THR P  49       0.170   6.710  21.584  1.00  0.00      PB   C 0
ATOM   2949 HA   THR P  49       0.302   6.249  20.617  1.00  0.00      PB   H 0
ATOM   2950 CB   THR P  49       1.361   7.632  21.848  1.00  0.00      PB   C 0
ATOM   2951 HB   THR P  49       2.311   7.057  21.874  1.00  0.00      PB   H 0
ATOM   2952 OG1  THR P  49       1.162   8.204  23.141  1.00  0.00      PB   O 0
ATOM   2953 HG1  THR P  49       1.613   7.615  23.750  1.00  0.00      PB   H 0
ATOM   2954 CG2  THR P  49       1.461   8.715  20.791  1.00  0.00      PB   C 0
ATOM   2955 HG21 THR P  49       2.385   9.311  20.951  1.00  0.00      PB   H 0
ATOM   2956 HG22 THR P  49       1.509   8.267  19.775  1.00  0.00      PB   H 0
ATOM   2957 HG23 THR P  49       0.597   9.412  20.831  1.00  0.00      PB   H 0
ATOM   2958 C    THR P  49       0.098   5.578  22.606  1.00  0.00      PB   C 0
ATOM   2959 O    THR P  49       1.158   5.090  23.007  1.00  0.00      PB   O 0
ATOM   2960 N    HSD P  50      -1.140   5.198  22.991  1.00  0.00      PB   N 0
ATOM   2961 HN   HSD P  50      -1.918   5.648  22.559  1.00  0.00      PB   H 0
ATOM   2962 CA   HSD P  50      -1.434   4.171  23.982  1.00  0.00      PB   C 0
ATOM   2963 HA   HSD P  50      -0.546   3.605  24.222  1.00  0.00      PB   H 0
ATOM   2964 CB   HSD P  50      -2.037   4.777  25.259  1.00  0.00      PB   C 0
ATOM   2965 HB1  HSD P  50      -2.095   3.999  26.050  1.00  0.00      PB   H 0
ATOM   2966 HB2  HSD P  50      -3.056   5.192  25.107  1.00  0.00      PB   H 0
ATOM   2967 ND1  HSD P  50      -1.438   7.215  25.555  1.00  0.00      PB   N 0
ATOM   2968 HD1  HSD P  50      -2.112   7.561  24.902  1.00  0.00      PB   H 0
ATOM   2969 CG   HSD P  50      -1.206   5.878  25.817  1.00  0.00      PB   C 0
ATOM   2970 CE1  HSD P  50      -0.508   7.938  26.174  1.00  0.00      PB   C 0
ATOM   2971 HE1  HSD P  50      -0.409   9.022  26.111  1.00  0.00      PB   H 0
ATOM   2972 NE2  HSD P  50       0.309   7.110  26.807  1.00  0.00      PB   N 0
ATOM   2973 CD2  HSD P  50      -0.110   5.819  26.583  1.00  0.00      PB   C 0
ATOM   2974 HD2  HSD P  50       0.382   4.976  27.052  1.00  0.00      PB   H 0
ATOM   2975 C    HSD P  50      -2.548   3.225  23.538  1.00  0.00      PB   C 0
ATOM   2976 O    HSD P  50      -3.569   3.093  24.221  1.00  0.00      PB   O 0
ATOM   2977 N    PRO P  51      -2.359   2.404  22.501  1.00  0.00      PB   N 0
ATOM   2978 CD   PRO P  51      -3.324   1.412  22.013  1.00  0.00      PB   C 0
ATOM   2979 HD1  PRO P  51      -3.679   0.800  22.870  1.00  0.00      PB   H 0
ATOM   2980 HD2  PRO P  51      -4.184   1.922  21.529  1.00  0.00      PB   H 0
ATOM   2981 CA   PRO P  51      -1.100   2.336  21.788  1.00  0.00      PB   C 0
ATOM   2982 HA   PRO P  51      -0.251   2.584  22.407  1.00  0.00      PB   H 0
ATOM   2983 CB   PRO P  51      -1.100   0.873  21.396  1.00  0.00      PB   C 0
ATOM   2984 HB1  PRO P  51      -0.787   0.259  22.268  1.00  0.00      PB   H 0
ATOM   2985 HB2  PRO P  51      -0.368   0.738  20.571  1.00  0.00      PB   H 0
ATOM   2986 CG   PRO P  51      -2.530   0.578  21.039  1.00  0.00      PB   C 0
ATOM   2987 HG1  PRO P  51      -2.779  -0.503  21.107  1.00  0.00      PB   H 0
ATOM   2988 HG2  PRO P  51      -2.743   0.918  20.003  1.00  0.00      PB   H 0
ATOM   2989 C    PRO P  51      -1.089   3.247  20.569  1.00  0.00      PB   C 0
ATOM   2990 O    PRO P  51      -2.096   3.862  20.232  1.00  0.00      PB   O 0
ATOM   2991 N    TRP P  52       0.068   3.309  19.919  1.00  0.00      PB   N 0
ATOM   2992 HN   TRP P  52       0.872   2.818  20.245  1.00  0.00      PB   H 0
ATOM   2993 CA   TRP P  52       0.146   3.918  18.604  1.00  0.00      PB   C 0
ATOM   2994 HA   TRP P  52      -0.222   4.926  18.722  1.00  0.00      PB   H 0
ATOM   2995 CB   TRP P  52       1.588   3.959  18.087  1.00  0.00      PB   C 0
ATOM   2996 HB1  TRP P  52       1.615   4.288  17.026  1.00  0.00      PB   H 0
ATOM   2997 HB2  TRP P  52       1.989   2.923  18.108  1.00  0.00      PB   H 0
ATOM   2998 CG   TRP P  52       2.519   4.823  18.869  1.00  0.00      PB   C 0
ATOM   2999 CD1  TRP P  52       3.029   4.583  20.124  1.00  0.00      PB   C 0
ATOM   3000 HD1  TRP P  52       2.839   3.691  20.703  1.00  0.00      PB   H 0
ATOM   3001 NE1  TRP P  52       3.849   5.603  20.499  1.00  0.00      PB   N 0
ATOM   3002 HE1  TRP P  52       4.210   5.742  21.395  1.00  0.00      PB   H 0
ATOM   3003 CE2  TRP P  52       3.861   6.562  19.517  1.00  0.00      PB   C 0
ATOM   3004 CD2  TRP P  52       3.011   6.111  18.470  1.00  0.00      PB   C 0
ATOM   3005 CE3  TRP P  52       2.884   6.898  17.319  1.00  0.00      PB   C 0
ATOM   3006 HE3  TRP P  52       2.273   6.567  16.493  1.00  0.00      PB   H 0
ATOM   3007 CZ3  TRP P  52       3.505   8.123  17.274  1.00  0.00      PB   C 0
ATOM   3008 HZ3  TRP P  52       3.411   8.747  16.398  1.00  0.00      PB   H 0
ATOM   3009 CZ2  TRP P  52       4.517   7.789  19.440  1.00  0.00      PB   C 0
ATOM   3010 HZ2  TRP P  52       5.157   8.118  20.246  1.00  0.00      PB   H 0
ATOM   3011 CH2  TRP P  52       4.340   8.547  18.305  1.00  0.00      PB   C 0
ATOM   3012 HH2  TRP P  52       4.846   9.497  18.221  1.00  0.00      PB   H 0
ATOM   3013 C    TRP P  52      -0.757   3.119  17.673  1.00  0.00      PB   C 0
ATOM   3014 O    TRP P  52      -0.853   1.899  17.785  1.00  0.00      PB   O 0
ATOM   3015 N    PRO P  53      -1.425   3.799  16.725  1.00  0.00      PB   N 0
ATOM   3016 CD   PRO P  53      -1.335   5.250  16.507  1.00  0.00      PB   C 0
ATOM   3017 HD1  PRO P  53      -1.817   5.769  17.363  1.00  0.00      PB   H 0
ATOM   3018 HD2  PRO P  53      -0.280   5.581  16.399  1.00  0.00      PB   H 0
ATOM   3019 CA   PRO P  53      -2.326   3.117  15.801  1.00  0.00      PB   C 0
ATOM   3020 HA   PRO P  53      -2.965   2.439  16.347  1.00  0.00      PB   H 0
ATOM   3021 CB   PRO P  53      -3.082   4.277  15.179  1.00  0.00      PB   C 0
ATOM   3022 HB1  PRO P  53      -3.951   4.490  15.838  1.00  0.00      PB   H 0
ATOM   3023 HB2  PRO P  53      -3.451   4.068  14.152  1.00  0.00      PB   H 0
ATOM   3024 CG   PRO P  53      -2.125   5.440  15.241  1.00  0.00      PB   C 0
ATOM   3025 HG1  PRO P  53      -2.649   6.419  15.208  1.00  0.00      PB   H 0
ATOM   3026 HG2  PRO P  53      -1.429   5.381  14.377  1.00  0.00      PB   H 0
ATOM   3027 C    PRO P  53      -1.564   2.308  14.752  1.00  0.00      PB   C 0
ATOM   3028 O    PRO P  53      -0.457   2.663  14.343  1.00  0.00      PB   O 0
ATOM   3029 N    ASP P  54      -2.202   1.223  14.315  1.00  0.00      PB   N 0
ATOM   3030 HN   ASP P  54      -3.106   0.979  14.658  1.00  0.00      PB   H 0
ATOM   3031 CA   ASP P  54      -1.674   0.401  13.246  1.00  0.00      PB   C 0
ATOM   3032 HA   ASP P  54      -0.720   0.003  13.558  1.00  0.00      PB   H 0
ATOM   3033 CB   ASP P  54      -2.628  -0.730  12.906  1.00  0.00      PB   C 0
ATOM   3034 HB1  ASP P  54      -2.332  -1.211  11.949  1.00  0.00      PB   H 0
ATOM   3035 HB2  ASP P  54      -3.658  -0.332  12.780  1.00  0.00      PB   H 0
ATOM   3036 CG   ASP P  54      -2.692  -1.873  13.907  1.00  0.00      PB   C 0
ATOM   3037 OD1  ASP P  54      -1.748  -1.970  14.714  1.00  0.00      PB   O 0
ATOM   3038 OD2  ASP P  54      -3.672  -2.655  13.839  1.00  0.00      PB   O 0
ATOM   3039 C    ASP P  54      -1.428   1.283  12.025  1.00  0.00      PB   C 0
ATOM   3040 O    ASP P  54      -2.235   2.160  11.679  1.00  0.00      PB   O 0
ATOM   3041 N    GLY P  55      -0.290   1.038  11.374  1.00  0.00      PB   N 0
ATOM   3042 HN   GLY P  55       0.318   0.313  11.689  1.00  0.00      PB   H 0
ATOM   3043 CA   GLY P  55       0.102   1.785  10.195  1.00  0.00      PB   C 0
ATOM   3044 HA1  GLY P  55      -0.764   2.180   9.685  1.00  0.00      PB   H 0
ATOM   3045 HA2  GLY P  55       0.669   1.114   9.567  1.00  0.00      PB   H 0
ATOM   3046 C    GLY P  55       1.024   2.960  10.513  1.00  0.00      PB   C 0
ATOM   3047 O    GLY P  55       1.624   3.533   9.615  1.00  0.00      PB   O 0
ATOM   3048 N    ALA P  56       1.152   3.349  11.790  1.00  0.00      PB   N 0
ATOM   3049 HN   ALA P  56       0.630   2.917  12.522  1.00  0.00      PB   H 0
ATOM   3050 CA   ALA P  56       2.136   4.345  12.186  1.00  0.00      PB   C 0
ATOM   3051 HA   ALA P  56       1.996   5.233  11.587  1.00  0.00      PB   H 0
ATOM   3052 CB   ALA P  56       2.003   4.681  13.653  1.00  0.00      PB   C 0
ATOM   3053 HB1  ALA P  56       2.119   3.770  14.278  1.00  0.00      PB   H 0
ATOM   3054 HB2  ALA P  56       2.761   5.422  13.984  1.00  0.00      PB   H 0
ATOM   3055 HB3  ALA P  56       0.995   5.098  13.862  1.00  0.00      PB   H 0
ATOM   3056 C    ALA P  56       3.532   3.807  11.934  1.00  0.00      PB   C 0
ATOM   3057 O    ALA P  56       3.799   2.639  12.216  1.00  0.00      PB   O 0
ATOM   3058 N    ILE P  57       4.361   4.643  11.289  1.00  0.00      PB   N 0
ATOM   3059 HN   ILE P  57       4.058   5.535  10.963  1.00  0.00      PB   H 0
ATOM   3060 CA   ILE P  57       5.770   4.335  11.126  1.00  0.00      PB   C 0
ATOM   3061 HA   ILE P  57       6.014   3.453  11.700  1.00  0.00      PB   H 0
ATOM   3062 CB   ILE P  57       6.152   4.055   9.654  1.00  0.00      PB   C 0
ATOM   3063 HB   ILE P  57       5.960   4.974   9.060  1.00  0.00      PB   H 0
ATOM   3064 CG2  ILE P  57       7.642   3.723   9.576  1.00  0.00      PB   C 0
ATOM   3065 HG21 ILE P  57       7.935   3.451   8.539  1.00  0.00      PB   H 0
ATOM   3066 HG22 ILE P  57       8.279   4.578   9.887  1.00  0.00      PB   H 0
ATOM   3067 HG23 ILE P  57       7.879   2.859  10.233  1.00  0.00      PB   H 0
ATOM   3068 CG1  ILE P  57       5.290   2.933   9.049  1.00  0.00      PB   C 0
ATOM   3069 HG11 ILE P  57       4.217   3.156   9.230  1.00  0.00      PB   H 0
ATOM   3070 HG12 ILE P  57       5.506   1.988   9.592  1.00  0.00      PB   H 0
ATOM   3071 CD   ILE P  57       5.441   2.719   7.553  1.00  0.00      PB   C 0
ATOM   3072 HD1  ILE P  57       6.460   2.358   7.297  1.00  0.00      PB   H 0
ATOM   3073 HD2  ILE P  57       4.714   1.959   7.194  1.00  0.00      PB   H 0
ATOM   3074 HD3  ILE P  57       5.258   3.664   6.999  1.00  0.00      PB   H 0
ATOM   3075 C    ILE P  57       6.585   5.483  11.690  1.00  0.00      PB   C 0
ATOM   3076 O    ILE P  57       6.397   6.643  11.324  1.00  0.00      PB   O 0
ATOM   3077 N    LEU P  58       7.495   5.143  12.616  1.00  0.00      PB   N 0
ATOM   3078 HN   LEU P  58       7.576   4.184  12.897  1.00  0.00      PB   H 0
ATOM   3079 CA   LEU P  58       8.490   6.036  13.158  1.00  0.00      PB   C 0
ATOM   3080 HA   LEU P  58       8.236   7.063  12.934  1.00  0.00      PB   H 0
ATOM   3081 CB   LEU P  58       8.654   5.848  14.690  1.00  0.00      PB   C 0
ATOM   3082 HB1  LEU P  58       9.445   6.532  15.071  1.00  0.00      PB   H 0
ATOM   3083 HB2  LEU P  58       8.980   4.803  14.895  1.00  0.00      PB   H 0
ATOM   3084 CG   LEU P  58       7.368   6.102  15.506  1.00  0.00      PB   C 0
ATOM   3085 HG   LEU P  58       6.558   5.439  15.117  1.00  0.00      PB   H 0
ATOM   3086 CD1  LEU P  58       7.579   5.741  16.983  1.00  0.00      PB   C 0
ATOM   3087 HD11 LEU P  58       8.375   6.373  17.431  1.00  0.00      PB   H 0
ATOM   3088 HD12 LEU P  58       6.642   5.900  17.560  1.00  0.00      PB   H 0
ATOM   3089 HD13 LEU P  58       7.874   4.675  17.089  1.00  0.00      PB   H 0
ATOM   3090 CD2  LEU P  58       6.901   7.559  15.381  1.00  0.00      PB   C 0
ATOM   3091 HD21 LEU P  58       6.675   7.814  14.325  1.00  0.00      PB   H 0
ATOM   3092 HD22 LEU P  58       5.984   7.717  15.987  1.00  0.00      PB   H 0
ATOM   3093 HD23 LEU P  58       7.689   8.248  15.753  1.00  0.00      PB   H 0
ATOM   3094 C    LEU P  58       9.804   5.719  12.477  1.00  0.00      PB   C 0
ATOM   3095 O    LEU P  58      10.132   4.552  12.257  1.00  0.00      PB   O 0
ATOM   3096 N    VAL P  59      10.581   6.754  12.117  1.00  0.00      PB   N 0
ATOM   3097 HN   VAL P  59      10.288   7.702  12.276  1.00  0.00      PB   H 0
ATOM   3098 CA   VAL P  59      11.919   6.581  11.585  1.00  0.00      PB   C 0
ATOM   3099 HA   VAL P  59      12.236   5.568  11.766  1.00  0.00      PB   H 0
ATOM   3100 CB   VAL P  59      12.026   6.826  10.079  1.00  0.00      PB   C 0
ATOM   3101 HB   VAL P  59      11.335   6.108   9.579  1.00  0.00      PB   H 0
ATOM   3102 CG1  VAL P  59      11.590   8.248   9.701  1.00  0.00      PB   C 0
ATOM   3103 HG11 VAL P  59      12.286   9.001  10.129  1.00  0.00      PB   H 0
ATOM   3104 HG12 VAL P  59      11.594   8.374   8.599  1.00  0.00      PB   H 0
ATOM   3105 HG13 VAL P  59      10.567   8.457  10.074  1.00  0.00      PB   H 0
ATOM   3106 CG2  VAL P  59      13.461   6.563   9.577  1.00  0.00      PB   C 0
ATOM   3107 HG21 VAL P  59      13.788   5.536   9.847  1.00  0.00      PB   H 0
ATOM   3108 HG22 VAL P  59      13.504   6.668   8.473  1.00  0.00      PB   H 0
ATOM   3109 HG23 VAL P  59      14.178   7.290  10.009  1.00  0.00      PB   H 0
ATOM   3110 C    VAL P  59      12.867   7.470  12.355  1.00  0.00      PB   C 0
ATOM   3111 O    VAL P  59      12.567   8.624  12.656  1.00  0.00      PB   O 0
ATOM   3112 N    LYS P  60      14.048   6.942  12.715  1.00  0.00      PB   N 0
ATOM   3113 HN   LYS P  60      14.237   5.974  12.514  1.00  0.00      PB   H 0
ATOM   3114 CA   LYS P  60      15.084   7.712  13.370  1.00  0.00      PB   C 0
ATOM   3115 HA   LYS P  60      14.771   8.741  13.490  1.00  0.00      PB   H 0
ATOM   3116 CB   LYS P  60      15.494   7.163  14.746  1.00  0.00      PB   C 0
ATOM   3117 HB1  LYS P  60      16.192   7.862  15.239  1.00  0.00      PB   H 0
ATOM   3118 HB2  LYS P  60      16.029   6.210  14.615  1.00  0.00      PB   H 0
ATOM   3119 CG   LYS P  60      14.257   6.906  15.602  1.00  0.00      PB   C 0
ATOM   3120 HG1  LYS P  60      13.586   6.212  15.078  1.00  0.00      PB   H 0
ATOM   3121 HG2  LYS P  60      13.678   7.829  15.776  1.00  0.00      PB   H 0
ATOM   3122 CD   LYS P  60      14.642   6.250  16.926  1.00  0.00      PB   C 0
ATOM   3123 HD   LYS P  60      15.543   5.639  16.731  1.00  0.00      PB   H 0
ATOM   3124 CE   LYS P  60      15.014   7.286  17.997  1.00  0.00      PB   C 0
ATOM   3125 HE1  LYS P  60      14.247   8.080  18.031  1.00  0.00      PB   H 0
ATOM   3126 HE2  LYS P  60      15.959   7.789  17.724  1.00  0.00      PB   H 0
ATOM   3127 NZ   LYS P  60      15.165   6.707  19.321  1.00  0.00      PB   N 0
ATOM   3128 HZ   LYS P  60      15.687   7.316  19.967  1.00  0.00      PB   H 0
ATOM   3129 C    LYS P  60      16.317   7.691  12.517  1.00  0.00      PB   C 0
ATOM   3130 O    LYS P  60      16.838   6.634  12.152  1.00  0.00      PB   O 0
ATOM   3131 N    LEU P  61      16.809   8.883  12.176  1.00  0.00      PB   N 0
ATOM   3132 HN   LEU P  61      16.350   9.715  12.501  1.00  0.00      PB   H 0
ATOM   3133 CA   LEU P  61      17.942   9.082  11.308  1.00  0.00      PB   C 0
ATOM   3134 HA   LEU P  61      18.240   8.150  10.848  1.00  0.00      PB   H 0
ATOM   3135 CB   LEU P  61      17.576  10.126  10.224  1.00  0.00      PB   C 0
ATOM   3136 HB1  LEU P  61      18.418  10.246   9.509  1.00  0.00      PB   H 0
ATOM   3137 HB2  LEU P  61      17.403  11.111  10.713  1.00  0.00      PB   H 0
ATOM   3138 CG   LEU P  61      16.290   9.764   9.448  1.00  0.00      PB   C 0
ATOM   3139 HG   LEU P  61      15.442   9.672  10.170  1.00  0.00      PB   H 0
ATOM   3140 CD1  LEU P  61      15.897  10.875   8.465  1.00  0.00      PB   C 0
ATOM   3141 HD11 LEU P  61      16.675  10.975   7.684  1.00  0.00      PB   H 0
ATOM   3142 HD12 LEU P  61      14.932  10.631   7.973  1.00  0.00      PB   H 0
ATOM   3143 HD13 LEU P  61      15.788  11.844   8.995  1.00  0.00      PB   H 0
ATOM   3144 CD2  LEU P  61      16.446   8.420   8.725  1.00  0.00      PB   C 0
ATOM   3145 HD21 LEU P  61      16.682   7.607   9.442  1.00  0.00      PB   H 0
ATOM   3146 HD22 LEU P  61      15.498   8.149   8.218  1.00  0.00      PB   H 0
ATOM   3147 HD23 LEU P  61      17.256   8.473   7.967  1.00  0.00      PB   H 0
ATOM   3148 C    LEU P  61      19.089   9.567  12.158  1.00  0.00      PB   C 0
ATOM   3149 O    LEU P  61      18.962  10.588  12.827  1.00  0.00      PB   O 0
ATOM   3150 N    SER P  62      20.215   8.826  12.192  1.00  0.00      PB   N 0
ATOM   3151 HN   SER P  62      20.282   7.988  11.646  1.00  0.00      PB   H 0
ATOM   3152 CA   SER P  62      21.342   9.163  13.057  1.00  0.00      PB   C 0
ATOM   3153 HA   SER P  62      21.083  10.010  13.677  1.00  0.00      PB   H 0
ATOM   3154 CB   SER P  62      21.761   8.020  14.015  1.00  0.00      PB   C 0
ATOM   3155 HB1  SER P  62      22.640   8.328  14.625  1.00  0.00      PB   H 0
ATOM   3156 HB2  SER P  62      22.038   7.115  13.434  1.00  0.00      PB   H 0
ATOM   3157 OG   SER P  62      20.705   7.694  14.914  1.00  0.00      PB   O 0
ATOM   3158 HG1  SER P  62      20.021   7.211  14.389  1.00  0.00      PB   H 0
ATOM   3159 C    SER P  62      22.579   9.557  12.283  1.00  0.00      PB   C 0
ATOM   3160 O    SER P  62      22.928   8.955  11.267  1.00  0.00      PB   O 0
ATOM   3161 N    TRP P  63      23.296  10.580  12.781  1.00  0.00      PB   N 0
ATOM   3162 HN   TRP P  63      22.959  11.074  13.579  1.00  0.00      PB   H 0
ATOM   3163 CA   TRP P  63      24.560  11.038  12.240  1.00  0.00      PB   C 0
ATOM   3164 HA   TRP P  63      24.915  10.341  11.495  1.00  0.00      PB   H 0
ATOM   3165 CB   TRP P  63      24.400  12.443  11.649  1.00  0.00      PB   C 0
ATOM   3166 HB1  TRP P  63      25.389  12.799  11.289  1.00  0.00      PB   H 0
ATOM   3167 HB2  TRP P  63      24.063  13.147  12.440  1.00  0.00      PB   H 0
ATOM   3168 CG   TRP P  63      23.435  12.535  10.495  1.00  0.00      PB   C 0
ATOM   3169 CD1  TRP P  63      23.706  12.437   9.160  1.00  0.00      PB   C 0
ATOM   3170 HD1  TRP P  63      24.690  12.269   8.749  1.00  0.00      PB   H 0
ATOM   3171 NE1  TRP P  63      22.548  12.621   8.450  1.00  0.00      PB   N 0
ATOM   3172 HE1  TRP P  63      22.409  12.448   7.500  1.00  0.00      PB   H 0
ATOM   3173 CE2  TRP P  63      21.502  12.820   9.301  1.00  0.00      PB   C 0
ATOM   3174 CD2  TRP P  63      22.026  12.784  10.606  1.00  0.00      PB   C 0
ATOM   3175 CE3  TRP P  63      21.165  13.006  11.686  1.00  0.00      PB   C 0
ATOM   3176 HE3  TRP P  63      21.526  13.004  12.704  1.00  0.00      PB   H 0
ATOM   3177 CZ3  TRP P  63      19.838  13.266  11.416  1.00  0.00      PB   C 0
ATOM   3178 HZ3  TRP P  63      19.158  13.446  12.235  1.00  0.00      PB   H 0
ATOM   3179 CZ2  TRP P  63      20.163  13.061   9.042  1.00  0.00      PB   C 0
ATOM   3180 HZ2  TRP P  63      19.786  13.088   8.030  1.00  0.00      PB   H 0
ATOM   3181 CH2  TRP P  63      19.340  13.265  10.110  1.00  0.00      PB   C 0
ATOM   3182 HH2  TRP P  63      18.289  13.459   9.953  1.00  0.00      PB   H 0
ATOM   3183 C    TRP P  63      25.600  11.133  13.355  1.00  0.00      PB   C 0
ATOM   3184 O    TRP P  63      25.275  11.503  14.483  1.00  0.00      PB   O 0
ATOM   3185 N    LYS P  64      26.858  10.850  13.022  1.00  0.00      PB   N 0
ATOM   3186 HN   LYS P  64      27.080  10.584  12.087  1.00  0.00      PB   H 0
ATOM   3187 CA   LYS P  64      27.950  11.127  13.931  1.00  0.00      PB   C 0
ATOM   3188 HA   LYS P  64      27.779  10.610  14.864  1.00  0.00      PB   H 0
ATOM   3189 CB   LYS P  64      29.278  10.700  13.301  1.00  0.00      PB   C 0
ATOM   3190 HB1  LYS P  64      30.098  10.962  14.004  1.00  0.00      PB   H 0
ATOM   3191 HB2  LYS P  64      29.441  11.290  12.374  1.00  0.00      PB   H 0
ATOM   3192 CG   LYS P  64      29.425   9.226  12.950  1.00  0.00      PB   C 0
ATOM   3193 HG1  LYS P  64      28.676   9.002  12.160  1.00  0.00      PB   H 0
ATOM   3194 HG2  LYS P  64      29.170   8.605  13.836  1.00  0.00      PB   H 0
ATOM   3195 CD   LYS P  64      30.808   8.850  12.429  1.00  0.00      PB   C 0
ATOM   3196 HD1  LYS P  64      31.515   8.825  13.286  1.00  0.00      PB   H 0
ATOM   3197 HD2  LYS P  64      31.139   9.666  11.751  1.00  0.00      PB   H 0
ATOM   3198 CE   LYS P  64      30.811   7.556  11.665  1.00  0.00      PB   C 0
ATOM   3199 HE1  LYS P  64      30.102   7.605  10.811  1.00  0.00      PB   H 0
ATOM   3200 HE2  LYS P  64      30.492   6.726  12.331  1.00  0.00      PB   H 0
ATOM   3201 NZ   LYS P  64      32.139   7.221  11.127  1.00  0.00      PB   N 0
ATOM   3202 HZ1  LYS P  64      32.137   6.266  10.715  1.00  0.00      PB   H 0
ATOM   3203 HZ2  LYS P  64      32.343   7.897  10.364  1.00  0.00      PB   H 0
ATOM   3204 HZ3  LYS P  64      32.869   7.304  11.864  1.00  0.00      PB   H 0
ATOM   3205 C    LYS P  64      28.001  12.627  14.202  1.00  0.00      PB   C 0
ATOM   3206 O    LYS P  64      27.795  13.450  13.304  1.00  0.00      PB   O 0
ATOM   3207 N    LYS P  65      28.283  12.990  15.452  1.00  0.00      PB   N 0
ATOM   3208 HN   LYS P  65      28.382  12.338  16.199  1.00  0.00      PB   H 0
ATOM   3209 CA   LYS P  65      28.509  14.381  15.777  1.00  0.00      PB   C 0
ATOM   3210 HA   LYS P  65      27.700  14.968  15.370  1.00  0.00      PB   H 0
ATOM   3211 CB   LYS P  65      28.607  14.669  17.267  1.00  0.00      PB   C 0
ATOM   3212 HB1  LYS P  65      29.230  15.570  17.453  1.00  0.00      PB   H 0
ATOM   3213 HB2  LYS P  65      29.145  13.829  17.755  1.00  0.00      PB   H 0
ATOM   3214 CG   LYS P  65      27.339  14.924  17.955  1.00  0.00      PB   C 0
ATOM   3215 HG1  LYS P  65      26.681  14.032  17.878  1.00  0.00      PB   H 0
ATOM   3216 HG2  LYS P  65      26.824  15.775  17.459  1.00  0.00      PB   H 0
ATOM   3217 CD   LYS P  65      27.566  15.270  19.410  1.00  0.00      PB   C 0
ATOM   3218 HD1  LYS P  65      28.258  16.134  19.503  1.00  0.00      PB   H 0
ATOM   3219 HD2  LYS P  65      28.040  14.402  19.916  1.00  0.00      PB   H 0
ATOM   3220 CE   LYS P  65      26.229  15.578  20.000  1.00  0.00      PB   C 0
ATOM   3221 HE1  LYS P  65      25.508  14.752  19.818  1.00  0.00      PB   H 0
ATOM   3222 HE2  LYS P  65      25.816  16.515  19.570  1.00  0.00      PB   H 0
ATOM   3223 NZ   LYS P  65      26.362  15.768  21.452  1.00  0.00      PB   N 0
ATOM   3224 HZ1  LYS P  65      26.642  14.876  21.907  1.00  0.00      PB   H 0
ATOM   3225 HZ2  LYS P  65      27.067  16.514  21.623  1.00  0.00      PB   H 0
ATOM   3226 HZ3  LYS P  65      25.461  16.098  21.854  1.00  0.00      PB   H 0
ATOM   3227 C    LYS P  65      29.791  14.870  15.119  1.00  0.00      PB   C 0
ATOM   3228 O    LYS P  65      30.830  14.197  15.125  1.00  0.00      PB   O 0
ATOM   3229 N    SER P  66      29.721  16.115  14.651  1.00  0.00      PB   N 0
ATOM   3230 HN   SER P  66      28.859  16.614  14.611  1.00  0.00      PB   H 0
ATOM   3231 CA   SER P  66      30.860  16.836  14.120  1.00  0.00      PB   C 0
ATOM   3232 HA   SER P  66      31.767  16.471  14.578  1.00  0.00      PB   H 0
ATOM   3233 CB   SER P  66      30.928  16.687  12.630  1.00  0.00      PB   C 0
ATOM   3234 HB1  SER P  66      30.020  17.115  12.154  1.00  0.00      PB   H 0
ATOM   3235 HB2  SER P  66      30.982  15.611  12.358  1.00  0.00      PB   H 0
ATOM   3236 OG   SER P  66      32.084  17.344  12.139  1.00  0.00      PB   O 0
ATOM   3237 HG1  SER P  66      32.878  16.992  12.549  1.00  0.00      PB   H 0
ATOM   3238 C    SER P  66      30.722  18.304  14.514  1.00  0.00      PB   C 0
ATOM   3239 O    SER P  66      29.636  18.765  14.816  1.00  0.00      PB   O 0
ATOM   3240 N    THR P  67      31.813  19.066  14.498  1.00  0.00      PB   N 0
ATOM   3241 HN   THR P  67      32.685  18.752  14.131  1.00  0.00      PB   H 0
ATOM   3242 CA   THR P  67      31.683  20.449  14.939  1.00  0.00      PB   C 0
ATOM   3243 HA   THR P  67      30.694  20.653  15.322  1.00  0.00      PB   H 0
ATOM   3244 CB   THR P  67      32.587  20.836  16.102  1.00  0.00      PB   C 0
ATOM   3245 HB   THR P  67      32.496  21.924  16.308  1.00  0.00      PB   H 0
ATOM   3246 OG1  THR P  67      33.922  20.558  15.720  1.00  0.00      PB   O 0
ATOM   3247 HG1  THR P  67      34.042  20.841  14.810  1.00  0.00      PB   H 0
ATOM   3248 CG2  THR P  67      32.198  20.082  17.362  1.00  0.00      PB   C 0
ATOM   3249 HG21 THR P  67      31.169  20.359  17.676  1.00  0.00      PB   H 0
ATOM   3250 HG22 THR P  67      32.232  18.983  17.202  1.00  0.00      PB   H 0
ATOM   3251 HG23 THR P  67      32.896  20.337  18.188  1.00  0.00      PB   H 0
ATOM   3252 C    THR P  67      31.839  21.366  13.755  1.00  0.00      PB   C 0
ATOM   3253 O    THR P  67      32.626  21.097  12.868  1.00  0.00      PB   O 0
ATOM   3254 N    HSD P  68      31.043  22.440  13.803  1.00  0.00      PB   N 0
ATOM   3255 HN   HSD P  68      30.399  22.563  14.554  1.00  0.00      PB   H 0
ATOM   3256 CA   HSD P  68      31.032  23.437  12.757  1.00  0.00      PB   C 0
ATOM   3257 HA   HSD P  68      30.900  22.918  11.819  1.00  0.00      PB   H 0
ATOM   3258 CB   HSD P  68      29.866  24.407  12.969  1.00  0.00      PB   C 0
ATOM   3259 HB1  HSD P  68      30.076  25.154  13.764  1.00  0.00      PB   H 0
ATOM   3260 HB2  HSD P  68      28.979  23.819  13.287  1.00  0.00      PB   H 0
ATOM   3261 ND1  HSD P  68      30.314  26.026  11.090  1.00  0.00      PB   N 0
ATOM   3262 HD1  HSD P  68      31.035  26.503  11.593  1.00  0.00      PB   H 0
ATOM   3263 CG   HSD P  68      29.495  25.090  11.696  1.00  0.00      PB   C 0
ATOM   3264 CE1  HSD P  68      29.746  26.453   9.961  1.00  0.00      PB   C 0
ATOM   3265 HE1  HSD P  68      30.160  27.204   9.288  1.00  0.00      PB   H 0
ATOM   3266 NE2  HSD P  68      28.662  25.793   9.801  1.00  0.00      PB   N 0
ATOM   3267 CD2  HSD P  68      28.464  24.938  10.869  1.00  0.00      PB   C 0
ATOM   3268 HD2  HSD P  68      27.597  24.290  10.908  1.00  0.00      PB   H 0
ATOM   3269 C    HSD P  68      32.394  24.143  12.730  1.00  0.00      PB   C 0
ATOM   3270 O    HSD P  68      32.873  24.681  13.723  1.00  0.00      PB   O 0
ATOM   3271 N    GLU P  69      32.993  24.176  11.539  1.00  0.00      PB   N 0
ATOM   3272 HN   GLU P  69      32.645  23.637  10.776  1.00  0.00      PB   H 0
ATOM   3273 CA   GLU P  69      34.280  24.825  11.342  1.00  0.00      PB   C 0
ATOM   3274 HA   GLU P  69      35.020  24.313  11.939  1.00  0.00      PB   H 0
ATOM   3275 CB   GLU P  69      34.694  24.739   9.866  1.00  0.00      PB   C 0
ATOM   3276 HB1  GLU P  69      35.642  25.296   9.707  1.00  0.00      PB   H 0
ATOM   3277 HB2  GLU P  69      33.912  25.250   9.265  1.00  0.00      PB   H 0
ATOM   3278 CG   GLU P  69      34.875  23.328   9.291  1.00  0.00      PB   C 0
ATOM   3279 HG1  GLU P  69      34.738  23.387   8.190  1.00  0.00      PB   H 0
ATOM   3280 HG2  GLU P  69      34.106  22.624   9.674  1.00  0.00      PB   H 0
ATOM   3281 CD   GLU P  69      36.226  22.673   9.500  1.00  0.00      PB   C 0
ATOM   3282 OE1  GLU P  69      37.028  22.699   8.544  1.00  0.00      PB   O 0
ATOM   3283 OE2  GLU P  69      36.499  22.125  10.593  1.00  0.00      PB   O 0
ATOM   3284 C    GLU P  69      34.252  26.296  11.791  1.00  0.00      PB   C 0
ATOM   3285 O    GLU P  69      35.264  26.798  12.257  1.00  0.00      PB   O 0
ATOM   3286 N    LEU P  70      33.114  26.996  11.633  1.00  0.00      PB   N 0
ATOM   3287 HN   LEU P  70      32.413  26.547  11.085  1.00  0.00      PB   H 0
ATOM   3288 CA   LEU P  70      33.011  28.433  11.887  1.00  0.00      PB   C 0
ATOM   3289 HA   LEU P  70      33.990  28.887  11.840  1.00  0.00      PB   H 0
ATOM   3290 CB   LEU P  70      32.089  29.065  10.840  1.00  0.00      PB   C 0
ATOM   3291 HB1  LEU P  70      32.066  30.165  10.998  1.00  0.00      PB   H 0
ATOM   3292 HB2  LEU P  70      31.049  28.706  10.991  1.00  0.00      PB   H 0
ATOM   3293 CG   LEU P  70      32.452  28.842   9.374  1.00  0.00      PB   C 0
ATOM   3294 HG   LEU P  70      32.439  27.750   9.170  1.00  0.00      PB   H 0
ATOM   3295 CD1  LEU P  70      31.412  29.475   8.469  1.00  0.00      PB   C 0
ATOM   3296 HD11 LEU P  70      31.573  30.569   8.366  1.00  0.00      PB   H 0
ATOM   3297 HD12 LEU P  70      31.519  28.980   7.480  1.00  0.00      PB   H 0
ATOM   3298 HD13 LEU P  70      30.382  29.301   8.846  1.00  0.00      PB   H 0
ATOM   3299 CD2  LEU P  70      33.846  29.359   9.062  1.00  0.00      PB   C 0
ATOM   3300 HD21 LEU P  70      34.615  28.823   9.658  1.00  0.00      PB   H 0
ATOM   3301 HD22 LEU P  70      34.077  29.207   7.986  1.00  0.00      PB   H 0
ATOM   3302 HD23 LEU P  70      33.915  30.445   9.285  1.00  0.00      PB   H 0
ATOM   3303 C    LEU P  70      32.435  28.736  13.273  1.00  0.00      PB   C 0
ATOM   3304 O    LEU P  70      32.252  29.894  13.624  1.00  0.00      PB   O 0
ATOM   3305 N    PHE P  71      32.051  27.695  14.011  1.00  0.00      PB   N 0
ATOM   3306 HN   PHE P  71      32.285  26.763  13.746  1.00  0.00      PB   H 0
ATOM   3307 CA   PHE P  71      31.321  27.892  15.261  1.00  0.00      PB   C 0
ATOM   3308 HA   PHE P  71      31.760  28.719  15.800  1.00  0.00      PB   H 0
ATOM   3309 CB   PHE P  71      29.857  28.219  14.949  1.00  0.00      PB   C 0
ATOM   3310 HB1  PHE P  71      29.214  27.318  14.850  1.00  0.00      PB   H 0
ATOM   3311 HB2  PHE P  71      29.786  28.754  13.978  1.00  0.00      PB   H 0
ATOM   3312 CG   PHE P  71      29.258  29.130  15.997  1.00  0.00      PB   C 0
ATOM   3313 CD1  PHE P  71      28.856  28.633  17.227  1.00  0.00      PB   C 0
ATOM   3314 HD1  PHE P  71      28.942  27.580  17.449  1.00  0.00      PB   H 0
ATOM   3315 CE1  PHE P  71      28.323  29.498  18.168  1.00  0.00      PB   C 0
ATOM   3316 HE1  PHE P  71      28.016  29.110  19.128  1.00  0.00      PB   H 0
ATOM   3317 CZ   PHE P  71      28.207  30.845  17.906  1.00  0.00      PB   C 0
ATOM   3318 HZ   PHE P  71      27.793  31.502  18.656  1.00  0.00      PB   H 0
ATOM   3319 CD2  PHE P  71      29.158  30.494  15.761  1.00  0.00      PB   C 0
ATOM   3320 HD2  PHE P  71      29.490  30.892  14.814  1.00  0.00      PB   H 0
ATOM   3321 CE2  PHE P  71      28.608  31.342  16.694  1.00  0.00      PB   C 0
ATOM   3322 HE2  PHE P  71      28.528  32.398  16.481  1.00  0.00      PB   H 0
ATOM   3323 C    PHE P  71      31.520  26.611  16.052  1.00  0.00      PB   C 0
ATOM   3324 O    PHE P  71      30.699  25.711  15.991  1.00  0.00      PB   O 0
ATOM   3325 N    PRO P  72      32.694  26.427  16.703  1.00  0.00      PB   N 0
ATOM   3326 CD   PRO P  72      33.759  27.428  16.839  1.00  0.00      PB   C 0
ATOM   3327 HD1  PRO P  72      33.864  28.080  15.946  1.00  0.00      PB   H 0
ATOM   3328 HD2  PRO P  72      33.557  28.042  17.743  1.00  0.00      PB   H 0
ATOM   3329 CA   PRO P  72      33.072  25.108  17.208  1.00  0.00      PB   C 0
ATOM   3330 HA   PRO P  72      33.028  24.436  16.364  1.00  0.00      PB   H 0
ATOM   3331 CB   PRO P  72      34.515  25.298  17.704  1.00  0.00      PB   C 0
ATOM   3332 HB1  PRO P  72      35.150  24.422  17.454  1.00  0.00      PB   H 0
ATOM   3333 HB2  PRO P  72      34.540  25.454  18.804  1.00  0.00      PB   H 0
ATOM   3334 CG   PRO P  72      34.996  26.572  17.020  1.00  0.00      PB   C 0
ATOM   3335 HG1  PRO P  72      35.390  26.305  16.016  1.00  0.00      PB   H 0
ATOM   3336 HG2  PRO P  72      35.799  27.087  17.589  1.00  0.00      PB   H 0
ATOM   3337 C    PRO P  72      32.164  24.491  18.271  1.00  0.00      PB   C 0
ATOM   3338 O    PRO P  72      32.164  23.266  18.437  1.00  0.00      PB   O 0
ATOM   3339 N    SER P  73      31.360  25.324  18.950  1.00  0.00      PB   N 0
ATOM   3340 HN   SER P  73      31.340  26.306  18.781  1.00  0.00      PB   H 0
ATOM   3341 CA   SER P  73      30.432  24.824  19.957  1.00  0.00      PB   C 0
ATOM   3342 HA   SER P  73      30.886  23.999  20.486  1.00  0.00      PB   H 0
ATOM   3343 CB   SER P  73      30.129  25.900  20.926  1.00  0.00      PB   C 0
ATOM   3344 HB1  SER P  73      31.075  26.313  21.338  1.00  0.00      PB   H 0
ATOM   3345 HB2  SER P  73      29.553  25.501  21.788  1.00  0.00      PB   H 0
ATOM   3346 OG   SER P  73      29.387  26.965  20.356  1.00  0.00      PB   O 0
ATOM   3347 HG1  SER P  73      28.644  27.109  20.947  1.00  0.00      PB   H 0
ATOM   3348 C    SER P  73      29.102  24.321  19.372  1.00  0.00      PB   C 0
ATOM   3349 O    SER P  73      28.238  23.825  20.125  1.00  0.00      PB   O 0
ATOM   3350 N    ALA P  74      28.921  24.448  18.045  1.00  0.00      PB   N 0
ATOM   3351 HN   ALA P  74      29.619  24.857  17.462  1.00  0.00      PB   H 0
ATOM   3352 CA   ALA P  74      27.753  23.917  17.379  1.00  0.00      PB   C 0
ATOM   3353 HA   ALA P  74      26.919  23.868  18.063  1.00  0.00      PB   H 0
ATOM   3354 CB   ALA P  74      27.387  24.806  16.206  1.00  0.00      PB   C 0
ATOM   3355 HB1  ALA P  74      26.469  24.437  15.701  1.00  0.00      PB   H 0
ATOM   3356 HB2  ALA P  74      27.211  25.849  16.545  1.00  0.00      PB   H 0
ATOM   3357 HB3  ALA P  74      28.209  24.836  15.459  1.00  0.00      PB   H 0
ATOM   3358 C    ALA P  74      28.089  22.500  16.925  1.00  0.00      PB   C 0
ATOM   3359 O    ALA P  74      28.956  22.283  16.058  1.00  0.00      PB   O 0
ATOM   3360 N    GLU P  75      27.445  21.535  17.574  1.00  0.00      PB   N 0
ATOM   3361 HN   GLU P  75      26.808  21.745  18.312  1.00  0.00      PB   H 0
ATOM   3362 CA   GLU P  75      27.528  20.137  17.208  1.00  0.00      PB   C 0
ATOM   3363 HA   GLU P  75      28.516  19.924  16.827  1.00  0.00      PB   H 0
ATOM   3364 CB   GLU P  75      27.253  19.240  18.410  1.00  0.00      PB   C 0
ATOM   3365 HB1  GLU P  75      27.269  18.174  18.098  1.00  0.00      PB   H 0
ATOM   3366 HB2  GLU P  75      26.245  19.466  18.818  1.00  0.00      PB   H 0
ATOM   3367 CG   GLU P  75      28.291  19.455  19.499  1.00  0.00      PB   C 0
ATOM   3368 HG1  GLU P  75      28.288  20.516  19.829  1.00  0.00      PB   H 0
ATOM   3369 HG2  GLU P  75      29.306  19.232  19.106  1.00  0.00      PB   H 0
ATOM   3370 CD   GLU P  75      28.078  18.636  20.746  1.00  0.00      PB   C 0
ATOM   3371 OE1  GLU P  75      26.971  18.699  21.302  1.00  0.00      PB   O 0
ATOM   3372 OE2  GLU P  75      29.025  17.988  21.185  1.00  0.00      PB   O 0
ATOM   3373 C    GLU P  75      26.516  19.886  16.103  1.00  0.00      PB   C 0
ATOM   3374 O    GLU P  75      25.336  20.170  16.254  1.00  0.00      PB   O 0
ATOM   3375 N    VAL P  76      27.000  19.323  14.991  1.00  0.00      PB   N 0
ATOM   3376 HN   VAL P  76      27.969  19.101  14.912  1.00  0.00      PB   H 0
ATOM   3377 CA   VAL P  76      26.234  19.252  13.772  1.00  0.00      PB   C 0
ATOM   3378 HA   VAL P  76      25.189  19.335  14.031  1.00  0.00      PB   H 0
ATOM   3379 CB   VAL P  76      26.600  20.400  12.798  1.00  0.00      PB   C 0
ATOM   3380 HB   VAL P  76      25.953  20.297  11.901  1.00  0.00      PB   H 0
ATOM   3381 CG1  VAL P  76      26.258  21.771  13.397  1.00  0.00      PB   C 0
ATOM   3382 HG11 VAL P  76      25.207  21.799  13.755  1.00  0.00      PB   H 0
ATOM   3383 HG12 VAL P  76      26.932  22.011  14.247  1.00  0.00      PB   H 0
ATOM   3384 HG13 VAL P  76      26.381  22.565  12.629  1.00  0.00      PB   H 0
ATOM   3385 CG2  VAL P  76      28.042  20.311  12.309  1.00  0.00      PB   C 0
ATOM   3386 HG21 VAL P  76      28.266  19.339  11.819  1.00  0.00      PB   H 0
ATOM   3387 HG22 VAL P  76      28.242  21.115  11.569  1.00  0.00      PB   H 0
ATOM   3388 HG23 VAL P  76      28.753  20.456  13.151  1.00  0.00      PB   H 0
ATOM   3389 C    VAL P  76      26.464  17.880  13.148  1.00  0.00      PB   C 0
ATOM   3390 O    VAL P  76      27.428  17.192  13.434  1.00  0.00      PB   O 0
ATOM   3391 N    PRO P  77      25.595  17.445  12.219  1.00  0.00      PB   N 0
ATOM   3392 CD   PRO P  77      24.332  18.087  11.830  1.00  0.00      PB   C 0
ATOM   3393 HD1  PRO P  77      23.903  18.628  12.701  1.00  0.00      PB   H 0
ATOM   3394 HD2  PRO P  77      24.519  18.787  10.988  1.00  0.00      PB   H 0
ATOM   3395 CA   PRO P  77      25.742  16.122  11.627  1.00  0.00      PB   C 0
ATOM   3396 HA   PRO P  77      25.780  15.397  12.426  1.00  0.00      PB   H 0
ATOM   3397 CB   PRO P  77      24.494  15.992  10.790  1.00  0.00      PB   C 0
ATOM   3398 HB1  PRO P  77      24.114  14.949  10.748  1.00  0.00      PB   H 0
ATOM   3399 HB2  PRO P  77      24.663  16.337   9.748  1.00  0.00      PB   H 0
ATOM   3400 CG   PRO P  77      23.511  16.912  11.401  1.00  0.00      PB   C 0
ATOM   3401 HG1  PRO P  77      23.058  16.440  12.299  1.00  0.00      PB   H 0
ATOM   3402 HG2  PRO P  77      22.692  17.205  10.710  1.00  0.00      PB   H 0
ATOM   3403 C    PRO P  77      26.988  15.956  10.776  1.00  0.00      PB   C 0
ATOM   3404 O    PRO P  77      27.299  16.814   9.957  1.00  0.00      PB   O 0
ATOM   3405 N    GLY P  78      27.690  14.858  11.025  1.00  0.00      PB   N 0
ATOM   3406 HN   GLY P  78      27.521  14.320  11.847  1.00  0.00      PB   H 0
ATOM   3407 CA   GLY P  78      28.706  14.382  10.108  1.00  0.00      PB   C 0
ATOM   3408 HA1  GLY P  78      29.533  14.042  10.713  1.00  0.00      PB   H 0
ATOM   3409 HA2  GLY P  78      28.998  15.150   9.408  1.00  0.00      PB   H 0
ATOM   3410 C    GLY P  78      28.189  13.198   9.314  1.00  0.00      PB   C 0
ATOM   3411 O    GLY P  78      27.112  13.267   8.726  1.00  0.00      PB   O 0
ATOM   3412 N    ASP P  79      28.914  12.086   9.345  1.00  0.00      PB   N 0
ATOM   3413 HN   ASP P  79      29.778  12.022   9.838  1.00  0.00      PB   H 0
ATOM   3414 CA   ASP P  79      28.509  10.964   8.517  1.00  0.00      PB   C 0
ATOM   3415 HA   ASP P  79      28.408  11.303   7.496  1.00  0.00      PB   H 0
ATOM   3416 CB   ASP P  79      29.550   9.865   8.571  1.00  0.00      PB   C 0
ATOM   3417 HB1  ASP P  79      29.180   8.952   8.057  1.00  0.00      PB   H 0
ATOM   3418 HB2  ASP P  79      29.730   9.605   9.636  1.00  0.00      PB   H 0
ATOM   3419 CG   ASP P  79      30.893  10.164   7.947  1.00  0.00      PB   C 0
ATOM   3420 OD1  ASP P  79      31.020  11.144   7.163  1.00  0.00      PB   O 0
ATOM   3421 OD2  ASP P  79      31.788   9.384   8.242  1.00  0.00      PB   O 0
ATOM   3422 C    ASP P  79      27.153  10.424   8.964  1.00  0.00      PB   C 0
ATOM   3423 O    ASP P  79      26.879  10.287  10.152  1.00  0.00      PB   O 0
ATOM   3424 N    PHE P  80      26.337  10.028   7.983  1.00  0.00      PB   N 0
ATOM   3425 HN   PHE P  80      26.600  10.153   7.030  1.00  0.00      PB   H 0
ATOM   3426 CA   PHE P  80      25.087   9.343   8.220  1.00  0.00      PB   C 0
ATOM   3427 HA   PHE P  80      24.581   9.816   9.048  1.00  0.00      PB   H 0
ATOM   3428 CB   PHE P  80      24.209   9.437   6.964  1.00  0.00      PB   C 0
ATOM   3429 HB1  PHE P  80      24.756   9.032   6.086  1.00  0.00      PB   H 0
ATOM   3430 HB2  PHE P  80      23.980  10.504   6.756  1.00  0.00      PB   H 0
ATOM   3431 CG   PHE P  80      22.885   8.708   7.097  1.00  0.00      PB   C 0
ATOM   3432 CD1  PHE P  80      21.994   9.040   8.104  1.00  0.00      PB   C 0
ATOM   3433 HD1  PHE P  80      22.217   9.851   8.782  1.00  0.00      PB   H 0
ATOM   3434 CE1  PHE P  80      20.784   8.378   8.210  1.00  0.00      PB   C 0
ATOM   3435 HE1  PHE P  80      20.087   8.664   8.984  1.00  0.00      PB   H 0
ATOM   3436 CZ   PHE P  80      20.484   7.331   7.376  1.00  0.00      PB   C 0
ATOM   3437 HZ   PHE P  80      19.537   6.819   7.467  1.00  0.00      PB   H 0
ATOM   3438 CD2  PHE P  80      22.570   7.648   6.273  1.00  0.00      PB   C 0
ATOM   3439 HD2  PHE P  80      23.259   7.362   5.492  1.00  0.00      PB   H 0
ATOM   3440 CE2  PHE P  80      21.370   6.980   6.398  1.00  0.00      PB   C 0
ATOM   3441 HE2  PHE P  80      21.130   6.178   5.715  1.00  0.00      PB   H 0
ATOM   3442 C    PHE P  80      25.359   7.896   8.614  1.00  0.00      PB   C 0
ATOM   3443 O    PHE P  80      26.036   7.157   7.901  1.00  0.00      PB   O 0
ATOM   3444 N    THR P  81      24.812   7.470   9.772  1.00  0.00      PB   N 0
ATOM   3445 HN   THR P  81      24.226   8.053  10.329  1.00  0.00      PB   H 0
ATOM   3446 CA   THR P  81      25.101   6.140  10.261  1.00  0.00      PB   C 0
ATOM   3447 HA   THR P  81      25.973   5.751   9.756  1.00  0.00      PB   H 0
ATOM   3448 CB   THR P  81      25.483   6.138  11.737  1.00  0.00      PB   C 0
ATOM   3449 HB   THR P  81      25.950   5.164  11.998  1.00  0.00      PB   H 0
ATOM   3450 OG1  THR P  81      24.337   6.323  12.526  1.00  0.00      PB   O 0
ATOM   3451 HG1  THR P  81      23.875   5.482  12.535  1.00  0.00      PB   H 0
ATOM   3452 CG2  THR P  81      26.410   7.266  12.123  1.00  0.00      PB   C 0
ATOM   3453 HG21 THR P  81      26.738   7.169  13.180  1.00  0.00      PB   H 0
ATOM   3454 HG22 THR P  81      27.311   7.260  11.473  1.00  0.00      PB   H 0
ATOM   3455 HG23 THR P  81      25.914   8.254  12.014  1.00  0.00      PB   H 0
ATOM   3456 C    THR P  81      23.984   5.159   9.951  1.00  0.00      PB   C 0
ATOM   3457 O    THR P  81      24.282   4.060   9.494  1.00  0.00      PB   O 0
ATOM   3458 N    GLN P  82      22.706   5.502  10.188  1.00  0.00      PB   N 0
ATOM   3459 HN   GLN P  82      22.457   6.416  10.511  1.00  0.00      PB   H 0
ATOM   3460 CA   GLN P  82      21.646   4.536  10.018  1.00  0.00      PB   C 0
ATOM   3461 HA   GLN P  82      21.771   4.052   9.060  1.00  0.00      PB   H 0
ATOM   3462 CB   GLN P  82      21.639   3.489  11.167  1.00  0.00      PB   C 0
ATOM   3463 HB1  GLN P  82      22.665   3.069  11.241  1.00  0.00      PB   H 0
ATOM   3464 HB2  GLN P  82      20.972   2.640  10.900  1.00  0.00      PB   H 0
ATOM   3465 CG   GLN P  82      21.172   4.072  12.527  1.00  0.00      PB   C 0
ATOM   3466 HG1  GLN P  82      20.080   3.909  12.644  1.00  0.00      PB   H 0
ATOM   3467 HG2  GLN P  82      21.353   5.166  12.566  1.00  0.00      PB   H 0
ATOM   3468 CD   GLN P  82      21.933   3.484  13.710  1.00  0.00      PB   C 0
ATOM   3469 OE1  GLN P  82      23.165   3.422  13.675  1.00  0.00      PB   O 0
ATOM   3470 NE2  GLN P  82      21.212   3.082  14.775  1.00  0.00      PB   N 0
ATOM   3471 HE21 GLN P  82      21.695   2.739  15.576  1.00  0.00      PB   H 0
ATOM   3472 HE22 GLN P  82      20.207   3.154  14.748  1.00  0.00      PB   H 0
ATOM   3473 C    GLN P  82      20.288   5.200  10.017  1.00  0.00      PB   C 0
ATOM   3474 O    GLN P  82      20.096   6.311  10.515  1.00  0.00      PB   O 0
ATOM   3475 N    ALA P  83      19.315   4.467   9.461  1.00  0.00      PB   N 0
ATOM   3476 HN   ALA P  83      19.555   3.619   8.995  1.00  0.00      PB   H 0
ATOM   3477 CA   ALA P  83      17.902   4.725   9.557  1.00  0.00      PB   C 0
ATOM   3478 HA   ALA P  83      17.728   5.595  10.173  1.00  0.00      PB   H 0
ATOM   3479 CB   ALA P  83      17.294   4.950   8.192  1.00  0.00      PB   C 0
ATOM   3480 HB1  ALA P  83      17.479   4.086   7.519  1.00  0.00      PB   H 0
ATOM   3481 HB2  ALA P  83      16.197   5.108   8.268  1.00  0.00      PB   H 0
ATOM   3482 HB3  ALA P  83      17.719   5.856   7.709  1.00  0.00      PB   H 0
ATOM   3483 C    ALA P  83      17.269   3.528  10.251  1.00  0.00      PB   C 0
ATOM   3484 O    ALA P  83      17.376   2.401   9.782  1.00  0.00      PB   O 0
ATOM   3485 N    ASP P  84      16.674   3.793  11.428  1.00  0.00      PB   N 0
ATOM   3486 HN   ASP P  84      16.653   4.737  11.763  1.00  0.00      PB   H 0
ATOM   3487 CA   ASP P  84      16.012   2.832  12.281  1.00  0.00      PB   C 0
ATOM   3488 HA   ASP P  84      16.273   1.823  11.988  1.00  0.00      PB   H 0
ATOM   3489 CB   ASP P  84      16.337   3.085  13.776  1.00  0.00      PB   C 0
ATOM   3490 HB1  ASP P  84      15.793   2.347  14.399  1.00  0.00      PB   H 0
ATOM   3491 HB2  ASP P  84      16.025   4.101  14.089  1.00  0.00      PB   H 0
ATOM   3492 CG   ASP P  84      17.800   2.906  14.085  1.00  0.00      PB   C 0
ATOM   3493 OD1  ASP P  84      18.435   1.970  13.554  1.00  0.00      PB   O 0
ATOM   3494 OD2  ASP P  84      18.309   3.631  14.983  1.00  0.00      PB   O 0
ATOM   3495 C    ASP P  84      14.521   3.031  12.109  1.00  0.00      PB   C 0
ATOM   3496 O    ASP P  84      14.045   4.163  12.129  1.00  0.00      PB   O 0
ATOM   3497 N    PHE P  85      13.751   1.948  11.925  1.00  0.00      PB   N 0
ATOM   3498 HN   PHE P  85      14.168   1.035  11.875  1.00  0.00      PB   H 0
ATOM   3499 CA   PHE P  85      12.325   2.014  11.678  1.00  0.00      PB   C 0
ATOM   3500 HA   PHE P  85      11.979   3.031  11.799  1.00  0.00      PB   H 0
ATOM   3501 CB   PHE P  85      11.943   1.507  10.263  1.00  0.00      PB   C 0
ATOM   3502 HB1  PHE P  85      10.840   1.490  10.123  1.00  0.00      PB   H 0
ATOM   3503 HB2  PHE P  85      12.335   0.479  10.103  1.00  0.00      PB   H 0
ATOM   3504 CG   PHE P  85      12.532   2.407   9.220  1.00  0.00      PB   C 0
ATOM   3505 CD1  PHE P  85      13.849   2.213   8.779  1.00  0.00      PB   C 0
ATOM   3506 HD1  PHE P  85      14.449   1.433   9.225  1.00  0.00      PB   H 0
ATOM   3507 CE1  PHE P  85      14.394   3.028   7.785  1.00  0.00      PB   C 0
ATOM   3508 HE1  PHE P  85      15.412   2.876   7.459  1.00  0.00      PB   H 0
ATOM   3509 CZ   PHE P  85      13.622   4.045   7.220  1.00  0.00      PB   C 0
ATOM   3510 HZ   PHE P  85      14.060   4.679   6.469  1.00  0.00      PB   H 0
ATOM   3511 CD2  PHE P  85      11.764   3.433   8.646  1.00  0.00      PB   C 0
ATOM   3512 HD2  PHE P  85      10.753   3.598   8.988  1.00  0.00      PB   H 0
ATOM   3513 CE2  PHE P  85      12.303   4.248   7.642  1.00  0.00      PB   C 0
ATOM   3514 HE2  PHE P  85      11.711   5.042   7.210  1.00  0.00      PB   H 0
ATOM   3515 C    PHE P  85      11.555   1.170  12.664  1.00  0.00      PB   C 0
ATOM   3516 O    PHE P  85      11.984   0.081  13.045  1.00  0.00      PB   O 0
ATOM   3517 N    MET P  86      10.367   1.659  13.058  1.00  0.00      PB   N 0
ATOM   3518 HN   MET P  86      10.108   2.594  12.800  1.00  0.00      PB   H 0
ATOM   3519 CA   MET P  86       9.368   0.896  13.777  1.00  0.00      PB   C 0
ATOM   3520 HA   MET P  86       9.634  -0.151  13.760  1.00  0.00      PB   H 0
ATOM   3521 CB   MET P  86       9.271   1.336  15.261  1.00  0.00      PB   C 0
ATOM   3522 HB1  MET P  86       8.358   0.907  15.721  1.00  0.00      PB   H 0
ATOM   3523 HB2  MET P  86       9.190   2.444  15.311  1.00  0.00      PB   H 0
ATOM   3524 CG   MET P  86      10.464   0.857  16.114  1.00  0.00      PB   C 0
ATOM   3525 HG1  MET P  86      11.407   1.141  15.601  1.00  0.00      PB   H 0
ATOM   3526 HG2  MET P  86      10.435  -0.254  16.138  1.00  0.00      PB   H 0
ATOM   3527 SD   MET P  86      10.519   1.508  17.815  1.00  0.00      PB   S 0
ATOM   3528 CE   MET P  86       8.964   0.836  18.461  1.00  0.00      PB   C 0
ATOM   3529 HE1  MET P  86       8.872   1.022  19.553  1.00  0.00      PB   H 0
ATOM   3530 HE2  MET P  86       8.088   1.317  17.976  1.00  0.00      PB   H 0
ATOM   3531 HE3  MET P  86       8.891  -0.260  18.295  1.00  0.00      PB   H 0
ATOM   3532 C    MET P  86       8.024   1.018  13.067  1.00  0.00      PB   C 0
ATOM   3533 O    MET P  86       7.505   2.121  12.906  1.00  0.00      PB   O 0
ATOM   3534 N    VAL P  87       7.440  -0.112  12.597  1.00  0.00      PB   N 0
ATOM   3535 HN   VAL P  87       7.937  -0.972  12.678  1.00  0.00      PB   H 0
ATOM   3536 CA   VAL P  87       6.200  -0.127  11.832  1.00  0.00      PB   C 0
ATOM   3537 HA   VAL P  87       5.889   0.875  11.576  1.00  0.00      PB   H 0
ATOM   3538 CB   VAL P  87       6.378  -0.964  10.553  1.00  0.00      PB   C 0
ATOM   3539 HB   VAL P  87       6.723  -1.977  10.853  1.00  0.00      PB   H 0
ATOM   3540 CG1  VAL P  87       5.064  -1.139   9.810  1.00  0.00      PB   C 0
ATOM   3541 HG11 VAL P  87       5.236  -1.677   8.853  1.00  0.00      PB   H 0
ATOM   3542 HG12 VAL P  87       4.324  -1.729  10.391  1.00  0.00      PB   H 0
ATOM   3543 HG13 VAL P  87       4.612  -0.154   9.565  1.00  0.00      PB   H 0
ATOM   3544 CG2  VAL P  87       7.462  -0.394   9.658  1.00  0.00      PB   C 0
ATOM   3545 HG21 VAL P  87       7.564  -1.010   8.739  1.00  0.00      PB   H 0
ATOM   3546 HG22 VAL P  87       7.217   0.644   9.347  1.00  0.00      PB   H 0
ATOM   3547 HG23 VAL P  87       8.448  -0.383  10.170  1.00  0.00      PB   H 0
ATOM   3548 C    VAL P  87       5.113  -0.757  12.701  1.00  0.00      PB   C 0
ATOM   3549 O    VAL P  87       5.201  -1.951  13.012  1.00  0.00      PB   O 0
ATOM   3550 N    LYS P  88       4.059  -0.019  13.032  1.00  0.00      PB   N 0
ATOM   3551 HN   LYS P  88       3.962   0.932  12.747  1.00  0.00      PB   H 0
ATOM   3552 CA   LYS P  88       3.071  -0.552  13.974  1.00  0.00      PB   C 0
ATOM   3553 HA   LYS P  88       3.598  -1.147  14.706  1.00  0.00      PB   H 0
ATOM   3554 CB   LYS P  88       2.247   0.487  14.740  1.00  0.00      PB   C 0
ATOM   3555 HB1  LYS P  88       1.598   1.039  14.027  1.00  0.00      PB   H 0
ATOM   3556 HB2  LYS P  88       2.930   1.242  15.184  1.00  0.00      PB   H 0
ATOM   3557 CG   LYS P  88       1.393  -0.104  15.867  1.00  0.00      PB   C 0
ATOM   3558 HG1  LYS P  88       0.780  -0.954  15.499  1.00  0.00      PB   H 0
ATOM   3559 HG2  LYS P  88       0.676   0.682  16.187  1.00  0.00      PB   H 0
ATOM   3560 CD   LYS P  88       2.220  -0.523  17.075  1.00  0.00      PB   C 0
ATOM   3561 HD1  LYS P  88       2.638   0.393  17.545  1.00  0.00      PB   H 0
ATOM   3562 HD2  LYS P  88       3.114  -1.090  16.739  1.00  0.00      PB   H 0
ATOM   3563 CE   LYS P  88       1.475  -1.326  18.099  1.00  0.00      PB   C 0
ATOM   3564 HE1  LYS P  88       2.203  -1.891  18.719  1.00  0.00      PB   H 0
ATOM   3565 HE2  LYS P  88       0.788  -2.056  17.620  1.00  0.00      PB   H 0
ATOM   3566 NZ   LYS P  88       0.707  -0.481  19.019  1.00  0.00      PB   N 0
ATOM   3567 HZ1  LYS P  88       1.349   0.120  19.575  1.00  0.00      PB   H 0
ATOM   3568 HZ2  LYS P  88       0.036   0.123  18.503  1.00  0.00      PB   H 0
ATOM   3569 HZ3  LYS P  88       0.196  -1.097  19.683  1.00  0.00      PB   H 0
ATOM   3570 C    LYS P  88       2.100  -1.475  13.244  1.00  0.00      PB   C 0
ATOM   3571 O    LYS P  88       1.461  -1.099  12.240  1.00  0.00      PB   O 0
ATOM   3572 N    ASP P  89       1.978  -2.705  13.757  1.00  0.00      PB   N 0
ATOM   3573 HN   ASP P  89       2.514  -2.984  14.550  1.00  0.00      PB   H 0
ATOM   3574 CA   ASP P  89       0.976  -3.646  13.274  1.00  0.00      PB   C 0
ATOM   3575 HA   ASP P  89       0.048  -3.115  13.124  1.00  0.00      PB   H 0
ATOM   3576 CB   ASP P  89       1.393  -4.329  11.976  1.00  0.00      PB   C 0
ATOM   3577 HB1  ASP P  89       2.258  -5.006  12.144  1.00  0.00      PB   H 0
ATOM   3578 HB2  ASP P  89       1.706  -3.557  11.241  1.00  0.00      PB   H 0
ATOM   3579 CG   ASP P  89       0.290  -5.153  11.330  1.00  0.00      PB   C 0
ATOM   3580 OD1  ASP P  89      -0.558  -5.691  12.080  1.00  0.00      PB   O 0
ATOM   3581 OD2  ASP P  89       0.267  -5.238  10.098  1.00  0.00      PB   O 0
ATOM   3582 C    ASP P  89       0.756  -4.626  14.417  1.00  0.00      PB   C 0
ATOM   3583 O    ASP P  89       1.507  -5.583  14.598  1.00  0.00      PB   O 0
ATOM   3584 N    ALA P  90      -0.240  -4.305  15.238  1.00  0.00      PB   N 0
ATOM   3585 HN   ALA P  90      -0.838  -3.534  15.034  1.00  0.00      PB   H 0
ATOM   3586 CA   ALA P  90      -0.413  -4.958  16.527  1.00  0.00      PB   C 0
ATOM   3587 HA   ALA P  90       0.470  -4.762  17.117  1.00  0.00      PB   H 0
ATOM   3588 CB   ALA P  90      -1.619  -4.368  17.214  1.00  0.00      PB   C 0
ATOM   3589 HB1  ALA P  90      -2.533  -4.508  16.598  1.00  0.00      PB   H 0
ATOM   3590 HB2  ALA P  90      -1.792  -4.823  18.213  1.00  0.00      PB   H 0
ATOM   3591 HB3  ALA P  90      -1.482  -3.275  17.356  1.00  0.00      PB   H 0
ATOM   3592 C    ALA P  90      -0.523  -6.473  16.365  1.00  0.00      PB   C 0
ATOM   3593 O    ALA P  90       0.081  -7.217  17.125  1.00  0.00      PB   O 0
ATOM   3594 N    ALA P  91      -1.262  -6.922  15.331  1.00  0.00      PB   N 0
ATOM   3595 HN   ALA P  91      -1.762  -6.277  14.758  1.00  0.00      PB   H 0
ATOM   3596 CA   ALA P  91      -1.431  -8.340  15.044  1.00  0.00      PB   C 0
ATOM   3597 HA   ALA P  91      -1.583  -8.846  15.986  1.00  0.00      PB   H 0
ATOM   3598 CB   ALA P  91      -2.673  -8.547  14.183  1.00  0.00      PB   C 0
ATOM   3599 HB1  ALA P  91      -2.869  -9.626  14.006  1.00  0.00      PB   H 0
ATOM   3600 HB2  ALA P  91      -3.560  -8.109  14.690  1.00  0.00      PB   H 0
ATOM   3601 HB3  ALA P  91      -2.565  -8.035  13.203  1.00  0.00      PB   H 0
ATOM   3602 C    ALA P  91      -0.194  -8.962  14.387  1.00  0.00      PB   C 0
ATOM   3603 O    ALA P  91       0.336  -9.961  14.866  1.00  0.00      PB   O 0
ATOM   3604 N    LYS P  92       0.291  -8.386  13.289  1.00  0.00      PB   N 0
ATOM   3605 HN   LYS P  92      -0.085  -7.532  12.938  1.00  0.00      PB   H 0
ATOM   3606 CA   LYS P  92       1.378  -9.011  12.530  1.00  0.00      PB   C 0
ATOM   3607 HA   LYS P  92       1.076 -10.009  12.248  1.00  0.00      PB   H 0
ATOM   3608 CB   LYS P  92       1.706  -8.182  11.288  1.00  0.00      PB   C 0
ATOM   3609 HB1  LYS P  92       2.089  -7.182  11.586  1.00  0.00      PB   H 0
ATOM   3610 HB2  LYS P  92       0.754  -8.002  10.744  1.00  0.00      PB   H 0
ATOM   3611 CG   LYS P  92       2.702  -8.841  10.337  1.00  0.00      PB   C 0
ATOM   3612 HG1  LYS P  92       2.355  -9.871  10.107  1.00  0.00      PB   H 0
ATOM   3613 HG2  LYS P  92       3.690  -8.920  10.838  1.00  0.00      PB   H 0
ATOM   3614 CD   LYS P  92       2.851  -8.043   9.053  1.00  0.00      PB   C 0
ATOM   3615 HD1  LYS P  92       3.138  -7.002   9.317  1.00  0.00      PB   H 0
ATOM   3616 HD2  LYS P  92       1.853  -7.992   8.567  1.00  0.00      PB   H 0
ATOM   3617 CE   LYS P  92       3.875  -8.665   8.166  1.00  0.00      PB   C 0
ATOM   3618 HE1  LYS P  92       3.645  -9.737   7.985  1.00  0.00      PB   H 0
ATOM   3619 HE2  LYS P  92       4.887  -8.598   8.618  1.00  0.00      PB   H 0
ATOM   3620 NZ   LYS P  92       3.895  -7.980   6.871  1.00  0.00      PB   N 0
ATOM   3621 HZ1  LYS P  92       4.680  -8.348   6.296  1.00  0.00      PB   H 0
ATOM   3622 HZ2  LYS P  92       2.983  -8.076   6.381  1.00  0.00      PB   H 0
ATOM   3623 HZ3  LYS P  92       4.078  -6.973   7.058  1.00  0.00      PB   H 0
ATOM   3624 C    LYS P  92       2.644  -9.118  13.394  1.00  0.00      PB   C 0
ATOM   3625 O    LYS P  92       3.332 -10.142  13.383  1.00  0.00      PB   O 0
ATOM   3626 N    TYR P  93       2.952  -8.061  14.145  1.00  0.00      PB   N 0
ATOM   3627 HN   TYR P  93       2.376  -7.247  14.148  1.00  0.00      PB   H 0
ATOM   3628 CA   TYR P  93       4.175  -8.017  14.953  1.00  0.00      PB   C 0
ATOM   3629 HA   TYR P  93       4.821  -8.839  14.681  1.00  0.00      PB   H 0
ATOM   3630 CB   TYR P  93       4.897  -6.702  14.662  1.00  0.00      PB   C 0
ATOM   3631 HB1  TYR P  93       5.837  -6.645  15.251  1.00  0.00      PB   H 0
ATOM   3632 HB2  TYR P  93       4.248  -5.842  14.933  1.00  0.00      PB   H 0
ATOM   3633 CG   TYR P  93       5.287  -6.583  13.207  1.00  0.00      PB   C 0
ATOM   3634 CD1  TYR P  93       6.051  -7.562  12.589  1.00  0.00      PB   C 0
ATOM   3635 HD1  TYR P  93       6.395  -8.415  13.155  1.00  0.00      PB   H 0
ATOM   3636 CE1  TYR P  93       6.349  -7.481  11.229  1.00  0.00      PB   C 0
ATOM   3637 HE1  TYR P  93       6.932  -8.261  10.761  1.00  0.00      PB   H 0
ATOM   3638 CZ   TYR P  93       5.936  -6.386  10.483  1.00  0.00      PB   C 0
ATOM   3639 OH   TYR P  93       6.208  -6.265   9.123  1.00  0.00      PB   O 0
ATOM   3640 HH   TYR P  93       5.718  -5.513   8.782  1.00  0.00      PB   H 0
ATOM   3641 CD2  TYR P  93       4.867  -5.503  12.453  1.00  0.00      PB   C 0
ATOM   3642 HD2  TYR P  93       4.286  -4.723  12.922  1.00  0.00      PB   H 0
ATOM   3643 CE2  TYR P  93       5.158  -5.416  11.094  1.00  0.00      PB   C 0
ATOM   3644 HE2  TYR P  93       4.801  -4.563  10.536  1.00  0.00      PB   H 0
ATOM   3645 C    TYR P  93       3.907  -8.173  16.454  1.00  0.00      PB   C 0
ATOM   3646 O    TYR P  93       4.656  -7.655  17.283  1.00  0.00      PB   O 0
ATOM   3647 N    ALA P  94       2.883  -8.949  16.798  1.00  0.00      PB   N 0
ATOM   3648 HN   ALA P  94       2.254  -9.288  16.102  1.00  0.00      PB   H 0
ATOM   3649 CA   ALA P  94       2.529  -9.186  18.180  1.00  0.00      PB   C 0
ATOM   3650 HA   ALA P  94       2.259  -8.234  18.613  1.00  0.00      PB   H 0
ATOM   3651 CB   ALA P  94       1.327 -10.115  18.256  1.00  0.00      PB   C 0
ATOM   3652 HB1  ALA P  94       1.553 -11.107  17.811  1.00  0.00      PB   H 0
ATOM   3653 HB2  ALA P  94       1.003 -10.261  19.309  1.00  0.00      PB   H 0
ATOM   3654 HB3  ALA P  94       0.476  -9.671  17.697  1.00  0.00      PB   H 0
ATOM   3655 C    ALA P  94       3.716  -9.720  18.977  1.00  0.00      PB   C 0
ATOM   3656 O    ALA P  94       3.837  -9.396  20.156  1.00  0.00      PB   O 0
ATOM   3657 N    SER P  95       4.604 -10.502  18.348  1.00  0.00      PB   N 0
ATOM   3658 HN   SER P  95       4.471 -10.734  17.388  1.00  0.00      PB   H 0
ATOM   3659 CA   SER P  95       5.709 -11.131  19.051  1.00  0.00      PB   C 0
ATOM   3660 HA   SER P  95       5.328 -11.563  19.964  1.00  0.00      PB   H 0
ATOM   3661 CB   SER P  95       6.290 -12.238  18.219  1.00  0.00      PB   C 0
ATOM   3662 HB1  SER P  95       5.484 -12.917  17.867  1.00  0.00      PB   H 0
ATOM   3663 HB2  SER P  95       6.997 -12.844  18.824  1.00  0.00      PB   H 0
ATOM   3664 OG   SER P  95       6.994 -11.716  17.106  1.00  0.00      PB   O 0
ATOM   3665 HG1  SER P  95       6.509 -11.014  16.666  1.00  0.00      PB   H 0
ATOM   3666 C    SER P  95       6.778 -10.114  19.456  1.00  0.00      PB   C 0
ATOM   3667 O    SER P  95       7.549 -10.367  20.376  1.00  0.00      PB   O 0
ATOM   3668 N    THR P  96       6.818  -8.951  18.805  1.00  0.00      PB   N 0
ATOM   3669 HN   THR P  96       6.174  -8.747  18.072  1.00  0.00      PB   H 0
ATOM   3670 CA   THR P  96       7.781  -7.911  19.140  1.00  0.00      PB   C 0
ATOM   3671 HA   THR P  96       8.342  -8.179  20.023  1.00  0.00      PB   H 0
ATOM   3672 CB   THR P  96       8.789  -7.684  18.007  1.00  0.00      PB   C 0
ATOM   3673 HB   THR P  96       9.437  -6.818  18.262  1.00  0.00      PB   H 0
ATOM   3674 OG1  THR P  96       8.119  -7.404  16.775  1.00  0.00      PB   O 0
ATOM   3675 HG1  THR P  96       7.764  -6.515  16.849  1.00  0.00      PB   H 0
ATOM   3676 CG2  THR P  96       9.703  -8.875  17.803  1.00  0.00      PB   C 0
ATOM   3677 HG21 THR P  96      10.451  -8.673  17.007  1.00  0.00      PB   H 0
ATOM   3678 HG22 THR P  96      10.247  -9.114  18.742  1.00  0.00      PB   H 0
ATOM   3679 HG23 THR P  96       9.122  -9.774  17.505  1.00  0.00      PB   H 0
ATOM   3680 C    THR P  96       7.036  -6.624  19.494  1.00  0.00      PB   C 0
ATOM   3681 O    THR P  96       7.266  -5.572  18.910  1.00  0.00      PB   O 0
ATOM   3682 N    GLY P  97       6.131  -6.712  20.467  1.00  0.00      PB   N 0
ATOM   3683 HN   GLY P  97       5.983  -7.566  20.960  1.00  0.00      PB   H 0
ATOM   3684 CA   GLY P  97       5.486  -5.541  21.035  1.00  0.00      PB   C 0
ATOM   3685 HA1  GLY P  97       6.223  -4.836  21.390  1.00  0.00      PB   H 0
ATOM   3686 HA2  GLY P  97       4.868  -5.894  21.847  1.00  0.00      PB   H 0
ATOM   3687 C    GLY P  97       4.538  -4.831  20.079  1.00  0.00      PB   C 0
ATOM   3688 O    GLY P  97       4.116  -3.706  20.353  1.00  0.00      PB   O 0
ATOM   3689 N    GLY P  98       4.139  -5.505  18.999  1.00  0.00      PB   N 0
ATOM   3690 HN   GLY P  98       4.483  -6.418  18.792  1.00  0.00      PB   H 0
ATOM   3691 CA   GLY P  98       3.218  -4.889  18.065  1.00  0.00      PB   C 0
ATOM   3692 HA1  GLY P  98       2.503  -4.271  18.587  1.00  0.00      PB   H 0
ATOM   3693 HA2  GLY P  98       2.735  -5.686  17.519  1.00  0.00      PB   H 0
ATOM   3694 C    GLY P  98       3.916  -4.011  17.020  1.00  0.00      PB   C 0
ATOM   3695 O    GLY P  98       3.244  -3.326  16.252  1.00  0.00      PB   O 0
ATOM   3696 N    TRP P  99       5.262  -4.023  17.023  1.00  0.00      PB   N 0
ATOM   3697 HN   TRP P  99       5.760  -4.561  17.698  1.00  0.00      PB   H 0
ATOM   3698 CA   TRP P  99       6.043  -3.211  16.117  1.00  0.00      PB   C 0
ATOM   3699 HA   TRP P  99       5.400  -2.685  15.427  1.00  0.00      PB   H 0
ATOM   3700 CB   TRP P  99       6.901  -2.206  16.872  1.00  0.00      PB   C 0
ATOM   3701 HB1  TRP P  99       7.614  -1.698  16.188  1.00  0.00      PB   H 0
ATOM   3702 HB2  TRP P  99       7.514  -2.746  17.625  1.00  0.00      PB   H 0
ATOM   3703 CG   TRP P  99       6.131  -1.135  17.569  1.00  0.00      PB   C 0
ATOM   3704 CD1  TRP P  99       5.823  -1.137  18.892  1.00  0.00      PB   C 0
ATOM   3705 HD1  TRP P  99       6.007  -1.956  19.572  1.00  0.00      PB   H 0
ATOM   3706 NE1  TRP P  99       5.183   0.025  19.207  1.00  0.00      PB   N 0
ATOM   3707 HE1  TRP P  99       5.020   0.358  20.110  1.00  0.00      PB   H 0
ATOM   3708 CE2  TRP P  99       5.158   0.855  18.124  1.00  0.00      PB   C 0
ATOM   3709 CD2  TRP P  99       5.749   0.153  17.057  1.00  0.00      PB   C 0
ATOM   3710 CE3  TRP P  99       5.794   0.769  15.791  1.00  0.00      PB   C 0
ATOM   3711 HE3  TRP P  99       6.208   0.234  14.949  1.00  0.00      PB   H 0
ATOM   3712 CZ3  TRP P  99       5.338   2.059  15.667  1.00  0.00      PB   C 0
ATOM   3713 HZ3  TRP P  99       5.406   2.560  14.713  1.00  0.00      PB   H 0
ATOM   3714 CZ2  TRP P  99       4.688   2.153  17.994  1.00  0.00      PB   C 0
ATOM   3715 HZ2  TRP P  99       4.294   2.674  18.854  1.00  0.00      PB   H 0
ATOM   3716 CH2  TRP P  99       4.813   2.752  16.763  1.00  0.00      PB   C 0
ATOM   3717 HH2  TRP P  99       4.496   3.777  16.639  1.00  0.00      PB   H 0
ATOM   3718 C    TRP P  99       6.982  -4.073  15.300  1.00  0.00      PB   C 0
ATOM   3719 O    TRP P  99       7.620  -4.996  15.791  1.00  0.00      PB   O 0
ATOM   3720 N    GLY P 100       7.062  -3.721  14.020  1.00  0.00      PB   N 0
ATOM   3721 HN   GLY P 100       6.446  -3.031  13.647  1.00  0.00      PB   H 0
ATOM   3722 CA   GLY P 100       8.056  -4.297  13.129  1.00  0.00      PB   C 0
ATOM   3723 HA1  GLY P 100       7.626  -4.272  12.139  1.00  0.00      PB   H 0
ATOM   3724 HA2  GLY P 100       8.324  -5.298  13.432  1.00  0.00      PB   H 0
ATOM   3725 C    GLY P 100       9.297  -3.419  13.080  1.00  0.00      PB   C 0
ATOM   3726 O    GLY P 100       9.227  -2.284  12.645  1.00  0.00      PB   O 0
ATOM   3727 N    TYR P 101      10.419  -3.937  13.593  1.00  0.00      PB   N 0
ATOM   3728 HN   TYR P 101      10.413  -4.873  13.950  1.00  0.00      PB   H 0
ATOM   3729 CA   TYR P 101      11.675  -3.228  13.669  1.00  0.00      PB   C 0
ATOM   3730 HA   TYR P 101      11.487  -2.165  13.733  1.00  0.00      PB   H 0
ATOM   3731 CB   TYR P 101      12.527  -3.680  14.884  1.00  0.00      PB   C 0
ATOM   3732 HB1  TYR P 101      13.556  -3.268  14.837  1.00  0.00      PB   H 0
ATOM   3733 HB2  TYR P 101      12.614  -4.786  14.888  1.00  0.00      PB   H 0
ATOM   3734 CG   TYR P 101      11.924  -3.241  16.189  1.00  0.00      PB   C 0
ATOM   3735 CD1  TYR P 101      10.969  -4.030  16.851  1.00  0.00      PB   C 0
ATOM   3736 HD1  TYR P 101      10.607  -4.933  16.396  1.00  0.00      PB   H 0
ATOM   3737 CE1  TYR P 101      10.473  -3.652  18.103  1.00  0.00      PB   C 0
ATOM   3738 HE1  TYR P 101       9.729  -4.263  18.590  1.00  0.00      PB   H 0
ATOM   3739 CZ   TYR P 101      10.939  -2.485  18.711  1.00  0.00      PB   C 0
ATOM   3740 OH   TYR P 101      10.424  -2.081  19.951  1.00  0.00      PB   O 0
ATOM   3741 HH   TYR P 101      10.780  -1.202  20.123  1.00  0.00      PB   H 0
ATOM   3742 CD2  TYR P 101      12.388  -2.075  16.821  1.00  0.00      PB   C 0
ATOM   3743 HD2  TYR P 101      13.139  -1.466  16.345  1.00  0.00      PB   H 0
ATOM   3744 CE2  TYR P 101      11.908  -1.702  18.082  1.00  0.00      PB   C 0
ATOM   3745 HE2  TYR P 101      12.284  -0.804  18.552  1.00  0.00      PB   H 0
ATOM   3746 C    TYR P 101      12.489  -3.484  12.422  1.00  0.00      PB   C 0
ATOM   3747 O    TYR P 101      12.490  -4.590  11.886  1.00  0.00      PB   O 0
ATOM   3748 N    ALA P 102      13.226  -2.476  11.937  1.00  0.00      PB   N 0
ATOM   3749 HN   ALA P 102      13.139  -1.549  12.309  1.00  0.00      PB   H 0
ATOM   3750 CA   ALA P 102      14.181  -2.683  10.875  1.00  0.00      PB   C 0
ATOM   3751 HA   ALA P 102      14.703  -3.614  11.044  1.00  0.00      PB   H 0
ATOM   3752 CB   ALA P 102      13.481  -2.725   9.504  1.00  0.00      PB   C 0
ATOM   3753 HB1  ALA P 102      12.909  -1.790   9.329  1.00  0.00      PB   H 0
ATOM   3754 HB2  ALA P 102      14.221  -2.860   8.688  1.00  0.00      PB   H 0
ATOM   3755 HB3  ALA P 102      12.767  -3.576   9.468  1.00  0.00      PB   H 0
ATOM   3756 C    ALA P 102      15.225  -1.585  10.915  1.00  0.00      PB   C 0
ATOM   3757 O    ALA P 102      14.948  -0.472  11.352  1.00  0.00      PB   O 0
ATOM   3758 N    ARG P 103      16.463  -1.872  10.479  1.00  0.00      PB   N 0
ATOM   3759 HN   ARG P 103      16.694  -2.793  10.140  1.00  0.00      PB   H 0
ATOM   3760 CA   ARG P 103      17.514  -0.878  10.398  1.00  0.00      PB   C 0
ATOM   3761 HA   ARG P 103      17.068   0.106  10.391  1.00  0.00      PB   H 0
ATOM   3762 CB   ARG P 103      18.495  -0.936  11.607  1.00  0.00      PB   C 0
ATOM   3763 HB1  ARG P 103      18.747  -1.999  11.801  1.00  0.00      PB   H 0
ATOM   3764 HB2  ARG P 103      17.940  -0.571  12.501  1.00  0.00      PB   H 0
ATOM   3765 CG   ARG P 103      19.806  -0.120  11.455  1.00  0.00      PB   C 0
ATOM   3766 HG1  ARG P 103      19.537   0.959  11.398  1.00  0.00      PB   H 0
ATOM   3767 HG2  ARG P 103      20.325  -0.390  10.510  1.00  0.00      PB   H 0
ATOM   3768 CD   ARG P 103      20.845  -0.335  12.566  1.00  0.00      PB   C 0
ATOM   3769 HD1  ARG P 103      21.749   0.292  12.397  1.00  0.00      PB   H 0
ATOM   3770 HD2  ARG P 103      21.136  -1.408  12.606  1.00  0.00      PB   H 0
ATOM   3771 NE   ARG P 103      20.225   0.092  13.848  1.00  0.00      PB   N 0
ATOM   3772 HE   ARG P 103      19.481   0.799  13.812  1.00  0.00      PB   H 0
ATOM   3773 CZ   ARG P 103      20.513  -0.425  15.028  1.00  0.00      PB   C 0
ATOM   3774 NH1  ARG P 103      21.485  -1.294  15.200  1.00  0.00      PB   N 0
ATOM   3775 HH11 ARG P 103      22.189  -1.377  14.504  1.00  0.00      PB   H 0
ATOM   3776 HH12 ARG P 103      21.616  -1.603  16.150  1.00  0.00      PB   H 0
ATOM   3777 NH2  ARG P 103      19.826  -0.097  16.100  1.00  0.00      PB   N 0
ATOM   3778 HH21 ARG P 103      19.193   0.678  16.089  1.00  0.00      PB   H 0
ATOM   3779 HH22 ARG P 103      20.109  -0.530  16.958  1.00  0.00      PB   H 0
ATOM   3780 C    ARG P 103      18.257  -0.999   9.085  1.00  0.00      PB   C 0
ATOM   3781 O    ARG P 103      18.640  -2.090   8.662  1.00  0.00      PB   O 0
ATOM   3782 N    TRP P 104      18.514   0.136   8.410  1.00  0.00      PB   N 0
ATOM   3783 HN   TRP P 104      18.182   1.002   8.776  1.00  0.00      PB   H 0
ATOM   3784 CA   TRP P 104      19.370   0.167   7.244  1.00  0.00      PB   C 0
ATOM   3785 HA   TRP P 104      19.773  -0.818   7.059  1.00  0.00      PB   H 0
ATOM   3786 CB   TRP P 104      18.602   0.605   5.989  1.00  0.00      PB   C 0
ATOM   3787 HB1  TRP P 104      19.323   0.876   5.189  1.00  0.00      PB   H 0
ATOM   3788 HB2  TRP P 104      18.013   1.520   6.215  1.00  0.00      PB   H 0
ATOM   3789 CG   TRP P 104      17.685  -0.443   5.439  1.00  0.00      PB   C 0
ATOM   3790 CD1  TRP P 104      17.954  -1.305   4.417  1.00  0.00      PB   C 0
ATOM   3791 HD1  TRP P 104      18.912  -1.374   3.924  1.00  0.00      PB   H 0
ATOM   3792 NE1  TRP P 104      16.862  -2.096   4.140  1.00  0.00      PB   N 0
ATOM   3793 HE1  TRP P 104      16.780  -2.822   3.493  1.00  0.00      PB   H 0
ATOM   3794 CE2  TRP P 104      15.865  -1.780   5.039  1.00  0.00      PB   C 0
ATOM   3795 CD2  TRP P 104      16.336  -0.732   5.852  1.00  0.00      PB   C 0
ATOM   3796 CE3  TRP P 104      15.485  -0.185   6.818  1.00  0.00      PB   C 0
ATOM   3797 HE3  TRP P 104      15.820   0.616   7.460  1.00  0.00      PB   H 0
ATOM   3798 CZ3  TRP P 104      14.222  -0.694   6.941  1.00  0.00      PB   C 0
ATOM   3799 HZ3  TRP P 104      13.549  -0.286   7.681  1.00  0.00      PB   H 0
ATOM   3800 CZ2  TRP P 104      14.581  -2.295   5.186  1.00  0.00      PB   C 0
ATOM   3801 HZ2  TRP P 104      14.223  -3.091   4.550  1.00  0.00      PB   H 0
ATOM   3802 CH2  TRP P 104      13.773  -1.733   6.134  1.00  0.00      PB   C 0
ATOM   3803 HH2  TRP P 104      12.768  -2.105   6.267  1.00  0.00      PB   H 0
ATOM   3804 C    TRP P 104      20.570   1.060   7.537  1.00  0.00      PB   C 0
ATOM   3805 O    TRP P 104      20.414   2.179   8.028  1.00  0.00      PB   O 0
ATOM   3806 N    LEU P 105      21.759   0.572   7.158  1.00  0.00      PB   N 0
ATOM   3807 HN   LEU P 105      21.810  -0.328   6.731  1.00  0.00      PB   H 0
ATOM   3808 CA   LEU P 105      23.029   1.181   7.532  1.00  0.00      PB   C 0
ATOM   3809 HA   LEU P 105      22.895   1.793   8.411  1.00  0.00      PB   H 0
ATOM   3810 CB   LEU P 105      24.041   0.087   7.831  1.00  0.00      PB   C 0
ATOM   3811 HB1  LEU P 105      25.007   0.543   8.134  1.00  0.00      PB   H 0
ATOM   3812 HB2  LEU P 105      24.206  -0.490   6.896  1.00  0.00      PB   H 0
ATOM   3813 CG   LEU P 105      23.651  -0.939   8.898  1.00  0.00      PB   C 0
ATOM   3814 HG   LEU P 105      22.666  -1.382   8.638  1.00  0.00      PB   H 0
ATOM   3815 CD1  LEU P 105      24.648  -2.075   8.940  1.00  0.00      PB   C 0
ATOM   3816 HD11 LEU P 105      25.654  -1.706   9.232  1.00  0.00      PB   H 0
ATOM   3817 HD12 LEU P 105      24.341  -2.845   9.680  1.00  0.00      PB   H 0
ATOM   3818 HD13 LEU P 105      24.721  -2.577   7.951  1.00  0.00      PB   H 0
ATOM   3819 CD2  LEU P 105      23.530  -0.261  10.253  1.00  0.00      PB   C 0
ATOM   3820 HD21 LEU P 105      22.740   0.520  10.244  1.00  0.00      PB   H 0
ATOM   3821 HD22 LEU P 105      23.274  -1.008  11.034  1.00  0.00      PB   H 0
ATOM   3822 HD23 LEU P 105      24.492   0.215  10.540  1.00  0.00      PB   H 0
ATOM   3823 C    LEU P 105      23.568   2.072   6.421  1.00  0.00      PB   C 0
ATOM   3824 O    LEU P 105      23.686   1.622   5.274  1.00  0.00      PB   O 0
ATOM   3825 N    GLY P 106      23.885   3.318   6.788  1.00  0.00      PB   N 0
ATOM   3826 HN   GLY P 106      23.764   3.612   7.733  1.00  0.00      PB   H 0
ATOM   3827 CA   GLY P 106      24.720   4.184   5.973  1.00  0.00      PB   C 0
ATOM   3828 HA1  GLY P 106      25.611   3.641   5.692  1.00  0.00      PB   H 0
ATOM   3829 HA2  GLY P 106      24.947   5.059   6.564  1.00  0.00      PB   H 0
ATOM   3830 C    GLY P 106      24.062   4.677   4.694  1.00  0.00      PB   C 0
ATOM   3831 O    GLY P 106      22.898   4.454   4.420  1.00  0.00      PB   O 0
ATOM   3832 N    MET P 107      24.870   5.342   3.870  1.00  0.00      PB   N 0
ATOM   3833 HN   MET P 107      25.841   5.450   4.068  1.00  0.00      PB   H 0
ATOM   3834 CA   MET P 107      24.390   5.882   2.617  1.00  0.00      PB   C 0
ATOM   3835 HA   MET P 107      23.461   6.405   2.790  1.00  0.00      PB   H 0
ATOM   3836 CB   MET P 107      25.417   6.865   2.047  1.00  0.00      PB   C 0
ATOM   3837 HB1  MET P 107      25.116   7.199   1.031  1.00  0.00      PB   H 0
ATOM   3838 HB2  MET P 107      26.392   6.341   1.953  1.00  0.00      PB   H 0
ATOM   3839 CG   MET P 107      25.616   8.092   2.952  1.00  0.00      PB   C 0
ATOM   3840 HG1  MET P 107      26.503   8.648   2.580  1.00  0.00      PB   H 0
ATOM   3841 HG2  MET P 107      25.857   7.759   3.984  1.00  0.00      PB   H 0
ATOM   3842 SD   MET P 107      24.182   9.188   2.964  1.00  0.00      PB   S 0
ATOM   3843 CE   MET P 107      24.261   9.907   1.317  1.00  0.00      PB   C 0
ATOM   3844 HE1  MET P 107      25.270  10.318   1.098  1.00  0.00      PB   H 0
ATOM   3845 HE2  MET P 107      24.017   9.154   0.538  1.00  0.00      PB   H 0
ATOM   3846 HE3  MET P 107      23.527  10.734   1.212  1.00  0.00      PB   H 0
ATOM   3847 C    MET P 107      24.082   4.752   1.639  1.00  0.00      PB   C 0
ATOM   3848 O    MET P 107      23.271   4.962   0.736  1.00  0.00      PB   O 0
ATOM   3849 N    GLU P 108      24.697   3.570   1.829  1.00  0.00      PB   N 0
ATOM   3850 HN   GLU P 108      25.422   3.497   2.509  1.00  0.00      PB   H 0
ATOM   3851 CA   GLU P 108      24.489   2.406   0.986  1.00  0.00      PB   C 0
ATOM   3852 HA   GLU P 108      24.413   2.721  -0.044  1.00  0.00      PB   H 0
ATOM   3853 CB   GLU P 108      25.721   1.514   1.153  1.00  0.00      PB   C 0
ATOM   3854 HB1  GLU P 108      26.609   2.065   0.776  1.00  0.00      PB   H 0
ATOM   3855 HB2  GLU P 108      25.594   0.626   0.497  1.00  0.00      PB   H 0
ATOM   3856 CG   GLU P 108      26.007   1.044   2.579  1.00  0.00      PB   C 0
ATOM   3857 HG1  GLU P 108      26.671   0.158   2.487  1.00  0.00      PB   H 0
ATOM   3858 HG2  GLU P 108      25.035   0.805   3.061  1.00  0.00      PB   H 0
ATOM   3859 CD   GLU P 108      26.666   1.941   3.624  1.00  0.00      PB   C 0
ATOM   3860 OE1  GLU P 108      27.000   3.129   3.437  1.00  0.00      PB   O 0
ATOM   3861 OE2  GLU P 108      26.881   1.342   4.701  1.00  0.00      PB   O 0
ATOM   3862 C    GLU P 108      23.194   1.668   1.328  1.00  0.00      PB   C 0
ATOM   3863 O    GLU P 108      22.772   0.784   0.594  1.00  0.00      PB   O 0
ATOM   3864 N    GLN P 109      22.608   1.974   2.502  1.00  0.00      PB   N 0
ATOM   3865 HN   GLN P 109      22.998   2.669   3.101  1.00  0.00      PB   H 0
ATOM   3866 CA   GLN P 109      21.325   1.396   2.878  1.00  0.00      PB   C 0
ATOM   3867 HA   GLN P 109      21.136   1.708   3.894  1.00  0.00      PB   H 0
ATOM   3868 CB   GLN P 109      20.211   1.941   1.990  1.00  0.00      PB   C 0
ATOM   3869 HB1  GLN P 109      19.246   1.539   2.364  1.00  0.00      PB   H 0
ATOM   3870 HB2  GLN P 109      20.347   1.564   0.954  1.00  0.00      PB   H 0
ATOM   3871 CG   GLN P 109      20.126   3.463   1.954  1.00  0.00      PB   C 0
ATOM   3872 HG1  GLN P 109      21.036   3.901   1.491  1.00  0.00      PB   H 0
ATOM   3873 HG2  GLN P 109      20.076   3.855   2.992  1.00  0.00      PB   H 0
ATOM   3874 CD   GLN P 109      18.909   3.969   1.226  1.00  0.00      PB   C 0
ATOM   3875 OE1  GLN P 109      17.914   4.387   1.811  1.00  0.00      PB   O 0
ATOM   3876 NE2  GLN P 109      18.976   3.927  -0.087  1.00  0.00      PB   N 0
ATOM   3877 HE21 GLN P 109      18.253   4.396  -0.594  1.00  0.00      PB   H 0
ATOM   3878 HE22 GLN P 109      19.843   3.686  -0.523  1.00  0.00      PB   H 0
ATOM   3879 C    GLN P 109      21.393  -0.131   2.896  1.00  0.00      PB   C 0
ATOM   3880 O    GLN P 109      20.536  -0.838   2.345  1.00  0.00      PB   O 0
ATOM   3881 N    LYS P 110      22.410  -0.639   3.605  1.00  0.00      PB   N 0
ATOM   3882 HN   LYS P 110      23.045  -0.016   4.055  1.00  0.00      PB   H 0
ATOM   3883 CA   LYS P 110      22.568  -2.068   3.798  1.00  0.00      PB   C 0
ATOM   3884 HA   LYS P 110      22.296  -2.555   2.873  1.00  0.00      PB   H 0
ATOM   3885 CB   LYS P 110      24.011  -2.468   4.120  1.00  0.00      PB   C 0
ATOM   3886 HB1  LYS P 110      24.076  -3.570   4.243  1.00  0.00      PB   H 0
ATOM   3887 HB2  LYS P 110      24.265  -2.017   5.103  1.00  0.00      PB   H 0
ATOM   3888 CG   LYS P 110      25.055  -2.044   3.091  1.00  0.00      PB   C 0
ATOM   3889 HG1  LYS P 110      24.817  -1.033   2.697  1.00  0.00      PB   H 0
ATOM   3890 HG2  LYS P 110      24.875  -2.681   2.199  1.00  0.00      PB   H 0
ATOM   3891 CD   LYS P 110      26.519  -2.299   3.481  1.00  0.00      PB   C 0
ATOM   3892 HD1  LYS P 110      27.194  -1.858   2.716  1.00  0.00      PB   H 0
ATOM   3893 HD2  LYS P 110      26.692  -3.396   3.447  1.00  0.00      PB   H 0
ATOM   3894 CE   LYS P 110      26.923  -1.832   4.875  1.00  0.00      PB   C 0
ATOM   3895 HE1  LYS P 110      28.024  -1.926   4.988  1.00  0.00      PB   H 0
ATOM   3896 HE2  LYS P 110      26.461  -2.507   5.627  1.00  0.00      PB   H 0
ATOM   3897 NZ   LYS P 110      26.557  -0.457   5.257  1.00  0.00      PB   N 0
ATOM   3898 HZ1  LYS P 110      25.989  -0.372   6.124  1.00  0.00      PB   H 0
ATOM   3899 HZ2  LYS P 110      27.379   0.170   5.372  1.00  0.00      PB   H 0
ATOM   3900 HZ3  LYS P 110      26.082   0.086   4.508  1.00  0.00      PB   H 0
ATOM   3901 C    LYS P 110      21.680  -2.511   4.955  1.00  0.00      PB   C 0
ATOM   3902 O    LYS P 110      21.729  -1.940   6.049  1.00  0.00      PB   O 0
ATOM   3903 N    PRO P 111      20.836  -3.545   4.766  1.00  0.00      PB   N 0
ATOM   3904 CD   PRO P 111      20.612  -4.280   3.514  1.00  0.00      PB   C 0
ATOM   3905 HD1  PRO P 111      20.039  -3.634   2.815  1.00  0.00      PB   H 0
ATOM   3906 HD2  PRO P 111      21.571  -4.609   3.059  1.00  0.00      PB   H 0
ATOM   3907 CA   PRO P 111      19.989  -4.005   5.864  1.00  0.00      PB   C 0
ATOM   3908 HA   PRO P 111      19.438  -3.168   6.267  1.00  0.00      PB   H 0
ATOM   3909 CB   PRO P 111      19.062  -5.032   5.221  1.00  0.00      PB   C 0
ATOM   3910 HB1  PRO P 111      18.109  -4.532   4.944  1.00  0.00      PB   H 0
ATOM   3911 HB2  PRO P 111      18.826  -5.893   5.882  1.00  0.00      PB   H 0
ATOM   3912 CG   PRO P 111      19.785  -5.460   3.963  1.00  0.00      PB   C 0
ATOM   3913 HG1  PRO P 111      19.074  -5.826   3.192  1.00  0.00      PB   H 0
ATOM   3914 HG2  PRO P 111      20.470  -6.294   4.226  1.00  0.00      PB   H 0
ATOM   3915 C    PRO P 111      20.813  -4.598   7.006  1.00  0.00      PB   C 0
ATOM   3916 O    PRO P 111      21.755  -5.358   6.806  1.00  0.00      PB   O 0
ATOM   3917 N    TYR P 112      20.467  -4.212   8.244  1.00  0.00      PB   N 0
ATOM   3918 HN   TYR P 112      19.727  -3.545   8.376  1.00  0.00      PB   H 0
ATOM   3919 CA   TYR P 112      21.101  -4.702   9.446  1.00  0.00      PB   C 0
ATOM   3920 HA   TYR P 112      22.146  -4.899   9.244  1.00  0.00      PB   H 0
ATOM   3921 CB   TYR P 112      20.981  -3.626  10.573  1.00  0.00      PB   C 0
ATOM   3922 HB1  TYR P 112      19.908  -3.370  10.691  1.00  0.00      PB   H 0
ATOM   3923 HB2  TYR P 112      21.522  -2.708  10.263  1.00  0.00      PB   H 0
ATOM   3924 CG   TYR P 112      21.520  -4.072  11.915  1.00  0.00      PB   C 0
ATOM   3925 CD1  TYR P 112      22.905  -4.126  12.117  1.00  0.00      PB   C 0
ATOM   3926 HD1  TYR P 112      23.571  -3.835  11.324  1.00  0.00      PB   H 0
ATOM   3927 CE1  TYR P 112      23.437  -4.597  13.322  1.00  0.00      PB   C 0
ATOM   3928 HE1  TYR P 112      24.507  -4.659  13.455  1.00  0.00      PB   H 0
ATOM   3929 CZ   TYR P 112      22.586  -5.010  14.348  1.00  0.00      PB   C 0
ATOM   3930 OH   TYR P 112      23.160  -5.552  15.514  1.00  0.00      PB   O 0
ATOM   3931 HH   TYR P 112      22.455  -5.620  16.205  1.00  0.00      PB   H 0
ATOM   3932 CD2  TYR P 112      20.667  -4.445  12.971  1.00  0.00      PB   C 0
ATOM   3933 HD2  TYR P 112      19.596  -4.401  12.838  1.00  0.00      PB   H 0
ATOM   3934 CE2  TYR P 112      21.198  -4.918  14.183  1.00  0.00      PB   C 0
ATOM   3935 HE2  TYR P 112      20.540  -5.233  14.980  1.00  0.00      PB   H 0
ATOM   3936 C    TYR P 112      20.466  -6.010   9.888  1.00  0.00      PB   C 0
ATOM   3937 O    TYR P 112      19.249  -6.186   9.803  1.00  0.00      PB   O 0
ATOM   3938 N    GLY P 113      21.278  -6.936  10.424  1.00  0.00      PB   N 0
ATOM   3939 HN   GLY P 113      22.264  -6.787  10.407  1.00  0.00      PB   H 0
ATOM   3940 CA   GLY P 113      20.761  -8.055  11.195  1.00  0.00      PB   C 0
ATOM   3941 HA1  GLY P 113      19.690  -8.154  11.094  1.00  0.00      PB   H 0
ATOM   3942 HA2  GLY P 113      21.069  -7.898  12.218  1.00  0.00      PB   H 0
ATOM   3943 C    GLY P 113      21.359  -9.363  10.716  1.00  0.00      PB   C 0
ATOM   3944 O    GLY P 113      21.459  -9.605   9.517  1.00  0.00      PB   O 0
ATOM   3945 N    ALA P 114      21.785 -10.208  11.652  1.00  0.00      PB   N 0
ATOM   3946 HN   ALA P 114      21.744  -9.978  12.621  1.00  0.00      PB   H 0
ATOM   3947 CA   ALA P 114      22.438 -11.463  11.299  1.00  0.00      PB   C 0
ATOM   3948 HA   ALA P 114      23.189 -11.268  10.547  1.00  0.00      PB   H 0
ATOM   3949 CB   ALA P 114      23.108 -12.053  12.526  1.00  0.00      PB   C 0
ATOM   3950 HB1  ALA P 114      23.851 -11.338  12.940  1.00  0.00      PB   H 0
ATOM   3951 HB2  ALA P 114      22.366 -12.280  13.321  1.00  0.00      PB   H 0
ATOM   3952 HB3  ALA P 114      23.644 -12.994  12.275  1.00  0.00      PB   H 0
ATOM   3953 C    ALA P 114      21.441 -12.459  10.701  1.00  0.00      PB   C 0
ATOM   3954 O    ALA P 114      21.812 -13.318   9.916  1.00  0.00      PB   O 0
ATOM   3955 N    ASN P 115      20.185 -12.397  11.139  1.00  0.00      PB   N 0
ATOM   3956 HN   ASN P 115      19.887 -11.709  11.796  1.00  0.00      PB   H 0
ATOM   3957 CA   ASN P 115      19.171 -13.351  10.734  1.00  0.00      PB   C 0
ATOM   3958 HA   ASN P 115      19.223 -13.474   9.662  1.00  0.00      PB   H 0
ATOM   3959 CB   ASN P 115      19.372 -14.706  11.410  1.00  0.00      PB   C 0
ATOM   3960 HB1  ASN P 115      20.352 -15.113  11.081  1.00  0.00      PB   H 0
ATOM   3961 HB2  ASN P 115      18.603 -15.440  11.087  1.00  0.00      PB   H 0
ATOM   3962 CG   ASN P 115      19.317 -14.651  12.917  1.00  0.00      PB   C 0
ATOM   3963 OD1  ASN P 115      18.487 -13.944  13.487  1.00  0.00      PB   O 0
ATOM   3964 ND2  ASN P 115      20.204 -15.385  13.566  1.00  0.00      PB   N 0
ATOM   3965 HD21 ASN P 115      20.048 -15.503  14.547  1.00  0.00      PB   H 0
ATOM   3966 HD22 ASN P 115      20.901 -15.893  13.060  1.00  0.00      PB   H 0
ATOM   3967 C    ASN P 115      17.793 -12.752  11.027  1.00  0.00      PB   C 0
ATOM   3968 O    ASN P 115      17.682 -11.623  11.485  1.00  0.00      PB   O 0
ATOM   3969 N    ALA P 116      16.739 -13.529  10.754  1.00  0.00      PB   N 0
ATOM   3970 HN   ALA P 116      16.848 -14.452  10.393  1.00  0.00      PB   H 0
ATOM   3971 CA   ALA P 116      15.380 -13.031  10.852  1.00  0.00      PB   C 0
ATOM   3972 HA   ALA P 116      15.302 -12.126  10.268  1.00  0.00      PB   H 0
ATOM   3973 CB   ALA P 116      14.436 -14.052  10.288  1.00  0.00      PB   C 0
ATOM   3974 HB1  ALA P 116      14.456 -14.986  10.889  1.00  0.00      PB   H 0
ATOM   3975 HB2  ALA P 116      13.390 -13.677  10.273  1.00  0.00      PB   H 0
ATOM   3976 HB3  ALA P 116      14.717 -14.311   9.245  1.00  0.00      PB   H 0
ATOM   3977 C    ALA P 116      14.971 -12.673  12.275  1.00  0.00      PB   C 0
ATOM   3978 O    ALA P 116      13.933 -12.035  12.450  1.00  0.00      PB   O 0
ATOM   3979 N    ASP P 117      15.762 -13.111  13.268  1.00  0.00      PB   N 0
ATOM   3980 HN   ASP P 117      16.550 -13.702  13.115  1.00  0.00      PB   H 0
ATOM   3981 CA   ASP P 117      15.473 -12.855  14.668  1.00  0.00      PB   C 0
ATOM   3982 HA   ASP P 117      14.410 -12.707  14.789  1.00  0.00      PB   H 0
ATOM   3983 CB   ASP P 117      15.833 -14.090  15.465  1.00  0.00      PB   C 0
ATOM   3984 HB1  ASP P 117      15.734 -13.904  16.556  1.00  0.00      PB   H 0
ATOM   3985 HB2  ASP P 117      16.884 -14.397  15.274  1.00  0.00      PB   H 0
ATOM   3986 CG   ASP P 117      14.941 -15.279  15.165  1.00  0.00      PB   C 0
ATOM   3987 OD1  ASP P 117      13.762 -15.195  15.519  1.00  0.00      PB   O 0
ATOM   3988 OD2  ASP P 117      15.432 -16.254  14.581  1.00  0.00      PB   O 0
ATOM   3989 C    ASP P 117      16.133 -11.577  15.200  1.00  0.00      PB   C 0
ATOM   3990 O    ASP P 117      16.025 -11.307  16.397  1.00  0.00      PB   O 0
ATOM   3991 N    PHE P 118      16.797 -10.764  14.349  1.00  0.00      PB   N 0
ATOM   3992 HN   PHE P 118      16.878 -11.050  13.395  1.00  0.00      PB   H 0
ATOM   3993 CA   PHE P 118      17.568  -9.589  14.747  1.00  0.00      PB   C 0
ATOM   3994 HA   PHE P 118      18.398  -9.959  15.335  1.00  0.00      PB   H 0
ATOM   3995 CB   PHE P 118      18.156  -8.853  13.498  1.00  0.00      PB   C 0
ATOM   3996 HB1  PHE P 118      18.574  -9.599  12.792  1.00  0.00      PB   H 0
ATOM   3997 HB2  PHE P 118      18.986  -8.187  13.822  1.00  0.00      PB   H 0
ATOM   3998 CG   PHE P 118      17.135  -8.012  12.769  1.00  0.00      PB   C 0
ATOM   3999 CD1  PHE P 118      16.220  -8.605  11.890  1.00  0.00      PB   C 0
ATOM   4000 HD1  PHE P 118      16.259  -9.666  11.714  1.00  0.00      PB   H 0
ATOM   4001 CE1  PHE P 118      15.227  -7.840  11.274  1.00  0.00      PB   C 0
ATOM   4002 HE1  PHE P 118      14.533  -8.312  10.600  1.00  0.00      PB   H 0
ATOM   4003 CZ   PHE P 118      15.128  -6.473  11.545  1.00  0.00      PB   C 0
ATOM   4004 HZ   PHE P 118      14.352  -5.894  11.068  1.00  0.00      PB   H 0
ATOM   4005 CD2  PHE P 118      17.040  -6.631  13.023  1.00  0.00      PB   C 0
ATOM   4006 HD2  PHE P 118      17.720  -6.170  13.725  1.00  0.00      PB   H 0
ATOM   4007 CE2  PHE P 118      16.023  -5.868  12.437  1.00  0.00      PB   C 0
ATOM   4008 HE2  PHE P 118      15.932  -4.817  12.673  1.00  0.00      PB   H 0
ATOM   4009 C    PHE P 118      16.825  -8.589  15.646  1.00  0.00      PB   C 0
ATOM   4010 O    PHE P 118      17.439  -7.922  16.481  1.00  0.00      PB   O 0
ATOM   4011 N    ALA P 119      15.482  -8.471  15.516  1.00  0.00      PB   N 0
ATOM   4012 HN   ALA P 119      14.977  -9.068  14.891  1.00  0.00      PB   H 0
ATOM   4013 CA   ALA P 119      14.685  -7.527  16.267  1.00  0.00      PB   C 0
ATOM   4014 HA   ALA P 119      15.173  -6.566  16.195  1.00  0.00      PB   H 0
ATOM   4015 CB   ALA P 119      13.265  -7.392  15.686  1.00  0.00      PB   C 0
ATOM   4016 HB1  ALA P 119      12.689  -8.330  15.826  1.00  0.00      PB   H 0
ATOM   4017 HB2  ALA P 119      12.720  -6.569  16.196  1.00  0.00      PB   H 0
ATOM   4018 HB3  ALA P 119      13.319  -7.164  14.600  1.00  0.00      PB   H 0
ATOM   4019 C    ALA P 119      14.588  -7.860  17.745  1.00  0.00      PB   C 0
ATOM   4020 O    ALA P 119      14.150  -7.030  18.543  1.00  0.00      PB   O 0
ATOM   4021 N    GLN P 120      15.058  -9.061  18.172  1.00  0.00      PB   N 0
ATOM   4022 HN   GLN P 120      15.327  -9.762  17.516  1.00  0.00      PB   H 0
ATOM   4023 CA   GLN P 120      15.177  -9.365  19.597  1.00  0.00      PB   C 0
ATOM   4024 HA   GLN P 120      14.223  -9.177  20.068  1.00  0.00      PB   H 0
ATOM   4025 CB   GLN P 120      15.568 -10.823  19.803  1.00  0.00      PB   C 0
ATOM   4026 HB1  GLN P 120      15.761 -11.020  20.879  1.00  0.00      PB   H 0
ATOM   4027 HB2  GLN P 120      16.515 -11.025  19.259  1.00  0.00      PB   H 0
ATOM   4028 CG   GLN P 120      14.508 -11.795  19.291  1.00  0.00      PB   C 0
ATOM   4029 HG1  GLN P 120      14.868 -12.836  19.434  1.00  0.00      PB   H 0
ATOM   4030 HG2  GLN P 120      14.342 -11.661  18.201  1.00  0.00      PB   H 0
ATOM   4031 CD   GLN P 120      13.204 -11.660  20.037  1.00  0.00      PB   C 0
ATOM   4032 OE1  GLN P 120      13.177 -11.732  21.254  1.00  0.00      PB   O 0
ATOM   4033 NE2  GLN P 120      12.094 -11.450  19.363  1.00  0.00      PB   N 0
ATOM   4034 HE21 GLN P 120      11.240 -11.380  19.879  1.00  0.00      PB   H 0
ATOM   4035 HE22 GLN P 120      12.105 -11.490  18.364  1.00  0.00      PB   H 0
ATOM   4036 C    GLN P 120      16.183  -8.422  20.259  1.00  0.00      PB   C 0
ATOM   4037 O    GLN P 120      16.074  -8.146  21.441  1.00  0.00      PB   O 0
ATOM   4038 N    GLU P 121      17.173  -7.883  19.512  1.00  0.00      PB   N 0
ATOM   4039 HN   GLU P 121      17.256  -8.117  18.542  1.00  0.00      PB   H 0
ATOM   4040 CA   GLU P 121      18.090  -6.873  20.017  1.00  0.00      PB   C 0
ATOM   4041 HA   GLU P 121      18.536  -7.249  20.928  1.00  0.00      PB   H 0
ATOM   4042 CB   GLU P 121      19.224  -6.575  19.005  1.00  0.00      PB   C 0
ATOM   4043 HB1  GLU P 121      18.772  -6.337  18.016  1.00  0.00      PB   H 0
ATOM   4044 HB2  GLU P 121      19.834  -7.498  18.885  1.00  0.00      PB   H 0
ATOM   4045 CG   GLU P 121      20.140  -5.394  19.417  1.00  0.00      PB   C 0
ATOM   4046 HG1  GLU P 121      20.590  -5.599  20.411  1.00  0.00      PB   H 0
ATOM   4047 HG2  GLU P 121      19.560  -4.450  19.481  1.00  0.00      PB   H 0
ATOM   4048 CD   GLU P 121      21.270  -5.120  18.443  1.00  0.00      PB   C 0
ATOM   4049 OE1  GLU P 121      21.377  -5.794  17.388  1.00  0.00      PB   O 0
ATOM   4050 OE2  GLU P 121      22.046  -4.169  18.741  1.00  0.00      PB   O 0
ATOM   4051 C    GLU P 121      17.390  -5.578  20.389  1.00  0.00      PB   C 0
ATOM   4052 O    GLU P 121      17.495  -5.093  21.515  1.00  0.00      PB   O 0
ATOM   4053 N    CYS P 122      16.614  -5.006  19.443  1.00  0.00      PB   N 0
ATOM   4054 HN   CYS P 122      16.581  -5.402  18.526  1.00  0.00      PB   H 0
ATOM   4055 CA   CYS P 122      15.820  -3.798  19.618  1.00  0.00      PB   C 0
ATOM   4056 HA   CYS P 122      16.499  -2.987  19.853  1.00  0.00      PB   H 0
ATOM   4057 CB   CYS P 122      14.991  -3.461  18.340  1.00  0.00      PB   C 0
ATOM   4058 HB1  CYS P 122      14.728  -2.393  18.340  1.00  0.00      PB   H 0
ATOM   4059 HB2  CYS P 122      14.059  -4.049  18.315  1.00  0.00      PB   H 0
ATOM   4060 SG   CYS P 122      15.807  -3.937  16.774  1.00  0.00      PB   S 0
ATOM   4061 C    CYS P 122      14.853  -3.936  20.789  1.00  0.00      PB   C 0
ATOM   4062 O    CYS P 122      14.769  -3.079  21.668  1.00  0.00      PB   O 0
ATOM   4063 N    MET P 123      14.154  -5.089  20.868  1.00  0.00      PB   N 0
ATOM   4064 HN   MET P 123      14.222  -5.757  20.124  1.00  0.00      PB   H 0
ATOM   4065 CA   MET P 123      13.329  -5.480  21.997  1.00  0.00      PB   C 0
ATOM   4066 HA   MET P 123      12.542  -4.744  22.080  1.00  0.00      PB   H 0
ATOM   4067 CB   MET P 123      12.671  -6.861  21.755  1.00  0.00      PB   C 0
ATOM   4068 HB1  MET P 123      12.248  -7.260  22.705  1.00  0.00      PB   H 0
ATOM   4069 HB2  MET P 123      13.456  -7.576  21.429  1.00  0.00      PB   H 0
ATOM   4070 CG   MET P 123      11.540  -6.834  20.708  1.00  0.00      PB   C 0
ATOM   4071 HG1  MET P 123      11.240  -7.886  20.505  1.00  0.00      PB   H 0
ATOM   4072 HG2  MET P 123      11.944  -6.424  19.757  1.00  0.00      PB   H 0
ATOM   4073 SD   MET P 123      10.075  -5.873  21.205  1.00  0.00      PB   S 0
ATOM   4074 CE   MET P 123       9.459  -7.031  22.463  1.00  0.00      PB   C 0
ATOM   4075 HE1  MET P 123      10.115  -7.033  23.359  1.00  0.00      PB   H 0
ATOM   4076 HE2  MET P 123       8.433  -6.752  22.787  1.00  0.00      PB   H 0
ATOM   4077 HE3  MET P 123       9.420  -8.072  22.073  1.00  0.00      PB   H 0
ATOM   4078 C    MET P 123      14.017  -5.474  23.358  1.00  0.00      PB   C 0
ATOM   4079 O    MET P 123      13.402  -5.125  24.360  1.00  0.00      PB   O 0
ATOM   4080 N    GLY P 124      15.322  -5.814  23.438  1.00  0.00      PB   N 0
ATOM   4081 HN   GLY P 124      15.813  -6.070  22.602  1.00  0.00      PB   H 0
ATOM   4082 CA   GLY P 124      16.103  -5.799  24.677  1.00  0.00      PB   C 0
ATOM   4083 HA1  GLY P 124      17.122  -6.044  24.416  1.00  0.00      PB   H 0
ATOM   4084 HA2  GLY P 124      15.662  -6.509  25.360  1.00  0.00      PB   H 0
ATOM   4085 C    GLY P 124      16.137  -4.462  25.381  1.00  0.00      PB   C 0
ATOM   4086 O    GLY P 124      16.018  -4.377  26.603  1.00  0.00      PB   O 0
ATOM   4087 N    CYS P 125      16.272  -3.370  24.612  1.00  0.00      PB   N 0
ATOM   4088 HN   CYS P 125      16.406  -3.480  23.628  1.00  0.00      PB   H 0
ATOM   4089 CA   CYS P 125      16.144  -2.018  25.132  1.00  0.00      PB   C 0
ATOM   4090 HA   CYS P 125      16.489  -1.994  26.162  1.00  0.00      PB   H 0
ATOM   4091 CB   CYS P 125      16.942  -0.981  24.312  1.00  0.00      PB   C 0
ATOM   4092 HB1  CYS P 125      16.694   0.052  24.608  1.00  0.00      PB   H 0
ATOM   4093 HB2  CYS P 125      16.704  -1.104  23.243  1.00  0.00      PB   H 0
ATOM   4094 SG   CYS P 125      18.712  -1.294  24.626  1.00  0.00      PB   S 0
ATOM   4095 C    CYS P 125      14.707  -1.547  25.172  1.00  0.00      PB   C 0
ATOM   4096 O    CYS P 125      14.227  -1.104  26.213  1.00  0.00      PB   O 0
ATOM   4097 N    HSD P 126      13.972  -1.641  24.041  1.00  0.00      PB   N 0
ATOM   4098 HN   HSD P 126      14.376  -2.052  23.218  1.00  0.00      PB   H 0
ATOM   4099 CA   HSD P 126      12.613  -1.132  23.898  1.00  0.00      PB   C 0
ATOM   4100 HA   HSD P 126      12.627  -0.083  24.177  1.00  0.00      PB   H 0
ATOM   4101 CB   HSD P 126      12.084  -1.234  22.445  1.00  0.00      PB   C 0
ATOM   4102 HB1  HSD P 126      10.993  -1.083  22.428  1.00  0.00      PB   H 0
ATOM   4103 HB2  HSD P 126      12.301  -2.249  22.081  1.00  0.00      PB   H 0
ATOM   4104 ND1  HSD P 126      12.118   1.031  21.339  1.00  0.00      PB   N 0
ATOM   4105 HD1  HSD P 126      11.183   1.315  21.678  1.00  0.00      PB   H 0
ATOM   4106 CG   HSD P 126      12.729  -0.189  21.585  1.00  0.00      PB   C 0
ATOM   4107 CE1  HSD P 126      12.957   1.795  20.611  1.00  0.00      PB   C 0
ATOM   4108 HE1  HSD P 126      12.728   2.812  20.303  1.00  0.00      PB   H 0
ATOM   4109 NE2  HSD P 126      14.082   1.134  20.376  1.00  0.00      PB   N 0
ATOM   4110 CD2  HSD P 126      13.960  -0.100  20.971  1.00  0.00      PB   C 0
ATOM   4111 HD2  HSD P 126      14.774  -0.817  20.926  1.00  0.00      PB   H 0
ATOM   4112 C    HSD P 126      11.584  -1.758  24.813  1.00  0.00      PB   C 0
ATOM   4113 O    HSD P 126      10.585  -1.130  25.154  1.00  0.00      PB   O 0
ATOM   4114 N    SER P 127      11.815  -2.991  25.304  1.00  0.00      PB   N 0
ATOM   4115 HN   SER P 127      12.594  -3.535  24.984  1.00  0.00      PB   H 0
ATOM   4116 CA   SER P 127      11.026  -3.580  26.379  1.00  0.00      PB   C 0
ATOM   4117 HA   SER P 127       9.997  -3.566  26.055  1.00  0.00      PB   H 0
ATOM   4118 CB   SER P 127      11.382  -5.054  26.705  1.00  0.00      PB   C 0
ATOM   4119 HB1  SER P 127      11.127  -5.683  25.822  1.00  0.00      PB   H 0
ATOM   4120 HB2  SER P 127      10.782  -5.423  27.565  1.00  0.00      PB   H 0
ATOM   4121 OG   SER P 127      12.768  -5.225  26.989  1.00  0.00      PB   O 0
ATOM   4122 HG1  SER P 127      13.204  -5.337  26.125  1.00  0.00      PB   H 0
ATOM   4123 C    SER P 127      11.039  -2.777  27.664  1.00  0.00      PB   C 0
ATOM   4124 O    SER P 127      10.087  -2.846  28.438  1.00  0.00      PB   O 0
ATOM   4125 N    GLY P 128      12.061  -1.912  27.883  1.00  0.00      PB   N 0
ATOM   4126 HN   GLY P 128      12.840  -1.913  27.261  1.00  0.00      PB   H 0
ATOM   4127 CA   GLY P 128      12.060  -0.979  29.000  1.00  0.00      PB   C 0
ATOM   4128 HA1  GLY P 128      13.006  -0.458  28.994  1.00  0.00      PB   H 0
ATOM   4129 HA2  GLY P 128      11.890  -1.528  29.914  1.00  0.00      PB   H 0
ATOM   4130 C    GLY P 128      10.964   0.075  28.879  1.00  0.00      PB   C 0
ATOM   4131 O    GLY P 128      10.558   0.677  29.864  1.00  0.00      PB   O 0
ATOM   4132 N    ALA P 129      10.515   0.345  27.646  1.00  0.00      PB   N 0
ATOM   4133 HN   ALA P 129      10.868  -0.160  26.858  1.00  0.00      PB   H 0
ATOM   4134 CA   ALA P 129       9.494   1.310  27.338  1.00  0.00      PB   C 0
ATOM   4135 HA   ALA P 129       9.327   1.970  28.178  1.00  0.00      PB   H 0
ATOM   4136 CB   ALA P 129       9.931   2.148  26.118  1.00  0.00      PB   C 0
ATOM   4137 HB1  ALA P 129      10.882   2.673  26.340  1.00  0.00      PB   H 0
ATOM   4138 HB2  ALA P 129      10.095   1.506  25.227  1.00  0.00      PB   H 0
ATOM   4139 HB3  ALA P 129       9.170   2.918  25.864  1.00  0.00      PB   H 0
ATOM   4140 C    ALA P 129       8.175   0.622  27.047  1.00  0.00      PB   C 0
ATOM   4141 O    ALA P 129       7.295   1.214  26.431  1.00  0.00      PB   O 0
ATOM   4142 N    LYS P 130       7.959  -0.643  27.500  1.00  0.00      PB   N 0
ATOM   4143 HN   LYS P 130       8.701  -1.139  27.944  1.00  0.00      PB   H 0
ATOM   4144 CA   LYS P 130       6.735  -1.370  27.218  1.00  0.00      PB   C 0
ATOM   4145 HA   LYS P 130       6.644  -1.440  26.144  1.00  0.00      PB   H 0
ATOM   4146 CB   LYS P 130       6.772  -2.793  27.779  1.00  0.00      PB   C 0
ATOM   4147 HB1  LYS P 130       7.612  -3.286  27.244  1.00  0.00      PB   H 0
ATOM   4148 HB2  LYS P 130       5.844  -3.315  27.462  1.00  0.00      PB   H 0
ATOM   4149 CG   LYS P 130       6.965  -2.945  29.253  1.00  0.00      PB   C 0
ATOM   4150 HG1  LYS P 130       6.141  -2.423  29.785  1.00  0.00      PB   H 0
ATOM   4151 HG2  LYS P 130       7.910  -2.472  29.597  1.00  0.00      PB   H 0
ATOM   4152 CD   LYS P 130       6.924  -4.416  29.654  1.00  0.00      PB   C 0
ATOM   4153 HD1  LYS P 130       5.990  -4.859  29.248  1.00  0.00      PB   H 0
ATOM   4154 HD2  LYS P 130       6.862  -4.459  30.762  1.00  0.00      PB   H 0
ATOM   4155 CE   LYS P 130       8.120  -5.188  29.189  1.00  0.00      PB   C 0
ATOM   4156 HE1  LYS P 130       9.032  -4.756  29.655  1.00  0.00      PB   H 0
ATOM   4157 HE2  LYS P 130       8.249  -5.122  28.088  1.00  0.00      PB   H 0
ATOM   4158 NZ   LYS P 130       8.091  -6.613  29.533  1.00  0.00      PB   N 0
ATOM   4159 HZ1  LYS P 130       9.069  -6.964  29.574  1.00  0.00      PB   H 0
ATOM   4160 HZ2  LYS P 130       7.630  -6.775  30.451  1.00  0.00      PB   H 0
ATOM   4161 HZ3  LYS P 130       7.615  -7.138  28.772  1.00  0.00      PB   H 0
ATOM   4162 C    LYS P 130       5.490  -0.622  27.694  1.00  0.00      PB   C 0
ATOM   4163 O    LYS P 130       4.450  -0.687  27.045  1.00  0.00      PB   O 0
ATOM   4164 N    ALA P 131       5.555   0.093  28.806  1.00  0.00      PB   N 0
ATOM   4165 HN   ALA P 131       6.394   0.212  29.332  1.00  0.00      PB   H 0
ATOM   4166 CA   ALA P 131       4.354   0.761  29.296  1.00  0.00      PB   C 0
ATOM   4167 HA   ALA P 131       3.520   0.077  29.242  1.00  0.00      PB   H 0
ATOM   4168 CB   ALA P 131       4.529   1.167  30.735  1.00  0.00      PB   C 0
ATOM   4169 HB1  ALA P 131       3.593   1.607  31.140  1.00  0.00      PB   H 0
ATOM   4170 HB2  ALA P 131       4.798   0.287  31.358  1.00  0.00      PB   H 0
ATOM   4171 HB3  ALA P 131       5.336   1.923  30.840  1.00  0.00      PB   H 0
ATOM   4172 C    ALA P 131       3.980   1.972  28.437  1.00  0.00      PB   C 0
ATOM   4173 O    ALA P 131       2.880   2.512  28.582  1.00  0.00      PB   O 0
ATOM   4174 N    ALA P 132       4.908   2.404  27.572  1.00  0.00      PB   N 0
ATOM   4175 HN   ALA P 132       5.799   1.964  27.495  1.00  0.00      PB   H 0
ATOM   4176 CA   ALA P 132       4.659   3.472  26.625  1.00  0.00      PB   C 0
ATOM   4177 HA   ALA P 132       3.698   3.927  26.815  1.00  0.00      PB   H 0
ATOM   4178 CB   ALA P 132       5.732   4.542  26.757  1.00  0.00      PB   C 0
ATOM   4179 HB1  ALA P 132       5.538   5.397  26.074  1.00  0.00      PB   H 0
ATOM   4180 HB2  ALA P 132       5.754   4.942  27.793  1.00  0.00      PB   H 0
ATOM   4181 HB3  ALA P 132       6.739   4.135  26.524  1.00  0.00      PB   H 0
ATOM   4182 C    ALA P 132       4.622   2.883  25.211  1.00  0.00      PB   C 0
ATOM   4183 O    ALA P 132       5.126   3.477  24.252  1.00  0.00      PB   O 0
ATOM   4184 N    ASP P 133       4.081   1.674  25.093  1.00  0.00      PB   N 0
ATOM   4185 HN   ASP P 133       3.657   1.248  25.889  1.00  0.00      PB   H 0
ATOM   4186 CA   ASP P 133       3.933   1.003  23.803  1.00  0.00      PB   C 0
ATOM   4187 HA   ASP P 133       3.583   0.009  24.039  1.00  0.00      PB   H 0
ATOM   4188 CB   ASP P 133       2.920   1.691  22.910  1.00  0.00      PB   C 0
ATOM   4189 HB1  ASP P 133       3.342   2.627  22.487  1.00  0.00      PB   H 0
ATOM   4190 HB2  ASP P 133       2.042   1.978  23.528  1.00  0.00      PB   H 0
ATOM   4191 CG   ASP P 133       2.395   0.809  21.791  1.00  0.00      PB   C 0
ATOM   4192 OD1  ASP P 133       2.272  -0.421  21.998  1.00  0.00      PB   O 0
ATOM   4193 OD2  ASP P 133       2.098   1.375  20.700  1.00  0.00      PB   O 0
ATOM   4194 C    ASP P 133       5.280   0.819  23.096  1.00  0.00      PB   C 0
ATOM   4195 O    ASP P 133       5.314   0.859  21.875  1.00  0.00      PB   O 0
ATOM   4196 N    TYR P 134       6.377   0.582  23.844  1.00  0.00      PB   N 0
ATOM   4197 HN   TYR P 134       6.316   0.687  24.837  1.00  0.00      PB   H 0
ATOM   4198 CA   TYR P 134       7.694   0.248  23.328  1.00  0.00      PB   C 0
ATOM   4199 HA   TYR P 134       8.287   0.002  24.197  1.00  0.00      PB   H 0
ATOM   4200 CB   TYR P 134       7.707  -1.014  22.419  1.00  0.00      PB   C 0
ATOM   4201 HB1  TYR P 134       8.718  -1.182  21.994  1.00  0.00      PB   H 0
ATOM   4202 HB2  TYR P 134       7.010  -0.902  21.563  1.00  0.00      PB   H 0
ATOM   4203 CG   TYR P 134       7.323  -2.252  23.193  1.00  0.00      PB   C 0
ATOM   4204 CD1  TYR P 134       5.978  -2.630  23.348  1.00  0.00      PB   C 0
ATOM   4205 HD1  TYR P 134       5.198  -2.010  22.929  1.00  0.00      PB   H 0
ATOM   4206 CE1  TYR P 134       5.638  -3.816  24.015  1.00  0.00      PB   C 0
ATOM   4207 HE1  TYR P 134       4.595  -4.082  24.118  1.00  0.00      PB   H 0
ATOM   4208 CZ   TYR P 134       6.644  -4.649  24.515  1.00  0.00      PB   C 0
ATOM   4209 OH   TYR P 134       6.304  -5.860  25.153  1.00  0.00      PB   O 0
ATOM   4210 HH   TYR P 134       5.366  -5.994  24.974  1.00  0.00      PB   H 0
ATOM   4211 CD2  TYR P 134       8.320  -3.110  23.684  1.00  0.00      PB   C 0
ATOM   4212 HD2  TYR P 134       9.356  -2.859  23.520  1.00  0.00      PB   H 0
ATOM   4213 CE2  TYR P 134       7.986  -4.298  24.346  1.00  0.00      PB   C 0
ATOM   4214 HE2  TYR P 134       8.768  -4.950  24.698  1.00  0.00      PB   H 0
ATOM   4215 C    TYR P 134       8.446   1.419  22.703  1.00  0.00      PB   C 0
ATOM   4216 O    TYR P 134       9.593   1.277  22.274  1.00  0.00      PB   O 0
ATOM   4217 N    VAL P 135       7.831   2.613  22.670  1.00  0.00      PB   N 0
ATOM   4218 HN   VAL P 135       6.903   2.702  23.035  1.00  0.00      PB   H 0
ATOM   4219 CA   VAL P 135       8.401   3.825  22.115  1.00  0.00      PB   C 0
ATOM   4220 HA   VAL P 135       9.246   3.579  21.487  1.00  0.00      PB   H 0
ATOM   4221 CB   VAL P 135       7.380   4.571  21.256  1.00  0.00      PB   C 0
ATOM   4222 HB   VAL P 135       6.438   4.701  21.839  1.00  0.00      PB   H 0
ATOM   4223 CG1  VAL P 135       7.883   5.964  20.819  1.00  0.00      PB   C 0
ATOM   4224 HG11 VAL P 135       8.873   5.885  20.327  1.00  0.00      PB   H 0
ATOM   4225 HG12 VAL P 135       7.167   6.412  20.098  1.00  0.00      PB   H 0
ATOM   4226 HG13 VAL P 135       7.967   6.659  21.680  1.00  0.00      PB   H 0
ATOM   4227 CG2  VAL P 135       7.064   3.710  20.017  1.00  0.00      PB   C 0
ATOM   4228 HG21 VAL P 135       7.982   3.540  19.417  1.00  0.00      PB   H 0
ATOM   4229 HG22 VAL P 135       6.641   2.725  20.310  1.00  0.00      PB   H 0
ATOM   4230 HG23 VAL P 135       6.314   4.225  19.380  1.00  0.00      PB   H 0
ATOM   4231 C    VAL P 135       8.914   4.715  23.231  1.00  0.00      PB   C 0
ATOM   4232 O    VAL P 135       8.178   5.142  24.121  1.00  0.00      PB   O 0
ATOM   4233 N    PHE P 136      10.212   5.054  23.208  1.00  0.00      PB   N 0
ATOM   4234 HN   PHE P 136      10.811   4.719  22.460  1.00  0.00      PB   H 0
ATOM   4235 CA   PHE P 136      10.811   6.003  24.123  1.00  0.00      PB   C 0
ATOM   4236 HA   PHE P 136      10.467   5.794  25.127  1.00  0.00      PB   H 0
ATOM   4237 CB   PHE P 136      12.357   5.919  24.090  1.00  0.00      PB   C 0
ATOM   4238 HB1  PHE P 136      12.805   6.753  24.673  1.00  0.00      PB   H 0
ATOM   4239 HB2  PHE P 136      12.704   5.991  23.037  1.00  0.00      PB   H 0
ATOM   4240 CG   PHE P 136      12.875   4.630  24.673  1.00  0.00      PB   C 0
ATOM   4241 CD1  PHE P 136      13.019   4.500  26.064  1.00  0.00      PB   C 0
ATOM   4242 HD1  PHE P 136      12.691   5.306  26.701  1.00  0.00      PB   H 0
ATOM   4243 CE1  PHE P 136      13.593   3.349  26.621  1.00  0.00      PB   C 0
ATOM   4244 HE1  PHE P 136      13.693   3.264  27.692  1.00  0.00      PB   H 0
ATOM   4245 CZ   PHE P 136      14.035   2.316  25.785  1.00  0.00      PB   C 0
ATOM   4246 HZ   PHE P 136      14.484   1.430  26.208  1.00  0.00      PB   H 0
ATOM   4247 CD2  PHE P 136      13.334   3.591  23.847  1.00  0.00      PB   C 0
ATOM   4248 HD2  PHE P 136      13.269   3.700  22.774  1.00  0.00      PB   H 0
ATOM   4249 CE2  PHE P 136      13.908   2.437  24.395  1.00  0.00      PB   C 0
ATOM   4250 HE2  PHE P 136      14.269   1.657  23.741  1.00  0.00      PB   H 0
ATOM   4251 C    PHE P 136      10.379   7.428  23.800  1.00  0.00      PB   C 0
ATOM   4252 O    PHE P 136       9.757   8.107  24.606  1.00  0.00      PB   O 0
ATOM   4253 N    THR P 137      10.666   7.908  22.581  1.00  0.00      PB   N 0
ATOM   4254 HN   THR P 137      11.122   7.283  21.928  1.00  0.00      PB   H 0
ATOM   4255 CA   THR P 137      10.458   9.284  22.127  1.00  0.00      PB   C 0
ATOM   4256 HA   THR P 137      11.253   9.862  22.575  1.00  0.00      PB   H 0
ATOM   4257 CB   THR P 137      10.613   9.403  20.608  1.00  0.00      PB   C 0
ATOM   4258 HB   THR P 137       9.872   8.734  20.108  1.00  0.00      PB   H 0
ATOM   4259 OG1  THR P 137      11.920   9.001  20.211  1.00  0.00      PB   O 0
ATOM   4260 HG1  THR P 137      11.947   8.022  20.362  1.00  0.00      PB   H 0
ATOM   4261 CG2  THR P 137      10.422  10.844  20.101  1.00  0.00      PB   C 0
ATOM   4262 HG21 THR P 137      10.681  10.903  19.022  1.00  0.00      PB   H 0
ATOM   4263 HG22 THR P 137       9.371  11.179  20.216  1.00  0.00      PB   H 0
ATOM   4264 HG23 THR P 137      11.086  11.537  20.654  1.00  0.00      PB   H 0
ATOM   4265 C    THR P 137       9.151   9.958  22.552  1.00  0.00      PB   C 0
ATOM   4266 O    THR P 137       8.056   9.530  22.191  1.00  0.00      PB   O 0
ATOM   4267 N    HSD P 138       9.252  11.067  23.323  1.00  0.00      PB   N 0
ATOM   4268 HN   HSD P 138      10.167  11.382  23.562  1.00  0.00      PB   H 0
ATOM   4269 CA   HSD P 138       8.142  11.951  23.640  1.00  0.00      PB   C 0
ATOM   4270 HA   HSD P 138       7.230  11.374  23.683  1.00  0.00      PB   H 0
ATOM   4271 CB   HSD P 138       8.314  12.595  25.028  1.00  0.00      PB   C 0
ATOM   4272 HB1  HSD P 138       7.490  13.313  25.229  1.00  0.00      PB   H 0
ATOM   4273 HB2  HSD P 138       9.270  13.161  25.041  1.00  0.00      PB   H 0
ATOM   4274 ND1  HSD P 138       7.263  11.135  26.781  1.00  0.00      PB   N 0
ATOM   4275 HD1  HSD P 138       6.328  11.255  26.446  1.00  0.00      PB   H 0
ATOM   4276 CG   HSD P 138       8.394  11.621  26.169  1.00  0.00      PB   C 0
ATOM   4277 CE1  HSD P 138       7.619  10.301  27.758  1.00  0.00      PB   C 0
ATOM   4278 HE1  HSD P 138       6.924   9.721  28.365  1.00  0.00      PB   H 0
ATOM   4279 NE2  HSD P 138       8.948  10.237  27.787  1.00  0.00      PB   N 0
ATOM   4280 CD2  HSD P 138       9.435  11.046  26.795  1.00  0.00      PB   C 0
ATOM   4281 HD2  HSD P 138      10.499  11.110  26.605  1.00  0.00      PB   H 0
ATOM   4282 C    HSD P 138       8.094  13.009  22.550  1.00  0.00      PB   C 0
ATOM   4283 O    HSD P 138       9.037  13.785  22.418  1.00  0.00      PB   O 0
ATOM   4284 N    PRO P 139       7.028  13.071  21.728  1.00  0.00      PB   N 0
ATOM   4285 CD   PRO P 139       5.862  12.178  21.741  1.00  0.00      PB   C 0
ATOM   4286 HD1  PRO P 139       6.159  11.108  21.785  1.00  0.00      PB   H 0
ATOM   4287 HD2  PRO P 139       5.209  12.429  22.604  1.00  0.00      PB   H 0
ATOM   4288 CA   PRO P 139       6.990  14.082  20.665  1.00  0.00      PB   C 0
ATOM   4289 HA   PRO P 139       7.710  13.811  19.907  1.00  0.00      PB   H 0
ATOM   4290 CB   PRO P 139       5.528  13.983  20.228  1.00  0.00      PB   C 0
ATOM   4291 HB1  PRO P 139       5.404  14.297  19.170  1.00  0.00      PB   H 0
ATOM   4292 HB2  PRO P 139       4.863  14.592  20.877  1.00  0.00      PB   H 0
ATOM   4293 CG   PRO P 139       5.199  12.521  20.424  1.00  0.00      PB   C 0
ATOM   4294 HG1  PRO P 139       5.670  11.918  19.618  1.00  0.00      PB   H 0
ATOM   4295 HG2  PRO P 139       4.109  12.307  20.429  1.00  0.00      PB   H 0
ATOM   4296 C    PRO P 139       7.339  15.474  21.180  1.00  0.00      PB   C 0
ATOM   4297 O    PRO P 139       6.862  15.897  22.244  1.00  0.00      PB   O 0
ATOM   4298 N    ALA P 140       8.226  16.169  20.472  1.00  0.00      PB   N 0
ATOM   4299 HN   ALA P 140       8.651  15.791  19.653  1.00  0.00      PB   H 0
ATOM   4300 CA   ALA P 140       8.628  17.506  20.861  1.00  0.00      PB   C 0
ATOM   4301 HA   ALA P 140       8.998  17.454  21.874  1.00  0.00      PB   H 0
ATOM   4302 CB   ALA P 140       9.735  17.996  19.974  1.00  0.00      PB   C 0
ATOM   4303 HB1  ALA P 140       9.391  18.144  18.928  1.00  0.00      PB   H 0
ATOM   4304 HB2  ALA P 140      10.155  18.953  20.352  1.00  0.00      PB   H 0
ATOM   4305 HB3  ALA P 140      10.562  17.254  19.954  1.00  0.00      PB   H 0
ATOM   4306 C    ALA P 140       7.428  18.436  20.848  1.00  0.00      PB   C 0
ATOM   4307 O    ALA P 140       6.557  18.358  19.984  1.00  0.00      PB   O 0
ATOM   4308 N    LYS P 141       7.412  19.367  21.795  1.00  0.00      PB   N 0
ATOM   4309 HN   LYS P 141       8.135  19.404  22.481  1.00  0.00      PB   H 0
ATOM   4310 CA   LYS P 141       6.326  20.316  21.932  1.00  0.00      PB   C 0
ATOM   4311 HA   LYS P 141       5.380  19.848  21.705  1.00  0.00      PB   H 0
ATOM   4312 CB   LYS P 141       6.293  20.828  23.376  1.00  0.00      PB   C 0
ATOM   4313 HB1  LYS P 141       5.613  21.704  23.447  1.00  0.00      PB   H 0
ATOM   4314 HB2  LYS P 141       7.315  21.180  23.633  1.00  0.00      PB   H 0
ATOM   4315 CG   LYS P 141       5.799  19.781  24.368  1.00  0.00      PB   C 0
ATOM   4316 HG1  LYS P 141       6.456  18.886  24.329  1.00  0.00      PB   H 0
ATOM   4317 HG2  LYS P 141       4.792  19.447  24.037  1.00  0.00      PB   H 0
ATOM   4318 CD   LYS P 141       5.685  20.298  25.789  1.00  0.00      PB   C 0
ATOM   4319 HD1  LYS P 141       5.166  19.557  26.434  1.00  0.00      PB   H 0
ATOM   4320 HD2  LYS P 141       5.055  21.213  25.777  1.00  0.00      PB   H 0
ATOM   4321 CE   LYS P 141       7.039  20.658  26.359  1.00  0.00      PB   C 0
ATOM   4322 HE1  LYS P 141       6.896  21.219  27.307  1.00  0.00      PB   H 0
ATOM   4323 HE2  LYS P 141       7.653  21.290  25.682  1.00  0.00      PB   H 0
ATOM   4324 NZ   LYS P 141       7.824  19.472  26.674  1.00  0.00      PB   N 0
ATOM   4325 HZ1  LYS P 141       7.231  18.669  26.966  1.00  0.00      PB   H 0
ATOM   4326 HZ2  LYS P 141       8.384  19.191  25.844  1.00  0.00      PB   H 0
ATOM   4327 HZ3  LYS P 141       8.472  19.680  27.460  1.00  0.00      PB   H 0
ATOM   4328 C    LYS P 141       6.552  21.484  20.991  1.00  0.00      PB   C 0
ATOM   4329 O    LYS P 141       7.636  22.067  20.954  1.00  0.00      PB   O 0
ATOM   4330 N    LEU P 142       5.511  21.802  20.235  1.00  0.00      PB   N 0
ATOM   4331 HN   LEU P 142       4.687  21.241  20.228  1.00  0.00      PB   H 0
ATOM   4332 CA   LEU P 142       5.475  22.972  19.389  1.00  0.00      PB   C 0
ATOM   4333 HA   LEU P 142       6.210  23.675  19.752  1.00  0.00      PB   H 0
ATOM   4334 CB   LEU P 142       5.736  22.610  17.933  1.00  0.00      PB   C 0
ATOM   4335 HB1  LEU P 142       5.449  23.448  17.262  1.00  0.00      PB   H 0
ATOM   4336 HB2  LEU P 142       5.099  21.740  17.664  1.00  0.00      PB   H 0
ATOM   4337 CG   LEU P 142       7.191  22.269  17.591  1.00  0.00      PB   C 0
ATOM   4338 HG   LEU P 142       7.513  21.448  18.266  1.00  0.00      PB   H 0
ATOM   4339 CD1  LEU P 142       7.296  21.735  16.170  1.00  0.00      PB   C 0
ATOM   4340 HD11 LEU P 142       6.948  22.502  15.446  1.00  0.00      PB   H 0
ATOM   4341 HD12 LEU P 142       8.351  21.486  15.926  1.00  0.00      PB   H 0
ATOM   4342 HD13 LEU P 142       6.676  20.822  16.042  1.00  0.00      PB   H 0
ATOM   4343 CD2  LEU P 142       8.134  23.446  17.820  1.00  0.00      PB   C 0
ATOM   4344 HD21 LEU P 142       8.143  23.748  18.889  1.00  0.00      PB   H 0
ATOM   4345 HD22 LEU P 142       9.175  23.180  17.537  1.00  0.00      PB   H 0
ATOM   4346 HD23 LEU P 142       7.824  24.321  17.209  1.00  0.00      PB   H 0
ATOM   4347 C    LEU P 142       4.102  23.613  19.513  1.00  0.00      PB   C 0
ATOM   4348 O    LEU P 142       3.120  22.919  19.790  1.00  0.00      PB   O 0
ATOM   4349 N    PRO P 143       4.010  24.945  19.316  1.00  0.00      PB   N 0
ATOM   4350 CD   PRO P 143       5.131  25.875  19.141  1.00  0.00      PB   C 0
ATOM   4351 HD1  PRO P 143       5.751  25.866  20.063  1.00  0.00      PB   H 0
ATOM   4352 HD2  PRO P 143       5.750  25.600  18.260  1.00  0.00      PB   H 0
ATOM   4353 CA   PRO P 143       2.719  25.613  19.369  1.00  0.00      PB   C 0
ATOM   4354 HA   PRO P 143       2.173  25.275  20.237  1.00  0.00      PB   H 0
ATOM   4355 CB   PRO P 143       3.073  27.100  19.511  1.00  0.00      PB   C 0
ATOM   4356 HB1  PRO P 143       3.075  27.344  20.595  1.00  0.00      PB   H 0
ATOM   4357 HB2  PRO P 143       2.331  27.757  19.008  1.00  0.00      PB   H 0
ATOM   4358 CG   PRO P 143       4.466  27.232  18.964  1.00  0.00      PB   C 0
ATOM   4359 HG1  PRO P 143       5.044  28.043  19.457  1.00  0.00      PB   H 0
ATOM   4360 HG2  PRO P 143       4.405  27.452  17.877  1.00  0.00      PB   H 0
ATOM   4361 C    PRO P 143       1.847  25.304  18.166  1.00  0.00      PB   C 0
ATOM   4362 OT1  PRO P 143       0.639  25.605  18.385  1.00  0.00      PB   O 0
ATOM   4363 OT2  PRO P 143       2.301  24.766  17.123  1.00  0.00      PB   O 0
ATOM   4364 FE   HEMCH 144      15.821   1.961  19.544  1.00  0.00      PB  Fe 0
ATOM   4365 NA   HEMCH 144      14.695   3.302  18.339  1.00  0.00      PB   N 0
ATOM   4366 NB   HEMCH 144      16.102   0.683  17.917  1.00  0.00      PB   N 0
ATOM   4367 NC   HEMCH 144      17.304   0.881  20.578  1.00  0.00      PB   N 0
ATOM   4368 ND   HEMCH 144      16.144   3.573  20.860  1.00  0.00      PB   N 0
ATOM   4369 C1A  HEMCH 144      14.393   4.582  18.613  1.00  0.00      PB   C 0
ATOM   4370 C2A  HEMCH 144      13.590   5.238  17.498  1.00  0.00      PB   C 0
ATOM   4371 C3A  HEMCH 144      13.364   4.042  16.565  1.00  0.00      PB   C 0
ATOM   4372 C4A  HEMCH 144      14.174   2.939  17.125  1.00  0.00      PB   C 0
ATOM   4373 C1B  HEMCH 144      15.351   0.717  16.759  1.00  0.00      PB   C 0
ATOM   4374 C2B  HEMCH 144      15.634  -0.451  15.957  1.00  0.00      PB   C 0
ATOM   4375 C3B  HEMCH 144      16.532  -1.223  16.687  1.00  0.00      PB   C 0
ATOM   4376 C4B  HEMCH 144      16.806  -0.502  17.917  1.00  0.00      PB   C 0
ATOM   4377 C1C  HEMCH 144      17.883  -0.299  20.186  1.00  0.00      PB   C 0
ATOM   4378 C2C  HEMCH 144      18.764  -0.798  21.229  1.00  0.00      PB   C 0
ATOM   4379 C3C  HEMCH 144      18.730   0.140  22.247  1.00  0.00      PB   C 0
ATOM   4380 C4C  HEMCH 144      17.790   1.180  21.825  1.00  0.00      PB   C 0
ATOM   4381 C1D  HEMCH 144      16.658   3.416  22.137  1.00  0.00      PB   C 0
ATOM   4382 C2D  HEMCH 144      16.384   4.593  22.918  1.00  0.00      PB   C 0
ATOM   4383 C3D  HEMCH 144      15.757   5.501  22.075  1.00  0.00      PB   C 0
ATOM   4384 C4D  HEMCH 144      15.622   4.843  20.801  1.00  0.00      PB   C 0
ATOM   4385 CHA  HEMCH 144      15.063   5.377  19.585  1.00  0.00      PB   C 0
ATOM   4386 CHB  HEMCH 144      14.454   1.756  16.441  1.00  0.00      PB   C 0
ATOM   4387 HB   HEMCH 144      13.949   1.662  15.478  1.00  0.00      PB   H 0
ATOM   4388 CHC  HEMCH 144      17.652  -0.928  18.950  1.00  0.00      PB   C 0
ATOM   4389 HC   HEMCH 144      18.191  -1.863  18.788  1.00  0.00      PB   H 0
ATOM   4390 CHD  HEMCH 144      17.445   2.323  22.554  1.00  0.00      PB   C 0
ATOM   4391 HD   HEMCH 144      17.876   2.412  23.554  1.00  0.00      PB   H 0
ATOM   4392 CMA  HEMCH 144      12.604   3.963  15.453  1.00  0.00      PB   C 0
ATOM   4393 HMA1 HEMCH 144      11.997   4.799  15.098  1.00  0.00      PB   H 0
ATOM   4394 HMA2 HEMCH 144      12.530   3.041  14.872  1.00  0.00      PB   H 0
ATOM   4395 CAA  HEMCH 144      12.284   5.912  17.861  1.00  0.00      PB   C 0
ATOM   4396 HAA1 HEMCH 144      12.466   6.912  18.301  1.00  0.00      PB   H 0
ATOM   4397 HAA2 HEMCH 144      11.736   6.105  16.917  1.00  0.00      PB   H 0
ATOM   4398 CBA  HEMCH 144      11.351   5.109  18.780  1.00  0.00      PB   C 0
ATOM   4399 HBA1 HEMCH 144      10.308   5.467  18.643  1.00  0.00      PB   H 0
ATOM   4400 HBA2 HEMCH 144      11.375   4.031  18.534  1.00  0.00      PB   H 0
ATOM   4401 CGA  HEMCH 144      11.672   5.290  20.252  1.00  0.00      PB   C 0
ATOM   4402 O1A  HEMCH 144      11.631   4.285  21.001  1.00  0.00      PB   O 0
ATOM   4403 O2A  HEMCH 144      11.918   6.451  20.667  1.00  0.00      PB   O 0
ATOM   4404 CMB  HEMCH 144      15.108  -0.682  14.614  1.00  0.00      PB   C 0
ATOM   4405 HMB1 HEMCH 144      14.115  -0.224  14.515  1.00  0.00      PB   H 0
ATOM   4406 HMB2 HEMCH 144      15.022  -1.759  14.434  1.00  0.00      PB   H 0
ATOM   4407 HMB3 HEMCH 144      15.797  -0.233  13.885  1.00  0.00      PB   H 0
ATOM   4408 CAB  HEMCH 144      17.080  -2.599  16.433  1.00  0.00      PB   C 0
ATOM   4409 HAB  HEMCH 144      17.908  -2.785  17.130  1.00  0.00      PB   H 0
ATOM   4410 CBB  HEMCH 144      17.612  -2.896  15.024  1.00  0.00      PB   C 0
ATOM   4411 HBB1 HEMCH 144      18.098  -3.885  14.997  1.00  0.00      PB   H 0
ATOM   4412 HBB2 HEMCH 144      18.353  -2.136  14.739  1.00  0.00      PB   H 0
ATOM   4413 HBB3 HEMCH 144      16.815  -2.891  14.263  1.00  0.00      PB   H 0
ATOM   4414 CMC  HEMCH 144      19.415  -2.100  21.192  1.00  0.00      PB   C 0
ATOM   4415 HMC1 HEMCH 144      18.676  -2.851  20.886  1.00  0.00      PB   H 0
ATOM   4416 HMC2 HEMCH 144      19.797  -2.369  22.186  1.00  0.00      PB   H 0
ATOM   4417 HMC3 HEMCH 144      20.233  -2.070  20.463  1.00  0.00      PB   H 0
ATOM   4418 CAC  HEMCH 144      19.391   0.104  23.599  1.00  0.00      PB   C 0
ATOM   4419 HAC  HEMCH 144      19.135   1.024  24.145  1.00  0.00      PB   H 0
ATOM   4420 CBC  HEMCH 144      20.921  -0.018  23.590  1.00  0.00      PB   C 0
ATOM   4421 HBC1 HEMCH 144      21.258  -0.919  23.054  1.00  0.00      PB   H 0
ATOM   4422 HBC2 HEMCH 144      21.316  -0.062  24.619  1.00  0.00      PB   H 0
ATOM   4423 HBC3 HEMCH 144      21.365   0.859  23.094  1.00  0.00      PB   H 0
ATOM   4424 CMD  HEMCH 144      16.702   4.729  24.337  1.00  0.00      PB   C 0
ATOM   4425 HMD1 HEMCH 144      16.061   5.493  24.799  1.00  0.00      PB   H 0
ATOM   4426 HMD2 HEMCH 144      17.758   5.010  24.445  1.00  0.00      PB   H 0
ATOM   4427 HMD3 HEMCH 144      16.518   3.767  24.836  1.00  0.00      PB   H 0
ATOM   4428 CAD  HEMCH 144      15.291   6.851  22.494  1.00  0.00      PB   C 0
ATOM   4429 HAD1 HEMCH 144      14.524   7.223  21.787  1.00  0.00      PB   H 0
ATOM   4430 HAD2 HEMCH 144      14.784   6.737  23.469  1.00  0.00      PB   H 0
ATOM   4431 CBD  HEMCH 144      16.441   7.849  22.688  1.00  0.00      PB   C 0
ATOM   4432 HBD1 HEMCH 144      16.052   8.817  23.070  1.00  0.00      PB   H 0
ATOM   4433 HBD2 HEMCH 144      17.172   7.446  23.418  1.00  0.00      PB   H 0
ATOM   4434 CGD  HEMCH 144      17.150   8.107  21.381  1.00  0.00      PB   C 0
ATOM   4435 O1D  HEMCH 144      16.519   8.760  20.510  1.00  0.00      PB   O 0
ATOM   4436 O2D  HEMCH 144      18.292   7.619  21.189  1.00  0.00      PB   O 0
ATOM   4437 OH2  TIP3C   1      19.184  30.491  15.947  1.00  0.00      CW   O 0
ATOM   4438 H1   TIP3C   1      18.282  30.617  16.241  1.00  0.00      CW   H 0
ATOM   4439 H2   TIP3C   1      19.126  30.478  14.992  1.00  0.00      CW   H 0
ATOM   4440 OH2  TIP3C   2      18.444   2.281  17.159  1.00  0.00      CW   O 0
ATOM   4441 H1   TIP3C   2      18.285   2.866  16.367  1.00  0.00      CW   H 0
ATOM   4442 H2   TIP3C   2      17.603   1.806  17.325  1.00  0.00      CW   H 0
ATOM   4443 OH2  TIP3C   3      21.683  30.535  17.125  1.00  0.00      CW   O 0
ATOM   4444 H1   TIP3C   3      20.894  30.566  16.583  1.00  0.00      CW   H 0
ATOM   4445 H2   TIP3C   3      21.524  31.177  17.817  1.00  0.00      CW   H 0
ATOM   4446 OH2  TIP3C   4      18.659   3.591  19.561  1.00  0.00      CW   O 0
ATOM   4447 H1   TIP3C   4      18.515   3.140  18.698  1.00  0.00      CW   H 0
ATOM   4448 H2   TIP3C   4      17.753   3.543  19.934  1.00  0.00      CW   H 0
ATOM   4449 OH2  TIP3C   5      21.231  -1.810  17.917  1.00  0.00      CW   O 0
ATOM   4450 H1   TIP3C   5      21.482  -2.724  18.196  1.00  0.00      CW   H 0
ATOM   4451 H2   TIP3C   5      21.594  -1.279  18.655  1.00  0.00      CW   H 0
ATOM   4452 OH2  TIP3C   6      25.472  31.429  21.373  1.00  0.00      CW   O 0
ATOM   4453 H1   TIP3C   6      26.056  30.678  21.481  1.00  0.00      CW   H 0
ATOM   4454 H2   TIP3C   6      25.036  31.518  22.220  1.00  0.00      CW   H 0
ATOM   4455 OH2  TIP3C   7      23.823   3.088  22.896  1.00  0.00      CW   O 0
ATOM   4456 H1   TIP3C   7      23.784   3.849  23.527  1.00  0.00      CW   H 0
ATOM   4457 H2   TIP3C   7      24.458   2.511  23.326  1.00  0.00      CW   H 0
ATOM   4458 OH2  TIP3C   8      11.422 -12.930  12.060  1.00  0.00      CW   O 0
ATOM   4459 H1   TIP3C   8      12.347 -12.742  12.222  1.00  0.00      CW   H 0
ATOM   4460 H2   TIP3C   8      11.078 -13.195  12.913  1.00  0.00      CW   H 0
ATOM   4461 OH2  TIP3C   9       5.601  -8.591  22.534  1.00  0.00      CW   O 0
ATOM   4462 H1   TIP3C   9       5.825  -9.474  22.242  1.00  0.00      CW   H 0
ATOM   4463 H2   TIP3C   9       4.655  -8.528  22.405  1.00  0.00      CW   H 0
ATOM   4464 OH2  TIP3C  10       7.527  -8.427   7.655  1.00  0.00      CW   O 0
ATOM   4465 H1   TIP3C  10       8.380  -8.818   7.845  1.00  0.00      CW   H 0
ATOM   4466 H2   TIP3C  10       7.460  -7.691   8.263  1.00  0.00      CW   H 0
ATOM   4467 OH2  TIP3C  11      32.471  37.747   7.226  1.00  0.00      CW   O 0
ATOM   4468 H1   TIP3C  11      31.604  37.399   7.432  1.00  0.00      CW   H 0
ATOM   4469 H2   TIP3C  11      33.078  37.168   7.687  1.00  0.00      CW   H 0
ATOM   4470 OH2  TIP3C  12      10.124  17.057  27.680  1.00  0.00      CW   O 0
ATOM   4471 H1   TIP3C  12      10.764  17.046  26.968  1.00  0.00      CW   H 0
ATOM   4472 H2   TIP3C  12      10.576  16.641  28.415  1.00  0.00      CW   H 0
ATOM   4473 OH2  TIP3C  13       4.566  10.714  24.799  1.00  0.00      CW   O 0
ATOM   4474 H1   TIP3C  13       4.823  11.634  24.859  1.00  0.00      CW   H 0
ATOM   4475 H2   TIP3C  13       3.687  10.735  24.421  1.00  0.00      CW   H 0
ATOM   4476 OH2  TIP3C  14      22.164  34.075  20.812  1.00  0.00      CW   O 0
ATOM   4477 H1   TIP3C  14      21.709  33.958  21.646  1.00  0.00      CW   H 0
ATOM   4478 H2   TIP3C  14      22.963  34.551  21.039  1.00  0.00      CW   H 0
ATOM   4479 OH2  TIP3C  15      25.756  26.347   4.825  1.00  0.00      CW   O 0
ATOM   4480 H1   TIP3C  15      25.232  25.677   5.265  1.00  0.00      CW   H 0
ATOM   4481 H2   TIP3C  15      25.932  26.998   5.504  1.00  0.00      CW   H 0
ATOM   4482 OH2  TIP3C  16      35.034  23.094  14.635  1.00  0.00      CW   O 0
ATOM   4483 H1   TIP3C  16      34.288  23.649  14.406  1.00  0.00      CW   H 0
ATOM   4484 H2   TIP3C  16      34.744  22.608  15.407  1.00  0.00      CW   H 0
ATOM   4485 OH2  TIP3C  17      -4.526   3.360  11.893  1.00  0.00      CW   O 0
ATOM   4486 H1   TIP3C  17      -5.079   2.579  11.924  1.00  0.00      CW   H 0
ATOM   4487 H2   TIP3C  17      -3.639   3.022  11.768  1.00  0.00      CW   H 0
ATOM   4488 OH2  TIP3C  18      19.845  23.596  -8.571  1.00  0.00      CW   O 0
ATOM   4489 H1   TIP3C  18      19.119  23.064  -8.245  1.00  0.00      CW   H 0
ATOM   4490 H2   TIP3C  18      19.425  24.292  -9.077  1.00  0.00      CW   H 0
ATOM   4491 OH2  TIP3C  19      28.798  28.648   6.938  1.00  0.00      CW   O 0
ATOM   4492 H1   TIP3C  19      28.508  28.097   7.665  1.00  0.00      CW   H 0
ATOM   4493 H2   TIP3C  19      27.990  28.896   6.488  1.00  0.00      CW   H 0
ATOM   4494 OH2  TIP3C  20      22.212  -0.024  19.774  1.00  0.00      CW   O 0
ATOM   4495 H1   TIP3C  20      21.740   0.626  20.332  1.00  0.00      CW   H 0
ATOM   4496 H2   TIP3C  20      22.424  -0.747  20.401  1.00  0.00      CW   H 0
ATOM   4497 OH2  TIP3C  21      30.476   5.266  24.328  1.00  0.00      CW   O 0
ATOM   4498 H1   TIP3C  21      29.836   5.720  23.780  1.00  0.00      CW   H 0
ATOM   4499 H2   TIP3C  21      30.992   5.968  24.724  1.00  0.00      CW   H 0
ATOM   4500 OH2  TIP3C  22      23.366   6.916  -1.124  1.00  0.00      CW   O 0
ATOM   4501 H1   TIP3C  22      23.267   6.287  -0.409  1.00  0.00      CW   H 0
ATOM   4502 H2   TIP3C  22      24.248   6.759  -1.462  1.00  0.00      CW   H 0
ATOM   4503 OH2  TIP3C  23       4.092  26.018   4.203  1.00  0.00      CW   O 0
ATOM   4504 H1   TIP3C  23       3.999  26.960   4.347  1.00  0.00      CW   H 0
ATOM   4505 H2   TIP3C  23       4.294  25.937   3.271  1.00  0.00      CW   H 0
ATOM   4506 OH2  TIP3C  24      25.059   1.521  13.417  1.00  0.00      CW   O 0
ATOM   4507 H1   TIP3C  24      24.351   2.160  13.494  1.00  0.00      CW   H 0
ATOM   4508 H2   TIP3C  24      24.627   0.672  13.505  1.00  0.00      CW   H 0
ATOM   4509 OH2  TIP3C  25      19.053  32.139  21.109  1.00  0.00      CW   O 0
ATOM   4510 H1   TIP3C  25      19.593  31.354  21.203  1.00  0.00      CW   H 0
ATOM   4511 H2   TIP3C  25      18.671  32.273  21.976  1.00  0.00      CW   H 0
ATOM   4512 OH2  TIP3C  26      13.771  46.975   9.771  1.00  0.00      CW   O 0
ATOM   4513 H1   TIP3C  26      13.957  46.539  10.602  1.00  0.00      CW   H 0
ATOM   4514 H2   TIP3C  26      14.304  47.770   9.793  1.00  0.00      CW   H 0
ATOM   4515 OH2  TIP3C  27      14.255  15.524  -3.290  1.00  0.00      CW   O 0
ATOM   4516 H1   TIP3C  27      14.788  14.745  -3.449  1.00  0.00      CW   H 0
ATOM   4517 H2   TIP3C  27      13.352  15.219  -3.381  1.00  0.00      CW   H 0
ATOM   4518 OH2  TIP3C  28       4.659  15.923  14.800  1.00  0.00      CW   O 0
ATOM   4519 H1   TIP3C  28       5.598  15.799  14.659  1.00  0.00      CW   H 0
ATOM   4520 H2   TIP3C  28       4.516  15.655  15.708  1.00  0.00      CW   H 0
ATOM   4521 OH2  TIP3C  29      16.462   7.673  -0.972  1.00  0.00      CW   O 0
ATOM   4522 H1   TIP3C  29      17.243   8.208  -0.833  1.00  0.00      CW   H 0
ATOM   4523 H2   TIP3C  29      15.776   8.303  -1.195  1.00  0.00      CW   H 0
ATOM   4524 OH2  TIP3C  30      12.988  -2.101  32.491  1.00  0.00      CW   O 0
ATOM   4525 H1   TIP3C  30      13.681  -1.567  32.102  1.00  0.00      CW   H 0
ATOM   4526 H2   TIP3C  30      12.990  -1.860  33.417  1.00  0.00      CW   H 0
ATOM   4527 OH2  TIP3C  31       2.969  -2.506  25.507  1.00  0.00      CW   O 0
ATOM   4528 H1   TIP3C  31       3.539  -1.771  25.732  1.00  0.00      CW   H 0
ATOM   4529 H2   TIP3C  31       2.395  -2.164  24.822  1.00  0.00      CW   H 0
ATOM   4530 OH2  TIP3C  32      22.148  20.262  -8.440  1.00  0.00      CW   O 0
ATOM   4531 H1   TIP3C  32      22.311  20.602  -7.560  1.00  0.00      CW   H 0
ATOM   4532 H2   TIP3C  32      22.776  20.724  -8.995  1.00  0.00      CW   H 0
ATOM   4533 OH2  TIP3C  33      18.262  10.378  -3.129  1.00  0.00      CW   O 0
ATOM   4534 H1   TIP3C  33      18.707   9.939  -2.404  1.00  0.00      CW   H 0
ATOM   4535 H2   TIP3C  33      18.443   9.827  -3.890  1.00  0.00      CW   H 0
ATOM   4536 OH2  TIP3C  34       2.562   6.915  25.182  1.00  0.00      CW   O 0
ATOM   4537 H1   TIP3C  34       3.373   7.320  25.489  1.00  0.00      CW   H 0
ATOM   4538 H2   TIP3C  34       1.923   7.107  25.868  1.00  0.00      CW   H 0
ATOM   4539 OH2  TIP3C  35      13.995  50.972  20.388  1.00  0.00      CW   O 0
ATOM   4540 H1   TIP3C  35      13.137  50.629  20.638  1.00  0.00      CW   H 0
ATOM   4541 H2   TIP3C  35      13.804  51.801  19.949  1.00  0.00      CW   H 0
ATOM   4542 OH2  TIP3C  36       1.301  32.314  10.917  1.00  0.00      CW   O 0
ATOM   4543 H1   TIP3C  36       2.112  32.479  10.436  1.00  0.00      CW   H 0
ATOM   4544 H2   TIP3C  36       0.607  32.451  10.272  1.00  0.00      CW   H 0
ATOM   4545 OH2  TIP3C  37      30.346  26.849   5.914  1.00  0.00      CW   O 0
ATOM   4546 H1   TIP3C  37      29.776  27.375   6.475  1.00  0.00      CW   H 0
ATOM   4547 H2   TIP3C  37      30.976  26.453   6.516  1.00  0.00      CW   H 0
ATOM   4548 OH2  TIP3C  38       9.169  -0.014   0.495  1.00  0.00      CW   O 0
ATOM   4549 H1   TIP3C  38       9.887   0.382   0.989  1.00  0.00      CW   H 0
ATOM   4550 H2   TIP3C  38       9.569  -0.293  -0.329  1.00  0.00      CW   H 0
ATOM   4551 OH2  TIP3C  39      22.724   1.122  17.353  1.00  0.00      CW   O 0
ATOM   4552 H1   TIP3C  39      22.617   0.697  18.233  1.00  0.00      CW   H 0
ATOM   4553 H2   TIP3C  39      23.509   0.680  17.016  1.00  0.00      CW   H 0
ATOM   4554 OH2  TIP3C  40      24.732  13.752  23.596  1.00  0.00      CW   O 0
ATOM   4555 H1   TIP3C  40      23.894  14.117  23.881  1.00  0.00      CW   H 0
ATOM   4556 H2   TIP3C  40      25.388  14.240  24.093  1.00  0.00      CW   H 0
ATOM   4557 OH2  TIP3C  41       0.074  27.606  11.453  1.00  0.00      CW   O 0
ATOM   4558 H1   TIP3C  41      -0.812  27.256  11.356  1.00  0.00      CW   H 0
ATOM   4559 H2   TIP3C  41       0.515  26.985  12.032  1.00  0.00      CW   H 0
ATOM   4560 OH2  TIP3C  42      34.345  17.391  13.686  1.00  0.00      CW   O 0
ATOM   4561 H1   TIP3C  42      34.869  18.109  13.332  1.00  0.00      CW   H 0
ATOM   4562 H2   TIP3C  42      34.483  17.437  14.632  1.00  0.00      CW   H 0
ATOM   4563 OH2  TIP3C  43       8.306 -13.995  16.140  1.00  0.00      CW   O 0
ATOM   4564 H1   TIP3C  43       8.092 -13.221  16.661  1.00  0.00      CW   H 0
ATOM   4565 H2   TIP3C  43       7.516 -14.164  15.626  1.00  0.00      CW   H 0
ATOM   4566 OH2  TIP3C  44      32.853  21.733  20.493  1.00  0.00      CW   O 0
ATOM   4567 H1   TIP3C  44      32.651  22.236  19.704  1.00  0.00      CW   H 0
ATOM   4568 H2   TIP3C  44      32.163  21.071  20.539  1.00  0.00      CW   H 0
ATOM   4569 OH2  TIP3C  45      14.310  -4.951  -2.274  1.00  0.00      CW   O 0
ATOM   4570 H1   TIP3C  45      14.897  -4.370  -1.790  1.00  0.00      CW   H 0
ATOM   4571 H2   TIP3C  45      14.636  -5.832  -2.087  1.00  0.00      CW   H 0
ATOM   4572 OH2  TIP3C  46      14.778  18.210  -4.087  1.00  0.00      CW   O 0
ATOM   4573 H1   TIP3C  46      15.577  17.951  -4.546  1.00  0.00      CW   H 0
ATOM   4574 H2   TIP3C  46      14.388  17.385  -3.800  1.00  0.00      CW   H 0
ATOM   4575 OH2  TIP3C  47      14.947   1.519  29.937  1.00  0.00      CW   O 0
ATOM   4576 H1   TIP3C  47      15.284   2.376  30.199  1.00  0.00      CW   H 0
ATOM   4577 H2   TIP3C  47      14.652   1.643  29.035  1.00  0.00      CW   H 0
ATOM   4578 OH2  TIP3C  48      25.612  20.281  22.892  1.00  0.00      CW   O 0
ATOM   4579 H1   TIP3C  48      26.351  19.798  22.523  1.00  0.00      CW   H 0
ATOM   4580 H2   TIP3C  48      24.931  20.228  22.221  1.00  0.00      CW   H 0
ATOM   4581 OH2  TIP3C  49      27.759   7.439   5.907  1.00  0.00      CW   O 0
ATOM   4582 H1   TIP3C  49      27.177   7.119   6.597  1.00  0.00      CW   H 0
ATOM   4583 H2   TIP3C  49      27.442   8.322   5.716  1.00  0.00      CW   H 0
ATOM   4584 OH2  TIP3C  50      20.085  37.772  22.630  1.00  0.00      CW   O 0
ATOM   4585 H1   TIP3C  50      20.531  37.921  21.796  1.00  0.00      CW   H 0
ATOM   4586 H2   TIP3C  50      19.217  38.157  22.510  1.00  0.00      CW   H 0
ATOM   4587 OH2  TIP3C  51      11.372  10.957  30.055  1.00  0.00      CW   O 0
ATOM   4588 H1   TIP3C  51      10.996  11.314  30.860  1.00  0.00      CW   H 0
ATOM   4589 H2   TIP3C  51      10.614  10.711  29.525  1.00  0.00      CW   H 0
ATOM   4590 OH2  TIP3C  52      -4.905  12.357  23.948  1.00  0.00      CW   O 0
ATOM   4591 H1   TIP3C  52      -4.519  12.462  23.078  1.00  0.00      CW   H 0
ATOM   4592 H2   TIP3C  52      -5.379  13.175  24.100  1.00  0.00      CW   H 0
ATOM   4593 OH2  TIP3C  53       4.140  15.591  17.414  1.00  0.00      CW   O 0
ATOM   4594 H1   TIP3C  53       3.563  15.777  18.154  1.00  0.00      CW   H 0
ATOM   4595 H2   TIP3C  53       4.958  16.039  17.629  1.00  0.00      CW   H 0
ATOM   4596 OH2  TIP3C  54       8.212  -6.211   2.139  1.00  0.00      CW   O 0
ATOM   4597 H1   TIP3C  54       8.839  -5.629   1.710  1.00  0.00      CW   H 0
ATOM   4598 H2   TIP3C  54       8.645  -6.474   2.951  1.00  0.00      CW   H 0
ATOM   4599 OH2  TIP3C  55      29.181   5.563  18.178  1.00  0.00      CW   O 0
ATOM   4600 H1   TIP3C  55      28.776   6.402  18.396  1.00  0.00      CW   H 0
ATOM   4601 H2   TIP3C  55      28.850   4.957  18.841  1.00  0.00      CW   H 0
ATOM   4602 OH2  TIP3C  56      -0.185  18.529  20.044  1.00  0.00      CW   O 0
ATOM   4603 H1   TIP3C  56      -0.668  17.709  19.940  1.00  0.00      CW   H 0
ATOM   4604 H2   TIP3C  56      -0.818  19.133  20.432  1.00  0.00      CW   H 0
ATOM   4605 OH2  TIP3C  57      -3.810  -1.527  18.641  1.00  0.00      CW   O 0
ATOM   4606 H1   TIP3C  57      -4.334  -1.880  17.922  1.00  0.00      CW   H 0
ATOM   4607 H2   TIP3C  57      -3.018  -1.194  18.220  1.00  0.00      CW   H 0
ATOM   4608 OH2  TIP3C  58      21.002   3.163  17.844  1.00  0.00      CW   O 0
ATOM   4609 H1   TIP3C  58      21.680   2.468  17.704  1.00  0.00      CW   H 0
ATOM   4610 H2   TIP3C  58      20.175   2.662  17.697  1.00  0.00      CW   H 0
ATOM   4611 OH2  TIP3C  59      20.505   1.989  20.854  1.00  0.00      CW   O 0
ATOM   4612 H1   TIP3C  59      19.946   2.524  20.252  1.00  0.00      CW   H 0
ATOM   4613 H2   TIP3C  59      19.860   1.317  21.142  1.00  0.00      CW   H 0
ATOM   4614 OH2  TIP3C  60      22.296  32.422  18.899  1.00  0.00      CW   O 0
ATOM   4615 H1   TIP3C  60      22.339  33.018  19.647  1.00  0.00      CW   H 0
ATOM   4616 H2   TIP3C  60      22.621  32.938  18.161  1.00  0.00      CW   H 0
ATOM   4617 OH2  TIP3C  61      20.249  31.160  19.424  1.00  0.00      CW   O 0
ATOM   4618 H1   TIP3C  61      19.557  31.772  19.677  1.00  0.00      CW   H 0
ATOM   4619 H2   TIP3C  61      21.029  31.706  19.327  1.00  0.00      CW   H 0
ATOM   4620 OH2  TIP3C  62       4.052  44.748  10.506  1.00  0.00      CW   O 0
ATOM   4621 H1   TIP3C  62       4.615  44.584  11.263  1.00  0.00      CW   H 0
ATOM   4622 H2   TIP3C  62       4.381  45.567  10.135  1.00  0.00      CW   H 0
ATOM   4623 OH2  TIP3C  63       2.906  44.427  13.778  1.00  0.00      CW   O 0
ATOM   4624 H1   TIP3C  63       3.830  44.320  13.551  1.00  0.00      CW   H 0
ATOM   4625 H2   TIP3C  63       2.672  45.289  13.433  1.00  0.00      CW   H 0
ATOM   4626 OH2  TIP3C  64       8.420  47.083  10.365  1.00  0.00      CW   O 0
ATOM   4627 H1   TIP3C  64       8.775  46.776  11.199  1.00  0.00      CW   H 0
ATOM   4628 H2   TIP3C  64       9.186  47.373   9.870  1.00  0.00      CW   H 0
ATOM   4629 OH2  TIP3C  65      11.273  47.235   8.942  1.00  0.00      CW   O 0
ATOM   4630 H1   TIP3C  65      11.274  46.583   8.242  1.00  0.00      CW   H 0
ATOM   4631 H2   TIP3C  65      12.171  47.233   9.273  1.00  0.00      CW   H 0
ATOM   4632 OH2  TIP3C  66       3.698  40.769   7.459  1.00  0.00      CW   O 0
ATOM   4633 H1   TIP3C  66       4.555  41.062   7.769  1.00  0.00      CW   H 0
ATOM   4634 H2   TIP3C  66       3.071  41.312   7.937  1.00  0.00      CW   H 0
ATOM   4635 OH2  TIP3C  67      -0.898  32.460   9.384  1.00  0.00      CW   O 0
ATOM   4636 H1   TIP3C  67      -1.301  32.464   8.516  1.00  0.00      CW   H 0
ATOM   4637 H2   TIP3C  67      -1.416  31.831   9.886  1.00  0.00      CW   H 0
ATOM   4638 OH2  TIP3C  68      13.891  17.226  12.422  1.00  0.00      CW   O 0
ATOM   4639 H1   TIP3C  68      13.906  16.765  13.261  1.00  0.00      CW   H 0
ATOM   4640 H2   TIP3C  68      14.767  17.602  12.340  1.00  0.00      CW   H 0
ATOM   4641 OH2  TIP3C  69       9.399  23.940  -4.636  1.00  0.00      CW   O 0
ATOM   4642 H1   TIP3C  69      10.212  24.127  -4.166  1.00  0.00      CW   H 0
ATOM   4643 H2   TIP3C  69       9.369  22.985  -4.692  1.00  0.00      CW   H 0
ATOM   4644 OH2  TIP3C  70       9.716  21.255  -4.456  1.00  0.00      CW   O 0
ATOM   4645 H1   TIP3C  70      10.171  20.987  -3.658  1.00  0.00      CW   H 0
ATOM   4646 H2   TIP3C  70       9.093  20.549  -4.626  1.00  0.00      CW   H 0
ATOM   4647 OH2  TIP3C  71      18.897  18.498   2.395  1.00  0.00      CW   O 0
ATOM   4648 H1   TIP3C  71      19.621  18.297   1.802  1.00  0.00      CW   H 0
ATOM   4649 H2   TIP3C  71      19.084  17.988   3.183  1.00  0.00      CW   H 0
ATOM   4650 OH2  TIP3C  72      21.250  17.686   0.655  1.00  0.00      CW   O 0
ATOM   4651 H1   TIP3C  72      21.771  18.214   0.050  1.00  0.00      CW   H 0
ATOM   4652 H2   TIP3C  72      21.168  16.836   0.222  1.00  0.00      CW   H 0
ATOM   4653 OH2  TIP3C  73      21.128  15.841  -1.929  1.00  0.00      CW   O 0
ATOM   4654 H1   TIP3C  73      20.929  16.653  -2.394  1.00  0.00      CW   H 0
ATOM   4655 H2   TIP3C  73      21.773  15.400  -2.482  1.00  0.00      CW   H 0
ATOM   4656 OH2  TIP3C  74      17.796  17.113  -5.572  1.00  0.00      CW   O 0
ATOM   4657 H1   TIP3C  74      18.583  17.351  -6.061  1.00  0.00      CW   H 0
ATOM   4658 H2   TIP3C  74      17.072  17.426  -6.115  1.00  0.00      CW   H 0
ATOM   4659 OH2  TIP3C  75      15.412  18.538  -6.739  1.00  0.00      CW   O 0
ATOM   4660 H1   TIP3C  75      15.844  19.236  -7.232  1.00  0.00      CW   H 0
ATOM   4661 H2   TIP3C  75      15.008  18.984  -5.995  1.00  0.00      CW   H 0
ATOM   4662 OH2  TIP3C  76      19.446  25.596 -10.251  1.00  0.00      CW   O 0
ATOM   4663 H1   TIP3C  76      19.099  25.459 -11.133  1.00  0.00      CW   H 0
ATOM   4664 H2   TIP3C  76      20.360  25.318 -10.306  1.00  0.00      CW   H 0
ATOM   4665 OH2  TIP3C  77      27.058  29.933  -0.451  1.00  0.00      CW   O 0
ATOM   4666 H1   TIP3C  77      27.183  29.044  -0.119  1.00  0.00      CW   H 0
ATOM   4667 H2   TIP3C  77      26.110  30.022  -0.546  1.00  0.00      CW   H 0
ATOM   4668 OH2  TIP3C  78      30.338  29.491  -1.334  1.00  0.00      CW   O 0
ATOM   4669 H1   TIP3C  78      30.332  29.891  -0.464  1.00  0.00      CW   H 0
ATOM   4670 H2   TIP3C  78      30.139  30.212  -1.931  1.00  0.00      CW   H 0
ATOM   4671 OH2  TIP3C  79      13.118  29.743  27.037  1.00  0.00      CW   O 0
ATOM   4672 H1   TIP3C  79      14.074  29.775  27.007  1.00  0.00      CW   H 0
ATOM   4673 H2   TIP3C  79      12.836  30.417  26.419  1.00  0.00      CW   H 0
ATOM   4674 OH2  TIP3C  80      15.830  29.223  27.302  1.00  0.00      CW   O 0
ATOM   4675 H1   TIP3C  80      16.473  29.553  27.930  1.00  0.00      CW   H 0
ATOM   4676 H2   TIP3C  80      16.273  29.277  26.455  1.00  0.00      CW   H 0
ATOM   4677 OH2  TIP3C  81      19.683  17.640  30.308  1.00  0.00      CW   O 0
ATOM   4678 H1   TIP3C  81      19.665  16.804  30.773  1.00  0.00      CW   H 0
ATOM   4679 H2   TIP3C  81      20.368  17.533  29.648  1.00  0.00      CW   H 0
ATOM   4680 OH2  TIP3C  82      14.578  19.013  32.597  1.00  0.00      CW   O 0
ATOM   4681 H1   TIP3C  82      15.306  18.439  32.835  1.00  0.00      CW   H 0
ATOM   4682 H2   TIP3C  82      13.969  18.445  32.126  1.00  0.00      CW   H 0
ATOM   4683 OH2  TIP3C  83      16.379  16.635  32.781  1.00  0.00      CW   O 0
ATOM   4684 H1   TIP3C  83      15.833  16.052  33.308  1.00  0.00      CW   H 0
ATOM   4685 H2   TIP3C  83      17.231  16.200  32.746  1.00  0.00      CW   H 0
ATOM   4686 OH2  TIP3C  84      19.278  20.363  30.885  1.00  0.00      CW   O 0
ATOM   4687 H1   TIP3C  84      18.493  20.357  30.337  1.00  0.00      CW   H 0
ATOM   4688 H2   TIP3C  84      19.554  19.447  30.919  1.00  0.00      CW   H 0
ATOM   4689 OH2  TIP3C  85      27.911  42.201  11.579  1.00  0.00      CW   O 0
ATOM   4690 H1   TIP3C  85      28.446  41.870  12.301  1.00  0.00      CW   H 0
ATOM   4691 H2   TIP3C  85      27.120  42.536  12.001  1.00  0.00      CW   H 0
ATOM   4692 OH2  TIP3C  86      18.135  25.825  26.219  1.00  0.00      CW   O 0
ATOM   4693 H1   TIP3C  86      19.012  25.543  25.960  1.00  0.00      CW   H 0
ATOM   4694 H2   TIP3C  86      18.239  26.747  26.453  1.00  0.00      CW   H 0
ATOM   4695 OH2  TIP3C  87      20.303  28.471  27.082  1.00  0.00      CW   O 0
ATOM   4696 H1   TIP3C  87      20.664  27.622  26.828  1.00  0.00      CW   H 0
ATOM   4697 H2   TIP3C  87      20.728  28.672  27.916  1.00  0.00      CW   H 0
ATOM   4698 OH2  TIP3C  88      18.645  24.478  28.282  1.00  0.00      CW   O 0
ATOM   4699 H1   TIP3C  88      19.064  23.771  27.791  1.00  0.00      CW   H 0
ATOM   4700 H2   TIP3C  88      18.206  25.006  27.615  1.00  0.00      CW   H 0
ATOM   4701 OH2  TIP3C  89      20.073  26.371  30.245  1.00  0.00      CW   O 0
ATOM   4702 H1   TIP3C  89      19.595  25.748  29.698  1.00  0.00      CW   H 0
ATOM   4703 H2   TIP3C  89      20.680  25.830  30.750  1.00  0.00      CW   H 0
ATOM   4704 OH2  TIP3C  90      21.699  24.821  31.465  1.00  0.00      CW   O 0
ATOM   4705 H1   TIP3C  90      22.603  25.073  31.654  1.00  0.00      CW   H 0
ATOM   4706 H2   TIP3C  90      21.692  23.868  31.553  1.00  0.00      CW   H 0
ATOM   4707 OH2  TIP3C  91       8.886  37.744  15.397  1.00  0.00      CW   O 0
ATOM   4708 H1   TIP3C  91       9.371  37.071  15.874  1.00  0.00      CW   H 0
ATOM   4709 H2   TIP3C  91       8.382  37.259  14.744  1.00  0.00      CW   H 0
ATOM   4710 OH2  TIP3C  92      27.681  42.629   8.844  1.00  0.00      CW   O 0
ATOM   4711 H1   TIP3C  92      27.918  42.441   9.752  1.00  0.00      CW   H 0
ATOM   4712 H2   TIP3C  92      26.886  43.158   8.908  1.00  0.00      CW   H 0
ATOM   4713 OH2  TIP3C  93      27.306  41.235   4.583  1.00  0.00      CW   O 0
ATOM   4714 H1   TIP3C  93      26.816  40.676   3.980  1.00  0.00      CW   H 0
ATOM   4715 H2   TIP3C  93      27.739  40.623   5.178  1.00  0.00      CW   H 0
ATOM   4716 OH2  TIP3C  94      28.199  41.010   6.693  1.00  0.00      CW   O 0
ATOM   4717 H1   TIP3C  94      27.569  41.567   6.236  1.00  0.00      CW   H 0
ATOM   4718 H2   TIP3C  94      28.234  41.366   7.581  1.00  0.00      CW   H 0
ATOM   4719 OH2  TIP3C  95      24.295  42.727   4.272  1.00  0.00      CW   O 0
ATOM   4720 H1   TIP3C  95      23.975  43.436   4.830  1.00  0.00      CW   H 0
ATOM   4721 H2   TIP3C  95      25.210  42.615   4.528  1.00  0.00      CW   H 0
ATOM   4722 OH2  TIP3C  96      30.146  41.982   4.621  1.00  0.00      CW   O 0
ATOM   4723 H1   TIP3C  96      29.190  41.999   4.575  1.00  0.00      CW   H 0
ATOM   4724 H2   TIP3C  96      30.342  42.028   5.557  1.00  0.00      CW   H 0
ATOM   4725 OH2  TIP3C  97      29.031  19.939   8.430  1.00  0.00      CW   O 0
ATOM   4726 H1   TIP3C  97      28.140  19.817   8.757  1.00  0.00      CW   H 0
ATOM   4727 H2   TIP3C  97      29.494  19.143   8.692  1.00  0.00      CW   H 0
ATOM   4728 OH2  TIP3C  98      30.207  22.081   9.670  1.00  0.00      CW   O 0
ATOM   4729 H1   TIP3C  98      29.899  21.301   9.208  1.00  0.00      CW   H 0
ATOM   4730 H2   TIP3C  98      30.062  22.798   9.053  1.00  0.00      CW   H 0
ATOM   4731 OH2  TIP3C  99      19.819  35.971  -5.626  1.00  0.00      CW   O 0
ATOM   4732 H1   TIP3C  99      19.219  35.624  -4.966  1.00  0.00      CW   H 0
ATOM   4733 H2   TIP3C  99      20.544  36.340  -5.121  1.00  0.00      CW   H 0
ATOM   4734 OH2  TIP3C 100      17.649  40.306  -6.482  1.00  0.00      CW   O 0
ATOM   4735 H1   TIP3C 100      16.837  40.245  -5.979  1.00  0.00      CW   H 0
ATOM   4736 H2   TIP3C 100      17.894  39.397  -6.654  1.00  0.00      CW   H 0
ATOM   4737 OH2  TIP3C 101      -3.519  37.473  13.177  1.00  0.00      CW   O 0
ATOM   4738 H1   TIP3C 101      -4.320  37.760  13.616  1.00  0.00      CW   H 0
ATOM   4739 H2   TIP3C 101      -3.816  37.138  12.331  1.00  0.00      CW   H 0
ATOM   4740 OH2  TIP3C 102       9.425  -6.936   1.771  1.00  0.00      CW   O 0
ATOM   4741 H1   TIP3C 102       9.740  -7.446   2.517  1.00  0.00      CW   H 0
ATOM   4742 H2   TIP3C 102       8.661  -7.419   1.455  1.00  0.00      CW   H 0
ATOM   4743 OH2  TIP3C 103      12.247 -10.283   1.640  1.00  0.00      CW   O 0
ATOM   4744 H1   TIP3C 103      12.886 -10.281   2.352  1.00  0.00      CW   H 0
ATOM   4745 H2   TIP3C 103      12.090 -11.210   1.461  1.00  0.00      CW   H 0
ATOM   4746 OH2  TIP3C 104      12.316 -12.273   4.535  1.00  0.00      CW   O 0
ATOM   4747 H1   TIP3C 104      12.867 -13.028   4.738  1.00  0.00      CW   H 0
ATOM   4748 H2   TIP3C 104      11.498 -12.440   5.003  1.00  0.00      CW   H 0
ATOM   4749 OH2  TIP3C 105       9.127 -12.309   6.038  1.00  0.00      CW   O 0
ATOM   4750 H1   TIP3C 105       9.198 -11.606   6.684  1.00  0.00      CW   H 0
ATOM   4751 H2   TIP3C 105       8.804 -13.060   6.535  1.00  0.00      CW   H 0
ATOM   4752 OH2  TIP3C 106       8.485 -11.121   3.913  1.00  0.00      CW   O 0
ATOM   4753 H1   TIP3C 106       9.244 -11.288   3.354  1.00  0.00      CW   H 0
ATOM   4754 H2   TIP3C 106       8.651 -11.635   4.703  1.00  0.00      CW   H 0
ATOM   4755 OH2  TIP3C 107       6.227  -2.329   2.257  1.00  0.00      CW   O 0
ATOM   4756 H1   TIP3C 107       6.233  -3.175   1.808  1.00  0.00      CW   H 0
ATOM   4757 H2   TIP3C 107       6.409  -1.690   1.568  1.00  0.00      CW   H 0
ATOM   4758 OH2  TIP3C 108       6.384  -4.755   1.456  1.00  0.00      CW   O 0
ATOM   4759 H1   TIP3C 108       7.099  -5.375   1.601  1.00  0.00      CW   H 0
ATOM   4760 H2   TIP3C 108       5.604  -5.303   1.373  1.00  0.00      CW   H 0
ATOM   4761 OH2  TIP3C 109       7.673  -3.476  -0.842  1.00  0.00      CW   O 0
ATOM   4762 H1   TIP3C 109       8.466  -3.629  -0.328  1.00  0.00      CW   H 0
ATOM   4763 H2   TIP3C 109       6.974  -3.886  -0.333  1.00  0.00      CW   H 0
ATOM   4764 OH2  TIP3C 110       6.171   1.141   4.201  1.00  0.00      CW   O 0
ATOM   4765 H1   TIP3C 110       5.423   0.832   4.712  1.00  0.00      CW   H 0
ATOM   4766 H2   TIP3C 110       6.880   0.538   4.425  1.00  0.00      CW   H 0
ATOM   4767 OH2  TIP3C 111       4.475  -0.863   5.775  1.00  0.00      CW   O 0
ATOM   4768 H1   TIP3C 111       3.833  -0.565   6.420  1.00  0.00      CW   H 0
ATOM   4769 H2   TIP3C 111       3.965  -1.007   4.978  1.00  0.00      CW   H 0
ATOM   4770 OH2  TIP3C 112       6.196  -2.638   6.411  1.00  0.00      CW   O 0
ATOM   4771 H1   TIP3C 112       5.609  -1.933   6.138  1.00  0.00      CW   H 0
ATOM   4772 H2   TIP3C 112       6.426  -3.087   5.597  1.00  0.00      CW   H 0
ATOM   4773 OH2  TIP3C 113       5.850 -11.496  11.753  1.00  0.00      CW   O 0
ATOM   4774 H1   TIP3C 113       5.165 -10.984  12.183  1.00  0.00      CW   H 0
ATOM   4775 H2   TIP3C 113       5.951 -12.272  12.304  1.00  0.00      CW   H 0
ATOM   4776 OH2  TIP3C 114      25.758  12.761  21.486  1.00  0.00      CW   O 0
ATOM   4777 H1   TIP3C 114      25.187  13.193  22.121  1.00  0.00      CW   H 0
ATOM   4778 H2   TIP3C 114      25.707  11.832  21.711  1.00  0.00      CW   H 0
ATOM   4779 OH2  TIP3C 115      -9.511  11.921  13.508  1.00  0.00      CW   O 0
ATOM   4780 H1   TIP3C 115     -10.293  12.438  13.314  1.00  0.00      CW   H 0
ATOM   4781 H2   TIP3C 115      -9.099  12.375  14.243  1.00  0.00      CW   H 0
ATOM   4782 OH2  TIP3C 116       2.220  10.863  23.640  1.00  0.00      CW   O 0
ATOM   4783 H1   TIP3C 116       1.815  10.029  23.403  1.00  0.00      CW   H 0
ATOM   4784 H2   TIP3C 116       2.089  11.420  22.873  1.00  0.00      CW   H 0
ATOM   4785 OH2  TIP3C 117       1.824   4.211  25.221  1.00  0.00      CW   O 0
ATOM   4786 H1   TIP3C 117       1.639   4.330  24.289  1.00  0.00      CW   H 0
ATOM   4787 H2   TIP3C 117       2.218   5.039  25.495  1.00  0.00      CW   H 0
ATOM   4788 OH2  TIP3C 118      -5.081  -2.419  16.268  1.00  0.00      CW   O 0
ATOM   4789 H1   TIP3C 118      -4.514  -2.485  15.499  1.00  0.00      CW   H 0
ATOM   4790 H2   TIP3C 118      -5.520  -3.268  16.317  1.00  0.00      CW   H 0
ATOM   4791 OH2  TIP3C 119       2.598  -3.091  22.209  1.00  0.00      CW   O 0
ATOM   4792 H1   TIP3C 119       3.293  -3.302  21.585  1.00  0.00      CW   H 0
ATOM   4793 H2   TIP3C 119       2.534  -2.136  22.183  1.00  0.00      CW   H 0
ATOM   4794 OH2  TIP3C 120      23.817  -5.829   5.299  1.00  0.00      CW   O 0
ATOM   4795 H1   TIP3C 120      23.118  -5.606   5.913  1.00  0.00      CW   H 0
ATOM   4796 H2   TIP3C 120      23.665  -6.750   5.087  1.00  0.00      CW   H 0
ATOM   4797 OH2  TIP3C 121      25.069  -8.241   8.546  1.00  0.00      CW   O 0
ATOM   4798 H1   TIP3C 121      24.326  -8.055   7.971  1.00  0.00      CW   H 0
ATOM   4799 H2   TIP3C 121      25.375  -9.105   8.270  1.00  0.00      CW   H 0
ATOM   4800 OH2  TIP3C 122      24.223  -7.786  13.237  1.00  0.00      CW   O 0
ATOM   4801 H1   TIP3C 122      23.769  -7.091  13.714  1.00  0.00      CW   H 0
ATOM   4802 H2   TIP3C 122      24.699  -8.269  13.913  1.00  0.00      CW   H 0
ATOM   4803 OH2  TIP3C 123      24.344 -13.222   8.732  1.00  0.00      CW   O 0
ATOM   4804 H1   TIP3C 123      23.521 -13.360   9.201  1.00  0.00      CW   H 0
ATOM   4805 H2   TIP3C 123      24.603 -14.096   8.439  1.00  0.00      CW   H 0
ATOM   4806 OH2  TIP3C 124       8.673  -7.072  26.266  1.00  0.00      CW   O 0
ATOM   4807 H1   TIP3C 124       7.886  -6.816  25.785  1.00  0.00      CW   H 0
ATOM   4808 H2   TIP3C 124       9.187  -7.574  25.634  1.00  0.00      CW   H 0
ATOM   4809 OH2  TIP3C 125       4.918  14.935  23.724  1.00  0.00      CW   O 0
ATOM   4810 H1   TIP3C 125       5.601  15.106  23.076  1.00  0.00      CW   H 0
ATOM   4811 H2   TIP3C 125       4.937  15.699  24.300  1.00  0.00      CW   H 0
ATOM   4812 OH2  TIP3C 126       0.703  22.476  19.260  1.00  0.00      CW   O 0
ATOM   4813 H1   TIP3C 126       1.597  22.523  19.599  1.00  0.00      CW   H 0
ATOM   4814 H2   TIP3C 126       0.448  23.389  19.126  1.00  0.00      CW   H 0
ATOM   4815 OH2  TIP3C 127       0.681  26.794  15.626  1.00  0.00      CW   O 0
ATOM   4816 H1   TIP3C 127       0.730  26.405  16.499  1.00  0.00      CW   H 0
ATOM   4817 H2   TIP3C 127       0.598  26.046  15.034  1.00  0.00      CW   H 0
ATOM   4818 OH2  TIP3C 128      14.733  -0.660  31.486  1.00  0.00      CW   O 0
ATOM   4819 H1   TIP3C 128      15.663  -0.882  31.443  1.00  0.00      CW   H 0
ATOM   4820 H2   TIP3C 128      14.665   0.180  31.033  1.00  0.00      CW   H 0
ATOM   4821 OH2  TIP3C 129      24.434  -3.495  17.991  1.00  0.00      CW   O 0
ATOM   4822 H1   TIP3C 129      23.567  -3.718  18.330  1.00  0.00      CW   H 0
ATOM   4823 H2   TIP3C 129      24.834  -4.339  17.780  1.00  0.00      CW   H 0
ATOM   4824 OH2  TIP3C 130      24.907  -1.845  16.166  1.00  0.00      CW   O 0
ATOM   4825 H1   TIP3C 130      24.550  -2.504  16.762  1.00  0.00      CW   H 0
ATOM   4826 H2   TIP3C 130      25.700  -1.532  16.601  1.00  0.00      CW   H 0
ATOM   4827 OH2  TIP3C 131      20.865  40.668  22.637  1.00  0.00      CW   O 0
ATOM   4828 H1   TIP3C 131      20.850  39.751  22.912  1.00  0.00      CW   H 0
ATOM   4829 H2   TIP3C 131      20.642  40.643  21.706  1.00  0.00      CW   H 0
ATOM   4830 OH2  TIP3C 132      23.865  31.491  23.756  1.00  0.00      CW   O 0
ATOM   4831 H1   TIP3C 132      24.152  30.815  24.370  1.00  0.00      CW   H 0
ATOM   4832 H2   TIP3C 132      23.720  32.264  24.301  1.00  0.00      CW   H 0
ATOM   4833 OH2  TIP3C 133       4.786  12.928  25.485  1.00  0.00      CW   O 0
ATOM   4834 H1   TIP3C 133       4.762  13.664  24.873  1.00  0.00      CW   H 0
ATOM   4835 H2   TIP3C 133       3.974  13.006  25.986  1.00  0.00      CW   H 0
ATOM   4836 OH2  TIP3C 134       6.705   7.606  24.111  1.00  0.00      CW   O 0
ATOM   4837 H1   TIP3C 134       7.152   8.252  23.565  1.00  0.00      CW   H 0
ATOM   4838 H2   TIP3C 134       7.315   6.870  24.161  1.00  0.00      CW   H 0
ATOM   4839 OH2  TIP3C 135       5.295   8.428  26.074  1.00  0.00      CW   O 0
ATOM   4840 H1   TIP3C 135       5.957   8.035  25.505  1.00  0.00      CW   H 0
ATOM   4841 H2   TIP3C 135       5.034   9.230  25.621  1.00  0.00      CW   H 0
ATOM   4842 OH2  TIP3C 136       7.802   6.755  28.947  1.00  0.00      CW   O 0
ATOM   4843 H1   TIP3C 136       7.808   6.645  27.996  1.00  0.00      CW   H 0
ATOM   4844 H2   TIP3C 136       8.077   7.661  29.085  1.00  0.00      CW   H 0
ATOM   4845 OH2  TIP3C 137      36.027  21.483  12.891  1.00  0.00      CW   O 0
ATOM   4846 H1   TIP3C 137      36.237  21.725  11.989  1.00  0.00      CW   H 0
ATOM   4847 H2   TIP3C 137      35.807  22.312  13.317  1.00  0.00      CW   H 0
ATOM   4848 OH2  TIP3C 138      28.137   3.899  20.268  1.00  0.00      CW   O 0
ATOM   4849 H1   TIP3C 138      27.688   4.401  20.948  1.00  0.00      CW   H 0
ATOM   4850 H2   TIP3C 138      28.855   3.463  20.727  1.00  0.00      CW   H 0
ATOM   4851 OH2  TIP3C 139      26.943   1.631  11.504  1.00  0.00      CW   O 0
ATOM   4852 H1   TIP3C 139      26.290   1.692  12.202  1.00  0.00      CW   H 0
ATOM   4853 H2   TIP3C 139      27.407   0.813  11.681  1.00  0.00      CW   H 0
ATOM   4854 OH2  TIP3C 140      32.271  25.500   7.027  1.00  0.00      CW   O 0
ATOM   4855 H1   TIP3C 140      31.633  24.806   7.194  1.00  0.00      CW   H 0
ATOM   4856 H2   TIP3C 140      33.109  25.043   6.952  1.00  0.00      CW   H 0
ATOM   4857 OH2  TIP3C 141      26.026  15.517  24.939  1.00  0.00      CW   O 0
ATOM   4858 H1   TIP3C 141      25.157  15.544  25.339  1.00  0.00      CW   H 0
ATOM   4859 H2   TIP3C 141      26.611  15.864  25.613  1.00  0.00      CW   H 0
ATOM   4860 OH2  TIP3C 142      34.386  17.541  16.204  1.00  0.00      CW   O 0
ATOM   4861 H1   TIP3C 142      34.248  18.485  16.276  1.00  0.00      CW   H 0
ATOM   4862 H2   TIP3C 142      34.726  17.283  17.061  1.00  0.00      CW   H 0
ATOM   4863 OH2  TIP3C 143       5.865 -13.761  15.166  1.00  0.00      CW   O 0
ATOM   4864 H1   TIP3C 143       5.461 -12.939  15.445  1.00  0.00      CW   H 0
ATOM   4865 H2   TIP3C 143       5.134 -14.374  15.089  1.00  0.00      CW   H 0
ATOM   4866 OH2  TIP3C 144      13.187  -3.967  30.318  1.00  0.00      CW   O 0
ATOM   4867 H1   TIP3C 144      13.982  -3.685  29.866  1.00  0.00      CW   H 0
ATOM   4868 H2   TIP3C 144      13.109  -3.370  31.062  1.00  0.00      CW   H 0
ATOM   4869 OH2  TIP3C 145       6.747  41.337   4.958  1.00  0.00      CW   O 0
ATOM   4870 H1   TIP3C 145       6.162  41.590   5.672  1.00  0.00      CW   H 0
ATOM   4871 H2   TIP3C 145       7.619  41.588   5.262  1.00  0.00      CW   H 0
ATOM   4872 OH2  TIP3C 146      28.876  18.219   5.309  1.00  0.00      CW   O 0
ATOM   4873 H1   TIP3C 146      29.272  18.712   6.027  1.00  0.00      CW   H 0
ATOM   4874 H2   TIP3C 146      28.968  18.790   4.546  1.00  0.00      CW   H 0
ATOM   4875 OH2  TIP3C 147      16.439  33.481  -6.669  1.00  0.00      CW   O 0
ATOM   4876 H1   TIP3C 147      15.987  32.837  -7.214  1.00  0.00      CW   H 0
ATOM   4877 H2   TIP3C 147      15.937  34.288  -6.784  1.00  0.00      CW   H 0
ATOM   4878 OH2  TIP3C 148      18.892  33.431  -6.881  1.00  0.00      CW   O 0
ATOM   4879 H1   TIP3C 148      17.944  33.493  -6.760  1.00  0.00      CW   H 0
ATOM   4880 H2   TIP3C 148      19.223  34.293  -6.629  1.00  0.00      CW   H 0
ATOM   4881 OH2  TIP3C 149      10.255  -7.667  29.090  1.00  0.00      CW   O 0
ATOM   4882 H1   TIP3C 149      10.369  -8.015  28.206  1.00  0.00      CW   H 0
ATOM   4883 H2   TIP3C 149      11.142  -7.453  29.380  1.00  0.00      CW   H 0
ATOM   4884 OH2  TIP3C 150      14.090   4.019  -1.192  1.00  0.00      CW   O 0
ATOM   4885 H1   TIP3C 150      13.531   3.389  -0.737  1.00  0.00      CW   H 0
ATOM   4886 H2   TIP3C 150      14.534   4.497  -0.491  1.00  0.00      CW   H 0
ATOM   4887 OH2  TIP3C 151      23.469  21.237  23.735  1.00  0.00      CW   O 0
ATOM   4888 H1   TIP3C 151      23.631  22.145  23.481  1.00  0.00      CW   H 0
ATOM   4889 H2   TIP3C 151      24.315  20.802  23.625  1.00  0.00      CW   H 0
ATOM   4890 OH2  TIP3C 152       6.338  25.036   1.542  1.00  0.00      CW   O 0
ATOM   4891 H1   TIP3C 152       6.269  24.184   1.973  1.00  0.00      CW   H 0
ATOM   4892 H2   TIP3C 152       6.138  24.857   0.623  1.00  0.00      CW   H 0
ATOM   4893 OH2  TIP3C 153      24.947   7.080  15.319  1.00  0.00      CW   O 0
ATOM   4894 H1   TIP3C 153      24.806   6.894  14.391  1.00  0.00      CW   H 0
ATOM   4895 H2   TIP3C 153      25.701   6.542  15.560  1.00  0.00      CW   H 0
ATOM   4896 OH2  TIP3C 154       7.251  15.308  27.565  1.00  0.00      CW   O 0
ATOM   4897 H1   TIP3C 154       8.182  15.530  27.586  1.00  0.00      CW   H 0
ATOM   4898 H2   TIP3C 154       7.217  14.391  27.837  1.00  0.00      CW   H 0
ATOM   4899 OH2  TIP3C 155      27.968  38.645   0.309  1.00  0.00      CW   O 0
ATOM   4900 H1   TIP3C 155      28.035  37.692   0.370  1.00  0.00      CW   H 0
ATOM   4901 H2   TIP3C 155      27.548  38.802  -0.537  1.00  0.00      CW   H 0
ATOM   4902 OH2  TIP3C 156      14.963  -7.635  -0.970  1.00  0.00      CW   O 0
ATOM   4903 H1   TIP3C 156      14.167  -8.165  -1.013  1.00  0.00      CW   H 0
ATOM   4904 H2   TIP3C 156      15.622  -8.221  -0.597  1.00  0.00      CW   H 0
ATOM   4905 OH2  TIP3C 157       3.235  18.739   4.232  1.00  0.00      CW   O 0
ATOM   4906 H1   TIP3C 157       2.437  19.243   4.072  1.00  0.00      CW   H 0
ATOM   4907 H2   TIP3C 157       3.420  18.310   3.396  1.00  0.00      CW   H 0
ATOM   4908 OH2  TIP3C 158      13.516  -8.241  25.972  1.00  0.00      CW   O 0
ATOM   4909 H1   TIP3C 158      13.864  -8.585  25.149  1.00  0.00      CW   H 0
ATOM   4910 H2   TIP3C 158      14.288  -8.103  26.520  1.00  0.00      CW   H 0
ATOM   4911 OH2  TIP3C 159      -0.453  40.156  11.753  1.00  0.00      CW   O 0
ATOM   4912 H1   TIP3C 159      -0.634  39.685  12.566  1.00  0.00      CW   H 0
ATOM   4913 H2   TIP3C 159      -1.136  40.825  11.706  1.00  0.00      CW   H 0
ATOM   4914 OH2  TIP3C 160      15.953  32.563  23.333  1.00  0.00      CW   O 0
ATOM   4915 H1   TIP3C 160      15.729  31.819  22.775  1.00  0.00      CW   H 0
ATOM   4916 H2   TIP3C 160      15.598  33.324  22.873  1.00  0.00      CW   H 0
ATOM   4917 OH2  TIP3C 161      -8.942  10.938   9.865  1.00  0.00      CW   O 0
ATOM   4918 H1   TIP3C 161      -9.602  11.624   9.969  1.00  0.00      CW   H 0
ATOM   4919 H2   TIP3C 161      -9.028  10.658   8.954  1.00  0.00      CW   H 0
ATOM   4920 OH2  TIP3C 162      -3.573   7.570  25.361  1.00  0.00      CW   O 0
ATOM   4921 H1   TIP3C 162      -3.880   8.459  25.538  1.00  0.00      CW   H 0
ATOM   4922 H2   TIP3C 162      -3.158   7.292  26.177  1.00  0.00      CW   H 0
ATOM   4923 OH2  TIP3C 163      21.435 -15.217   8.167  1.00  0.00      CW   O 0
[truncated: 58,969 more chars]
