# Supplementary material for: Double crossed? Structural and computational studies of an unusually crosslinked haem in Methylococcus capsulatus cytochrome P460
Source: Chem Sci. 2025 Aug 8;16(35):16266–83. doi: 10.1039/d5sc04213e (PMC12352625; doi:10.1039/d5sc04213e)
Supplement: SC-016-D5SC04213E-s002 [file SC-016-D5SC04213E-s002.zip › qmmm_opt_structures/chain-b/Ferrous-SC_B.pdb]

TITLE    1 title                                                                                                                           
REMARK   1 Generated by Py-ChemShell according to PDB v3.3
REMARK   2 Sat Aug 24 01:01:22 2024
REMARK   3  Column      Abbreviation     Entry
REMARK   3  1 -  6                       Record name
REMARK   3  7 - 11      I                Atom serial number
REMARK   3 12 - 12
REMARK   3 13 - 16      N                Atom name
REMARK   3 17 - 17      L                Location indicator
REMARK   3 18 - 20      RS               Residue name
REMARK   3 21 - 21
REMARK   3 22 - 22      C                Chain ID
REMARK   3 23 - 26      CH               Residue sequence number
REMARK   3 27 - 27      IN               Insertion
REMARK   3 28 - 30
REMARK   3 31 - 38      X                X coorindate (Angstrom)
REMARK   3 39 - 46      Y                Y coorindate (Angstrom)
REMARK   3 47 - 54      Z                Z coorindate (Angstrom)
REMARK   3 55 - 60      O                Occupancy
REMARK   3 61 - 66      B                Temperature factor
REMARK   3 77 - 78      E                Element symbol
REMARK   3I    N   LRS  CCH  IN  X       Y       Z       O     B               E  0
ATOM      1 N    PRO P   1       0.278  34.811  15.371  1.00  0.00      PA   N 0
ATOM      2 HN1  PRO P   1       0.130  35.242  14.474  1.00  0.00      PA   H 0
ATOM      3 HN2  PRO P   1      -0.624  34.696  15.801  1.00  0.00      PA   H 0
ATOM      4 CD   PRO P   1       0.896  33.499  15.144  1.00  0.00      PA   C 0
ATOM      5 HD1  PRO P   1       0.163  32.668  15.222  1.00  0.00      PA   H 0
ATOM      6 HD2  PRO P   1       1.366  33.479  14.138  1.00  0.00      PA   H 0
ATOM      7 CA   PRO P   1       1.124  35.697  16.169  1.00  0.00      PA   C 0
ATOM      8 HA   PRO P   1       0.564  35.884  17.073  1.00  0.00      PA   H 0
ATOM      9 CB   PRO P   1       2.412  34.906  16.354  1.00  0.00      PA   C 0
ATOM     10 HB1  PRO P   1       2.896  35.117  17.332  1.00  0.00      PA   H 0
ATOM     11 HB2  PRO P   1       3.151  35.115  15.551  1.00  0.00      PA   H 0
ATOM     12 CG   PRO P   1       1.943  33.476  16.236  1.00  0.00      PA   C 0
ATOM     13 HG1  PRO P   1       1.460  33.179  17.191  1.00  0.00      PA   H 0
ATOM     14 HG2  PRO P   1       2.767  32.746  16.083  1.00  0.00      PA   H 0
ATOM     15 C    PRO P   1       1.353  37.013  15.452  1.00  0.00      PA   C 0
ATOM     16 O    PRO P   1       1.199  37.113  14.226  1.00  0.00      PA   O 0
ATOM     17 N    ALA P   2       1.710  38.019  16.238  1.00  0.00      PA   N 0
ATOM     18 HN   ALA P   2       1.817  37.940  17.226  1.00  0.00      PA   H 0
ATOM     19 CA   ALA P   2       2.095  39.297  15.692  1.00  0.00      PA   C 0
ATOM     20 HA   ALA P   2       1.288  39.693  15.094  1.00  0.00      PA   H 0
ATOM     21 CB   ALA P   2       2.416  40.250  16.814  1.00  0.00      PA   C 0
ATOM     22 HB1  ALA P   2       3.067  39.768  17.575  1.00  0.00      PA   H 0
ATOM     23 HB2  ALA P   2       2.903  41.179  16.449  1.00  0.00      PA   H 0
ATOM     24 HB3  ALA P   2       1.480  40.548  17.332  1.00  0.00      PA   H 0
ATOM     25 C    ALA P   2       3.306  39.134  14.785  1.00  0.00      PA   C 0
ATOM     26 O    ALA P   2       4.129  38.242  14.985  1.00  0.00      PA   O 0
ATOM     27 N    ALA P   3       3.438  40.077  13.855  1.00  0.00      PA   N 0
ATOM     28 HN   ALA P   3       2.786  40.828  13.792  1.00  0.00      PA   H 0
ATOM     29 CA   ALA P   3       4.592  40.121  12.972  1.00  0.00      PA   C 0
ATOM     30 HA   ALA P   3       4.738  39.147  12.529  1.00  0.00      PA   H 0
ATOM     31 CB   ALA P   3       4.382  41.160  11.900  1.00  0.00      PA   C 0
ATOM     32 HB1  ALA P   3       4.223  42.168  12.340  1.00  0.00      PA   H 0
ATOM     33 HB2  ALA P   3       5.249  41.210  11.207  1.00  0.00      PA   H 0
ATOM     34 HB3  ALA P   3       3.483  40.905  11.298  1.00  0.00      PA   H 0
ATOM     35 C    ALA P   3       5.822  40.469  13.797  1.00  0.00      PA   C 0
ATOM     36 O    ALA P   3       5.702  41.132  14.841  1.00  0.00      PA   O 0
ATOM     37 N    ALA P   4       6.981  40.098  13.244  1.00  0.00      PA   N 0
ATOM     38 HN   ALA P   4       6.998  39.579  12.393  1.00  0.00      PA   H 0
ATOM     39 CA   ALA P   4       8.266  40.514  13.770  1.00  0.00      PA   C 0
ATOM     40 HA   ALA P   4       8.263  40.284  14.825  1.00  0.00      PA   H 0
ATOM     41 CB   ALA P   4       9.383  39.761  13.078  1.00  0.00      PA   C 0
ATOM     42 HB1  ALA P   4       9.404  40.001  11.993  1.00  0.00      PA   H 0
ATOM     43 HB2  ALA P   4      10.383  39.997  13.502  1.00  0.00      PA   H 0
ATOM     44 HB3  ALA P   4       9.222  38.664  13.152  1.00  0.00      PA   H 0
ATOM     45 C    ALA P   4       8.392  42.018  13.576  1.00  0.00      PA   C 0
ATOM     46 O    ALA P   4       7.644  42.614  12.800  1.00  0.00      PA   O 0
ATOM     47 N    PRO P   5       9.282  42.706  14.325  1.00  0.00      PA   N 0
ATOM     48 CD   PRO P   5      10.094  42.154  15.430  1.00  0.00      PA   C 0
ATOM     49 HD1  PRO P   5       9.538  41.410  16.039  1.00  0.00      PA   H 0
ATOM     50 HD2  PRO P   5      11.021  41.697  15.023  1.00  0.00      PA   H 0
ATOM     51 CA   PRO P   5       9.426  44.154  14.199  1.00  0.00      PA   C 0
ATOM     52 HA   PRO P   5       8.479  44.600  14.465  1.00  0.00      PA   H 0
ATOM     53 CB   PRO P   5      10.551  44.466  15.214  1.00  0.00      PA   C 0
ATOM     54 HB1  PRO P   5      10.437  45.482  15.648  1.00  0.00      PA   H 0
ATOM     55 HB2  PRO P   5      11.553  44.378  14.743  1.00  0.00      PA   H 0
ATOM     56 CG   PRO P   5      10.409  43.383  16.264  1.00  0.00      PA   C 0
ATOM     57 HG1  PRO P   5       9.542  43.606  16.922  1.00  0.00      PA   H 0
ATOM     58 HG2  PRO P   5      11.321  43.256  16.886  1.00  0.00      PA   H 0
ATOM     59 C    PRO P   5       9.798  44.681  12.821  1.00  0.00      PA   C 0
ATOM     60 O    PRO P   5       9.607  45.865  12.579  1.00  0.00      PA   O 0
ATOM     61 N    ASN P   6      10.331  43.803  11.943  1.00  0.00      PA   N 0
ATOM     62 HN   ASN P   6      10.465  42.844  12.180  1.00  0.00      PA   H 0
ATOM     63 CA   ASN P   6      10.704  44.181  10.584  1.00  0.00      PA   C 0
ATOM     64 HA   ASN P   6      10.842  45.251  10.533  1.00  0.00      PA   H 0
ATOM     65 CB   ASN P   6      12.009  43.517  10.173  1.00  0.00      PA   C 0
ATOM     66 HB1  ASN P   6      12.811  43.857  10.863  1.00  0.00      PA   H 0
ATOM     67 HB2  ASN P   6      12.306  43.825   9.148  1.00  0.00      PA   H 0
ATOM     68 CG   ASN P   6      11.939  42.014  10.238  1.00  0.00      PA   C 0
ATOM     69 OD1  ASN P   6      10.904  41.436  10.579  1.00  0.00      PA   O 0
ATOM     70 ND2  ASN P   6      13.028  41.355   9.884  1.00  0.00      PA   N 0
ATOM     71 HD21 ASN P   6      13.074  40.372  10.064  1.00  0.00      PA   H 0
ATOM     72 HD22 ASN P   6      13.851  41.861   9.626  1.00  0.00      PA   H 0
ATOM     73 C    ASN P   6       9.596  43.833   9.591  1.00  0.00      PA   C 0
ATOM     74 O    ASN P   6       9.796  43.876   8.375  1.00  0.00      PA   O 0
ATOM     75 N    GLY P   7       8.441  43.431  10.106  1.00  0.00      PA   N 0
ATOM     76 HN   GLY P   7       8.335  43.323  11.091  1.00  0.00      PA   H 0
ATOM     77 CA   GLY P   7       7.265  43.223   9.265  1.00  0.00      PA   C 0
ATOM     78 HA1  GLY P   7       7.314  43.843   8.382  1.00  0.00      PA   H 0
ATOM     79 HA2  GLY P   7       6.403  43.462   9.871  1.00  0.00      PA   H 0
ATOM     80 C    GLY P   7       7.078  41.776   8.805  1.00  0.00      PA   C 0
ATOM     81 O    GLY P   7       6.079  41.447   8.170  1.00  0.00      PA   O 0
ATOM     82 N    ILE P   8       7.993  40.874   9.144  1.00  0.00      PA   N 0
ATOM     83 HN   ILE P   8       8.804  41.124   9.668  1.00  0.00      PA   H 0
ATOM     84 CA   ILE P   8       7.873  39.484   8.720  1.00  0.00      PA   C 0
ATOM     85 HA   ILE P   8       7.562  39.467   7.686  1.00  0.00      PA   H 0
ATOM     86 CB   ILE P   8       9.222  38.756   8.788  1.00  0.00      PA   C 0
ATOM     87 HB   ILE P   8       9.599  38.816   9.831  1.00  0.00      PA   H 0
ATOM     88 CG2  ILE P   8       9.080  37.293   8.419  1.00  0.00      PA   C 0
ATOM     89 HG21 ILE P   8      10.053  36.763   8.496  1.00  0.00      PA   H 0
ATOM     90 HG22 ILE P   8       8.386  36.752   9.098  1.00  0.00      PA   H 0
ATOM     91 HG23 ILE P   8       8.714  37.182   7.376  1.00  0.00      PA   H 0
ATOM     92 CG1  ILE P   8      10.244  39.453   7.888  1.00  0.00      PA   C 0
ATOM     93 HG11 ILE P   8      10.367  40.511   8.204  1.00  0.00      PA   H 0
ATOM     94 HG12 ILE P   8       9.841  39.462   6.853  1.00  0.00      PA   H 0
ATOM     95 CD   ILE P   8      11.620  38.809   7.876  1.00  0.00      PA   C 0
ATOM     96 HD1  ILE P   8      11.610  37.822   7.367  1.00  0.00      PA   H 0
ATOM     97 HD2  ILE P   8      12.341  39.463   7.340  1.00  0.00      PA   H 0
ATOM     98 HD3  ILE P   8      11.995  38.664   8.912  1.00  0.00      PA   H 0
ATOM     99 C    ILE P   8       6.793  38.768   9.529  1.00  0.00      PA   C 0
ATOM    100 O    ILE P   8       6.851  38.743  10.755  1.00  0.00      PA   O 0
ATOM    101 N    SER P   9       5.851  38.131   8.816  1.00  0.00      PA   N 0
ATOM    102 HN   SER P   9       5.875  38.155   7.820  1.00  0.00      PA   H 0
ATOM    103 CA   SER P   9       4.816  37.320   9.432  1.00  0.00      PA   C 0
ATOM    104 HA   SER P   9       4.542  37.758  10.381  1.00  0.00      PA   H 0
ATOM    105 CB   SER P   9       3.582  37.240   8.559  1.00  0.00      PA   C 0
ATOM    106 HB1  SER P   9       2.818  36.593   9.040  1.00  0.00      PA   H 0
ATOM    107 HB2  SER P   9       3.822  36.798   7.568  1.00  0.00      PA   H 0
ATOM    108 OG   SER P   9       2.991  38.514   8.377  1.00  0.00      PA   O 0
ATOM    109 HG1  SER P   9       3.575  39.106   7.897  1.00  0.00      PA   H 0
ATOM    110 C    SER P   9       5.352  35.921   9.696  1.00  0.00      PA   C 0
ATOM    111 O    SER P   9       6.199  35.404   8.972  1.00  0.00      PA   O 0
ATOM    112 N    LEU P  10       4.836  35.293  10.745  1.00  0.00      PA   N 0
ATOM    113 HN   LEU P  10       4.131  35.729  11.299  1.00  0.00      PA   H 0
ATOM    114 CA   LEU P  10       5.192  33.927  11.083  1.00  0.00      PA   C 0
ATOM    115 HA   LEU P  10       6.264  33.882  11.209  1.00  0.00      PA   H 0
ATOM    116 CB   LEU P  10       4.529  33.522  12.396  1.00  0.00      PA   C 0
ATOM    117 HB1  LEU P  10       3.434  33.681  12.297  1.00  0.00      PA   H 0
ATOM    118 HB2  LEU P  10       4.884  34.197  13.204  1.00  0.00      PA   H 0
ATOM    119 CG   LEU P  10       4.770  32.070  12.816  1.00  0.00      PA   C 0
ATOM    120 HG   LEU P  10       4.586  31.389  11.958  1.00  0.00      PA   H 0
ATOM    121 CD1  LEU P  10       6.203  31.890  13.266  1.00  0.00      PA   C 0
ATOM    122 HD11 LEU P  10       6.411  32.511  14.163  1.00  0.00      PA   H 0
ATOM    123 HD12 LEU P  10       6.403  30.830  13.532  1.00  0.00      PA   H 0
ATOM    124 HD13 LEU P  10       6.921  32.184  12.471  1.00  0.00      PA   H 0
ATOM    125 CD2  LEU P  10       3.797  31.622  13.905  1.00  0.00      PA   C 0
ATOM    126 HD21 LEU P  10       2.744  31.834  13.621  1.00  0.00      PA   H 0
ATOM    127 HD22 LEU P  10       3.908  30.530  14.077  1.00  0.00      PA   H 0
ATOM    128 HD23 LEU P  10       4.097  32.136  14.843  1.00  0.00      PA   H 0
ATOM    129 C    LEU P  10       4.731  32.996   9.973  1.00  0.00      PA   C 0
ATOM    130 O    LEU P  10       3.537  32.952   9.698  1.00  0.00      PA   O 0
ATOM    131 N    PRO P  11       5.632  32.230   9.309  1.00  0.00      PA   N 0
ATOM    132 CD   PRO P  11       7.095  32.301   9.399  1.00  0.00      PA   C 0
ATOM    133 HD1  PRO P  11       7.470  33.343   9.483  1.00  0.00      PA   H 0
ATOM    134 HD2  PRO P  11       7.427  31.700  10.272  1.00  0.00      PA   H 0
ATOM    135 CA   PRO P  11       5.189  31.266   8.304  1.00  0.00      PA   C 0
ATOM    136 HA   PRO P  11       4.706  31.801   7.500  1.00  0.00      PA   H 0
ATOM    137 CB   PRO P  11       6.477  30.596   7.888  1.00  0.00      PA   C 0
ATOM    138 HB1  PRO P  11       6.446  30.237   6.837  1.00  0.00      PA   H 0
ATOM    139 HB2  PRO P  11       6.728  29.736   8.544  1.00  0.00      PA   H 0
ATOM    140 CG   PRO P  11       7.518  31.664   8.094  1.00  0.00      PA   C 0
ATOM    141 HG1  PRO P  11       7.457  32.408   7.271  1.00  0.00      PA   H 0
ATOM    142 HG2  PRO P  11       8.552  31.260   8.130  1.00  0.00      PA   H 0
ATOM    143 C    PRO P  11       4.209  30.256   8.881  1.00  0.00      PA   C 0
ATOM    144 O    PRO P  11       4.479  29.630   9.894  1.00  0.00      PA   O 0
ATOM    145 N    ALA P  12       3.048  30.151   8.245  1.00  0.00      PA   N 0
ATOM    146 HN   ALA P  12       2.833  30.693   7.436  1.00  0.00      PA   H 0
ATOM    147 CA   ALA P  12       2.023  29.226   8.696  1.00  0.00      PA   C 0
ATOM    148 HA   ALA P  12       1.881  29.353   9.759  1.00  0.00      PA   H 0
ATOM    149 CB   ALA P  12       0.725  29.533   7.974  1.00  0.00      PA   C 0
ATOM    150 HB1  ALA P  12      -0.098  28.882   8.338  1.00  0.00      PA   H 0
ATOM    151 HB2  ALA P  12       0.438  30.592   8.148  1.00  0.00      PA   H 0
ATOM    152 HB3  ALA P  12       0.834  29.387   6.878  1.00  0.00      PA   H 0
ATOM    153 C    ALA P  12       2.468  27.787   8.443  1.00  0.00      PA   C 0
ATOM    154 O    ALA P  12       3.063  27.499   7.417  1.00  0.00      PA   O 0
ATOM    155 N    GLY P  13       2.238  26.894   9.409  1.00  0.00      PA   N 0
ATOM    156 HN   GLY P  13       1.830  27.194  10.267  1.00  0.00      PA   H 0
ATOM    157 CA   GLY P  13       2.424  25.465   9.205  1.00  0.00      PA   C 0
ATOM    158 HA1  GLY P  13       1.925  25.171   8.293  1.00  0.00      PA   H 0
ATOM    159 HA2  GLY P  13       2.027  24.954  10.070  1.00  0.00      PA   H 0
ATOM    160 C    GLY P  13       3.882  25.049   9.080  1.00  0.00      PA   C 0
ATOM    161 O    GLY P  13       4.162  23.988   8.518  1.00  0.00      PA   O 0
ATOM    162 N    TYR P  14       4.792  25.835   9.650  1.00  0.00      PA   N 0
ATOM    163 HN   TYR P  14       4.534  26.686  10.100  1.00  0.00      PA   H 0
ATOM    164 CA   TYR P  14       6.207  25.497   9.548  1.00  0.00      PA   C 0
ATOM    165 HA   TYR P  14       6.445  25.379   8.501  1.00  0.00      PA   H 0
ATOM    166 CB   TYR P  14       7.133  26.573  10.140  1.00  0.00      PA   C 0
ATOM    167 HB1  TYR P  14       6.896  27.551   9.669  1.00  0.00      PA   H 0
ATOM    168 HB2  TYR P  14       8.190  26.339   9.891  1.00  0.00      PA   H 0
ATOM    169 CG   TYR P  14       7.039  26.720  11.648  1.00  0.00      PA   C 0
ATOM    170 CD1  TYR P  14       7.618  25.788  12.502  1.00  0.00      PA   C 0
ATOM    171 HD1  TYR P  14       8.194  24.968  12.099  1.00  0.00      PA   H 0
ATOM    172 CE1  TYR P  14       7.487  25.894  13.889  1.00  0.00      PA   C 0
ATOM    173 HE1  TYR P  14       7.928  25.145  14.530  1.00  0.00      PA   H 0
ATOM    174 CZ   TYR P  14       6.796  26.952  14.450  1.00  0.00      PA   C 0
ATOM    175 OH   TYR P  14       6.648  27.028  15.820  1.00  0.00      PA   O 0
ATOM    176 HH   TYR P  14       6.560  27.956  16.048  1.00  0.00      PA   H 0
ATOM    177 CD2  TYR P  14       6.358  27.780  12.233  1.00  0.00      PA   C 0
ATOM    178 HD2  TYR P  14       5.902  28.524  11.597  1.00  0.00      PA   H 0
ATOM    179 CE2  TYR P  14       6.209  27.885  13.613  1.00  0.00      PA   C 0
ATOM    180 HE2  TYR P  14       5.643  28.704  14.032  1.00  0.00      PA   H 0
ATOM    181 C    TYR P  14       6.485  24.153  10.222  1.00  0.00      PA   C 0
ATOM    182 O    TYR P  14       7.448  23.490   9.906  1.00  0.00      PA   O 0
ATOM    183 N    LYS P  15       5.689  23.757  11.212  1.00  0.00      PA   N 0
ATOM    184 HN   LYS P  15       4.951  24.335  11.552  1.00  0.00      PA   H 0
ATOM    185 CA   LYS P  15       5.937  22.497  11.903  1.00  0.00      PA   C 0
ATOM    186 HA   LYS P  15       6.960  22.500  12.249  1.00  0.00      PA   H 0
ATOM    187 CB   LYS P  15       5.003  22.333  13.118  1.00  0.00      PA   C 0
ATOM    188 HB1  LYS P  15       5.090  23.257  13.728  1.00  0.00      PA   H 0
ATOM    189 HB2  LYS P  15       5.401  21.499  13.735  1.00  0.00      PA   H 0
ATOM    190 CG   LYS P  15       3.520  22.026  12.844  1.00  0.00      PA   C 0
ATOM    191 HG1  LYS P  15       3.425  21.177  12.133  1.00  0.00      PA   H 0
ATOM    192 HG2  LYS P  15       3.067  22.902  12.332  1.00  0.00      PA   H 0
ATOM    193 CD   LYS P  15       2.695  21.672  14.069  1.00  0.00      PA   C 0
ATOM    194 HD1  LYS P  15       3.060  20.686  14.426  1.00  0.00      PA   H 0
ATOM    195 HD2  LYS P  15       1.646  21.528  13.734  1.00  0.00      PA   H 0
ATOM    196 CE   LYS P  15       2.772  22.661  15.161  1.00  0.00      PA   C 0
ATOM    197 HE1  LYS P  15       2.343  23.637  14.847  1.00  0.00      PA   H 0
ATOM    198 HE2  LYS P  15       3.809  22.814  15.529  1.00  0.00      PA   H 0
ATOM    199 NZ   LYS P  15       1.976  22.138  16.286  1.00  0.00      PA   N 0
ATOM    200 HZ1  LYS P  15       2.418  21.300  16.714  1.00  0.00      PA   H 0
ATOM    201 HZ2  LYS P  15       1.936  22.904  16.989  1.00  0.00      PA   H 0
ATOM    202 HZ3  LYS P  15       1.005  21.907  15.992  1.00  0.00      PA   H 0
ATOM    203 C    LYS P  15       5.774  21.293  10.963  1.00  0.00      PA   C 0
ATOM    204 O    LYS P  15       6.165  20.188  11.313  1.00  0.00      PA   O 0
ATOM    205 N    ASP P  16       5.163  21.493   9.767  1.00  0.00      PA   N 0
ATOM    206 HN   ASP P  16       4.791  22.383   9.515  1.00  0.00      PA   H 0
ATOM    207 CA   ASP P  16       4.997  20.426   8.800  1.00  0.00      PA   C 0
ATOM    208 HA   ASP P  16       5.033  19.463   9.287  1.00  0.00      PA   H 0
ATOM    209 CB   ASP P  16       3.643  20.592   8.137  1.00  0.00      PA   C 0
ATOM    210 HB1  ASP P  16       3.530  19.925   7.256  1.00  0.00      PA   H 0
ATOM    211 HB2  ASP P  16       3.542  21.632   7.760  1.00  0.00      PA   H 0
ATOM    212 CG   ASP P  16       2.440  20.317   9.025  1.00  0.00      PA   C 0
ATOM    213 OD1  ASP P  16       2.615  19.583  10.006  1.00  0.00      PA   O 0
ATOM    214 OD2  ASP P  16       1.346  20.854   8.713  1.00  0.00      PA   O 0
ATOM    215 C    ASP P  16       6.099  20.412   7.739  1.00  0.00      PA   C 0
ATOM    216 O    ASP P  16       6.067  19.593   6.808  1.00  0.00      PA   O 0
ATOM    217 N    TRP P  17       7.071  21.310   7.857  1.00  0.00      PA   N 0
ATOM    218 HN   TRP P  17       7.095  21.972   8.602  1.00  0.00      PA   H 0
ATOM    219 CA   TRP P  17       8.110  21.419   6.848  1.00  0.00      PA   C 0
ATOM    220 HA   TRP P  17       7.674  21.381   5.861  1.00  0.00      PA   H 0
ATOM    221 CB   TRP P  17       8.874  22.741   7.034  1.00  0.00      PA   C 0
ATOM    222 HB1  TRP P  17       9.866  22.706   6.536  1.00  0.00      PA   H 0
ATOM    223 HB2  TRP P  17       9.094  22.865   8.116  1.00  0.00      PA   H 0
ATOM    224 CG   TRP P  17       8.115  23.950   6.565  1.00  0.00      PA   C 0
ATOM    225 CD1  TRP P  17       6.869  24.012   5.984  1.00  0.00      PA   C 0
ATOM    226 HD1  TRP P  17       6.271  23.147   5.736  1.00  0.00      PA   H 0
ATOM    227 NE1  TRP P  17       6.527  25.314   5.737  1.00  0.00      PA   N 0
ATOM    228 HE1  TRP P  17       5.724  25.624   5.277  1.00  0.00      PA   H 0
ATOM    229 CE2  TRP P  17       7.530  26.131   6.181  1.00  0.00      PA   C 0
ATOM    230 CD2  TRP P  17       8.546  25.307   6.701  1.00  0.00      PA   C 0
ATOM    231 CE3  TRP P  17       9.707  25.906   7.199  1.00  0.00      PA   C 0
ATOM    232 HE3  TRP P  17      10.515  25.301   7.582  1.00  0.00      PA   H 0
ATOM    233 CZ3  TRP P  17       9.798  27.271   7.162  1.00  0.00      PA   C 0
ATOM    234 HZ3  TRP P  17      10.695  27.744   7.534  1.00  0.00      PA   H 0
ATOM    235 CZ2  TRP P  17       7.644  27.510   6.154  1.00  0.00      PA   C 0
ATOM    236 HZ2  TRP P  17       6.859  28.125   5.740  1.00  0.00      PA   H 0
ATOM    237 CH2  TRP P  17       8.786  28.064   6.645  1.00  0.00      PA   C 0
ATOM    238 HH2  TRP P  17       8.905  29.137   6.631  1.00  0.00      PA   H 0
ATOM    239 C    TRP P  17       9.080  20.242   6.941  1.00  0.00      PA   C 0
ATOM    240 O    TRP P  17       9.327  19.698   8.014  1.00  0.00      PA   O 0
ATOM    241 N    LYS P  18       9.747  19.934   5.825  1.00  0.00      PA   N 0
ATOM    242 HN   LYS P  18       9.610  20.458   4.988  1.00  0.00      PA   H 0
ATOM    243 CA   LYS P  18      10.681  18.837   5.773  1.00  0.00      PA   C 0
ATOM    244 HA   LYS P  18      10.276  18.008   6.335  1.00  0.00      PA   H 0
ATOM    245 CB   LYS P  18      10.890  18.397   4.332  1.00  0.00      PA   C 0
ATOM    246 HB1  LYS P  18      11.643  17.582   4.282  1.00  0.00      PA   H 0
ATOM    247 HB2  LYS P  18      11.291  19.251   3.745  1.00  0.00      PA   H 0
ATOM    248 CG   LYS P  18       9.616  17.908   3.646  1.00  0.00      PA   C 0
ATOM    249 HG1  LYS P  18       8.838  18.687   3.797  1.00  0.00      PA   H 0
ATOM    250 HG2  LYS P  18       9.268  16.992   4.169  1.00  0.00      PA   H 0
ATOM    251 CD   LYS P  18       9.720  17.637   2.148  1.00  0.00      PA   C 0
ATOM    252 HD1  LYS P  18      10.473  16.837   1.982  1.00  0.00      PA   H 0
ATOM    253 HD2  LYS P  18      10.098  18.548   1.637  1.00  0.00      PA   H 0
ATOM    254 CE   LYS P  18       8.404  17.231   1.574  1.00  0.00      PA   C 0
ATOM    255 HE1  LYS P  18       8.028  16.330   2.104  1.00  0.00      PA   H 0
ATOM    256 HE2  LYS P  18       8.530  16.971   0.501  1.00  0.00      PA   H 0
ATOM    257 NZ   LYS P  18       7.331  18.246   1.660  1.00  0.00      PA   N 0
ATOM    258 HZ1  LYS P  18       7.062  18.387   2.655  1.00  0.00      PA   H 0
ATOM    259 HZ2  LYS P  18       7.671  19.158   1.293  1.00  0.00      PA   H 0
ATOM    260 HZ3  LYS P  18       6.480  17.963   1.133  1.00  0.00      PA   H 0
ATOM    261 C    LYS P  18      12.003  19.229   6.418  1.00  0.00      PA   C 0
ATOM    262 O    LYS P  18      12.382  20.396   6.502  1.00  0.00      PA   O 0
ATOM    263 N    MET P  19      12.682  18.187   6.892  1.00  0.00      PA   N 0
ATOM    264 HN   MET P  19      12.319  17.266   6.772  1.00  0.00      PA   H 0
ATOM    265 CA   MET P  19      13.905  18.320   7.664  1.00  0.00      PA   C 0
ATOM    266 HA   MET P  19      13.807  19.158   8.338  1.00  0.00      PA   H 0
ATOM    267 CB   MET P  19      14.107  17.030   8.475  1.00  0.00      PA   C 0
ATOM    268 HB1  MET P  19      14.116  16.153   7.793  1.00  0.00      PA   H 0
ATOM    269 HB2  MET P  19      13.206  16.916   9.115  1.00  0.00      PA   H 0
ATOM    270 CG   MET P  19      15.325  17.030   9.381  1.00  0.00      PA   C 0
ATOM    271 HG1  MET P  19      15.128  16.287  10.183  1.00  0.00      PA   H 0
ATOM    272 HG2  MET P  19      15.398  18.016   9.887  1.00  0.00      PA   H 0
ATOM    273 SD   MET P  19      16.914  16.607   8.649  1.00  0.00      PA   S 0
ATOM    274 CE   MET P  19      16.673  14.971   7.943  1.00  0.00      PA   C 0
ATOM    275 HE1  MET P  19      15.978  15.006   7.077  1.00  0.00      PA   H 0
ATOM    276 HE2  MET P  19      17.643  14.565   7.584  1.00  0.00      PA   H 0
ATOM    277 HE3  MET P  19      16.257  14.266   8.694  1.00  0.00      PA   H 0
ATOM    278 C    MET P  19      15.093  18.598   6.741  1.00  0.00      PA   C 0
ATOM    279 O    MET P  19      15.273  17.905   5.739  1.00  0.00      PA   O 0
ATOM    280 N    ILE P  20      15.910  19.587   7.113  1.00  0.00      PA   N 0
ATOM    281 HN   ILE P  20      15.681  20.151   7.903  1.00  0.00      PA   H 0
ATOM    282 CA   ILE P  20      17.211  19.856   6.513  1.00  0.00      PA   C 0
ATOM    283 HA   ILE P  20      17.307  19.305   5.589  1.00  0.00      PA   H 0
ATOM    284 CB   ILE P  20      17.316  21.349   6.177  1.00  0.00      PA   C 0
ATOM    285 HB   ILE P  20      17.010  21.933   7.071  1.00  0.00      PA   H 0
ATOM    286 CG2  ILE P  20      18.746  21.762   5.817  1.00  0.00      PA   C 0
ATOM    287 HG21 ILE P  20      18.795  22.845   5.575  1.00  0.00      PA   H 0
ATOM    288 HG22 ILE P  20      19.453  21.596   6.657  1.00  0.00      PA   H 0
ATOM    289 HG23 ILE P  20      19.098  21.193   4.930  1.00  0.00      PA   H 0
ATOM    290 CG1  ILE P  20      16.328  21.653   5.050  1.00  0.00      PA   C 0
ATOM    291 HG11 ILE P  20      15.308  21.326   5.343  1.00  0.00      PA   H 0
ATOM    292 HG12 ILE P  20      16.612  21.056   4.157  1.00  0.00      PA   H 0
ATOM    293 CD   ILE P  20      16.234  23.109   4.652  1.00  0.00      PA   C 0
ATOM    294 HD1  ILE P  20      17.195  23.485   4.240  1.00  0.00      PA   H 0
ATOM    295 HD2  ILE P  20      15.460  23.247   3.867  1.00  0.00      PA   H 0
ATOM    296 HD3  ILE P  20      15.958  23.736   5.527  1.00  0.00      PA   H 0
ATOM    297 C    ILE P  20      18.343  19.358   7.408  1.00  0.00      PA   C 0
ATOM    298 O    ILE P  20      19.329  18.793   6.919  1.00  0.00      PA   O 0
ATOM    299 N    GLY P  21      18.231  19.567   8.729  1.00  0.00      PA   N 0
ATOM    300 HN   GLY P  21      17.446  20.034   9.129  1.00  0.00      PA   H 0
ATOM    301 CA   GLY P  21      19.237  19.009   9.622  1.00  0.00      PA   C 0
ATOM    302 HA1  GLY P  21      20.110  19.632   9.495  1.00  0.00      PA   H 0
ATOM    303 HA2  GLY P  21      19.395  17.962   9.410  1.00  0.00      PA   H 0
ATOM    304 C    GLY P  21      18.842  19.138  11.083  1.00  0.00      PA   C 0
ATOM    305 O    GLY P  21      17.693  19.408  11.402  1.00  0.00      PA   O 0
ATOM    306 N    VAL P  22      19.817  18.856  11.953  1.00  0.00      PA   N 0
ATOM    307 HN   VAL P  22      20.743  18.655  11.643  1.00  0.00      PA   H 0
ATOM    308 CA   VAL P  22      19.646  18.960  13.400  1.00  0.00      PA   C 0
ATOM    309 HA   VAL P  22      18.874  19.679  13.633  1.00  0.00      PA   H 0
ATOM    310 CB   VAL P  22      19.312  17.583  13.986  1.00  0.00      PA   C 0
ATOM    311 HB   VAL P  22      19.242  17.703  15.088  1.00  0.00      PA   H 0
ATOM    312 CG1  VAL P  22      17.964  17.059  13.539  1.00  0.00      PA   C 0
ATOM    313 HG11 VAL P  22      17.970  16.810  12.456  1.00  0.00      PA   H 0
ATOM    314 HG12 VAL P  22      17.704  16.138  14.104  1.00  0.00      PA   H 0
ATOM    315 HG13 VAL P  22      17.173  17.818  13.721  1.00  0.00      PA   H 0
ATOM    316 CG2  VAL P  22      20.369  16.564  13.698  1.00  0.00      PA   C 0
ATOM    317 HG21 VAL P  22      21.367  16.871  14.077  1.00  0.00      PA   H 0
ATOM    318 HG22 VAL P  22      20.111  15.599  14.183  1.00  0.00      PA   H 0
ATOM    319 HG23 VAL P  22      20.456  16.366  12.608  1.00  0.00      PA   H 0
ATOM    320 C    VAL P  22      20.957  19.481  13.968  1.00  0.00      PA   C 0
ATOM    321 O    VAL P  22      21.967  19.456  13.269  1.00  0.00      PA   O 0
ATOM    322 N    SER P  23      20.935  19.976  15.204  1.00  0.00      PA   N 0
ATOM    323 HN   SER P  23      20.083  20.070  15.714  1.00  0.00      PA   H 0
ATOM    324 CA   SER P  23      22.135  20.483  15.837  1.00  0.00      PA   C 0
ATOM    325 HA   SER P  23      22.948  19.800  15.637  1.00  0.00      PA   H 0
ATOM    326 CB   SER P  23      22.494  21.859  15.334  1.00  0.00      PA   C 0
ATOM    327 HB1  SER P  23      22.549  21.870  14.224  1.00  0.00      PA   H 0
ATOM    328 HB2  SER P  23      23.488  22.183  15.709  1.00  0.00      PA   H 0
ATOM    329 OG   SER P  23      21.517  22.798  15.752  1.00  0.00      PA   O 0
ATOM    330 HG1  SER P  23      21.779  23.635  15.361  1.00  0.00      PA   H 0
ATOM    331 C    SER P  23      21.942  20.532  17.356  1.00  0.00      PA   C 0
ATOM    332 O    SER P  23      20.845  20.367  17.869  1.00  0.00      PA   O 0
ATOM    333 N    SER P  24      23.043  20.778  18.048  1.00  0.00      PA   N 0
ATOM    334 HN   SER P  24      23.923  20.856  17.585  1.00  0.00      PA   H 0
ATOM    335 CA   SER P  24      23.028  21.044  19.468  1.00  0.00      PA   C 0
ATOM    336 HA   SER P  24      22.082  21.481  19.752  1.00  0.00      PA   H 0
ATOM    337 CB   SER P  24      23.261  19.754  20.221  1.00  0.00      PA   C 0
ATOM    338 HB1  SER P  24      24.252  19.330  19.954  1.00  0.00      PA   H 0
ATOM    339 HB2  SER P  24      22.486  19.023  19.907  1.00  0.00      PA   H 0
ATOM    340 OG   SER P  24      23.191  19.918  21.626  1.00  0.00      PA   O 0
ATOM    341 HG1  SER P  24      22.400  20.406  21.866  1.00  0.00      PA   H 0
ATOM    342 C    SER P  24      24.114  22.066  19.764  1.00  0.00      PA   C 0
ATOM    343 O    SER P  24      25.206  21.933  19.243  1.00  0.00      PA   O 0
ATOM    344 N    ARG P  25      23.796  23.082  20.566  1.00  0.00      PA   N 0
ATOM    345 HN   ARG P  25      22.882  23.209  20.944  1.00  0.00      PA   H 0
ATOM    346 CA   ARG P  25      24.776  24.099  20.906  1.00  0.00      PA   C 0
ATOM    347 HA   ARG P  25      25.663  24.014  20.296  1.00  0.00      PA   H 0
ATOM    348 CB   ARG P  25      24.181  25.495  20.710  1.00  0.00      PA   C 0
ATOM    349 HB1  ARG P  25      24.767  26.274  21.244  1.00  0.00      PA   H 0
ATOM    350 HB2  ARG P  25      23.148  25.500  21.119  1.00  0.00      PA   H 0
ATOM    351 CG   ARG P  25      24.115  25.832  19.228  1.00  0.00      PA   C 0
ATOM    352 HG1  ARG P  25      23.199  26.430  19.034  1.00  0.00      PA   H 0
ATOM    353 HG2  ARG P  25      24.013  24.908  18.620  1.00  0.00      PA   H 0
ATOM    354 CD   ARG P  25      25.338  26.600  18.755  1.00  0.00      PA   C 0
ATOM    355 HD1  ARG P  25      25.426  26.530  17.650  1.00  0.00      PA   H 0
ATOM    356 HD2  ARG P  25      26.263  26.160  19.185  1.00  0.00      PA   H 0
ATOM    357 NE   ARG P  25      25.280  28.017  19.143  1.00  0.00      PA   N 0
ATOM    358 HE   ARG P  25      25.814  28.325  19.931  1.00  0.00      PA   H 0
ATOM    359 CZ   ARG P  25      24.524  28.930  18.546  1.00  0.00      PA   C 0
ATOM    360 NH1  ARG P  25      23.845  28.624  17.455  1.00  0.00      PA   N 0
ATOM    361 HH11 ARG P  25      23.831  27.686  17.108  1.00  0.00      PA   H 0
ATOM    362 HH12 ARG P  25      23.346  29.342  16.969  1.00  0.00      PA   H 0
ATOM    363 NH2  ARG P  25      24.510  30.168  18.949  1.00  0.00      PA   N 0
ATOM    364 HH21 ARG P  25      25.013  30.421  19.775  1.00  0.00      PA   H 0
ATOM    365 HH22 ARG P  25      23.846  30.785  18.525  1.00  0.00      PA   H 0
ATOM    366 C    ARG P  25      25.201  23.887  22.344  1.00  0.00      PA   C 0
ATOM    367 O    ARG P  25      24.368  23.971  23.235  1.00  0.00      PA   O 0
ATOM    368 N    ILE P  26      26.501  23.639  22.539  1.00  0.00      PA   N 0
ATOM    369 HN   ILE P  26      27.142  23.608  21.776  1.00  0.00      PA   H 0
ATOM    370 CA   ILE P  26      27.014  23.294  23.853  1.00  0.00      PA   C 0
ATOM    371 HA   ILE P  26      26.524  22.393  24.192  1.00  0.00      PA   H 0
ATOM    372 CB   ILE P  26      28.529  23.024  23.776  1.00  0.00      PA   C 0
ATOM    373 HB   ILE P  26      29.003  23.889  23.264  1.00  0.00      PA   H 0
ATOM    374 CG2  ILE P  26      29.136  22.914  25.174  1.00  0.00      PA   C 0
ATOM    375 HG21 ILE P  26      30.221  22.684  25.113  1.00  0.00      PA   H 0
ATOM    376 HG22 ILE P  26      29.033  23.858  25.751  1.00  0.00      PA   H 0
ATOM    377 HG23 ILE P  26      28.645  22.096  25.743  1.00  0.00      PA   H 0
ATOM    378 CG1  ILE P  26      28.815  21.771  22.919  1.00  0.00      PA   C 0
ATOM    379 HG11 ILE P  26      28.260  21.836  21.959  1.00  0.00      PA   H 0
ATOM    380 HG12 ILE P  26      28.414  20.881  23.450  1.00  0.00      PA   H 0
ATOM    381 CD   ILE P  26      30.281  21.529  22.581  1.00  0.00      PA   C 0
ATOM    382 HD1  ILE P  26      30.878  21.329  23.496  1.00  0.00      PA   H 0
ATOM    383 HD2  ILE P  26      30.372  20.641  21.920  1.00  0.00      PA   H 0
ATOM    384 HD3  ILE P  26      30.717  22.407  22.058  1.00  0.00      PA   H 0
ATOM    385 C    ILE P  26      26.633  24.407  24.830  1.00  0.00      PA   C 0
ATOM    386 O    ILE P  26      26.159  24.125  25.933  1.00  0.00      PA   O 0
ATOM    387 N    GLU P  27      26.808  25.668  24.428  1.00  0.00      PA   N 0
ATOM    388 HN   GLU P  27      27.130  25.924  23.520  1.00  0.00      PA   H 0
ATOM    389 CA   GLU P  27      26.645  26.776  25.360  1.00  0.00      PA   C 0
ATOM    390 HA   GLU P  27      27.064  26.476  26.309  1.00  0.00      PA   H 0
ATOM    391 CB   GLU P  27      27.371  28.036  24.920  1.00  0.00      PA   C 0
ATOM    392 HB1  GLU P  27      28.421  27.782  24.660  1.00  0.00      PA   H 0
ATOM    393 HB2  GLU P  27      27.419  28.730  25.786  1.00  0.00      PA   H 0
ATOM    394 CG   GLU P  27      26.708  28.779  23.763  1.00  0.00      PA   C 0
ATOM    395 HG1  GLU P  27      27.177  29.786  23.736  1.00  0.00      PA   H 0
ATOM    396 HG2  GLU P  27      25.619  28.951  23.899  1.00  0.00      PA   H 0
ATOM    397 CD   GLU P  27      26.941  28.197  22.393  1.00  0.00      PA   C 0
ATOM    398 OE1  GLU P  27      27.420  27.041  22.255  1.00  0.00      PA   O 0
ATOM    399 OE2  GLU P  27      26.656  28.982  21.466  1.00  0.00      PA   O 0
ATOM    400 C    GLU P  27      25.164  27.083  25.602  1.00  0.00      PA   C 0
ATOM    401 O    GLU P  27      24.820  27.792  26.552  1.00  0.00      PA   O 0
ATOM    402 N    GLN P  28      24.278  26.538  24.772  1.00  0.00      PA   N 0
ATOM    403 HN   GLN P  28      24.577  25.953  24.022  1.00  0.00      PA   H 0
ATOM    404 CA   GLN P  28      22.864  26.785  24.944  1.00  0.00      PA   C 0
ATOM    405 HA   GLN P  28      22.695  27.655  25.561  1.00  0.00      PA   H 0
ATOM    406 CB   GLN P  28      22.226  27.057  23.590  1.00  0.00      PA   C 0
ATOM    407 HB1  GLN P  28      21.133  27.209  23.721  1.00  0.00      PA   H 0
ATOM    408 HB2  GLN P  28      22.358  26.163  22.944  1.00  0.00      PA   H 0
ATOM    409 CG   GLN P  28      22.802  28.288  22.895  1.00  0.00      PA   C 0
ATOM    410 HG1  GLN P  28      23.873  28.125  22.647  1.00  0.00      PA   H 0
ATOM    411 HG2  GLN P  28      22.729  29.148  23.595  1.00  0.00      PA   H 0
ATOM    412 CD   GLN P  28      22.091  28.623  21.607  1.00  0.00      PA   C 0
ATOM    413 OE1  GLN P  28      21.514  27.755  20.947  1.00  0.00      PA   O 0
ATOM    414 NE2  GLN P  28      22.160  29.883  21.219  1.00  0.00      PA   N 0
ATOM    415 HE21 GLN P  28      21.671  30.121  20.380  1.00  0.00      PA   H 0
ATOM    416 HE22 GLN P  28      22.734  30.525  21.728  1.00  0.00      PA   H 0
ATOM    417 C    GLN P  28      22.158  25.620  25.625  1.00  0.00      PA   C 0
ATOM    418 O    GLN P  28      20.990  25.752  25.942  1.00  0.00      PA   O 0
ATOM    419 N    ASN P  29      22.824  24.474  25.772  1.00  0.00      PA   N 0
ATOM    420 HN   ASN P  29      23.760  24.387  25.439  1.00  0.00      PA   H 0
ATOM    421 CA   ASN P  29      22.221  23.331  26.430  1.00  0.00      PA   C 0
ATOM    422 HA   ASN P  29      22.897  22.503  26.275  1.00  0.00      PA   H 0
ATOM    423 CB   ASN P  29      21.995  23.588  27.922  1.00  0.00      PA   C 0
ATOM    424 HB1  ASN P  29      21.222  24.366  28.101  1.00  0.00      PA   H 0
ATOM    425 HB2  ASN P  29      22.947  23.960  28.356  1.00  0.00      PA   H 0
ATOM    426 CG   ASN P  29      21.665  22.297  28.620  1.00  0.00      PA   C 0
ATOM    427 OD1  ASN P  29      22.266  21.268  28.300  1.00  0.00      PA   O 0
ATOM    428 ND2  ASN P  29      20.712  22.311  29.548  1.00  0.00      PA   N 0
ATOM    429 HD21 ASN P  29      20.447  21.451  29.984  1.00  0.00      PA   H 0
ATOM    430 HD22 ASN P  29      20.155  23.131  29.681  1.00  0.00      PA   H 0
ATOM    431 C    ASN P  29      20.905  22.968  25.747  1.00  0.00      PA   C 0
ATOM    432 O    ASN P  29      19.884  22.778  26.409  1.00  0.00      PA   O 0
ATOM    433 N    ASN P  30      20.929  22.861  24.413  1.00  0.00      PA   N 0
ATOM    434 HN   ASN P  30      21.776  22.915  23.889  1.00  0.00      PA   H 0
ATOM    435 CA   ASN P  30      19.704  22.697  23.656  1.00  0.00      PA   C 0
ATOM    436 HA   ASN P  30      18.928  22.326  24.310  1.00  0.00      PA   H 0
ATOM    437 CB   ASN P  30      19.207  24.003  23.054  1.00  0.00      PA   C 0
ATOM    438 HB1  ASN P  30      19.111  24.739  23.881  1.00  0.00      PA   H 0
ATOM    439 HB2  ASN P  30      18.201  23.889  22.597  1.00  0.00      PA   H 0
ATOM    440 CG   ASN P  30      20.117  24.580  22.012  1.00  0.00      PA   C 0
ATOM    441 OD1  ASN P  30      21.189  24.024  21.701  1.00  0.00      PA   O 0
ATOM    442 ND2  ASN P  30      19.693  25.734  21.511  1.00  0.00      PA   N 0
ATOM    443 HD21 ASN P  30      20.348  26.279  20.987  1.00  0.00      PA   H 0
ATOM    444 HD22 ASN P  30      18.876  26.172  21.887  1.00  0.00      PA   H 0
ATOM    445 C    ASN P  30      19.853  21.623  22.596  1.00  0.00      PA   C 0
ATOM    446 O    ASN P  30      20.922  21.054  22.359  1.00  0.00      PA   O 0
ATOM    447 N    LEU P  31      18.701  21.341  22.007  1.00  0.00      PA   N 0
ATOM    448 HN   LEU P  31      17.856  21.760  22.331  1.00  0.00      PA   H 0
ATOM    449 CA   LEU P  31      18.590  20.527  20.813  1.00  0.00      PA   C 0
ATOM    450 HA   LEU P  31      19.564  20.303  20.403  1.00  0.00      PA   H 0
ATOM    451 CB   LEU P  31      17.820  19.251  21.133  1.00  0.00      PA   C 0
ATOM    452 HB1  LEU P  31      17.575  18.713  20.192  1.00  0.00      PA   H 0
ATOM    453 HB2  LEU P  31      16.862  19.528  21.623  1.00  0.00      PA   H 0
ATOM    454 CG   LEU P  31      18.569  18.267  22.030  1.00  0.00      PA   C 0
ATOM    455 HG   LEU P  31      18.966  18.831  22.901  1.00  0.00      PA   H 0
ATOM    456 CD1  LEU P  31      17.582  17.243  22.548  1.00  0.00      PA   C 0
ATOM    457 HD11 LEU P  31      17.148  16.649  21.716  1.00  0.00      PA   H 0
ATOM    458 HD12 LEU P  31      18.086  16.546  23.251  1.00  0.00      PA   H 0
ATOM    459 HD13 LEU P  31      16.755  17.750  23.090  1.00  0.00      PA   H 0
ATOM    460 CD2  LEU P  31      19.706  17.559  21.357  1.00  0.00      PA   C 0
ATOM    461 HD21 LEU P  31      20.486  18.282  21.036  1.00  0.00      PA   H 0
ATOM    462 HD22 LEU P  31      20.171  16.821  22.044  1.00  0.00      PA   H 0
ATOM    463 HD23 LEU P  31      19.349  17.010  20.459  1.00  0.00      PA   H 0
ATOM    464 C    LEU P  31      17.834  21.345  19.787  1.00  0.00      PA   C 0
ATOM    465 O    LEU P  31      16.903  22.052  20.150  1.00  0.00      PA   O 0
ATOM    466 N    ARG P  32      18.237  21.215  18.512  1.00  0.00      PA   N 0
ATOM    467 HN   ARG P  32      19.037  20.683  18.244  1.00  0.00      PA   H 0
ATOM    468 CA   ARG P  32      17.627  22.024  17.470  1.00  0.00      PA   C 0
ATOM    469 HA   ARG P  32      16.680  22.374  17.854  1.00  0.00      PA   H 0
ATOM    470 CB   ARG P  32      18.536  23.193  17.069  1.00  0.00      PA   C 0
ATOM    471 HB1  ARG P  32      17.906  24.008  16.654  1.00  0.00      PA   H 0
ATOM    472 HB2  ARG P  32      19.236  22.886  16.263  1.00  0.00      PA   H 0
ATOM    473 CG   ARG P  32      19.341  23.709  18.257  1.00  0.00      PA   C 0
ATOM    474 HG1  ARG P  32      20.062  22.916  18.551  1.00  0.00      PA   H 0
ATOM    475 HG2  ARG P  32      18.678  23.891  19.130  1.00  0.00      PA   H 0
ATOM    476 CD   ARG P  32      20.197  24.904  18.004  1.00  0.00      PA   C 0
ATOM    477 HD1  ARG P  32      20.695  24.847  17.012  1.00  0.00      PA   H 0
ATOM    478 HD2  ARG P  32      20.979  24.995  18.788  1.00  0.00      PA   H 0
ATOM    479 NE   ARG P  32      19.340  26.085  18.051  1.00  0.00      PA   N 0
ATOM    480 HE   ARG P  32      18.401  25.993  18.382  1.00  0.00      PA   H 0
ATOM    481 CZ   ARG P  32      19.785  27.326  18.046  1.00  0.00      PA   C 0
ATOM    482 NH1  ARG P  32      21.002  27.593  17.634  1.00  0.00      PA   N 0
ATOM    483 HH11 ARG P  32      21.546  26.882  17.189  1.00  0.00      PA   H 0
ATOM    484 HH12 ARG P  32      21.278  28.550  17.542  1.00  0.00      PA   H 0
ATOM    485 NH2  ARG P  32      19.004  28.300  18.470  1.00  0.00      PA   N 0
ATOM    486 HH21 ARG P  32      18.062  28.050  18.694  1.00  0.00      PA   H 0
ATOM    487 HH22 ARG P  32      19.339  29.241  18.423  1.00  0.00      PA   H 0
ATOM    488 C    ARG P  32      17.341  21.182  16.235  1.00  0.00      PA   C 0
ATOM    489 O    ARG P  32      18.061  20.254  15.903  1.00  0.00      PA   O 0
ATOM    490 N    ALA P  33      16.205  21.522  15.615  1.00  0.00      PA   N 0
ATOM    491 HN   ALA P  33      15.650  22.263  15.986  1.00  0.00      PA   H 0
ATOM    492 CA   ALA P  33      15.846  21.019  14.297  1.00  0.00      PA   C 0
ATOM    493 HA   ALA P  33      16.551  20.271  13.967  1.00  0.00      PA   H 0
ATOM    494 CB   ALA P  33      14.461  20.448  14.346  1.00  0.00      PA   C 0
ATOM    495 HB1  ALA P  33      13.718  21.212  14.660  1.00  0.00      PA   H 0
ATOM    496 HB2  ALA P  33      14.147  20.046  13.359  1.00  0.00      PA   H 0
ATOM    497 HB3  ALA P  33      14.415  19.617  15.082  1.00  0.00      PA   H 0
ATOM    498 C    ALA P  33      15.856  22.161  13.293  1.00  0.00      PA   C 0
ATOM    499 O    ALA P  33      15.395  23.250  13.591  1.00  0.00      PA   O 0
ATOM    500 N    ILE P  34      16.378  21.856  12.087  1.00  0.00      PA   N 0
ATOM    501 HN   ILE P  34      16.774  20.965  11.879  1.00  0.00      PA   H 0
ATOM    502 CA   ILE P  34      16.390  22.834  11.009  1.00  0.00      PA   C 0
ATOM    503 HA   ILE P  34      15.962  23.766  11.348  1.00  0.00      PA   H 0
ATOM    504 CB   ILE P  34      17.800  23.144  10.472  1.00  0.00      PA   C 0
ATOM    505 HB   ILE P  34      18.232  22.222  10.028  1.00  0.00      PA   H 0
ATOM    506 CG2  ILE P  34      17.692  24.183   9.370  1.00  0.00      PA   C 0
ATOM    507 HG21 ILE P  34      18.700  24.450   8.986  1.00  0.00      PA   H 0
ATOM    508 HG22 ILE P  34      17.090  23.830   8.505  1.00  0.00      PA   H 0
ATOM    509 HG23 ILE P  34      17.227  25.114   9.758  1.00  0.00      PA   H 0
ATOM    510 CG1  ILE P  34      18.781  23.619  11.537  1.00  0.00      PA   C 0
ATOM    511 HG11 ILE P  34      18.234  24.256  12.265  1.00  0.00      PA   H 0
ATOM    512 HG12 ILE P  34      19.521  24.285  11.044  1.00  0.00      PA   H 0
ATOM    513 CD   ILE P  34      19.569  22.562  12.265  1.00  0.00      PA   C 0
ATOM    514 HD1  ILE P  34      20.154  21.948  11.548  1.00  0.00      PA   H 0
ATOM    515 HD2  ILE P  34      20.289  23.032  12.969  1.00  0.00      PA   H 0
ATOM    516 HD3  ILE P  34      18.910  21.890  12.855  1.00  0.00      PA   H 0
ATOM    517 C    ILE P  34      15.506  22.254   9.920  1.00  0.00      PA   C 0
ATOM    518 O    ILE P  34      15.783  21.158   9.417  1.00  0.00      PA   O 0
ATOM    519 N    LEU P  35      14.406  22.972   9.653  1.00  0.00      PA   N 0
ATOM    520 HN   LEU P  35      14.279  23.860  10.088  1.00  0.00      PA   H 0
ATOM    521 CA   LEU P  35      13.450  22.580   8.638  1.00  0.00      PA   C 0
ATOM    522 HA   LEU P  35      13.754  21.651   8.180  1.00  0.00      PA   H 0
ATOM    523 CB   LEU P  35      12.025  22.426   9.178  1.00  0.00      PA   C 0
ATOM    524 HB1  LEU P  35      11.423  21.872   8.426  1.00  0.00      PA   H 0
ATOM    525 HB2  LEU P  35      11.540  23.419   9.297  1.00  0.00      PA   H 0
ATOM    526 CG   LEU P  35      11.873  21.695  10.516  1.00  0.00      PA   C 0
ATOM    527 HG   LEU P  35      12.414  22.270  11.298  1.00  0.00      PA   H 0
ATOM    528 CD1  LEU P  35      10.407  21.686  10.881  1.00  0.00      PA   C 0
ATOM    529 HD11 LEU P  35       9.820  21.129  10.120  1.00  0.00      PA   H 0
ATOM    530 HD12 LEU P  35      10.250  21.195  11.865  1.00  0.00      PA   H 0
ATOM    531 HD13 LEU P  35      10.003  22.719  10.937  1.00  0.00      PA   H 0
ATOM    532 CD2  LEU P  35      12.429  20.285  10.496  1.00  0.00      PA   C 0
ATOM    533 HD21 LEU P  35      13.522  20.281  10.297  1.00  0.00      PA   H 0
ATOM    534 HD22 LEU P  35      12.257  19.781  11.471  1.00  0.00      PA   H 0
ATOM    535 HD23 LEU P  35      11.925  19.687   9.707  1.00  0.00      PA   H 0
ATOM    536 C    LEU P  35      13.490  23.656   7.561  1.00  0.00      PA   C 0
ATOM    537 O    LEU P  35      14.038  24.737   7.735  1.00  0.00      PA   O 0
ATOM    538 N    GLY P  36      12.840  23.380   6.441  1.00  0.00      PA   N 0
ATOM    539 HN   GLY P  36      12.420  22.489   6.291  1.00  0.00      PA   H 0
ATOM    540 CA   GLY P  36      12.723  24.383   5.392  1.00  0.00      PA   C 0
ATOM    541 HA1  GLY P  36      13.516  24.219   4.677  1.00  0.00      PA   H 0
ATOM    542 HA2  GLY P  36      12.726  25.374   5.822  1.00  0.00      PA   H 0
ATOM    543 C    GLY P  36      11.401  24.241   4.653  1.00  0.00      PA   C 0
ATOM    544 O    GLY P  36      10.853  23.155   4.588  1.00  0.00      PA   O 0
ATOM    545 N    ASN P  37      10.969  25.348   4.041  1.00  0.00      PA   N 0
ATOM    546 HN   ASN P  37      11.456  26.213   4.138  1.00  0.00      PA   H 0
ATOM    547 CA   ASN P  37       9.858  25.272   3.108  1.00  0.00      PA   C 0
ATOM    548 HA   ASN P  37       9.084  24.679   3.572  1.00  0.00      PA   H 0
ATOM    549 CB   ASN P  37       9.262  26.649   2.853  1.00  0.00      PA   C 0
ATOM    550 HB1  ASN P  37       9.066  27.131   3.835  1.00  0.00      PA   H 0
ATOM    551 HB2  ASN P  37       8.286  26.540   2.334  1.00  0.00      PA   H 0
ATOM    552 CG   ASN P  37      10.133  27.574   2.043  1.00  0.00      PA   C 0
ATOM    553 OD1  ASN P  37      11.297  27.276   1.738  1.00  0.00      PA   O 0
ATOM    554 ND2  ASN P  37       9.578  28.723   1.707  1.00  0.00      PA   N 0
ATOM    555 HD21 ASN P  37      10.134  29.379   1.197  1.00  0.00      PA   H 0
ATOM    556 HD22 ASN P  37       8.627  28.904   1.956  1.00  0.00      PA   H 0
ATOM    557 C    ASN P  37      10.290  24.517   1.839  1.00  0.00      PA   C 0
ATOM    558 O    ASN P  37      11.444  24.138   1.685  1.00  0.00      PA   O 0
ATOM    559 N    ASP P  38       9.333  24.280   0.937  1.00  0.00      PA   N 0
ATOM    560 HN   ASP P  38       8.402  24.623   1.031  1.00  0.00      PA   H 0
ATOM    561 CA   ASP P  38       9.661  23.434  -0.209  1.00  0.00      PA   C 0
ATOM    562 HA   ASP P  38      10.133  22.553   0.201  1.00  0.00      PA   H 0
ATOM    563 CB   ASP P  38       8.435  22.932  -0.953  1.00  0.00      PA   C 0
ATOM    564 HB1  ASP P  38       8.702  22.563  -1.967  1.00  0.00      PA   H 0
ATOM    565 HB2  ASP P  38       7.702  23.758  -1.073  1.00  0.00      PA   H 0
ATOM    566 CG   ASP P  38       7.729  21.762  -0.256  1.00  0.00      PA   C 0
ATOM    567 OD1  ASP P  38       8.329  21.107   0.715  1.00  0.00      PA   O 0
ATOM    568 OD2  ASP P  38       6.588  21.480  -0.658  1.00  0.00      PA   O 0
ATOM    569 C    ASP P  38      10.795  24.029  -1.051  1.00  0.00      PA   C 0
ATOM    570 O    ASP P  38      11.667  23.285  -1.498  1.00  0.00      PA   O 0
ATOM    571 N    ILE P  39      10.847  25.355  -1.210  1.00  0.00      PA   N 0
ATOM    572 HN   ILE P  39      10.124  25.937  -0.845  1.00  0.00      PA   H 0
ATOM    573 CA   ILE P  39      11.919  25.967  -1.995  1.00  0.00      PA   C 0
ATOM    574 HA   ILE P  39      11.983  25.486  -2.960  1.00  0.00      PA   H 0
ATOM    575 CB   ILE P  39      11.644  27.460  -2.193  1.00  0.00      PA   C 0
ATOM    576 HB   ILE P  39      11.383  27.873  -1.195  1.00  0.00      PA   H 0
ATOM    577 CG2  ILE P  39      12.897  28.196  -2.661  1.00  0.00      PA   C 0
ATOM    578 HG21 ILE P  39      12.676  29.270  -2.841  1.00  0.00      PA   H 0
ATOM    579 HG22 ILE P  39      13.717  28.168  -1.912  1.00  0.00      PA   H 0
ATOM    580 HG23 ILE P  39      13.270  27.769  -3.616  1.00  0.00      PA   H 0
ATOM    581 CG1  ILE P  39      10.435  27.720  -3.096  1.00  0.00      PA   C 0
ATOM    582 HG11 ILE P  39       9.622  27.001  -2.858  1.00  0.00      PA   H 0
ATOM    583 HG12 ILE P  39      10.723  27.545  -4.155  1.00  0.00      PA   H 0
ATOM    584 CD   ILE P  39       9.885  29.124  -2.931  1.00  0.00      PA   C 0
ATOM    585 HD1  ILE P  39      10.623  29.888  -3.258  1.00  0.00      PA   H 0
ATOM    586 HD2  ILE P  39       8.967  29.258  -3.543  1.00  0.00      PA   H 0
ATOM    587 HD3  ILE P  39       9.622  29.323  -1.870  1.00  0.00      PA   H 0
ATOM    588 C    ILE P  39      13.252  25.740  -1.288  1.00  0.00      PA   C 0
ATOM    589 O    ILE P  39      14.270  25.418  -1.914  1.00  0.00      PA   O 0
ATOM    590 N    ALA P  40      13.278  25.895   0.040  1.00  0.00      PA   N 0
ATOM    591 HN   ALA P  40      12.469  26.135   0.572  1.00  0.00      PA   H 0
ATOM    592 CA   ALA P  40      14.538  25.745   0.763  1.00  0.00      PA   C 0
ATOM    593 HA   ALA P  40      15.299  26.332   0.270  1.00  0.00      PA   H 0
ATOM    594 CB   ALA P  40      14.395  26.227   2.181  1.00  0.00      PA   C 0
ATOM    595 HB1  ALA P  40      13.608  25.659   2.721  1.00  0.00      PA   H 0
ATOM    596 HB2  ALA P  40      15.347  26.130   2.745  1.00  0.00      PA   H 0
ATOM    597 HB3  ALA P  40      14.100  27.298   2.201  1.00  0.00      PA   H 0
ATOM    598 C    ALA P  40      15.008  24.297   0.738  1.00  0.00      PA   C 0
ATOM    599 O    ALA P  40      16.206  24.021   0.622  1.00  0.00      PA   O 0
ATOM    600 N    VAL P  41      14.084  23.359   0.879  1.00  0.00      PA   N 0
ATOM    601 HN   VAL P  41      13.132  23.597   1.056  1.00  0.00      PA   H 0
ATOM    602 CA   VAL P  41      14.449  21.963   0.868  1.00  0.00      PA   C 0
ATOM    603 HA   VAL P  41      15.260  21.808   1.564  1.00  0.00      PA   H 0
ATOM    604 CB   VAL P  41      13.274  21.103   1.333  1.00  0.00      PA   C 0
ATOM    605 HB   VAL P  41      12.380  21.407   0.747  1.00  0.00      PA   H 0
ATOM    606 CG1  VAL P  41      13.521  19.639   1.100  1.00  0.00      PA   C 0
ATOM    607 HG11 VAL P  41      14.492  19.334   1.545  1.00  0.00      PA   H 0
ATOM    608 HG12 VAL P  41      12.723  19.028   1.574  1.00  0.00      PA   H 0
ATOM    609 HG13 VAL P  41      13.537  19.382   0.019  1.00  0.00      PA   H 0
ATOM    610 CG2  VAL P  41      12.959  21.363   2.808  1.00  0.00      PA   C 0
ATOM    611 HG21 VAL P  41      11.931  21.020   3.053  1.00  0.00      PA   H 0
ATOM    612 HG22 VAL P  41      13.684  20.842   3.469  1.00  0.00      PA   H 0
ATOM    613 HG23 VAL P  41      12.994  22.448   3.046  1.00  0.00      PA   H 0
ATOM    614 C    VAL P  41      14.977  21.549  -0.504  1.00  0.00      PA   C 0
ATOM    615 O    VAL P  41      15.997  20.871  -0.559  1.00  0.00      PA   O 0
ATOM    616 N    LYS P  42      14.351  22.003  -1.596  1.00  0.00      PA   N 0
ATOM    617 HN   LYS P  42      13.525  22.557  -1.521  1.00  0.00      PA   H 0
ATOM    618 CA   LYS P  42      14.856  21.683  -2.926  1.00  0.00      PA   C 0
ATOM    619 HA   LYS P  42      14.927  20.610  -3.024  1.00  0.00      PA   H 0
ATOM    620 CB   LYS P  42      13.849  22.235  -3.934  1.00  0.00      PA   C 0
ATOM    621 HB1  LYS P  42      13.767  23.336  -3.810  1.00  0.00      PA   H 0
ATOM    622 HB2  LYS P  42      12.861  21.810  -3.655  1.00  0.00      PA   H 0
ATOM    623 CG   LYS P  42      14.120  21.890  -5.379  1.00  0.00      PA   C 0
ATOM    624 HG1  LYS P  42      14.152  20.784  -5.480  1.00  0.00      PA   H 0
ATOM    625 HG2  LYS P  42      15.102  22.298  -5.700  1.00  0.00      PA   H 0
ATOM    626 CD   LYS P  42      12.978  22.472  -6.226  1.00  0.00      PA   C 0
ATOM    627 HD1  LYS P  42      13.104  23.575  -6.272  1.00  0.00      PA   H 0
ATOM    628 HD2  LYS P  42      12.027  22.294  -5.679  1.00  0.00      PA   H 0
ATOM    629 CE   LYS P  42      12.797  21.894  -7.586  1.00  0.00      PA   C 0
ATOM    630 HE1  LYS P  42      11.986  22.417  -8.136  1.00  0.00      PA   H 0
ATOM    631 HE2  LYS P  42      12.543  20.814  -7.523  1.00  0.00      PA   H 0
ATOM    632 NZ   LYS P  42      14.031  22.025  -8.335  1.00  0.00      PA   N 0
ATOM    633 HZ1  LYS P  42      14.779  21.439  -7.913  1.00  0.00      PA   H 0
ATOM    634 HZ2  LYS P  42      13.932  21.699  -9.318  1.00  0.00      PA   H 0
ATOM    635 HZ3  LYS P  42      14.398  22.998  -8.309  1.00  0.00      PA   H 0
ATOM    636 C    LYS P  42      16.264  22.255  -3.075  1.00  0.00      PA   C 0
ATOM    637 O    LYS P  42      17.171  21.570  -3.550  1.00  0.00      PA   O 0
ATOM    638 N    ALA P  43      16.452  23.507  -2.637  1.00  0.00      PA   N 0
ATOM    639 HN   ALA P  43      15.711  24.018  -2.208  1.00  0.00      PA   H 0
ATOM    640 CA   ALA P  43      17.751  24.157  -2.726  1.00  0.00      PA   C 0
ATOM    641 HA   ALA P  43      18.068  24.121  -3.758  1.00  0.00      PA   H 0
ATOM    642 CB   ALA P  43      17.687  25.586  -2.268  1.00  0.00      PA   C 0
ATOM    643 HB1  ALA P  43      18.677  26.085  -2.336  1.00  0.00      PA   H 0
ATOM    644 HB2  ALA P  43      16.960  26.151  -2.890  1.00  0.00      PA   H 0
ATOM    645 HB3  ALA P  43      17.347  25.651  -1.212  1.00  0.00      PA   H 0
ATOM    646 C    ALA P  43      18.801  23.401  -1.925  1.00  0.00      PA   C 0
ATOM    647 O    ALA P  43      19.911  23.204  -2.403  1.00  0.00      PA   O 0
ATOM    648 N    ALA P  44      18.457  23.031  -0.693  1.00  0.00      PA   N 0
ATOM    649 HN   ALA P  44      17.572  23.262  -0.297  1.00  0.00      PA   H 0
ATOM    650 CA   ALA P  44      19.399  22.328   0.154  1.00  0.00      PA   C 0
ATOM    651 HA   ALA P  44      20.279  22.942   0.277  1.00  0.00      PA   H 0
ATOM    652 CB   ALA P  44      18.770  22.067   1.498  1.00  0.00      PA   C 0
ATOM    653 HB1  ALA P  44      17.832  21.481   1.391  1.00  0.00      PA   H 0
ATOM    654 HB2  ALA P  44      19.446  21.498   2.172  1.00  0.00      PA   H 0
ATOM    655 HB3  ALA P  44      18.506  23.026   1.994  1.00  0.00      PA   H 0
ATOM    656 C    ALA P  44      19.837  21.028  -0.502  1.00  0.00      PA   C 0
ATOM    657 O    ALA P  44      21.031  20.743  -0.551  1.00  0.00      PA   O 0
ATOM    658 N    ARG P  45      18.887  20.270  -1.048  1.00  0.00      PA   N 0
ATOM    659 HN   ARG P  45      17.931  20.545  -0.985  1.00  0.00      PA   H 0
ATOM    660 CA   ARG P  45      19.164  18.967  -1.617  1.00  0.00      PA   C 0
ATOM    661 HA   ARG P  45      19.772  18.403  -0.925  1.00  0.00      PA   H 0
ATOM    662 CB   ARG P  45      17.858  18.182  -1.805  1.00  0.00      PA   C 0
ATOM    663 HB1  ARG P  45      18.035  17.287  -2.439  1.00  0.00      PA   H 0
ATOM    664 HB2  ARG P  45      17.129  18.833  -2.334  1.00  0.00      PA   H 0
ATOM    665 CG   ARG P  45      17.282  17.721  -0.470  1.00  0.00      PA   C 0
ATOM    666 HG1  ARG P  45      17.212  18.581   0.230  1.00  0.00      PA   H 0
ATOM    667 HG2  ARG P  45      17.939  16.952  -0.010  1.00  0.00      PA   H 0
ATOM    668 CD   ARG P  45      15.881  17.166  -0.708  1.00  0.00      PA   C 0
ATOM    669 HD1  ARG P  45      15.947  16.305  -1.407  1.00  0.00      PA   H 0
ATOM    670 HD2  ARG P  45      15.224  17.951  -1.139  1.00  0.00      PA   H 0
ATOM    671 NE   ARG P  45      15.333  16.715   0.575  1.00  0.00      PA   N 0
ATOM    672 HE   ARG P  45      15.724  17.094   1.414  1.00  0.00      PA   H 0
ATOM    673 CZ   ARG P  45      14.149  16.151   0.707  1.00  0.00      PA   C 0
ATOM    674 NH1  ARG P  45      13.452  15.827  -0.376  1.00  0.00      PA   N 0
ATOM    675 HH11 ARG P  45      13.838  15.933  -1.293  1.00  0.00      PA   H 0
ATOM    676 HH12 ARG P  45      12.564  15.399  -0.210  1.00  0.00      PA   H 0
ATOM    677 NH2  ARG P  45      13.650  15.881   1.894  1.00  0.00      PA   N 0
ATOM    678 HH21 ARG P  45      14.229  15.939   2.708  1.00  0.00      PA   H 0
ATOM    679 HH22 ARG P  45      12.770  15.406   1.875  1.00  0.00      PA   H 0
ATOM    680 C    ARG P  45      19.968  19.078  -2.907  1.00  0.00      PA   C 0
ATOM    681 O    ARG P  45      20.712  18.164  -3.218  1.00  0.00      PA   O 0
ATOM    682 N    GLU P  46      19.764  20.149  -3.665  1.00  0.00      PA   N 0
ATOM    683 HN   GLU P  46      19.047  20.791  -3.406  1.00  0.00      PA   H 0
ATOM    684 CA   GLU P  46      20.397  20.404  -4.950  1.00  0.00      PA   C 0
ATOM    685 HA   GLU P  46      20.589  19.471  -5.459  1.00  0.00      PA   H 0
ATOM    686 CB   GLU P  46      19.434  21.245  -5.785  1.00  0.00      PA   C 0
ATOM    687 HB1  GLU P  46      19.956  21.618  -6.692  1.00  0.00      PA   H 0
ATOM    688 HB2  GLU P  46      19.104  22.131  -5.202  1.00  0.00      PA   H 0
ATOM    689 CG   GLU P  46      18.212  20.459  -6.272  1.00  0.00      PA   C 0
ATOM    690 HG1  GLU P  46      17.661  20.036  -5.405  1.00  0.00      PA   H 0
ATOM    691 HG2  GLU P  46      18.568  19.599  -6.878  1.00  0.00      PA   H 0
ATOM    692 CD   GLU P  46      17.192  21.193  -7.127  1.00  0.00      PA   C 0
ATOM    693 OE1  GLU P  46      17.329  22.411  -7.372  1.00  0.00      PA   O 0
ATOM    694 OE2  GLU P  46      16.245  20.506  -7.579  1.00  0.00      PA   O 0
ATOM    695 C    GLU P  46      21.735  21.128  -4.788  1.00  0.00      PA   C 0
ATOM    696 O    GLU P  46      22.431  21.348  -5.776  1.00  0.00      PA   O 0
ATOM    697 N    GLY P  47      22.055  21.568  -3.557  1.00  0.00      PA   N 0
ATOM    698 HN   GLY P  47      21.447  21.408  -2.783  1.00  0.00      PA   H 0
ATOM    699 CA   GLY P  47      23.262  22.350  -3.335  1.00  0.00      PA   C 0
ATOM    700 HA1  GLY P  47      24.099  21.869  -3.820  1.00  0.00      PA   H 0
ATOM    701 HA2  GLY P  47      23.402  22.430  -2.267  1.00  0.00      PA   H 0
ATOM    702 C    GLY P  47      23.183  23.780  -3.871  1.00  0.00      PA   C 0
ATOM    703 O    GLY P  47      24.217  24.384  -4.165  1.00  0.00      PA   O 0
ATOM    704 N    ARG P  48      21.963  24.296  -4.057  1.00  0.00      PA   N 0
ATOM    705 HN   ARG P  48      21.172  23.786  -3.728  1.00  0.00      PA   H 0
ATOM    706 CA   ARG P  48      21.748  25.619  -4.604  1.00  0.00      PA   C 0
ATOM    707 HA   ARG P  48      22.551  25.857  -5.286  1.00  0.00      PA   H 0
ATOM    708 CB   ARG P  48      20.437  25.523  -5.376  1.00  0.00      PA   C 0
ATOM    709 HB1  ARG P  48      19.581  25.548  -4.668  1.00  0.00      PA   H 0
ATOM    710 HB2  ARG P  48      20.398  24.529  -5.870  1.00  0.00      PA   H 0
ATOM    711 CG   ARG P  48      20.280  26.569  -6.446  1.00  0.00      PA   C 0
ATOM    712 HG1  ARG P  48      19.278  26.392  -6.891  1.00  0.00      PA   H 0
ATOM    713 HG2  ARG P  48      21.018  26.313  -7.236  1.00  0.00      PA   H 0
ATOM    714 CD   ARG P  48      20.448  27.975  -6.080  1.00  0.00      PA   C 0
ATOM    715 HD1  ARG P  48      21.497  28.229  -5.816  1.00  0.00      PA   H 0
ATOM    716 HD2  ARG P  48      19.778  28.270  -5.245  1.00  0.00      PA   H 0
ATOM    717 NE   ARG P  48      20.062  28.706  -7.279  1.00  0.00      PA   N 0
ATOM    718 HE   ARG P  48      19.879  28.170  -8.103  1.00  0.00      PA   H 0
ATOM    719 CZ   ARG P  48      19.935  30.007  -7.389  1.00  0.00      PA   C 0
ATOM    720 NH1  ARG P  48      20.253  30.829  -6.397  1.00  0.00      PA   N 0
ATOM    721 HH11 ARG P  48      20.663  30.488  -5.551  1.00  0.00      PA   H 0
ATOM    722 HH12 ARG P  48      19.987  31.789  -6.480  1.00  0.00      PA   H 0
ATOM    723 NH2  ARG P  48      19.519  30.420  -8.562  1.00  0.00      PA   N 0
ATOM    724 HH21 ARG P  48      19.228  29.765  -9.260  1.00  0.00      PA   H 0
ATOM    725 HH22 ARG P  48      19.340  31.401  -8.637  1.00  0.00      PA   H 0
ATOM    726 C    ARG P  48      21.744  26.630  -3.468  1.00  0.00      PA   C 0
ATOM    727 O    ARG P  48      20.686  27.118  -3.053  1.00  0.00      PA   O 0
ATOM    728 N    THR P  49      22.945  26.850  -2.934  1.00  0.00      PA   N 0
ATOM    729 HN   THR P  49      23.718  26.278  -3.198  1.00  0.00      PA   H 0
ATOM    730 CA   THR P  49      23.144  27.611  -1.706  1.00  0.00      PA   C 0
ATOM    731 HA   THR P  49      22.221  28.088  -1.412  1.00  0.00      PA   H 0
ATOM    732 CB   THR P  49      23.531  26.646  -0.575  1.00  0.00      PA   C 0
ATOM    733 HB   THR P  49      23.675  27.223   0.364  1.00  0.00      PA   H 0
ATOM    734 OG1  THR P  49      24.791  26.086  -0.931  1.00  0.00      PA   O 0
ATOM    735 HG1  THR P  49      25.466  26.685  -0.603  1.00  0.00      PA   H 0
ATOM    736 CG2  THR P  49      22.455  25.608  -0.319  1.00  0.00      PA   C 0
ATOM    737 HG21 THR P  49      22.694  25.031   0.600  1.00  0.00      PA   H 0
ATOM    738 HG22 THR P  49      21.464  26.091  -0.181  1.00  0.00      PA   H 0
ATOM    739 HG23 THR P  49      22.377  24.889  -1.163  1.00  0.00      PA   H 0
ATOM    740 C    THR P  49      24.162  28.737  -1.874  1.00  0.00      PA   C 0
ATOM    741 O    THR P  49      24.571  29.347  -0.883  1.00  0.00      PA   O 0
ATOM    742 N    HSD P  50      24.512  29.028  -3.135  1.00  0.00      PA   N 0
ATOM    743 HN   HSD P  50      24.099  28.501  -3.873  1.00  0.00      PA   H 0
ATOM    744 CA   HSD P  50      25.563  29.966  -3.489  1.00  0.00      PA   C 0
ATOM    745 HA   HSD P  50      25.857  30.548  -2.628  1.00  0.00      PA   H 0
ATOM    746 CB   HSD P  50      26.795  29.245  -4.064  1.00  0.00      PA   C 0
ATOM    747 HB1  HSD P  50      27.688  29.890  -3.920  1.00  0.00      PA   H 0
ATOM    748 HB2  HSD P  50      26.720  29.027  -5.151  1.00  0.00      PA   H 0
ATOM    749 ND1  HSD P  50      26.391  26.759  -3.836  1.00  0.00      PA   N 0
ATOM    750 HD1  HSD P  50      25.718  26.663  -4.570  1.00  0.00      PA   H 0
ATOM    751 CG   HSD P  50      27.077  27.903  -3.495  1.00  0.00      PA   C 0
ATOM    752 CE1  HSD P  50      26.865  25.741  -3.130  1.00  0.00      PA   C 0
ATOM    753 HE1  HSD P  50      26.487  24.720  -3.185  1.00  0.00      PA   H 0
ATOM    754 NE2  HSD P  50      27.780  26.187  -2.319  1.00  0.00      PA   N 0
ATOM    755 CD2  HSD P  50      27.940  27.544  -2.526  1.00  0.00      PA   C 0
ATOM    756 HD2  HSD P  50      28.615  28.124  -1.909  1.00  0.00      PA   H 0
ATOM    757 C    HSD P  50      25.046  30.919  -4.564  1.00  0.00      PA   C 0
ATOM    758 O    HSD P  50      25.591  30.952  -5.679  1.00  0.00      PA   O 0
ATOM    759 N    PRO P  51      24.003  31.749  -4.311  1.00  0.00      PA   N 0
ATOM    760 CD   PRO P  51      23.517  32.739  -5.266  1.00  0.00      PA   C 0
ATOM    761 HD1  PRO P  51      24.371  33.353  -5.624  1.00  0.00      PA   H 0
ATOM    762 HD2  PRO P  51      23.038  32.229  -6.129  1.00  0.00      PA   H 0
ATOM    763 CA   PRO P  51      23.280  31.817  -3.042  1.00  0.00      PA   C 0
ATOM    764 HA   PRO P  51      23.910  31.562  -2.203  1.00  0.00      PA   H 0
ATOM    765 CB   PRO P  51      22.875  33.287  -3.034  1.00  0.00      PA   C 0
ATOM    766 HB1  PRO P  51      23.741  33.903  -2.710  1.00  0.00      PA   H 0
ATOM    767 HB2  PRO P  51      22.026  33.483  -2.345  1.00  0.00      PA   H 0
ATOM    768 CG   PRO P  51      22.537  33.571  -4.477  1.00  0.00      PA   C 0
ATOM    769 HG1  PRO P  51      22.627  34.645  -4.745  1.00  0.00      PA   H 0
ATOM    770 HG2  PRO P  51      21.497  33.246  -4.694  1.00  0.00      PA   H 0
ATOM    771 C    PRO P  51      22.031  30.957  -2.998  1.00  0.00      PA   C 0
ATOM    772 O    PRO P  51      21.598  30.377  -4.006  1.00  0.00      PA   O 0
ATOM    773 N    TRP P  52      21.454  30.891  -1.796  1.00  0.00      PA   N 0
ATOM    774 HN   TRP P  52      21.827  31.356  -0.997  1.00  0.00      PA   H 0
ATOM    775 CA   TRP P  52      20.127  30.318  -1.695  1.00  0.00      PA   C 0
ATOM    776 HA   TRP P  52      20.179  29.301  -2.053  1.00  0.00      PA   H 0
ATOM    777 CB   TRP P  52      19.650  30.331  -0.239  1.00  0.00      PA   C 0
ATOM    778 HB1  TRP P  52      18.570  30.079  -0.171  1.00  0.00      PA   H 0
ATOM    779 HB2  TRP P  52      19.769  31.358   0.168  1.00  0.00      PA   H 0
ATOM    780 CG   TRP P  52      20.407  29.377   0.650  1.00  0.00      PA   C 0
ATOM    781 CD1  TRP P  52      21.685  29.553   1.134  1.00  0.00      PA   C 0
ATOM    782 HD1  TRP P  52      22.294  30.425   0.946  1.00  0.00      PA   H 0
ATOM    783 NE1  TRP P  52      22.028  28.506   1.923  1.00  0.00      PA   N 0
ATOM    784 HE1  TRP P  52      22.904  28.333   2.318  1.00  0.00      PA   H 0
ATOM    785 CE2  TRP P  52      20.988  27.624   1.985  1.00  0.00      PA   C 0
ATOM    786 CD2  TRP P  52      19.937  28.128   1.184  1.00  0.00      PA   C 0
ATOM    787 CE3  TRP P  52      18.749  27.395   1.105  1.00  0.00      PA   C 0
ATOM    788 HE3  TRP P  52      17.918  27.762   0.521  1.00  0.00      PA   H 0
ATOM    789 CZ3  TRP P  52      18.652  26.199   1.764  1.00  0.00      PA   C 0
ATOM    790 HZ3  TRP P  52      17.743  25.618   1.710  1.00  0.00      PA   H 0
ATOM    791 CZ2  TRP P  52      20.873  26.427   2.671  1.00  0.00      PA   C 0
ATOM    792 HZ2  TRP P  52      21.682  26.062   3.286  1.00  0.00      PA   H 0
ATOM    793 CH2  TRP P  52      19.711  25.726   2.535  1.00  0.00      PA   C 0
ATOM    794 HH2  TRP P  52      19.596  24.791   3.063  1.00  0.00      PA   H 0
ATOM    795 C    TRP P  52      19.166  31.122  -2.559  1.00  0.00      PA   C 0
ATOM    796 O    TRP P  52      19.302  32.345  -2.642  1.00  0.00      PA   O 0
ATOM    797 N    PRO P  53      18.137  30.473  -3.176  1.00  0.00      PA   N 0
ATOM    798 CD   PRO P  53      17.843  29.031  -3.126  1.00  0.00      PA   C 0
ATOM    799 HD1  PRO P  53      18.676  28.457  -3.586  1.00  0.00      PA   H 0
ATOM    800 HD2  PRO P  53      17.724  28.705  -2.070  1.00  0.00      PA   H 0
ATOM    801 CA   PRO P  53      17.196  31.187  -4.031  1.00  0.00      PA   C 0
ATOM    802 HA   PRO P  53      17.728  31.889  -4.656  1.00  0.00      PA   H 0
ATOM    803 CB   PRO P  53      16.576  30.042  -4.837  1.00  0.00      PA   C 0
ATOM    804 HB1  PRO P  53      17.243  29.810  -5.694  1.00  0.00      PA   H 0
ATOM    805 HB2  PRO P  53      15.569  30.286  -5.239  1.00  0.00      PA   H 0
ATOM    806 CG   PRO P  53      16.556  28.868  -3.890  1.00  0.00      PA   C 0
ATOM    807 HG1  PRO P  53      16.477  27.893  -4.416  1.00  0.00      PA   H 0
ATOM    808 HG2  PRO P  53      15.696  28.970  -3.194  1.00  0.00      PA   H 0
ATOM    809 C    PRO P  53      16.139  31.968  -3.265  1.00  0.00      PA   C 0
ATOM    810 O    PRO P  53      15.758  31.591  -2.160  1.00  0.00      PA   O 0
ATOM    811 N    ASP P  54      15.654  33.045  -3.875  1.00  0.00      PA   N 0
ATOM    812 HN   ASP P  54      15.986  33.329  -4.771  1.00  0.00      PA   H 0
ATOM    813 CA   ASP P  54      14.558  33.824  -3.331  1.00  0.00      PA   C 0
ATOM    814 HA   ASP P  54      14.877  34.235  -2.384  1.00  0.00      PA   H 0
ATOM    815 CB   ASP P  54      14.178  34.951  -4.283  1.00  0.00      PA   C 0
ATOM    816 HB1  ASP P  54      13.182  35.361  -4.010  1.00  0.00      PA   H 0
ATOM    817 HB2  ASP P  54      14.107  34.570  -5.324  1.00  0.00      PA   H 0
ATOM    818 CG   ASP P  54      15.120  36.141  -4.265  1.00  0.00      PA   C 0
ATOM    819 OD1  ASP P  54      16.029  36.154  -3.417  1.00  0.00      PA   O 0
ATOM    820 OD2  ASP P  54      14.949  37.036  -5.114  1.00  0.00      PA   O 0
ATOM    821 C    ASP P  54      13.387  32.901  -3.035  1.00  0.00      PA   C 0
ATOM    822 O    ASP P  54      13.074  32.001  -3.806  1.00  0.00      PA   O 0
ATOM    823 N    GLY P  55      12.747  33.156  -1.888  1.00  0.00      PA   N 0
ATOM    824 HN   GLY P  55      13.047  33.909  -1.308  1.00  0.00      PA   H 0
ATOM    825 CA   GLY P  55      11.598  32.387  -1.476  1.00  0.00      PA   C 0
ATOM    826 HA1  GLY P  55      11.089  31.969  -2.332  1.00  0.00      PA   H 0
ATOM    827 HA2  GLY P  55      10.958  33.057  -0.921  1.00  0.00      PA   H 0
ATOM    828 C    GLY P  55      11.943  31.240  -0.533  1.00  0.00      PA   C 0
ATOM    829 O    GLY P  55      11.047  30.677   0.068  1.00  0.00      PA   O 0
ATOM    830 N    ALA P  56      13.215  30.851  -0.454  1.00  0.00      PA   N 0
ATOM    831 HN   ALA P  56      13.924  31.277  -1.010  1.00  0.00      PA   H 0
ATOM    832 CA   ALA P  56      13.640  29.858   0.526  1.00  0.00      PA   C 0
ATOM    833 HA   ALA P  56      13.042  28.968   0.399  1.00  0.00      PA   H 0
ATOM    834 CB   ALA P  56      15.105  29.528   0.348  1.00  0.00      PA   C 0
ATOM    835 HB1  ALA P  56      15.728  30.440   0.464  1.00  0.00      PA   H 0
ATOM    836 HB2  ALA P  56      15.453  28.777   1.089  1.00  0.00      PA   H 0
ATOM    837 HB3  ALA P  56      15.292  29.127  -0.671  1.00  0.00      PA   H 0
ATOM    838 C    ALA P  56      13.400  30.403   1.926  1.00  0.00      PA   C 0
ATOM    839 O    ALA P  56      13.761  31.549   2.198  1.00  0.00      PA   O 0
ATOM    840 N    ILE P  57      12.815  29.553   2.771  1.00  0.00      PA   N 0
ATOM    841 HN   ILE P  57      12.461  28.667   2.482  1.00  0.00      PA   H 0
ATOM    842 CA   ILE P  57      12.692  29.892   4.191  1.00  0.00      PA   C 0
ATOM    843 HA   ILE P  57      13.302  30.756   4.408  1.00  0.00      PA   H 0
ATOM    844 CB   ILE P  57      11.251  30.227   4.624  1.00  0.00      PA   C 0
ATOM    845 HB   ILE P  57      10.623  29.322   4.482  1.00  0.00      PA   H 0
ATOM    846 CG2  ILE P  57      11.255  30.585   6.118  1.00  0.00      PA   C 0
ATOM    847 HG21 ILE P  57      10.246  30.907   6.454  1.00  0.00      PA   H 0
ATOM    848 HG22 ILE P  57      11.559  29.725   6.752  1.00  0.00      PA   H 0
ATOM    849 HG23 ILE P  57      11.959  31.423   6.310  1.00  0.00      PA   H 0
ATOM    850 CG1  ILE P  57      10.639  31.339   3.772  1.00  0.00      PA   C 0
ATOM    851 HG11 ILE P  57      10.750  31.092   2.695  1.00  0.00      PA   H 0
ATOM    852 HG12 ILE P  57      11.217  32.272   3.940  1.00  0.00      PA   H 0
ATOM    853 CD   ILE P  57       9.169  31.596   4.022  1.00  0.00      PA   C 0
ATOM    854 HD1  ILE P  57       8.994  32.002   5.041  1.00  0.00      PA   H 0
ATOM    855 HD2  ILE P  57       8.781  32.340   3.294  1.00  0.00      PA   H 0
ATOM    856 HD3  ILE P  57       8.577  30.662   3.911  1.00  0.00      PA   H 0
ATOM    857 C    ILE P  57      13.247  28.732   4.999  1.00  0.00      PA   C 0
ATOM    858 O    ILE P  57      12.831  27.595   4.847  1.00  0.00      PA   O 0
ATOM    859 N    LEU P  58      14.205  29.077   5.879  1.00  0.00      PA   N 0
ATOM    860 HN   LEU P  58      14.511  30.025   5.931  1.00  0.00      PA   H 0
ATOM    861 CA   LEU P  58      14.765  28.172   6.876  1.00  0.00      PA   C 0
ATOM    862 HA   LEU P  58      14.519  27.149   6.631  1.00  0.00      PA   H 0
ATOM    863 CB   LEU P  58      16.277  28.365   6.897  1.00  0.00      PA   C 0
ATOM    864 HB1  LEU P  58      16.724  27.750   7.707  1.00  0.00      PA   H 0
ATOM    865 HB2  LEU P  58      16.497  29.426   7.142  1.00  0.00      PA   H 0
ATOM    866 CG   LEU P  58      17.018  28.027   5.600  1.00  0.00      PA   C 0
ATOM    867 HG   LEU P  58      16.564  28.597   4.761  1.00  0.00      PA   H 0
ATOM    868 CD1  LEU P  58      18.476  28.422   5.673  1.00  0.00      PA   C 0
ATOM    869 HD11 LEU P  58      18.991  27.879   6.494  1.00  0.00      PA   H 0
ATOM    870 HD12 LEU P  58      18.999  28.184   4.722  1.00  0.00      PA   H 0
ATOM    871 HD13 LEU P  58      18.585  29.512   5.861  1.00  0.00      PA   H 0
ATOM    872 CD2  LEU P  58      16.884  26.561   5.323  1.00  0.00      PA   C 0
ATOM    873 HD21 LEU P  58      15.823  26.269   5.169  1.00  0.00      PA   H 0
ATOM    874 HD22 LEU P  58      17.450  26.287   4.407  1.00  0.00      PA   H 0
ATOM    875 HD23 LEU P  58      17.292  25.963   6.166  1.00  0.00      PA   H 0
ATOM    876 C    LEU P  58      14.152  28.478   8.235  1.00  0.00      PA   C 0
ATOM    877 O    LEU P  58      14.006  29.651   8.569  1.00  0.00      PA   O 0
ATOM    878 N    VAL P  59      13.864  27.401   8.984  1.00  0.00      PA   N 0
ATOM    879 HN   VAL P  59      14.000  26.473   8.647  1.00  0.00      PA   H 0
ATOM    880 CA   VAL P  59      13.464  27.551  10.371  1.00  0.00      PA   C 0
ATOM    881 HA   VAL P  59      13.626  28.581  10.654  1.00  0.00      PA   H 0
ATOM    882 CB   VAL P  59      11.967  27.252  10.624  1.00  0.00      PA   C 0
ATOM    883 HB   VAL P  59      11.405  27.919   9.935  1.00  0.00      PA   H 0
ATOM    884 CG1  VAL P  59      11.580  25.819  10.286  1.00  0.00      PA   C 0
ATOM    885 HG11 VAL P  59      10.479  25.685  10.348  1.00  0.00      PA   H 0
ATOM    886 HG12 VAL P  59      11.908  25.569   9.254  1.00  0.00      PA   H 0
ATOM    887 HG13 VAL P  59      12.055  25.101  10.989  1.00  0.00      PA   H 0
ATOM    888 CG2  VAL P  59      11.551  27.578  12.042  1.00  0.00      PA   C 0
ATOM    889 HG21 VAL P  59      11.786  28.636  12.288  1.00  0.00      PA   H 0
ATOM    890 HG22 VAL P  59      10.457  27.432  12.167  1.00  0.00      PA   H 0
ATOM    891 HG23 VAL P  59      12.067  26.923  12.776  1.00  0.00      PA   H 0
ATOM    892 C    VAL P  59      14.378  26.691  11.232  1.00  0.00      PA   C 0
ATOM    893 O    VAL P  59      14.653  25.544  10.920  1.00  0.00      PA   O 0
ATOM    894 N    LYS P  60      14.774  27.270  12.364  1.00  0.00      PA   N 0
ATOM    895 HN   LYS P  60      14.552  28.228  12.526  1.00  0.00      PA   H 0
ATOM    896 CA   LYS P  60      15.487  26.541  13.407  1.00  0.00      PA   C 0
ATOM    897 HA   LYS P  60      15.636  25.517  13.098  1.00  0.00      PA   H 0
ATOM    898 CB   LYS P  60      16.872  27.142  13.616  1.00  0.00      PA   C 0
ATOM    899 HB1  LYS P  60      16.771  28.226  13.839  1.00  0.00      PA   H 0
ATOM    900 HB2  LYS P  60      17.332  27.105  12.606  1.00  0.00      PA   H 0
ATOM    901 CG   LYS P  60      17.741  26.521  14.661  1.00  0.00      PA   C 0
ATOM    902 HG1  LYS P  60      17.712  25.416  14.549  1.00  0.00      PA   H 0
ATOM    903 HG2  LYS P  60      17.352  26.754  15.675  1.00  0.00      PA   H 0
ATOM    904 CD   LYS P  60      19.203  26.954  14.583  1.00  0.00      PA   C 0
ATOM    905 HD1  LYS P  60      19.782  26.516  15.424  1.00  0.00      PA   H 0
ATOM    906 HD2  LYS P  60      19.231  28.059  14.691  1.00  0.00      PA   H 0
ATOM    907 CE   LYS P  60      19.889  26.539  13.324  1.00  0.00      PA   C 0
ATOM    908 HE1  LYS P  60      19.198  26.567  12.455  1.00  0.00      PA   H 0
ATOM    909 HE2  LYS P  60      20.166  25.467  13.414  1.00  0.00      PA   H 0
ATOM    910 NZ   LYS P  60      21.134  27.337  13.121  1.00  0.00      PA   N 0
ATOM    911 HZ   LYS P  60      21.886  26.733  13.385  1.00  0.00      PA   H 0
ATOM    912 C    LYS P  60      14.603  26.524  14.637  1.00  0.00      PA   C 0
ATOM    913 O    LYS P  60      14.154  27.573  15.080  1.00  0.00      PA   O 0
ATOM    914 N    LEU P  61      14.303  25.316  15.089  1.00  0.00      PA   N 0
ATOM    915 HN   LEU P  61      14.655  24.504  14.629  1.00  0.00      PA   H 0
ATOM    916 CA   LEU P  61      13.469  25.124  16.280  1.00  0.00      PA   C 0
ATOM    917 HA   LEU P  61      13.008  26.050  16.592  1.00  0.00      PA   H 0
ATOM    918 CB   LEU P  61      12.420  24.065  15.950  1.00  0.00      PA   C 0
ATOM    919 HB1  LEU P  61      11.777  23.885  16.838  1.00  0.00      PA   H 0
ATOM    920 HB2  LEU P  61      12.935  23.108  15.721  1.00  0.00      PA   H 0
ATOM    921 CG   LEU P  61      11.524  24.398  14.763  1.00  0.00      PA   C 0
ATOM    922 HG   LEU P  61      12.152  24.547  13.859  1.00  0.00      PA   H 0
ATOM    923 CD1  LEU P  61      10.594  23.244  14.462  1.00  0.00      PA   C 0
ATOM    924 HD11 LEU P  61       9.939  23.035  15.335  1.00  0.00      PA   H 0
ATOM    925 HD12 LEU P  61       9.948  23.482  13.590  1.00  0.00      PA   H 0
ATOM    926 HD13 LEU P  61      11.172  22.325  14.225  1.00  0.00      PA   H 0
ATOM    927 CD2  LEU P  61      10.807  25.694  15.053  1.00  0.00      PA   C 0
ATOM    928 HD21 LEU P  61      11.519  26.537  15.185  1.00  0.00      PA   H 0
ATOM    929 HD22 LEU P  61      10.148  25.962  14.199  1.00  0.00      PA   H 0
ATOM    930 HD23 LEU P  61      10.179  25.608  15.965  1.00  0.00      PA   H 0
ATOM    931 C    LEU P  61      14.365  24.645  17.412  1.00  0.00      PA   C 0
ATOM    932 O    LEU P  61      15.138  23.713  17.210  1.00  0.00      PA   O 0
ATOM    933 N    SER P  62      14.237  25.261  18.587  1.00  0.00      PA   N 0
ATOM    934 HN   SER P  62      13.584  26.005  18.702  1.00  0.00      PA   H 0
ATOM    935 CA   SER P  62      15.129  24.953  19.703  1.00  0.00      PA   C 0
ATOM    936 HA   SER P  62      15.790  24.137  19.450  1.00  0.00      PA   H 0
ATOM    937 CB   SER P  62      15.953  26.137  20.063  1.00  0.00      PA   C 0
ATOM    938 HB1  SER P  62      16.600  25.923  20.941  1.00  0.00      PA   H 0
ATOM    939 HB2  SER P  62      15.301  27.001  20.313  1.00  0.00      PA   H 0
ATOM    940 OG   SER P  62      16.795  26.534  18.997  1.00  0.00      PA   O 0
ATOM    941 HG1  SER P  62      16.242  26.974  18.347  1.00  0.00      PA   H 0
ATOM    942 C    SER P  62      14.327  24.532  20.919  1.00  0.00      PA   C 0
ATOM    943 O    SER P  62      13.331  25.168  21.244  1.00  0.00      PA   O 0
ATOM    944 N    TRP P  63      14.805  23.468  21.578  1.00  0.00      PA   N 0
ATOM    945 HN   TRP P  63      15.573  22.950  21.209  1.00  0.00      PA   H 0
ATOM    946 CA   TRP P  63      14.272  23.028  22.854  1.00  0.00      PA   C 0
ATOM    947 HA   TRP P  63      13.561  23.749  23.229  1.00  0.00      PA   H 0
ATOM    948 CB   TRP P  63      13.618  21.647  22.729  1.00  0.00      PA   C 0
ATOM    949 HB1  TRP P  63      13.247  21.331  23.728  1.00  0.00      PA   H 0
ATOM    950 HB2  TRP P  63      14.379  20.903  22.409  1.00  0.00      PA   H 0
ATOM    951 CG   TRP P  63      12.468  21.572  21.766  1.00  0.00      PA   C 0
ATOM    952 CD1  TRP P  63      11.151  21.673  22.073  1.00  0.00      PA   C 0
ATOM    953 HD1  TRP P  63      10.775  21.829  23.074  1.00  0.00      PA   H 0
ATOM    954 NE1  TRP P  63      10.393  21.513  20.951  1.00  0.00      PA   N 0
ATOM    955 HE1  TRP P  63       9.437  21.689  20.862  1.00  0.00      PA   H 0
ATOM    956 CE2  TRP P  63      11.217  21.298  19.874  1.00  0.00      PA   C 0
ATOM    957 CD2  TRP P  63      12.544  21.321  20.348  1.00  0.00      PA   C 0
ATOM    958 CE3  TRP P  63      13.598  21.103  19.464  1.00  0.00      PA   C 0
ATOM    959 HE3  TRP P  63      14.625  21.119  19.798  1.00  0.00      PA   H 0
ATOM    960 CZ3  TRP P  63      13.300  20.892  18.136  1.00  0.00      PA   C 0
ATOM    961 HZ3  TRP P  63      14.100  20.725  17.429  1.00  0.00      PA   H 0
ATOM    962 CZ2  TRP P  63      10.914  21.064  18.534  1.00  0.00      PA   C 0
ATOM    963 HZ2  TRP P  63       9.894  21.023  18.182  1.00  0.00      PA   H 0
ATOM    964 CH2  TRP P  63      11.978  20.819  17.706  1.00  0.00      PA   C 0
ATOM    965 HH2  TRP P  63      11.796  20.622  16.660  1.00  0.00      PA   H 0
ATOM    966 C    TRP P  63      15.403  22.913  23.865  1.00  0.00      PA   C 0
ATOM    967 O    TRP P  63      16.508  22.511  23.524  1.00  0.00      PA   O 0
ATOM    968 N    LYS P  64      15.080  23.149  25.142  1.00  0.00      PA   N 0
ATOM    969 HN   LYS P  64      14.150  23.406  25.394  1.00  0.00      PA   H 0
ATOM    970 CA   LYS P  64      16.026  22.878  26.208  1.00  0.00      PA   C 0
ATOM    971 HA   LYS P  64      16.953  23.394  26.004  1.00  0.00      PA   H 0
ATOM    972 CB   LYS P  64      15.425  23.337  27.542  1.00  0.00      PA   C 0
ATOM    973 HB1  LYS P  64      16.164  23.161  28.353  1.00  0.00      PA   H 0
ATOM    974 HB2  LYS P  64      14.536  22.713  27.773  1.00  0.00      PA   H 0
ATOM    975 CG   LYS P  64      14.988  24.801  27.587  1.00  0.00      PA   C 0
ATOM    976 HG1  LYS P  64      14.188  24.936  26.828  1.00  0.00      PA   H 0
ATOM    977 HG2  LYS P  64      15.838  25.457  27.303  1.00  0.00      PA   H 0
ATOM    978 CD   LYS P  64      14.416  25.251  28.929  1.00  0.00      PA   C 0
ATOM    979 HD1  LYS P  64      15.237  25.234  29.678  1.00  0.00      PA   H 0
ATOM    980 HD2  LYS P  64      13.685  24.474  29.239  1.00  0.00      PA   H 0
ATOM    981 CE   LYS P  64      13.756  26.596  28.894  1.00  0.00      PA   C 0
ATOM    982 HE1  LYS P  64      13.025  26.646  28.059  1.00  0.00      PA   H 0
ATOM    983 HE2  LYS P  64      14.509  27.399  28.744  1.00  0.00      PA   H 0
ATOM    984 NZ   LYS P  64      13.025  26.867  30.135  1.00  0.00      PA   N 0
ATOM    985 HZ1  LYS P  64      12.609  27.819  30.089  1.00  0.00      PA   H 0
ATOM    986 HZ2  LYS P  64      12.249  26.181  30.223  1.00  0.00      PA   H 0
ATOM    987 HZ3  LYS P  64      13.652  26.780  30.960  1.00  0.00      PA   H 0
ATOM    988 C    LYS P  64      16.287  21.377  26.245  1.00  0.00      PA   C 0
ATOM    989 O    LYS P  64      15.381  20.582  26.055  1.00  0.00      PA   O 0
ATOM    990 N    LYS P  65      17.529  20.980  26.495  1.00  0.00      PA   N 0
ATOM    991 HN   LYS P  65      18.289  21.617  26.597  1.00  0.00      PA   H 0
ATOM    992 CA   LYS P  65      17.830  19.575  26.692  1.00  0.00      PA   C 0
ATOM    993 HA   LYS P  65      17.382  19.000  25.895  1.00  0.00      PA   H 0
ATOM    994 CB   LYS P  65      19.337  19.317  26.714  1.00  0.00      PA   C 0
ATOM    995 HB1  LYS P  65      19.580  18.456  27.372  1.00  0.00      PA   H 0
ATOM    996 HB2  LYS P  65      19.862  20.196  27.146  1.00  0.00      PA   H 0
ATOM    997 CG   LYS P  65      19.902  18.972  25.358  1.00  0.00      PA   C 0
ATOM    998 HG1  LYS P  65      19.701  19.814  24.661  1.00  0.00      PA   H 0
ATOM    999 HG2  LYS P  65      19.389  18.065  24.974  1.00  0.00      PA   H 0
ATOM   1000 CD   LYS P  65      21.404  18.719  25.414  1.00  0.00      PA   C 0
ATOM   1001 HD1  LYS P  65      21.585  18.014  26.253  1.00  0.00      PA   H 0
ATOM   1002 HD2  LYS P  65      21.892  19.677  25.694  1.00  0.00      PA   H 0
ATOM   1003 CE   LYS P  65      22.015  18.177  24.177  1.00  0.00      PA   C 0
ATOM   1004 HE1  LYS P  65      21.891  18.902  23.344  1.00  0.00      PA   H 0
ATOM   1005 HE2  LYS P  65      21.555  17.211  23.878  1.00  0.00      PA   H 0
ATOM   1006 NZ   LYS P  65      23.449  17.948  24.425  1.00  0.00      PA   N 0
ATOM   1007 HZ1  LYS P  65      23.904  18.745  24.915  1.00  0.00      PA   H 0
ATOM   1008 HZ2  LYS P  65      23.506  17.072  24.982  1.00  0.00      PA   H 0
ATOM   1009 HZ3  LYS P  65      23.918  17.750  23.518  1.00  0.00      PA   H 0
ATOM   1010 C    LYS P  65      17.213  19.097  28.002  1.00  0.00      PA   C 0
ATOM   1011 O    LYS P  65      17.244  19.794  29.026  1.00  0.00      PA   O 0
ATOM   1012 N    SER P  66      16.704  17.871  27.934  1.00  0.00      PA   N 0
ATOM   1013 HN   SER P  66      16.657  17.385  27.065  1.00  0.00      PA   H 0
ATOM   1014 CA   SER P  66      16.152  17.159  29.065  1.00  0.00      PA   C 0
ATOM   1015 HA   SER P  66      16.542  17.568  29.985  1.00  0.00      PA   H 0
ATOM   1016 CB   SER P  66      14.634  17.228  29.058  1.00  0.00      PA   C 0
ATOM   1017 HB1  SER P  66      14.212  16.732  28.158  1.00  0.00      PA   H 0
ATOM   1018 HB2  SER P  66      14.340  18.299  29.011  1.00  0.00      PA   H 0
ATOM   1019 OG   SER P  66      14.082  16.676  30.244  1.00  0.00      PA   O 0
ATOM   1020 HG1  SER P  66      14.035  15.722  30.145  1.00  0.00      PA   H 0
ATOM   1021 C    SER P  66      16.667  15.731  28.943  1.00  0.00      PA   C 0
ATOM   1022 O    SER P  66      17.318  15.398  27.948  1.00  0.00      PA   O 0
ATOM   1023 N    THR P  67      16.430  14.896  29.960  1.00  0.00      PA   N 0
ATOM   1024 HN   THR P  67      16.004  15.184  30.814  1.00  0.00      PA   H 0
ATOM   1025 CA   THR P  67      16.850  13.515  29.835  1.00  0.00      PA   C 0
ATOM   1026 HA   THR P  67      17.192  13.318  28.830  1.00  0.00      PA   H 0
ATOM   1027 CB   THR P  67      18.030  13.109  30.699  1.00  0.00      PA   C 0
ATOM   1028 HB   THR P  67      18.201  12.014  30.628  1.00  0.00      PA   H 0
ATOM   1029 OG1  THR P  67      17.622  13.397  32.022  1.00  0.00      PA   O 0
ATOM   1030 HG1  THR P  67      16.870  12.829  32.203  1.00  0.00      PA   H 0
ATOM   1031 CG2  THR P  67      19.323  13.764  30.239  1.00  0.00      PA   C 0
ATOM   1032 HG21 THR P  67      19.240  14.871  30.281  1.00  0.00      PA   H 0
ATOM   1033 HG22 THR P  67      20.164  13.443  30.890  1.00  0.00      PA   H 0
ATOM   1034 HG23 THR P  67      19.561  13.463  29.196  1.00  0.00      PA   H 0
ATOM   1035 C    THR P  67      15.689  12.565  30.016  1.00  0.00      PA   C 0
ATOM   1036 O    THR P  67      14.784  12.777  30.823  1.00  0.00      PA   O 0
ATOM   1037 N    HSD P  68      15.799  11.492  29.219  1.00  0.00      PA   N 0
ATOM   1038 HN   HSD P  68      16.570  11.378  28.597  1.00  0.00      PA   H 0
ATOM   1039 CA   HSD P  68      14.792  10.464  29.216  1.00  0.00      PA   C 0
ATOM   1040 HA   HSD P  68      13.831  10.946  29.112  1.00  0.00      PA   H 0
ATOM   1041 CB   HSD P  68      15.010   9.540  28.018  1.00  0.00      PA   C 0
ATOM   1042 HB1  HSD P  68      15.767   8.752  28.215  1.00  0.00      PA   H 0
ATOM   1043 HB2  HSD P  68      15.366  10.147  27.158  1.00  0.00      PA   H 0
ATOM   1044 ND1  HSD P  68      13.098   7.944  28.349  1.00  0.00      PA   N 0
ATOM   1045 HD1  HSD P  68      13.519   7.475  29.125  1.00  0.00      PA   H 0
ATOM   1046 CG   HSD P  68      13.720   8.931  27.608  1.00  0.00      PA   C 0
ATOM   1047 CE1  HSD P  68      11.950   7.611  27.754  1.00  0.00      PA   C 0
ATOM   1048 HE1  HSD P  68      11.229   6.875  28.109  1.00  0.00      PA   H 0
ATOM   1049 NE2  HSD P  68      11.788   8.401  26.733  1.00  0.00      PA   N 0
ATOM   1050 CD2  HSD P  68      12.880   9.230  26.611  1.00  0.00      PA   C 0
ATOM   1051 HD2  HSD P  68      12.937   9.960  25.813  1.00  0.00      PA   H 0
ATOM   1052 C    HSD P  68      14.810   9.739  30.563  1.00  0.00      PA   C 0
ATOM   1053 O    HSD P  68      15.828   9.231  30.991  1.00  0.00      PA   O 0
ATOM   1054 N    GLU P  69      13.679   9.696  31.255  1.00  0.00      PA   N 0
ATOM   1055 HN   GLU P  69      12.865  10.187  30.955  1.00  0.00      PA   H 0
ATOM   1056 CA   GLU P  69      13.613   8.967  32.518  1.00  0.00      PA   C 0
ATOM   1057 HA   GLU P  69      14.334   9.401  33.194  1.00  0.00      PA   H 0
ATOM   1058 CB   GLU P  69      12.222   9.194  33.124  1.00  0.00      PA   C 0
ATOM   1059 HB1  GLU P  69      11.921   8.336  33.763  1.00  0.00      PA   H 0
ATOM   1060 HB2  GLU P  69      11.480   9.253  32.299  1.00  0.00      PA   H 0
ATOM   1061 CG   GLU P  69      12.148  10.452  33.991  1.00  0.00      PA   C 0
ATOM   1062 HG1  GLU P  69      12.894  11.191  33.629  1.00  0.00      PA   H 0
ATOM   1063 HG2  GLU P  69      12.416  10.203  35.040  1.00  0.00      PA   H 0
ATOM   1064 CD   GLU P  69      10.827  11.194  34.010  1.00  0.00      PA   C 0
ATOM   1065 OE1  GLU P  69      10.086  11.106  35.006  1.00  0.00      PA   O 0
ATOM   1066 OE2  GLU P  69      10.567  11.915  33.041  1.00  0.00      PA   O 0
ATOM   1067 C    GLU P  69      14.054   7.502  32.343  1.00  0.00      PA   C 0
ATOM   1068 O    GLU P  69      14.813   6.988  33.163  1.00  0.00      PA   O 0
ATOM   1069 N    LEU P  70      13.655   6.847  31.241  1.00  0.00      PA   N 0
ATOM   1070 HN   LEU P  70      12.958   7.289  30.682  1.00  0.00      PA   H 0
ATOM   1071 CA   LEU P  70      13.903   5.419  31.058  1.00  0.00      PA   C 0
ATOM   1072 HA   LEU P  70      13.882   4.917  32.014  1.00  0.00      PA   H 0
ATOM   1073 CB   LEU P  70      12.871   4.802  30.116  1.00  0.00      PA   C 0
ATOM   1074 HB1  LEU P  70      13.093   3.721  29.986  1.00  0.00      PA   H 0
ATOM   1075 HB2  LEU P  70      12.968   5.269  29.113  1.00  0.00      PA   H 0
ATOM   1076 CG   LEU P  70      11.404   4.882  30.515  1.00  0.00      PA   C 0
ATOM   1077 HG   LEU P  70      11.114   5.940  30.690  1.00  0.00      PA   H 0
ATOM   1078 CD1  LEU P  70      10.578   4.356  29.349  1.00  0.00      PA   C 0
ATOM   1079 HD11 LEU P  70      10.830   3.294  29.143  1.00  0.00      PA   H 0
ATOM   1080 HD12 LEU P  70       9.494   4.423  29.583  1.00  0.00      PA   H 0
ATOM   1081 HD13 LEU P  70      10.756   4.945  28.424  1.00  0.00      PA   H 0
ATOM   1082 CD2  LEU P  70      11.145   4.088  31.779  1.00  0.00      PA   C 0
ATOM   1083 HD21 LEU P  70      11.718   4.502  32.636  1.00  0.00      PA   H 0
ATOM   1084 HD22 LEU P  70      10.066   4.125  32.041  1.00  0.00      PA   H 0
ATOM   1085 HD23 LEU P  70      11.432   3.023  31.644  1.00  0.00      PA   H 0
ATOM   1086 C    LEU P  70      15.277   5.176  30.435  1.00  0.00      PA   C 0
ATOM   1087 O    LEU P  70      15.660   4.038  30.198  1.00  0.00      PA   O 0
ATOM   1088 N    PHE P  71      16.024   6.230  30.077  1.00  0.00      PA   N 0
ATOM   1089 HN   PHE P  71      15.776   7.159  30.359  1.00  0.00      PA   H 0
ATOM   1090 CA   PHE P  71      17.267   6.033  29.367  1.00  0.00      PA   C 0
ATOM   1091 HA   PHE P  71      17.796   5.191  29.796  1.00  0.00      PA   H 0
ATOM   1092 CB   PHE P  71      17.000   5.767  27.854  1.00  0.00      PA   C 0
ATOM   1093 HB1  PHE P  71      16.923   6.685  27.238  1.00  0.00      PA   H 0
ATOM   1094 HB2  PHE P  71      16.035   5.227  27.744  1.00  0.00      PA   H 0
ATOM   1095 CG   PHE P  71      18.080   4.877  27.297  1.00  0.00      PA   C 0
ATOM   1096 CD1  PHE P  71      19.314   5.402  26.883  1.00  0.00      PA   C 0
ATOM   1097 HD1  PHE P  71      19.511   6.461  26.973  1.00  0.00      PA   H 0
ATOM   1098 CE1  PHE P  71      20.306   4.559  26.367  1.00  0.00      PA   C 0
ATOM   1099 HE1  PHE P  71      21.261   4.970  26.069  1.00  0.00      PA   H 0
ATOM   1100 CZ   PHE P  71      20.065   3.187  26.235  1.00  0.00      PA   C 0
ATOM   1101 HZ   PHE P  71      20.833   2.545  25.827  1.00  0.00      PA   H 0
ATOM   1102 CD2  PHE P  71      17.852   3.494  27.169  1.00  0.00      PA   C 0
ATOM   1103 HD2  PHE P  71      16.906   3.080  27.484  1.00  0.00      PA   H 0
ATOM   1104 CE2  PHE P  71      18.835   2.652  26.634  1.00  0.00      PA   C 0
ATOM   1105 HE2  PHE P  71      18.651   1.591  26.538  1.00  0.00      PA   H 0
ATOM   1106 C    PHE P  71      18.082   7.298  29.592  1.00  0.00      PA   C 0
ATOM   1107 O    PHE P  71      18.099   8.170  28.722  1.00  0.00      PA   O 0
ATOM   1108 N    PRO P  72      18.754   7.489  30.728  1.00  0.00      PA   N 0
ATOM   1109 CD   PRO P  72      18.915   6.484  31.796  1.00  0.00      PA   C 0
ATOM   1110 HD1  PRO P  72      18.079   5.754  31.849  1.00  0.00      PA   H 0
ATOM   1111 HD2  PRO P  72      19.888   5.964  31.665  1.00  0.00      PA   H 0
ATOM   1112 CA   PRO P  72      19.239   8.815  31.116  1.00  0.00      PA   C 0
ATOM   1113 HA   PRO P  72      18.398   9.489  31.051  1.00  0.00      PA   H 0
ATOM   1114 CB   PRO P  72      19.674   8.617  32.568  1.00  0.00      PA   C 0
ATOM   1115 HB1  PRO P  72      19.439   9.510  33.186  1.00  0.00      PA   H 0
ATOM   1116 HB2  PRO P  72      20.764   8.414  32.635  1.00  0.00      PA   H 0
ATOM   1117 CG   PRO P  72      18.915   7.393  33.006  1.00  0.00      PA   C 0
ATOM   1118 HG1  PRO P  72      17.865   7.675  33.236  1.00  0.00      PA   H 0
ATOM   1119 HG2  PRO P  72      19.357   6.910  33.903  1.00  0.00      PA   H 0
ATOM   1120 C    PRO P  72      20.333   9.432  30.252  1.00  0.00      PA   C 0
ATOM   1121 O    PRO P  72      20.545  10.640  30.327  1.00  0.00      PA   O 0
ATOM   1122 N    SER P  73      20.983   8.620  29.404  1.00  0.00      PA   N 0
ATOM   1123 HN   SER P  73      20.777   7.647  29.335  1.00  0.00      PA   H 0
ATOM   1124 CA   SER P  73      21.974   9.140  28.467  1.00  0.00      PA   C 0
ATOM   1125 HA   SER P  73      22.510   9.954  28.932  1.00  0.00      PA   H 0
ATOM   1126 CB   SER P  73      22.947   8.081  28.106  1.00  0.00      PA   C 0
ATOM   1127 HB1  SER P  73      23.378   7.633  29.027  1.00  0.00      PA   H 0
ATOM   1128 HB2  SER P  73      23.794   8.505  27.526  1.00  0.00      PA   H 0
ATOM   1129 OG   SER P  73      22.359   7.052  27.338  1.00  0.00      PA   O 0
ATOM   1130 HG1  SER P  73      22.941   6.924  26.585  1.00  0.00      PA   H 0
ATOM   1131 C    SER P  73      21.352   9.687  27.179  1.00  0.00      PA   C 0
ATOM   1132 O    SER P  73      22.080  10.181  26.310  1.00  0.00      PA   O 0
ATOM   1133 N    ALA P  74      20.024   9.574  27.043  1.00  0.00      PA   N 0
ATOM   1134 HN   ALA P  74      19.455   9.160  27.749  1.00  0.00      PA   H 0
ATOM   1135 CA   ALA P  74      19.339  10.115  25.879  1.00  0.00      PA   C 0
ATOM   1136 HA   ALA P  74      20.016  10.151  25.038  1.00  0.00      PA   H 0
ATOM   1137 CB   ALA P  74      18.151   9.255  25.489  1.00  0.00      PA   C 0
ATOM   1138 HB1  ALA P  74      17.663   9.640  24.569  1.00  0.00      PA   H 0
ATOM   1139 HB2  ALA P  74      18.472   8.207  25.308  1.00  0.00      PA   H 0
ATOM   1140 HB3  ALA P  74      17.397   9.232  26.305  1.00  0.00      PA   H 0
ATOM   1141 C    ALA P  74      18.924  11.546  26.197  1.00  0.00      PA   C 0
ATOM   1142 O    ALA P  74      18.080  11.755  27.061  1.00  0.00      PA   O 0
ATOM   1143 N    GLU P  75      19.559  12.510  25.531  1.00  0.00      PA   N 0
ATOM   1144 HN   GLU P  75      20.285  12.300  24.881  1.00  0.00      PA   H 0
ATOM   1145 CA   GLU P  75      19.209  13.904  25.639  1.00  0.00      PA   C 0
ATOM   1146 HA   GLU P  75      18.873  14.115  26.643  1.00  0.00      PA   H 0
ATOM   1147 CB   GLU P  75      20.428  14.753  25.323  1.00  0.00      PA   C 0
ATOM   1148 HB1  GLU P  75      20.141  15.826  25.352  1.00  0.00      PA   H 0
ATOM   1149 HB2  GLU P  75      20.798  14.521  24.302  1.00  0.00      PA   H 0
ATOM   1150 CG   GLU P  75      21.541  14.509  26.340  1.00  0.00      PA   C 0
ATOM   1151 HG1  GLU P  75      21.918  13.467  26.262  1.00  0.00      PA   H 0
ATOM   1152 HG2  GLU P  75      21.163  14.657  27.374  1.00  0.00      PA   H 0
ATOM   1153 CD   GLU P  75      22.705  15.422  26.114  1.00  0.00      PA   C 0
ATOM   1154 OE1  GLU P  75      23.145  15.501  24.963  1.00  0.00      PA   O 0
ATOM   1155 OE2  GLU P  75      23.162  16.021  27.086  1.00  0.00      PA   O 0
ATOM   1156 C    GLU P  75      18.080  14.183  24.660  1.00  0.00      PA   C 0
ATOM   1157 O    GLU P  75      18.176  13.888  23.462  1.00  0.00      PA   O 0
ATOM   1158 N    VAL P  76      16.987  14.729  25.188  1.00  0.00      PA   N 0
ATOM   1159 HN   VAL P  76      16.960  14.969  26.155  1.00  0.00      PA   H 0
ATOM   1160 CA   VAL P  76      15.744  14.814  24.430  1.00  0.00      PA   C 0
ATOM   1161 HA   VAL P  76      15.980  14.732  23.379  1.00  0.00      PA   H 0
ATOM   1162 CB   VAL P  76      14.739  13.710  24.806  1.00  0.00      PA   C 0
ATOM   1163 HB   VAL P  76      13.809  13.829  24.211  1.00  0.00      PA   H 0
ATOM   1164 CG1  VAL P  76      15.271  12.329  24.460  1.00  0.00      PA   C 0
ATOM   1165 HG11 VAL P  76      14.491  11.557  24.631  1.00  0.00      PA   H 0
ATOM   1166 HG12 VAL P  76      15.574  12.274  23.393  1.00  0.00      PA   H 0
ATOM   1167 HG13 VAL P  76      16.150  12.069  25.087  1.00  0.00      PA   H 0
ATOM   1168 CG2  VAL P  76      14.345  13.777  26.276  1.00  0.00      PA   C 0
ATOM   1169 HG21 VAL P  76      13.621  12.968  26.511  1.00  0.00      PA   H 0
ATOM   1170 HG22 VAL P  76      15.232  13.626  26.927  1.00  0.00      PA   H 0
ATOM   1171 HG23 VAL P  76      13.874  14.748  26.540  1.00  0.00      PA   H 0
ATOM   1172 C    VAL P  76      15.143  16.187  24.663  1.00  0.00      PA   C 0
ATOM   1173 O    VAL P  76      15.477  16.865  25.640  1.00  0.00      PA   O 0
ATOM   1174 N    PRO P  77      14.168  16.617  23.833  1.00  0.00      PA   N 0
ATOM   1175 CD   PRO P  77      13.705  15.937  22.606  1.00  0.00      PA   C 0
ATOM   1176 HD1  PRO P  77      14.513  15.318  22.161  1.00  0.00      PA   H 0
ATOM   1177 HD2  PRO P  77      12.823  15.306  22.846  1.00  0.00      PA   H 0
ATOM   1178 CA   PRO P  77      13.594  17.946  24.013  1.00  0.00      PA   C 0
ATOM   1179 HA   PRO P  77      14.399  18.666  24.025  1.00  0.00      PA   H 0
ATOM   1180 CB   PRO P  77      12.698  18.096  22.770  1.00  0.00      PA   C 0
ATOM   1181 HB1  PRO P  77      12.677  19.136  22.379  1.00  0.00      PA   H 0
ATOM   1182 HB2  PRO P  77      11.657  17.770  22.977  1.00  0.00      PA   H 0
ATOM   1183 CG   PRO P  77      13.297  17.126  21.766  1.00  0.00      PA   C 0
ATOM   1184 HG1  PRO P  77      14.202  17.576  21.305  1.00  0.00      PA   H 0
ATOM   1185 HG2  PRO P  77      12.585  16.846  20.961  1.00  0.00      PA   H 0
ATOM   1186 C    PRO P  77      12.795  18.101  25.303  1.00  0.00      PA   C 0
ATOM   1187 O    PRO P  77      11.974  17.264  25.640  1.00  0.00      PA   O 0
ATOM   1188 N    GLY P  78      13.062  19.207  25.974  1.00  0.00      PA   N 0
ATOM   1189 HN   GLY P  78      13.868  19.749  25.748  1.00  0.00      PA   H 0
ATOM   1190 CA   GLY P  78      12.255  19.710  27.062  1.00  0.00      PA   C 0
ATOM   1191 HA1  GLY P  78      12.935  20.092  27.809  1.00  0.00      PA   H 0
ATOM   1192 HA2  GLY P  78      11.587  18.957  27.453  1.00  0.00      PA   H 0
ATOM   1193 C    GLY P  78      11.408  20.877  26.566  1.00  0.00      PA   C 0
ATOM   1194 O    GLY P  78      10.829  20.802  25.498  1.00  0.00      PA   O 0
ATOM   1195 N    ASP P  79      11.426  21.994  27.278  1.00  0.00      PA   N 0
ATOM   1196 HN   ASP P  79      11.898  22.044  28.155  1.00  0.00      PA   H 0
ATOM   1197 CA   ASP P  79      10.629  23.144  26.906  1.00  0.00      PA   C 0
ATOM   1198 HA   ASP P  79       9.606  22.814  26.798  1.00  0.00      PA   H 0
ATOM   1199 CB   ASP P  79      10.687  24.221  27.971  1.00  0.00      PA   C 0
ATOM   1200 HB1  ASP P  79      10.206  25.157  27.616  1.00  0.00      PA   H 0
ATOM   1201 HB2  ASP P  79      11.750  24.440  28.209  1.00  0.00      PA   H 0
ATOM   1202 CG   ASP P  79       9.985  23.874  29.283  1.00  0.00      PA   C 0
ATOM   1203 OD1  ASP P  79       9.322  22.817  29.363  1.00  0.00      PA   O 0
ATOM   1204 OD2  ASP P  79      10.076  24.678  30.191  1.00  0.00      PA   O 0
ATOM   1205 C    ASP P  79      11.061  23.713  25.569  1.00  0.00      PA   C 0
ATOM   1206 O    ASP P  79      12.250  23.803  25.255  1.00  0.00      PA   O 0
ATOM   1207 N    PHE P  80      10.060  24.048  24.762  1.00  0.00      PA   N 0
ATOM   1208 HN   PHE P  80       9.112  23.893  25.030  1.00  0.00      PA   H 0
ATOM   1209 CA   PHE P  80      10.290  24.750  23.503  1.00  0.00      PA   C 0
ATOM   1210 HA   PHE P  80      11.077  24.247  22.961  1.00  0.00      PA   H 0
ATOM   1211 CB   PHE P  80       9.004  24.763  22.678  1.00  0.00      PA   C 0
ATOM   1212 HB1  PHE P  80       8.184  25.237  23.259  1.00  0.00      PA   H 0
ATOM   1213 HB2  PHE P  80       8.700  23.716  22.465  1.00  0.00      PA   H 0
ATOM   1214 CG   PHE P  80       9.128  25.475  21.334  1.00  0.00      PA   C 0
ATOM   1215 CD1  PHE P  80      10.128  25.124  20.448  1.00  0.00      PA   C 0
ATOM   1216 HD1  PHE P  80      10.794  24.305  20.675  1.00  0.00      PA   H 0
ATOM   1217 CE1  PHE P  80      10.240  25.769  19.228  1.00  0.00      PA   C 0
ATOM   1218 HE1  PHE P  80      11.012  25.472  18.533  1.00  0.00      PA   H 0
ATOM   1219 CZ   PHE P  80       9.437  26.849  18.944  1.00  0.00      PA   C 0
ATOM   1220 HZ   PHE P  80       9.541  27.360  17.998  1.00  0.00      PA   H 0
ATOM   1221 CD2  PHE P  80       8.309  26.542  21.004  1.00  0.00      PA   C 0
ATOM   1222 HD2  PHE P  80       7.528  26.830  21.692  1.00  0.00      PA   H 0
ATOM   1223 CE2  PHE P  80       8.429  27.200  19.806  1.00  0.00      PA   C 0
ATOM   1224 HE2  PHE P  80       7.758  28.010  19.560  1.00  0.00      PA   H 0
ATOM   1225 C    PHE P  80      10.753  26.186  23.776  1.00  0.00      PA   C 0
ATOM   1226 O    PHE P  80      10.066  26.942  24.464  1.00  0.00      PA   O 0
ATOM   1227 N    THR P  81      11.911  26.590  23.199  1.00  0.00      PA   N 0
ATOM   1228 HN   THR P  81      12.448  25.998  22.604  1.00  0.00      PA   H 0
ATOM   1229 CA   THR P  81      12.439  27.916  23.481  1.00  0.00      PA   C 0
ATOM   1230 HA   THR P  81      11.963  28.311  24.366  1.00  0.00      PA   H 0
ATOM   1231 CB   THR P  81      13.928  27.892  23.835  1.00  0.00      PA   C 0
ATOM   1232 HB   THR P  81      14.245  28.906  24.160  1.00  0.00      PA   H 0
ATOM   1233 OG1  THR P  81      14.637  27.547  22.650  1.00  0.00      PA   O 0
ATOM   1234 HG1  THR P  81      14.705  28.361  22.145  1.00  0.00      PA   H 0
ATOM   1235 CG2  THR P  81      14.220  26.911  24.952  1.00  0.00      PA   C 0
ATOM   1236 HG21 THR P  81      13.599  27.151  25.842  1.00  0.00      PA   H 0
ATOM   1237 HG22 THR P  81      13.995  25.870  24.635  1.00  0.00      PA   H 0
ATOM   1238 HG23 THR P  81      15.290  26.957  25.247  1.00  0.00      PA   H 0
ATOM   1239 C    THR P  81      12.128  28.917  22.381  1.00  0.00      PA   C 0
ATOM   1240 O    THR P  81      11.758  30.037  22.693  1.00  0.00      PA   O 0
ATOM   1241 N    GLN P  82      12.287  28.560  21.104  1.00  0.00      PA   N 0
ATOM   1242 HN   GLN P  82      12.552  27.635  20.843  1.00  0.00      PA   H 0
ATOM   1243 CA   GLN P  82      12.065  29.537  20.049  1.00  0.00      PA   C 0
ATOM   1244 HA   GLN P  82      11.086  29.970  20.194  1.00  0.00      PA   H 0
ATOM   1245 CB   GLN P  82      13.127  30.629  19.992  1.00  0.00      PA   C 0
ATOM   1246 HB1  GLN P  82      13.211  31.083  21.002  1.00  0.00      PA   H 0
ATOM   1247 HB2  GLN P  82      12.789  31.458  19.334  1.00  0.00      PA   H 0
ATOM   1248 CG   GLN P  82      14.472  30.128  19.478  1.00  0.00      PA   C 0
ATOM   1249 HG1  GLN P  82      14.619  30.457  18.427  1.00  0.00      PA   H 0
ATOM   1250 HG2  GLN P  82      14.534  29.019  19.487  1.00  0.00      PA   H 0
ATOM   1251 CD   GLN P  82      15.616  30.564  20.354  1.00  0.00      PA   C 0
ATOM   1252 OE1  GLN P  82      15.552  30.412  21.577  1.00  0.00      PA   O 0
ATOM   1253 NE2  GLN P  82      16.653  31.119  19.748  1.00  0.00      PA   N 0
ATOM   1254 HE21 GLN P  82      17.416  31.460  20.298  1.00  0.00      PA   H 0
ATOM   1255 HE22 GLN P  82      16.656  31.178  18.750  1.00  0.00      PA   H 0
ATOM   1256 C    GLN P  82      12.079  28.912  18.665  1.00  0.00      PA   C 0
ATOM   1257 O    GLN P  82      12.632  27.818  18.459  1.00  0.00      PA   O 0
ATOM   1258 N    ALA P  83      11.458  29.671  17.751  1.00  0.00      PA   N 0
ATOM   1259 HN   ALA P  83      11.002  30.518  18.014  1.00  0.00      PA   H 0
ATOM   1260 CA   ALA P  83      11.530  29.415  16.310  1.00  0.00      PA   C 0
ATOM   1261 HA   ALA P  83      12.133  28.540  16.119  1.00  0.00      PA   H 0
ATOM   1262 CB   ALA P  83      10.147  29.213  15.726  1.00  0.00      PA   C 0
ATOM   1263 HB1  ALA P  83      10.199  29.055  14.628  1.00  0.00      PA   H 0
ATOM   1264 HB2  ALA P  83       9.657  28.315  16.159  1.00  0.00      PA   H 0
ATOM   1265 HB3  ALA P  83       9.492  30.087  15.926  1.00  0.00      PA   H 0
ATOM   1266 C    ALA P  83      12.205  30.609  15.657  1.00  0.00      PA   C 0
ATOM   1267 O    ALA P  83      11.747  31.751  15.798  1.00  0.00      PA   O 0
ATOM   1268 N    ASP P  84      13.329  30.303  14.992  1.00  0.00      PA   N 0
ATOM   1269 HN   ASP P  84      13.646  29.360  14.931  1.00  0.00      PA   H 0
ATOM   1270 CA   ASP P  84      14.135  31.279  14.279  1.00  0.00      PA   C 0
ATOM   1271 HA   ASP P  84      13.809  32.283  14.508  1.00  0.00      PA   H 0
ATOM   1272 CB   ASP P  84      15.595  31.102  14.642  1.00  0.00      PA   C 0
ATOM   1273 HB1  ASP P  84      16.221  31.697  13.944  1.00  0.00      PA   H 0
ATOM   1274 HB2  ASP P  84      15.897  30.038  14.542  1.00  0.00      PA   H 0
ATOM   1275 CG   ASP P  84      15.974  31.590  16.023  1.00  0.00      PA   C 0
ATOM   1276 OD1  ASP P  84      15.490  32.666  16.335  1.00  0.00      PA   O 0
ATOM   1277 OD2  ASP P  84      16.712  30.878  16.731  1.00  0.00      PA   O 0
ATOM   1278 C    ASP P  84      13.963  31.070  12.768  1.00  0.00      PA   C 0
ATOM   1279 O    ASP P  84      14.028  29.932  12.311  1.00  0.00      PA   O 0
ATOM   1280 N    PHE P  85      13.814  32.168  12.022  1.00  0.00      PA   N 0
ATOM   1281 HN   PHE P  85      13.764  33.072  12.438  1.00  0.00      PA   H 0
ATOM   1282 CA   PHE P  85      13.580  32.075  10.596  1.00  0.00      PA   C 0
ATOM   1283 HA   PHE P  85      13.725  31.059  10.260  1.00  0.00      PA   H 0
ATOM   1284 CB   PHE P  85      12.164  32.557  10.267  1.00  0.00      PA   C 0
ATOM   1285 HB1  PHE P  85      12.016  32.613   9.167  1.00  0.00      PA   H 0
ATOM   1286 HB2  PHE P  85      12.007  33.577  10.678  1.00  0.00      PA   H 0
ATOM   1287 CG   PHE P  85      11.068  31.662  10.816  1.00  0.00      PA   C 0
ATOM   1288 CD1  PHE P  85      10.592  31.852  12.119  1.00  0.00      PA   C 0
ATOM   1289 HD1  PHE P  85      11.030  32.624  12.734  1.00  0.00      PA   H 0
ATOM   1290 CE1  PHE P  85       9.617  31.026  12.633  1.00  0.00      PA   C 0
ATOM   1291 HE1  PHE P  85       9.279  31.169  13.649  1.00  0.00      PA   H 0
ATOM   1292 CZ   PHE P  85       9.068  30.027  11.866  1.00  0.00      PA   C 0
ATOM   1293 HZ   PHE P  85       8.314  29.379  12.287  1.00  0.00      PA   H 0
ATOM   1294 CD2  PHE P  85      10.507  30.662  10.048  1.00  0.00      PA   C 0
ATOM   1295 HD2  PHE P  85      10.870  30.501   9.043  1.00  0.00      PA   H 0
ATOM   1296 CE2  PHE P  85       9.503  29.857  10.548  1.00  0.00      PA   C 0
ATOM   1297 HE2  PHE P  85       9.082  29.071   9.939  1.00  0.00      PA   H 0
ATOM   1298 C    PHE P  85      14.558  32.966   9.852  1.00  0.00      PA   C 0
ATOM   1299 O    PHE P  85      14.932  34.051  10.314  1.00  0.00      PA   O 0
ATOM   1300 N    MET P  86      14.884  32.510   8.641  1.00  0.00      PA   N 0
ATOM   1301 HN   MET P  86      14.615  31.585   8.383  1.00  0.00      PA   H 0
ATOM   1302 CA   MET P  86      15.559  33.299   7.614  1.00  0.00      PA   C 0
ATOM   1303 HA   MET P  86      15.546  34.344   7.885  1.00  0.00      PA   H 0
ATOM   1304 CB   MET P  86      17.014  32.838   7.473  1.00  0.00      PA   C 0
ATOM   1305 HB1  MET P  86      17.479  33.321   6.587  1.00  0.00      PA   H 0
ATOM   1306 HB2  MET P  86      17.040  31.739   7.312  1.00  0.00      PA   H 0
ATOM   1307 CG   MET P  86      17.882  33.206   8.667  1.00  0.00      PA   C 0
ATOM   1308 HG1  MET P  86      17.375  32.888   9.603  1.00  0.00      PA   H 0
ATOM   1309 HG2  MET P  86      17.954  34.314   8.714  1.00  0.00      PA   H 0
ATOM   1310 SD   MET P  86      19.524  32.498   8.679  1.00  0.00      PA   S 0
ATOM   1311 CE   MET P  86      20.276  33.231   7.222  1.00  0.00      PA   C 0
ATOM   1312 HE1  MET P  86      20.175  34.337   7.217  1.00  0.00      PA   H 0
ATOM   1313 HE2  MET P  86      21.356  32.975   7.164  1.00  0.00      PA   H 0
ATOM   1314 HE3  MET P  86      19.801  32.838   6.298  1.00  0.00      PA   H 0
ATOM   1315 C    MET P  86      14.772  33.123   6.307  1.00  0.00      PA   C 0
ATOM   1316 O    MET P  86      14.613  31.993   5.829  1.00  0.00      PA   O 0
ATOM   1317 N    VAL P  87      14.323  34.265   5.775  1.00  0.00      PA   N 0
ATOM   1318 HN   VAL P  87      14.441  35.110   6.291  1.00  0.00      PA   H 0
ATOM   1319 CA   VAL P  87      13.515  34.357   4.566  1.00  0.00      PA   C 0
ATOM   1320 HA   VAL P  87      13.211  33.372   4.243  1.00  0.00      PA   H 0
ATOM   1321 CB   VAL P  87      12.277  35.224   4.843  1.00  0.00      PA   C 0
ATOM   1322 HB   VAL P  87      12.622  36.237   5.143  1.00  0.00      PA   H 0
ATOM   1323 CG1  VAL P  87      11.429  35.388   3.566  1.00  0.00      PA   C 0
ATOM   1324 HG11 VAL P  87      11.984  35.927   2.769  1.00  0.00      PA   H 0
ATOM   1325 HG12 VAL P  87      11.115  34.398   3.171  1.00  0.00      PA   H 0
ATOM   1326 HG13 VAL P  87      10.508  35.967   3.792  1.00  0.00      PA   H 0
ATOM   1327 CG2  VAL P  87      11.458  34.686   6.015  1.00  0.00      PA   C 0
ATOM   1328 HG21 VAL P  87      11.130  33.643   5.816  1.00  0.00      PA   H 0
ATOM   1329 HG22 VAL P  87      12.039  34.699   6.962  1.00  0.00      PA   H 0
ATOM   1330 HG23 VAL P  87      10.549  35.306   6.165  1.00  0.00      PA   H 0
ATOM   1331 C    VAL P  87      14.378  34.979   3.471  1.00  0.00      PA   C 0
ATOM   1332 O    VAL P  87      14.762  36.132   3.557  1.00  0.00      PA   O 0
ATOM   1333 N    LYS P  88      14.644  34.236   2.402  1.00  0.00      PA   N 0
ATOM   1334 HN   LYS P  88      14.321  33.297   2.314  1.00  0.00      PA   H 0
ATOM   1335 CA   LYS P  88      15.544  34.740   1.371  1.00  0.00      PA   C 0
ATOM   1336 HA   LYS P  88      16.314  35.316   1.862  1.00  0.00      PA   H 0
ATOM   1337 CB   LYS P  88      16.179  33.624   0.542  1.00  0.00      PA   C 0
ATOM   1338 HB1  LYS P  88      15.415  33.142  -0.105  1.00  0.00      PA   H 0
ATOM   1339 HB2  LYS P  88      16.556  32.833   1.225  1.00  0.00      PA   H 0
ATOM   1340 CG   LYS P  88      17.358  34.128  -0.301  1.00  0.00      PA   C 0
ATOM   1341 HG1  LYS P  88      17.019  34.966  -0.947  1.00  0.00      PA   H 0
ATOM   1342 HG2  LYS P  88      17.668  33.304  -0.979  1.00  0.00      PA   H 0
ATOM   1343 CD   LYS P  88      18.553  34.558   0.541  1.00  0.00      PA   C 0
ATOM   1344 HD1  LYS P  88      19.026  33.646   0.964  1.00  0.00      PA   H 0
ATOM   1345 HD2  LYS P  88      18.218  35.134   1.430  1.00  0.00      PA   H 0
ATOM   1346 CE   LYS P  88      19.556  35.392  -0.173  1.00  0.00      PA   C 0
ATOM   1347 HE1  LYS P  88      20.161  35.965   0.562  1.00  0.00      PA   H 0
ATOM   1348 HE2  LYS P  88      19.071  36.115  -0.864  1.00  0.00      PA   H 0
ATOM   1349 NZ   LYS P  88      20.494  34.561  -0.934  1.00  0.00      PA   N 0
ATOM   1350 HZ1  LYS P  88      21.113  35.171  -1.506  1.00  0.00      PA   H 0
ATOM   1351 HZ2  LYS P  88      21.102  34.007  -0.298  1.00  0.00      PA   H 0
ATOM   1352 HZ3  LYS P  88      19.982  33.906  -1.559  1.00  0.00      PA   H 0
ATOM   1353 C    LYS P  88      14.786  35.683   0.430  1.00  0.00      PA   C 0
ATOM   1354 O    LYS P  88      13.782  35.313  -0.169  1.00  0.00      PA   O 0
ATOM   1355 N    ASP P  89      15.271  36.916   0.343  1.00  0.00      PA   N 0
ATOM   1356 HN   ASP P  89      16.065  37.180   0.884  1.00  0.00      PA   H 0
ATOM   1357 CA   ASP P  89      14.801  37.884  -0.628  1.00  0.00      PA   C 0
ATOM   1358 HA   ASP P  89      14.626  37.372  -1.563  1.00  0.00      PA   H 0
ATOM   1359 CB   ASP P  89      13.509  38.528  -0.168  1.00  0.00      PA   C 0
ATOM   1360 HB1  ASP P  89      13.683  39.154   0.733  1.00  0.00      PA   H 0
ATOM   1361 HB2  ASP P  89      12.787  37.731   0.111  1.00  0.00      PA   H 0
ATOM   1362 CG   ASP P  89      12.826  39.413  -1.191  1.00  0.00      PA   C 0
ATOM   1363 OD1  ASP P  89      13.554  39.967  -2.062  1.00  0.00      PA   O 0
ATOM   1364 OD2  ASP P  89      11.569  39.560  -1.101  1.00  0.00      PA   O 0
ATOM   1365 C    ASP P  89      15.962  38.837  -0.861  1.00  0.00      PA   C 0
ATOM   1366 O    ASP P  89      16.151  39.794  -0.118  1.00  0.00      PA   O 0
ATOM   1367 N    ALA P  90      16.735  38.554  -1.913  1.00  0.00      PA   N 0
ATOM   1368 HN   ALA P  90      16.495  37.805  -2.526  1.00  0.00      PA   H 0
ATOM   1369 CA   ALA P  90      18.022  39.195  -2.112  1.00  0.00      PA   C 0
ATOM   1370 HA   ALA P  90      18.636  38.967  -1.254  1.00  0.00      PA   H 0
ATOM   1371 CB   ALA P  90      18.696  38.640  -3.343  1.00  0.00      PA   C 0
ATOM   1372 HB1  ALA P  90      19.697  39.095  -3.503  1.00  0.00      PA   H 0
ATOM   1373 HB2  ALA P  90      18.829  37.541  -3.245  1.00  0.00      PA   H 0
ATOM   1374 HB3  ALA P  90      18.075  38.818  -4.247  1.00  0.00      PA   H 0
ATOM   1375 C    ALA P  90      17.894  40.720  -2.162  1.00  0.00      PA   C 0
ATOM   1376 O    ALA P  90      18.706  41.439  -1.563  1.00  0.00      PA   O 0
ATOM   1377 N    ALA P  91      16.863  41.220  -2.854  1.00  0.00      PA   N 0
ATOM   1378 HN   ALA P  91      16.249  40.613  -3.352  1.00  0.00      PA   H 0
ATOM   1379 CA   ALA P  91      16.674  42.654  -2.984  1.00  0.00      PA   C 0
ATOM   1380 HA   ALA P  91      17.641  43.126  -3.079  1.00  0.00      PA   H 0
ATOM   1381 CB   ALA P  91      15.862  42.949  -4.237  1.00  0.00      PA   C 0
ATOM   1382 HB1  ALA P  91      16.384  42.540  -5.128  1.00  0.00      PA   H 0
ATOM   1383 HB2  ALA P  91      14.864  42.463  -4.186  1.00  0.00      PA   H 0
ATOM   1384 HB3  ALA P  91      15.721  44.041  -4.386  1.00  0.00      PA   H 0
ATOM   1385 C    ALA P  91      16.003  43.239  -1.744  1.00  0.00      PA   C 0
ATOM   1386 O    ALA P  91      16.427  44.275  -1.246  1.00  0.00      PA   O 0
ATOM   1387 N    LYS P  92      14.927  42.608  -1.271  1.00  0.00      PA   N 0
ATOM   1388 HN   LYS P  92      14.598  41.746  -1.650  1.00  0.00      PA   H 0
ATOM   1389 CA   LYS P  92      14.191  43.176  -0.154  1.00  0.00      PA   C 0
ATOM   1390 HA   LYS P  92      13.895  44.179  -0.425  1.00  0.00      PA   H 0
ATOM   1391 CB   LYS P  92      12.941  42.357   0.179  1.00  0.00      PA   C 0
ATOM   1392 HB1  LYS P  92      13.245  41.350   0.537  1.00  0.00      PA   H 0
ATOM   1393 HB2  LYS P  92      12.362  42.208  -0.757  1.00  0.00      PA   H 0
ATOM   1394 CG   LYS P  92      12.051  43.012   1.238  1.00  0.00      PA   C 0
ATOM   1395 HG1  LYS P  92      11.842  44.053   0.912  1.00  0.00      PA   H 0
ATOM   1396 HG2  LYS P  92      12.609  43.062   2.197  1.00  0.00      PA   H 0
ATOM   1397 CD   LYS P  92      10.757  42.244   1.459  1.00  0.00      PA   C 0
ATOM   1398 HD1  LYS P  92      11.040  41.219   1.782  1.00  0.00      PA   H 0
ATOM   1399 HD2  LYS P  92      10.212  42.115   0.500  1.00  0.00      PA   H 0
ATOM   1400 CE   LYS P  92       9.905  42.862   2.533  1.00  0.00      PA   C 0
ATOM   1401 HE1  LYS P  92      10.520  43.149   3.413  1.00  0.00      PA   H 0
ATOM   1402 HE2  LYS P  92       9.136  42.136   2.873  1.00  0.00      PA   H 0
ATOM   1403 NZ   LYS P  92       9.205  44.054   2.034  1.00  0.00      PA   N 0
ATOM   1404 HZ1  LYS P  92       8.605  43.781   1.230  1.00  0.00      PA   H 0
ATOM   1405 HZ2  LYS P  92       8.623  44.450   2.800  1.00  0.00      PA   H 0
ATOM   1406 HZ3  LYS P  92       9.914  44.749   1.724  1.00  0.00      PA   H 0
ATOM   1407 C    LYS P  92      15.086  43.285   1.086  1.00  0.00      PA   C 0
ATOM   1408 O    LYS P  92      15.035  44.307   1.783  1.00  0.00      PA   O 0
ATOM   1409 N    TYR P  93      15.924  42.267   1.331  1.00  0.00      PA   N 0
ATOM   1410 HN   TYR P  93      15.946  41.468   0.736  1.00  0.00      PA   H 0
ATOM   1411 CA   TYR P  93      16.700  42.204   2.564  1.00  0.00      PA   C 0
ATOM   1412 HA   TYR P  93      16.444  43.044   3.193  1.00  0.00      PA   H 0
ATOM   1413 CB   TYR P  93      16.382  40.926   3.353  1.00  0.00      PA   C 0
ATOM   1414 HB1  TYR P  93      16.962  40.904   4.300  1.00  0.00      PA   H 0
ATOM   1415 HB2  TYR P  93      16.660  40.037   2.747  1.00  0.00      PA   H 0
ATOM   1416 CG   TYR P  93      14.909  40.804   3.726  1.00  0.00      PA   C 0
ATOM   1417 CD1  TYR P  93      14.329  41.731   4.564  1.00  0.00      PA   C 0
ATOM   1418 HD1  TYR P  93      14.929  42.539   4.957  1.00  0.00      PA   H 0
ATOM   1419 CE1  TYR P  93      12.992  41.643   4.912  1.00  0.00      PA   C 0
ATOM   1420 HE1  TYR P  93      12.564  42.378   5.578  1.00  0.00      PA   H 0
ATOM   1421 CZ   TYR P  93      12.211  40.604   4.430  1.00  0.00      PA   C 0
ATOM   1422 OH   TYR P  93      10.891  40.521   4.766  1.00  0.00      PA   O 0
ATOM   1423 HH   TYR P  93      10.514  39.771   4.300  1.00  0.00      PA   H 0
ATOM   1424 CD2  TYR P  93      14.117  39.765   3.254  1.00  0.00      PA   C 0
ATOM   1425 HD2  TYR P  93      14.574  39.007   2.635  1.00  0.00      PA   H 0
ATOM   1426 CE2  TYR P  93      12.780  39.663   3.589  1.00  0.00      PA   C 0
ATOM   1427 HE2  TYR P  93      12.199  38.837   3.205  1.00  0.00      PA   H 0
ATOM   1428 C    TYR P  93      18.188  42.361   2.260  1.00  0.00      PA   C 0
ATOM   1429 O    TYR P  93      19.039  41.803   2.956  1.00  0.00      PA   O 0
ATOM   1430 N    ALA P  94      18.504  43.126   1.208  1.00  0.00      PA   N 0
ATOM   1431 HN   ALA P  94      17.799  43.500   0.611  1.00  0.00      PA   H 0
ATOM   1432 CA   ALA P  94      19.893  43.318   0.826  1.00  0.00      PA   C 0
ATOM   1433 HA   ALA P  94      20.288  42.351   0.552  1.00  0.00      PA   H 0
ATOM   1434 CB   ALA P  94      19.986  44.235  -0.373  1.00  0.00      PA   C 0
ATOM   1435 HB1  ALA P  94      21.036  44.336  -0.722  1.00  0.00      PA   H 0
ATOM   1436 HB2  ALA P  94      19.387  43.829  -1.216  1.00  0.00      PA   H 0
ATOM   1437 HB3  ALA P  94      19.592  45.247  -0.139  1.00  0.00      PA   H 0
ATOM   1438 C    ALA P  94      20.745  43.831   1.994  1.00  0.00      PA   C 0
ATOM   1439 O    ALA P  94      21.930  43.548   2.034  1.00  0.00      PA   O 0
ATOM   1440 N    SER P  95      20.155  44.558   2.956  1.00  0.00      PA   N 0
ATOM   1441 HN   SER P  95      19.182  44.767   2.901  1.00  0.00      PA   H 0
ATOM   1442 CA   SER P  95      20.935  45.161   4.029  1.00  0.00      PA   C 0
ATOM   1443 HA   SER P  95      21.857  45.536   3.609  1.00  0.00      PA   H 0
ATOM   1444 CB   SER P  95      20.222  46.320   4.638  1.00  0.00      PA   C 0
ATOM   1445 HB1  SER P  95      19.909  47.041   3.853  1.00  0.00      PA   H 0
ATOM   1446 HB2  SER P  95      20.895  46.861   5.337  1.00  0.00      PA   H 0
ATOM   1447 OG   SER P  95      19.088  45.883   5.368  1.00  0.00      PA   O 0
ATOM   1448 HG1  SER P  95      18.366  45.902   4.736  1.00  0.00      PA   H 0
ATOM   1449 C    SER P  95      21.333  44.148   5.105  1.00  0.00      PA   C 0
ATOM   1450 O    SER P  95      22.178  44.470   5.947  1.00  0.00      PA   O 0
ATOM   1451 N    THR P  96      20.735  42.948   5.071  1.00  0.00      PA   N 0
ATOM   1452 HN   THR P  96      20.050  42.746   4.375  1.00  0.00      PA   H 0
ATOM   1453 CA   THR P  96      21.049  41.859   5.995  1.00  0.00      PA   C 0
ATOM   1454 HA   THR P  96      21.958  42.083   6.533  1.00  0.00      PA   H 0
ATOM   1455 CB   THR P  96      19.922  41.680   7.019  1.00  0.00      PA   C 0
ATOM   1456 HB   THR P  96      20.141  40.795   7.655  1.00  0.00      PA   H 0
ATOM   1457 OG1  THR P  96      18.658  41.472   6.374  1.00  0.00      PA   O 0
ATOM   1458 HG1  THR P  96      18.618  40.545   6.128  1.00  0.00      PA   H 0
ATOM   1459 CG2  THR P  96      19.794  42.876   7.949  1.00  0.00      PA   C 0
ATOM   1460 HG21 THR P  96      20.754  43.064   8.475  1.00  0.00      PA   H 0
ATOM   1461 HG22 THR P  96      19.518  43.794   7.387  1.00  0.00      PA   H 0
ATOM   1462 HG23 THR P  96      19.009  42.689   8.713  1.00  0.00      PA   H 0
ATOM   1463 C    THR P  96      21.324  40.570   5.208  1.00  0.00      PA   C 0
ATOM   1464 O    THR P  96      20.704  39.536   5.424  1.00  0.00      PA   O 0
ATOM   1465 N    GLY P  97      22.307  40.642   4.304  1.00  0.00      PA   N 0
ATOM   1466 HN   GLY P  97      22.820  41.490   4.194  1.00  0.00      PA   H 0
ATOM   1467 CA   GLY P  97      22.773  39.512   3.516  1.00  0.00      PA   C 0
ATOM   1468 HA1  GLY P  97      23.142  38.746   4.182  1.00  0.00      PA   H 0
ATOM   1469 HA2  GLY P  97      23.549  39.883   2.863  1.00  0.00      PA   H 0
ATOM   1470 C    GLY P  97      21.729  38.867   2.612  1.00  0.00      PA   C 0
ATOM   1471 O    GLY P  97      21.876  37.714   2.227  1.00  0.00      PA   O 0
ATOM   1472 N    GLY P  98      20.677  39.602   2.268  1.00  0.00      PA   N 0
ATOM   1473 HN   GLY P  98      20.539  40.522   2.626  1.00  0.00      PA   H 0
ATOM   1474 CA   GLY P  98      19.637  39.041   1.427  1.00  0.00      PA   C 0
ATOM   1475 HA1  GLY P  98      20.077  38.439   0.645  1.00  0.00      PA   H 0
ATOM   1476 HA2  GLY P  98      19.067  39.865   1.024  1.00  0.00      PA   H 0
ATOM   1477 C    GLY P  98      18.645  38.158   2.178  1.00  0.00      PA   C 0
ATOM   1478 O    GLY P  98      17.853  37.472   1.542  1.00  0.00      PA   O 0
ATOM   1479 N    TRP P  99      18.729  38.129   3.521  1.00  0.00      PA   N 0
ATOM   1480 HN   TRP P  99      19.429  38.648   4.005  1.00  0.00      PA   H 0
ATOM   1481 CA   TRP P  99      17.851  37.315   4.323  1.00  0.00      PA   C 0
ATOM   1482 HA   TRP P  99      17.148  36.773   3.708  1.00  0.00      PA   H 0
ATOM   1483 CB   TRP P  99      18.656  36.330   5.182  1.00  0.00      PA   C 0
ATOM   1484 HB1  TRP P  99      18.002  35.830   5.928  1.00  0.00      PA   H 0
ATOM   1485 HB2  TRP P  99      19.422  36.896   5.755  1.00  0.00      PA   H 0
ATOM   1486 CG   TRP P  99      19.354  35.244   4.408  1.00  0.00      PA   C 0
ATOM   1487 CD1  TRP P  99      20.673  35.192   4.058  1.00  0.00      PA   C 0
ATOM   1488 HD1  TRP P  99      21.380  35.994   4.210  1.00  0.00      PA   H 0
ATOM   1489 NE1  TRP P  99      20.963  34.004   3.448  1.00  0.00      PA   N 0
ATOM   1490 HE1  TRP P  99      21.853  33.659   3.243  1.00  0.00      PA   H 0
ATOM   1491 CE2  TRP P  99      19.836  33.232   3.404  1.00  0.00      PA   C 0
ATOM   1492 CD2  TRP P  99      18.794  33.989   3.993  1.00  0.00      PA   C 0
ATOM   1493 CE3  TRP P  99      17.513  33.427   4.077  1.00  0.00      PA   C 0
ATOM   1494 HE3  TRP P  99      16.704  33.991   4.517  1.00  0.00      PA   H 0
ATOM   1495 CZ3  TRP P  99      17.324  32.143   3.627  1.00  0.00      PA   C 0
ATOM   1496 HZ3  TRP P  99      16.351  31.685   3.723  1.00  0.00      PA   H 0
ATOM   1497 CZ2  TRP P  99      19.611  31.949   2.912  1.00  0.00      PA   C 0
ATOM   1498 HZ2  TRP P  99      20.437  31.381   2.509  1.00  0.00      PA   H 0
ATOM   1499 CH2  TRP P  99      18.360  31.411   3.066  1.00  0.00      PA   C 0
ATOM   1500 HH2  TRP P  99      18.178  30.395   2.749  1.00  0.00      PA   H 0
ATOM   1501 C    TRP P  99      17.059  38.186   5.294  1.00  0.00      PA   C 0
ATOM   1502 O    TRP P  99      17.619  39.088   5.924  1.00  0.00      PA   O 0
ATOM   1503 N    GLY P 100      15.770  37.868   5.405  1.00  0.00      PA   N 0
ATOM   1504 HN   GLY P 100      15.381  37.189   4.788  1.00  0.00      PA   H 0
ATOM   1505 CA   GLY P 100      14.890  38.427   6.410  1.00  0.00      PA   C 0
ATOM   1506 HA1  GLY P 100      13.888  38.392   6.008  1.00  0.00      PA   H 0
ATOM   1507 HA2  GLY P 100      15.202  39.426   6.676  1.00  0.00      PA   H 0
ATOM   1508 C    GLY P 100      14.904  37.541   7.650  1.00  0.00      PA   C 0
ATOM   1509 O    GLY P 100      14.436  36.419   7.609  1.00  0.00      PA   O 0
ATOM   1510 N    TYR P 101      15.442  38.080   8.754  1.00  0.00      PA   N 0
ATOM   1511 HN   TYR P 101      15.823  39.001   8.735  1.00  0.00      PA   H 0
ATOM   1512 CA   TYR P 101      15.563  37.335   9.997  1.00  0.00      PA   C 0
ATOM   1513 HA   TYR P 101      15.615  36.275   9.797  1.00  0.00      PA   H 0
ATOM   1514 CB   TYR P 101      16.809  37.788  10.762  1.00  0.00      PA   C 0
ATOM   1515 HB1  TYR P 101      16.812  37.372  11.792  1.00  0.00      PA   H 0
ATOM   1516 HB2  TYR P 101      16.796  38.894  10.861  1.00  0.00      PA   H 0
ATOM   1517 CG   TYR P 101      18.131  37.397  10.130  1.00  0.00      PA   C 0
ATOM   1518 CD1  TYR P 101      18.701  38.178   9.130  1.00  0.00      PA   C 0
ATOM   1519 HD1  TYR P 101      18.194  39.070   8.793  1.00  0.00      PA   H 0
ATOM   1520 CE1  TYR P 101      19.916  37.838   8.562  1.00  0.00      PA   C 0
ATOM   1521 HE1  TYR P 101      20.338  38.456   7.783  1.00  0.00      PA   H 0
ATOM   1522 CZ   TYR P 101      20.579  36.700   8.983  1.00  0.00      PA   C 0
ATOM   1523 OH   TYR P 101      21.789  36.357   8.431  1.00  0.00      PA   O 0
ATOM   1524 HH   TYR P 101      21.917  35.425   8.624  1.00  0.00      PA   H 0
ATOM   1525 CD2  TYR P 101      18.804  36.248  10.528  1.00  0.00      PA   C 0
ATOM   1526 HD2  TYR P 101      18.379  35.620  11.297  1.00  0.00      PA   H 0
ATOM   1527 CE2  TYR P 101      20.028  35.916   9.986  1.00  0.00      PA   C 0
ATOM   1528 HE2  TYR P 101      20.534  35.025  10.328  1.00  0.00      PA   H 0
ATOM   1529 C    TYR P 101      14.330  37.617  10.854  1.00  0.00      PA   C 0
ATOM   1530 O    TYR P 101      13.831  38.736  10.852  1.00  0.00      PA   O 0
ATOM   1531 N    ALA P 102      13.905  36.602  11.615  1.00  0.00      PA   N 0
ATOM   1532 HN   ALA P 102      14.301  35.692  11.520  1.00  0.00      PA   H 0
ATOM   1533 CA   ALA P 102      12.809  36.772  12.553  1.00  0.00      PA   C 0
ATOM   1534 HA   ALA P 102      12.957  37.695  13.093  1.00  0.00      PA   H 0
ATOM   1535 CB   ALA P 102      11.460  36.817  11.816  1.00  0.00      PA   C 0
ATOM   1536 HB1  ALA P 102      11.441  37.672  11.107  1.00  0.00      PA   H 0
ATOM   1537 HB2  ALA P 102      11.301  35.884  11.235  1.00  0.00      PA   H 0
ATOM   1538 HB3  ALA P 102      10.623  36.948  12.534  1.00  0.00      PA   H 0
ATOM   1539 C    ALA P 102      12.827  35.646  13.582  1.00  0.00      PA   C 0
ATOM   1540 O    ALA P 102      13.147  34.497  13.285  1.00  0.00      PA   O 0
ATOM   1541 N    ARG P 103      12.429  35.989  14.818  1.00  0.00      PA   N 0
ATOM   1542 HN   ARG P 103      12.200  36.934  15.039  1.00  0.00      PA   H 0
ATOM   1543 CA   ARG P 103      12.319  34.999  15.876  1.00  0.00      PA   C 0
ATOM   1544 HA   ARG P 103      12.314  34.001  15.462  1.00  0.00      PA   H 0
ATOM   1545 CB   ARG P 103      13.537  35.167  16.782  1.00  0.00      PA   C 0
ATOM   1546 HB1  ARG P 103      13.689  36.245  17.002  1.00  0.00      PA   H 0
ATOM   1547 HB2  ARG P 103      14.424  34.856  16.189  1.00  0.00      PA   H 0
ATOM   1548 CG   ARG P 103      13.472  34.373  18.078  1.00  0.00      PA   C 0
ATOM   1549 HG1  ARG P 103      13.400  33.293  17.828  1.00  0.00      PA   H 0
ATOM   1550 HG2  ARG P 103      12.572  34.643  18.670  1.00  0.00      PA   H 0
ATOM   1551 CD   ARG P 103      14.665  34.595  18.998  1.00  0.00      PA   C 0
ATOM   1552 HD1  ARG P 103      14.544  33.994  19.925  1.00  0.00      PA   H 0
ATOM   1553 HD2  ARG P 103      14.705  35.672  19.269  1.00  0.00      PA   H 0
ATOM   1554 NE   ARG P 103      15.916  34.208  18.368  1.00  0.00      PA   N 0
ATOM   1555 HE   ARG P 103      15.851  33.639  17.548  1.00  0.00      PA   H 0
ATOM   1556 CZ   ARG P 103      17.105  34.539  18.809  1.00  0.00      PA   C 0
ATOM   1557 NH1  ARG P 103      17.228  35.242  19.914  1.00  0.00      PA   N 0
ATOM   1558 HH11 ARG P 103      16.452  35.370  20.531  1.00  0.00      PA   H 0
ATOM   1559 HH12 ARG P 103      18.159  35.509  20.162  1.00  0.00      PA   H 0
ATOM   1560 NH2  ARG P 103      18.163  34.158  18.129  1.00  0.00      PA   N 0
ATOM   1561 HH21 ARG P 103      18.011  33.632  17.292  1.00  0.00      PA   H 0
ATOM   1562 HH22 ARG P 103      19.045  34.510  18.441  1.00  0.00      PA   H 0
ATOM   1563 C    ARG P 103      11.025  35.183  16.658  1.00  0.00      PA   C 0
ATOM   1564 O    ARG P 103      10.652  36.311  16.954  1.00  0.00      PA   O 0
ATOM   1565 N    TRP P 104      10.396  34.040  16.975  1.00  0.00      PA   N 0
ATOM   1566 HN   TRP P 104      10.758  33.173  16.640  1.00  0.00      PA   H 0
ATOM   1567 CA   TRP P 104       9.278  33.991  17.892  1.00  0.00      PA   C 0
ATOM   1568 HA   TRP P 104       9.105  34.980  18.289  1.00  0.00      PA   H 0
ATOM   1569 CB   TRP P 104       7.998  33.515  17.197  1.00  0.00      PA   C 0
ATOM   1570 HB1  TRP P 104       7.238  33.246  17.961  1.00  0.00      PA   H 0
ATOM   1571 HB2  TRP P 104       8.209  32.592  16.615  1.00  0.00      PA   H 0
ATOM   1572 CG   TRP P 104       7.376  34.542  16.283  1.00  0.00      PA   C 0
ATOM   1573 CD1  TRP P 104       6.343  35.385  16.564  1.00  0.00      PA   C 0
ATOM   1574 HD1  TRP P 104       5.868  35.452  17.532  1.00  0.00      PA   H 0
ATOM   1575 NE1  TRP P 104       6.062  36.192  15.488  1.00  0.00      PA   N 0
ATOM   1576 HE1  TRP P 104       5.438  36.940  15.422  1.00  0.00      PA   H 0
ATOM   1577 CE2  TRP P 104       6.913  35.864  14.468  1.00  0.00      PA   C 0
ATOM   1578 CD2  TRP P 104       7.751  34.826  14.920  1.00  0.00      PA   C 0
ATOM   1579 CE3  TRP P 104       8.720  34.328  14.039  1.00  0.00      PA   C 0
ATOM   1580 HE3  TRP P 104       9.393  33.541  14.346  1.00  0.00      PA   H 0
ATOM   1581 CZ3  TRP P 104       8.806  34.852  12.763  1.00  0.00      PA   C 0
ATOM   1582 HZ3  TRP P 104       9.540  34.462  12.073  1.00  0.00      PA   H 0
ATOM   1583 CZ2  TRP P 104       7.002  36.382  13.175  1.00  0.00      PA   C 0
ATOM   1584 HZ2  TRP P 104       6.333  37.160  12.838  1.00  0.00      PA   H 0
ATOM   1585 CH2  TRP P 104       7.944  35.851  12.331  1.00  0.00      PA   C 0
ATOM   1586 HH2  TRP P 104       8.031  36.226  11.322  1.00  0.00      PA   H 0
ATOM   1587 C    TRP P 104       9.627  33.092  19.080  1.00  0.00      PA   C 0
ATOM   1588 O    TRP P 104      10.080  31.961  18.904  1.00  0.00      PA   O 0
ATOM   1589 N    LEU P 105       9.312  33.582  20.288  1.00  0.00      PA   N 0
ATOM   1590 HN   LEU P 105       8.889  34.481  20.374  1.00  0.00      PA   H 0
ATOM   1591 CA   LEU P 105       9.734  32.923  21.516  1.00  0.00      PA   C 0
ATOM   1592 HA   LEU P 105      10.606  32.314  21.331  1.00  0.00      PA   H 0
ATOM   1593 CB   LEU P 105      10.071  33.992  22.544  1.00  0.00      PA   C 0
ATOM   1594 HB1  LEU P 105      10.381  33.521  23.501  1.00  0.00      PA   H 0
ATOM   1595 HB2  LEU P 105       9.149  34.574  22.756  1.00  0.00      PA   H 0
ATOM   1596 CG   LEU P 105      11.148  34.982  22.127  1.00  0.00      PA   C 0
ATOM   1597 HG   LEU P 105      10.927  35.383  21.115  1.00  0.00      PA   H 0
ATOM   1598 CD1  LEU P 105      11.182  36.156  23.057  1.00  0.00      PA   C 0
ATOM   1599 HD11 LEU P 105      11.398  35.827  24.096  1.00  0.00      PA   H 0
ATOM   1600 HD12 LEU P 105      11.970  36.880  22.758  1.00  0.00      PA   H 0
ATOM   1601 HD13 LEU P 105      10.209  36.693  23.054  1.00  0.00      PA   H 0
ATOM   1602 CD2  LEU P 105      12.467  34.269  22.086  1.00  0.00      PA   C 0
ATOM   1603 HD21 LEU P 105      12.467  33.450  21.335  1.00  0.00      PA   H 0
ATOM   1604 HD22 LEU P 105      13.277  34.980  21.817  1.00  0.00      PA   H 0
ATOM   1605 HD23 LEU P 105      12.713  33.833  23.078  1.00  0.00      PA   H 0
ATOM   1606 C    LEU P 105       8.645  32.018  22.072  1.00  0.00      PA   C 0
ATOM   1607 O    LEU P 105       7.522  32.459  22.292  1.00  0.00      PA   O 0
ATOM   1608 N    GLY P 106       9.019  30.772  22.363  1.00  0.00      PA   N 0
ATOM   1609 HN   GLY P 106       9.951  30.474  22.174  1.00  0.00      PA   H 0
ATOM   1610 CA   GLY P 106       8.255  29.911  23.245  1.00  0.00      PA   C 0
ATOM   1611 HA1  GLY P 106       8.024  30.458  24.147  1.00  0.00      PA   H 0
ATOM   1612 HA2  GLY P 106       8.853  29.032  23.434  1.00  0.00      PA   H 0
ATOM   1613 C    GLY P 106       6.936  29.431  22.658  1.00  0.00      PA   C 0
ATOM   1614 O    GLY P 106       6.578  29.739  21.517  1.00  0.00      PA   O 0
ATOM   1615 N    MET P 107       6.191  28.697  23.484  1.00  0.00      PA   N 0
ATOM   1616 HN   MET P 107       6.498  28.483  24.408  1.00  0.00      PA   H 0
ATOM   1617 CA   MET P 107       4.872  28.226  23.089  1.00  0.00      PA   C 0
ATOM   1618 HA   MET P 107       4.945  27.718  22.139  1.00  0.00      PA   H 0
ATOM   1619 CB   MET P 107       4.309  27.275  24.150  1.00  0.00      PA   C 0
ATOM   1620 HB1  MET P 107       3.250  27.036  23.914  1.00  0.00      PA   H 0
ATOM   1621 HB2  MET P 107       4.320  27.796  25.131  1.00  0.00      PA   H 0
ATOM   1622 CG   MET P 107       5.079  25.971  24.279  1.00  0.00      PA   C 0
ATOM   1623 HG1  MET P 107       4.688  25.426  25.165  1.00  0.00      PA   H 0
ATOM   1624 HG2  MET P 107       6.143  26.205  24.495  1.00  0.00      PA   H 0
ATOM   1625 SD   MET P 107       5.011  24.883  22.844  1.00  0.00      PA   S 0
ATOM   1626 CE   MET P 107       3.365  24.175  22.982  1.00  0.00      PA   C 0
ATOM   1627 HE1  MET P 107       3.185  23.770  24.001  1.00  0.00      PA   H 0
ATOM   1628 HE2  MET P 107       2.585  24.938  22.774  1.00  0.00      PA   H 0
ATOM   1629 HE3  MET P 107       3.222  23.342  22.261  1.00  0.00      PA   H 0
ATOM   1630 C    MET P 107       3.935  29.413  22.893  1.00  0.00      PA   C 0
ATOM   1631 O    MET P 107       2.971  29.335  22.139  1.00  0.00      PA   O 0
ATOM   1632 N    GLU P 108       4.245  30.537  23.535  1.00  0.00      PA   N 0
ATOM   1633 HN   GLU P 108       4.975  30.571  24.213  1.00  0.00      PA   H 0
ATOM   1634 CA   GLU P 108       3.422  31.728  23.420  1.00  0.00      PA   C 0
ATOM   1635 HA   GLU P 108       2.380  31.445  23.451  1.00  0.00      PA   H 0
ATOM   1636 CB   GLU P 108       3.720  32.682  24.565  1.00  0.00      PA   C 0
ATOM   1637 HB1  GLU P 108       3.400  32.184  25.505  1.00  0.00      PA   H 0
ATOM   1638 HB2  GLU P 108       3.079  33.584  24.466  1.00  0.00      PA   H 0
ATOM   1639 CG   GLU P 108       5.170  33.114  24.725  1.00  0.00      PA   C 0
ATOM   1640 HG1  GLU P 108       5.172  34.043  25.334  1.00  0.00      PA   H 0
ATOM   1641 HG2  GLU P 108       5.667  33.289  23.747  1.00  0.00      PA   H 0
ATOM   1642 CD   GLU P 108       6.112  32.182  25.478  1.00  0.00      PA   C 0
ATOM   1643 OE1  GLU P 108       5.897  30.942  25.612  1.00  0.00      PA   O 0
ATOM   1644 OE2  GLU P 108       7.099  32.755  25.965  1.00  0.00      PA   O 0
ATOM   1645 C    GLU P 108       3.640  32.520  22.131  1.00  0.00      PA   C 0
ATOM   1646 O    GLU P 108       2.897  33.449  21.839  1.00  0.00      PA   O 0
ATOM   1647 N    GLN P 109       4.715  32.208  21.427  1.00  0.00      PA   N 0
ATOM   1648 HN   GLN P 109       5.320  31.491  21.764  1.00  0.00      PA   H 0
ATOM   1649 CA   GLN P 109       5.047  32.791  20.134  1.00  0.00      PA   C 0
ATOM   1650 HA   GLN P 109       6.038  32.442  19.883  1.00  0.00      PA   H 0
ATOM   1651 CB   GLN P 109       4.065  32.324  19.062  1.00  0.00      PA   C 0
ATOM   1652 HB1  GLN P 109       4.390  32.740  18.084  1.00  0.00      PA   H 0
ATOM   1653 HB2  GLN P 109       3.054  32.728  19.285  1.00  0.00      PA   H 0
ATOM   1654 CG   GLN P 109       3.996  30.808  18.954  1.00  0.00      PA   C 0
ATOM   1655 HG1  GLN P 109       3.605  30.355  19.890  1.00  0.00      PA   H 0
ATOM   1656 HG2  GLN P 109       5.018  30.397  18.808  1.00  0.00      PA   H 0
ATOM   1657 CD   GLN P 109       3.150  30.358  17.794  1.00  0.00      PA   C 0
ATOM   1658 OE1  GLN P 109       3.660  29.973  16.741  1.00  0.00      PA   O 0
ATOM   1659 NE2  GLN P 109       1.848  30.414  18.007  1.00  0.00      PA   N 0
ATOM   1660 HE21 GLN P 109       1.265  29.961  17.333  1.00  0.00      PA   H 0
ATOM   1661 HE22 GLN P 109       1.527  30.587  18.938  1.00  0.00      PA   H 0
ATOM   1662 C    GLN P 109       5.120  34.314  20.193  1.00  0.00      PA   C 0
ATOM   1663 O    GLN P 109       4.493  35.018  19.403  1.00  0.00      PA   O 0
ATOM   1664 N    LYS P 110       5.860  34.834  21.167  1.00  0.00      PA   N 0
ATOM   1665 HN   LYS P 110       6.344  34.236  21.801  1.00  0.00      PA   H 0
ATOM   1666 CA   LYS P 110       6.063  36.264  21.248  1.00  0.00      PA   C 0
ATOM   1667 HA   LYS P 110       5.111  36.732  21.047  1.00  0.00      PA   H 0
ATOM   1668 CB   LYS P 110       6.486  36.692  22.650  1.00  0.00      PA   C 0
ATOM   1669 HB1  LYS P 110       6.648  37.791  22.648  1.00  0.00      PA   H 0
ATOM   1670 HB2  LYS P 110       7.457  36.213  22.898  1.00  0.00      PA   H 0
ATOM   1671 CG   LYS P 110       5.474  36.313  23.691  1.00  0.00      PA   C 0
ATOM   1672 HG1  LYS P 110       5.289  35.218  23.689  1.00  0.00      PA   H 0
ATOM   1673 HG2  LYS P 110       4.503  36.800  23.458  1.00  0.00      PA   H 0
ATOM   1674 CD   LYS P 110       5.941  36.940  24.999  1.00  0.00      PA   C 0
ATOM   1675 HD1  LYS P 110       6.164  37.999  24.748  1.00  0.00      PA   H 0
ATOM   1676 HD2  LYS P 110       6.908  36.450  25.243  1.00  0.00      PA   H 0
ATOM   1677 CE   LYS P 110       5.020  36.850  26.138  1.00  0.00      PA   C 0
ATOM   1678 HE1  LYS P 110       4.919  35.819  26.540  1.00  0.00      PA   H 0
ATOM   1679 HE2  LYS P 110       4.015  37.262  25.904  1.00  0.00      PA   H 0
ATOM   1680 NZ   LYS P 110       5.659  37.698  27.144  1.00  0.00      PA   N 0
ATOM   1681 HZ1  LYS P 110       5.774  38.664  26.776  1.00  0.00      PA   H 0
ATOM   1682 HZ2  LYS P 110       5.091  37.713  28.015  1.00  0.00      PA   H 0
ATOM   1683 HZ3  LYS P 110       6.595  37.299  27.358  1.00  0.00      PA   H 0
ATOM   1684 C    LYS P 110       7.136  36.663  20.245  1.00  0.00      PA   C 0
ATOM   1685 O    LYS P 110       8.151  35.990  20.118  1.00  0.00      PA   O 0
ATOM   1686 N    PRO P 111       6.922  37.764  19.501  1.00  0.00      PA   N 0
ATOM   1687 CD   PRO P 111       5.650  38.486  19.459  1.00  0.00      PA   C 0
ATOM   1688 HD1  PRO P 111       4.853  37.801  19.099  1.00  0.00      PA   H 0
ATOM   1689 HD2  PRO P 111       5.397  38.897  20.460  1.00  0.00      PA   H 0
ATOM   1690 CA   PRO P 111       7.918  38.270  18.558  1.00  0.00      PA   C 0
ATOM   1691 HA   PRO P 111       8.268  37.455  17.941  1.00  0.00      PA   H 0
ATOM   1692 CB   PRO P 111       7.170  39.338  17.728  1.00  0.00      PA   C 0
ATOM   1693 HB1  PRO P 111       6.949  38.914  16.725  1.00  0.00      PA   H 0
ATOM   1694 HB2  PRO P 111       7.757  40.270  17.579  1.00  0.00      PA   H 0
ATOM   1695 CG   PRO P 111       5.886  39.581  18.457  1.00  0.00      PA   C 0
ATOM   1696 HG1  PRO P 111       5.061  39.676  17.719  1.00  0.00      PA   H 0
ATOM   1697 HG2  PRO P 111       5.970  40.549  18.996  1.00  0.00      PA   H 0
ATOM   1698 C    PRO P 111       9.122  38.841  19.301  1.00  0.00      PA   C 0
ATOM   1699 O    PRO P 111       8.967  39.609  20.245  1.00  0.00      PA   O 0
ATOM   1700 N    TYR P 112      10.310  38.459  18.837  1.00  0.00      PA   N 0
ATOM   1701 HN   TYR P 112      10.381  37.819  18.076  1.00  0.00      PA   H 0
ATOM   1702 CA   TYR P 112      11.562  38.936  19.398  1.00  0.00      PA   C 0
ATOM   1703 HA   TYR P 112      11.430  39.117  20.455  1.00  0.00      PA   H 0
ATOM   1704 CB   TYR P 112      12.645  37.882  19.188  1.00  0.00      PA   C 0
ATOM   1705 HB1  TYR P 112      12.723  37.682  18.098  1.00  0.00      PA   H 0
ATOM   1706 HB2  TYR P 112      12.340  36.935  19.682  1.00  0.00      PA   H 0
ATOM   1707 CG   TYR P 112      14.018  38.266  19.707  1.00  0.00      PA   C 0
ATOM   1708 CD1  TYR P 112      14.336  38.117  21.048  1.00  0.00      PA   C 0
ATOM   1709 HD1  TYR P 112      13.588  37.746  21.733  1.00  0.00      PA   H 0
ATOM   1710 CE1  TYR P 112      15.592  38.430  21.530  1.00  0.00      PA   C 0
ATOM   1711 HE1  TYR P 112      15.825  38.306  22.577  1.00  0.00      PA   H 0
ATOM   1712 CZ   TYR P 112      16.553  38.921  20.665  1.00  0.00      PA   C 0
ATOM   1713 OH   TYR P 112      17.785  39.220  21.143  1.00  0.00      PA   O 0
ATOM   1714 HH   TYR P 112      18.360  39.457  20.412  1.00  0.00      PA   H 0
ATOM   1715 CD2  TYR P 112      15.013  38.710  18.844  1.00  0.00      PA   C 0
ATOM   1716 HD2  TYR P 112      14.795  38.816  17.792  1.00  0.00      PA   H 0
ATOM   1717 CE2  TYR P 112      16.265  39.070  19.317  1.00  0.00      PA   C 0
ATOM   1718 HE2  TYR P 112      17.020  39.435  18.637  1.00  0.00      PA   H 0
ATOM   1719 C    TYR P 112      12.022  40.239  18.751  1.00  0.00      PA   C 0
ATOM   1720 O    TYR P 112      11.909  40.431  17.531  1.00  0.00      PA   O 0
ATOM   1721 N    GLY P 113      12.658  41.081  19.574  1.00  0.00      PA   N 0
ATOM   1722 HN   GLY P 113      12.741  40.848  20.540  1.00  0.00      PA   H 0
ATOM   1723 CA   GLY P 113      13.392  42.228  19.070  1.00  0.00      PA   C 0
ATOM   1724 HA1  GLY P 113      13.304  42.308  17.997  1.00  0.00      PA   H 0
ATOM   1725 HA2  GLY P 113      14.418  42.104  19.384  1.00  0.00      PA   H 0
ATOM   1726 C    GLY P 113      12.871  43.539  19.638  1.00  0.00      PA   C 0
ATOM   1727 O    GLY P 113      11.656  43.778  19.674  1.00  0.00      PA   O 0
ATOM   1728 N    ALA P 114      13.815  44.393  20.042  1.00  0.00      PA   N 0
ATOM   1729 HN   ALA P 114      14.784  44.171  19.968  1.00  0.00      PA   H 0
ATOM   1730 CA   ALA P 114      13.490  45.669  20.661  1.00  0.00      PA   C 0
ATOM   1731 HA   ALA P 114      12.744  45.502  21.424  1.00  0.00      PA   H 0
ATOM   1732 CB   ALA P 114      14.740  46.234  21.310  1.00  0.00      PA   C 0
ATOM   1733 HB1  ALA P 114      14.519  47.189  21.833  1.00  0.00      PA   H 0
ATOM   1734 HB2  ALA P 114      15.149  45.521  22.058  1.00  0.00      PA   H 0
ATOM   1735 HB3  ALA P 114      15.530  46.432  20.554  1.00  0.00      PA   H 0
ATOM   1736 C    ALA P 114      12.880  46.664  19.667  1.00  0.00      PA   C 0
ATOM   1737 O    ALA P 114      12.066  47.511  20.057  1.00  0.00      PA   O 0
ATOM   1738 N    ASN P 115      13.285  46.573  18.394  1.00  0.00      PA   N 0
ATOM   1739 HN   ASN P 115      13.935  45.882  18.088  1.00  0.00      PA   H 0
ATOM   1740 CA   ASN P 115      12.838  47.501  17.370  1.00  0.00      PA   C 0
ATOM   1741 HA   ASN P 115      11.767  47.605  17.465  1.00  0.00      PA   H 0
ATOM   1742 CB   ASN P 115      13.467  48.887  17.523  1.00  0.00      PA   C 0
ATOM   1743 HB1  ASN P 115      13.168  49.297  18.511  1.00  0.00      PA   H 0
ATOM   1744 HB2  ASN P 115      13.099  49.600  16.754  1.00  0.00      PA   H 0
ATOM   1745 CG   ASN P 115      14.972  48.845  17.411  1.00  0.00      PA   C 0
ATOM   1746 OD1  ASN P 115      15.529  48.094  16.592  1.00  0.00      PA   O 0
ATOM   1747 ND2  ASN P 115      15.659  49.571  18.288  1.00  0.00      PA   N 0
ATOM   1748 HD21 ASN P 115      16.641  49.657  18.118  1.00  0.00      PA   H 0
ATOM   1749 HD22 ASN P 115      15.179  50.119  18.973  1.00  0.00      PA   H 0
ATOM   1750 C    ASN P 115      13.065  46.880  15.989  1.00  0.00      PA   C 0
ATOM   1751 O    ASN P 115      13.535  45.750  15.881  1.00  0.00      PA   O 0
ATOM   1752 N    ALA P 116      12.765  47.650  14.939  1.00  0.00      PA   N 0
ATOM   1753 HN   ALA P 116      12.409  48.574  15.052  1.00  0.00      PA   H 0
ATOM   1754 CA   ALA P 116      12.810  47.134  13.582  1.00  0.00      PA   C 0
ATOM   1755 HA   ALA P 116      12.232  46.222  13.544  1.00  0.00      PA   H 0
ATOM   1756 CB   ALA P 116      12.196  48.132  12.636  1.00  0.00      PA   C 0
ATOM   1757 HB1  ALA P 116      12.097  47.720  11.609  1.00  0.00      PA   H 0
ATOM   1758 HB2  ALA P 116      11.178  48.413  12.981  1.00  0.00      PA   H 0
ATOM   1759 HB3  ALA P 116      12.803  49.061  12.588  1.00  0.00      PA   H 0
ATOM   1760 C    ALA P 116      14.229  46.779  13.133  1.00  0.00      PA   C 0
ATOM   1761 O    ALA P 116      14.393  46.180  12.067  1.00  0.00      PA   O 0
ATOM   1762 N    ASP P 117      15.241  47.177  13.923  1.00  0.00      PA   N 0
ATOM   1763 HN   ASP P 117      15.102  47.729  14.742  1.00  0.00      PA   H 0
ATOM   1764 CA   ASP P 117      16.636  46.946  13.590  1.00  0.00      PA   C 0
ATOM   1765 HA   ASP P 117      16.721  46.788  12.525  1.00  0.00      PA   H 0
ATOM   1766 CB   ASP P 117      17.488  48.163  13.899  1.00  0.00      PA   C 0
ATOM   1767 HB1  ASP P 117      18.566  47.963  13.721  1.00  0.00      PA   H 0
ATOM   1768 HB2  ASP P 117      17.371  48.458  14.964  1.00  0.00      PA   H 0
ATOM   1769 CG   ASP P 117      17.138  49.374  13.049  1.00  0.00      PA   C 0
ATOM   1770 OD1  ASP P 117      17.393  49.290  11.836  1.00  0.00      PA   O 0
ATOM   1771 OD2  ASP P 117      16.578  50.362  13.600  1.00  0.00      PA   O 0
ATOM   1772 C    ASP P 117      17.190  45.679  14.239  1.00  0.00      PA   C 0
ATOM   1773 O    ASP P 117      18.385  45.438  14.155  1.00  0.00      PA   O 0
ATOM   1774 N    PHE P 118      16.333  44.852  14.849  1.00  0.00      PA   N 0
ATOM   1775 HN   PHE P 118      15.370  45.102  14.912  1.00  0.00      PA   H 0
ATOM   1776 CA   PHE P 118      16.801  43.765  15.699  1.00  0.00      PA   C 0
ATOM   1777 HA   PHE P 118      17.400  44.193  16.489  1.00  0.00      PA   H 0
ATOM   1778 CB   PHE P 118      15.624  43.003  16.309  1.00  0.00      PA   C 0
ATOM   1779 HB1  PHE P 118      14.893  43.718  16.744  1.00  0.00      PA   H 0
ATOM   1780 HB2  PHE P 118      15.969  42.332  17.125  1.00  0.00      PA   H 0
ATOM   1781 CG   PHE P 118      14.920  42.155  15.273  1.00  0.00      PA   C 0
ATOM   1782 CD1  PHE P 118      13.927  42.701  14.476  1.00  0.00      PA   C 0
ATOM   1783 HD1  PHE P 118      13.660  43.741  14.588  1.00  0.00      PA   H 0
ATOM   1784 CE1  PHE P 118      13.304  41.942  13.494  1.00  0.00      PA   C 0
ATOM   1785 HE1  PHE P 118      12.526  42.385  12.890  1.00  0.00      PA   H 0
ATOM   1786 CZ   PHE P 118      13.639  40.620  13.329  1.00  0.00      PA   C 0
ATOM   1787 HZ   PHE P 118      13.093  40.024  12.612  1.00  0.00      PA   H 0
ATOM   1788 CD2  PHE P 118      15.245  40.824  15.096  1.00  0.00      PA   C 0
ATOM   1789 HD2  PHE P 118      16.015  40.372  15.704  1.00  0.00      PA   H 0
ATOM   1790 CE2  PHE P 118      14.618  40.070  14.110  1.00  0.00      PA   C 0
ATOM   1791 HE2  PHE P 118      14.886  39.032  13.980  1.00  0.00      PA   H 0
ATOM   1792 C    PHE P 118      17.685  42.780  14.929  1.00  0.00      PA   C 0
ATOM   1793 O    PHE P 118      18.476  42.092  15.557  1.00  0.00      PA   O 0
ATOM   1794 N    ALA P 119      17.531  42.660  13.597  1.00  0.00      PA   N 0
ATOM   1795 HN   ALA P 119      16.882  43.219  13.087  1.00  0.00      PA   H 0
ATOM   1796 CA   ALA P 119      18.253  41.642  12.839  1.00  0.00      PA   C 0
ATOM   1797 HA   ALA P 119      18.116  40.701  13.350  1.00  0.00      PA   H 0
ATOM   1798 CB   ALA P 119      17.720  41.472  11.427  1.00  0.00      PA   C 0
ATOM   1799 HB1  ALA P 119      17.871  42.394  10.825  1.00  0.00      PA   H 0
ATOM   1800 HB2  ALA P 119      18.227  40.632  10.906  1.00  0.00      PA   H 0
ATOM   1801 HB3  ALA P 119      16.631  41.254  11.452  1.00  0.00      PA   H 0
ATOM   1802 C    ALA P 119      19.756  41.908  12.803  1.00  0.00      PA   C 0
ATOM   1803 O    ALA P 119      20.499  41.029  12.405  1.00  0.00      PA   O 0
ATOM   1804 N    GLN P 120      20.188  43.118  13.175  1.00  0.00      PA   N 0
ATOM   1805 HN   GLN P 120      19.537  43.821  13.449  1.00  0.00      PA   H 0
ATOM   1806 CA   GLN P 120      21.603  43.437  13.267  1.00  0.00      PA   C 0
ATOM   1807 HA   GLN P 120      22.058  43.247  12.306  1.00  0.00      PA   H 0
ATOM   1808 CB   GLN P 120      21.759  44.909  13.630  1.00  0.00      PA   C 0
ATOM   1809 HB1  GLN P 120      22.828  45.134  13.834  1.00  0.00      PA   H 0
ATOM   1810 HB2  GLN P 120      21.200  45.112  14.568  1.00  0.00      PA   H 0
ATOM   1811 CG   GLN P 120      21.246  45.854  12.544  1.00  0.00      PA   C 0
ATOM   1812 HG1  GLN P 120      21.383  46.903  12.885  1.00  0.00      PA   H 0
ATOM   1813 HG2  GLN P 120      20.154  45.706  12.399  1.00  0.00      PA   H 0
ATOM   1814 CD   GLN P 120      21.980  45.704  11.230  1.00  0.00      PA   C 0
ATOM   1815 OE1  GLN P 120      23.214  45.699  11.171  1.00  0.00      PA   O 0
ATOM   1816 NE2  GLN P 120      21.228  45.585  10.142  1.00  0.00      PA   N 0
ATOM   1817 HE21 GLN P 120      21.686  45.481   9.259  1.00  0.00      PA   H 0
ATOM   1818 HE22 GLN P 120      20.232  45.583  10.231  1.00  0.00      PA   H 0
ATOM   1819 C    GLN P 120      22.291  42.499  14.257  1.00  0.00      PA   C 0
ATOM   1820 O    GLN P 120      23.469  42.184  14.089  1.00  0.00      PA   O 0
ATOM   1821 N    GLU P 121      21.566  42.036  15.286  1.00  0.00      PA   N 0
ATOM   1822 HN   GLU P 121      20.612  42.302  15.403  1.00  0.00      PA   H 0
ATOM   1823 CA   GLU P 121      22.110  41.075  16.237  1.00  0.00      PA   C 0
ATOM   1824 HA   GLU P 121      23.049  41.451  16.615  1.00  0.00      PA   H 0
ATOM   1825 CB   GLU P 121      21.156  40.845  17.414  1.00  0.00      PA   C 0
ATOM   1826 HB1  GLU P 121      20.175  40.520  17.006  1.00  0.00      PA   H 0
ATOM   1827 HB2  GLU P 121      20.985  41.808  17.940  1.00  0.00      PA   H 0
ATOM   1828 CG   GLU P 121      21.649  39.801  18.418  1.00  0.00      PA   C 0
ATOM   1829 HG1  GLU P 121      22.511  40.208  18.988  1.00  0.00      PA   H 0
ATOM   1830 HG2  GLU P 121      22.003  38.884  17.899  1.00  0.00      PA   H 0
ATOM   1831 CD   GLU P 121      20.632  39.301  19.428  1.00  0.00      PA   C 0
ATOM   1832 OE1  GLU P 121      19.495  39.840  19.395  1.00  0.00      PA   O 0
ATOM   1833 OE2  GLU P 121      20.964  38.379  20.218  1.00  0.00      PA   O 0
ATOM   1834 C    GLU P 121      22.412  39.763  15.510  1.00  0.00      PA   C 0
ATOM   1835 O    GLU P 121      23.518  39.244  15.580  1.00  0.00      PA   O 0
ATOM   1836 N    CYS P 122      21.425  39.275  14.751  1.00  0.00      PA   N 0
ATOM   1837 HN   CYS P 122      20.553  39.752  14.674  1.00  0.00      PA   H 0
ATOM   1838 CA   CYS P 122      21.572  38.029  14.019  1.00  0.00      PA   C 0
ATOM   1839 HA   CYS P 122      21.737  37.227  14.724  1.00  0.00      PA   H 0
ATOM   1840 CB   CYS P 122      20.331  37.749  13.174  1.00  0.00      PA   C 0
ATOM   1841 HB1  CYS P 122      20.377  36.691  12.839  1.00  0.00      PA   H 0
ATOM   1842 HB2  CYS P 122      20.339  38.380  12.259  1.00  0.00      PA   H 0
ATOM   1843 SG   CYS P 122      18.743  38.055  14.004  1.00  0.00      PA   S 0
ATOM   1844 C    CYS P 122      22.786  38.111  13.091  1.00  0.00      PA   C 0
ATOM   1845 O    CYS P 122      23.601  37.203  13.035  1.00  0.00      PA   O 0
ATOM   1846 N    MET P 123      22.897  39.239  12.380  1.00  0.00      PA   N 0
ATOM   1847 HN   MET P 123      22.181  39.931  12.421  1.00  0.00      PA   H 0
ATOM   1848 CA   MET P 123      24.002  39.465  11.461  1.00  0.00      PA   C 0
ATOM   1849 HA   MET P 123      24.048  38.645  10.760  1.00  0.00      PA   H 0
ATOM   1850 CB   MET P 123      23.828  40.788  10.705  1.00  0.00      PA   C 0
ATOM   1851 HB1  MET P 123      24.786  41.105  10.240  1.00  0.00      PA   H 0
ATOM   1852 HB2  MET P 123      23.562  41.577  11.440  1.00  0.00      PA   H 0
ATOM   1853 CG   MET P 123      22.757  40.752   9.623  1.00  0.00      PA   C 0
ATOM   1854 HG1  MET P 123      22.622  41.783   9.233  1.00  0.00      PA   H 0
ATOM   1855 HG2  MET P 123      21.789  40.449  10.076  1.00  0.00      PA   H 0
ATOM   1856 SD   MET P 123      23.152  39.650   8.254  1.00  0.00      PA   S 0
ATOM   1857 CE   MET P 123      24.625  40.446   7.602  1.00  0.00      PA   C 0
ATOM   1858 HE1  MET P 123      24.470  41.540   7.488  1.00  0.00      PA   H 0
ATOM   1859 HE2  MET P 123      25.498  40.288   8.271  1.00  0.00      PA   H 0
ATOM   1860 HE3  MET P 123      24.880  40.029   6.605  1.00  0.00      PA   H 0
ATOM   1861 C    MET P 123      25.339  39.499  12.188  1.00  0.00      PA   C 0
ATOM   1862 O    MET P 123      26.359  39.215  11.573  1.00  0.00      PA   O 0
ATOM   1863 N    GLY P 124      25.369  39.870  13.495  1.00  0.00      PA   N 0
ATOM   1864 HN   GLY P 124      24.537  40.093  13.997  1.00  0.00      PA   H 0
ATOM   1865 CA   GLY P 124      26.631  39.887  14.206  1.00  0.00      PA   C 0
ATOM   1866 HA1  GLY P 124      26.419  40.088  15.246  1.00  0.00      PA   H 0
ATOM   1867 HA2  GLY P 124      27.286  40.617  13.753  1.00  0.00      PA   H 0
ATOM   1868 C    GLY P 124      27.321  38.526  14.135  1.00  0.00      PA   C 0
ATOM   1869 O    GLY P 124      28.546  38.443  13.994  1.00  0.00      PA   O 0
ATOM   1870 N    CYS P 125      26.541  37.441  14.215  1.00  0.00      PA   N 0
ATOM   1871 HN   CYS P 125      25.560  37.538  14.365  1.00  0.00      PA   H 0
ATOM   1872 CA   CYS P 125      27.096  36.104  14.056  1.00  0.00      PA   C 0
ATOM   1873 HA   CYS P 125      28.134  36.090  14.354  1.00  0.00      PA   H 0
ATOM   1874 CB   CYS P 125      26.364  35.076  14.895  1.00  0.00      PA   C 0
ATOM   1875 HB1  CYS P 125      26.686  34.049  14.619  1.00  0.00      PA   H 0
ATOM   1876 HB2  CYS P 125      25.278  35.151  14.675  1.00  0.00      PA   H 0
ATOM   1877 SG   CYS P 125      26.656  35.273  16.662  1.00  0.00      PA   S 0
ATOM   1878 C    CYS P 125      27.057  35.636  12.593  1.00  0.00      PA   C 0
ATOM   1879 O    CYS P 125      28.010  35.036  12.120  1.00  0.00      PA   O 0
ATOM   1880 N    HSD P 126      25.918  35.833  11.905  1.00  0.00      PA   N 0
ATOM   1881 HN   HSD P 126      25.140  36.295  12.325  1.00  0.00      PA   H 0
ATOM   1882 CA   HSD P 126      25.726  35.245  10.581  1.00  0.00      PA   C 0
ATOM   1883 HA   HSD P 126      26.001  34.202  10.630  1.00  0.00      PA   H 0
ATOM   1884 CB   HSD P 126      24.245  35.297  10.211  1.00  0.00      PA   C 0
ATOM   1885 HB1  HSD P 126      24.137  35.177   9.112  1.00  0.00      PA   H 0
ATOM   1886 HB2  HSD P 126      23.817  36.287  10.479  1.00  0.00      PA   H 0
ATOM   1887 ND1  HSD P 126      23.053  33.067  10.215  1.00  0.00      PA   N 0
ATOM   1888 HD1  HSD P 126      23.301  32.791   9.286  1.00  0.00      PA   H 0
ATOM   1889 CG   HSD P 126      23.431  34.222  10.848  1.00  0.00      PA   C 0
ATOM   1890 CE1  HSD P 126      22.335  32.318  11.057  1.00  0.00      PA   C 0
ATOM   1891 HE1  HSD P 126      21.927  31.341  10.798  1.00  0.00      PA   H 0
ATOM   1892 NE2  HSD P 126      22.269  32.918  12.208  1.00  0.00      PA   N 0
ATOM   1893 CD2  HSD P 126      22.927  34.112  12.112  1.00  0.00      PA   C 0
ATOM   1894 HD2  HSD P 126      22.990  34.780  12.962  1.00  0.00      PA   H 0
ATOM   1895 C    HSD P 126      26.672  35.850   9.544  1.00  0.00      PA   C 0
ATOM   1896 O    HSD P 126      26.967  35.180   8.550  1.00  0.00      PA   O 0
ATOM   1897 N    SER P 127      27.191  37.060   9.784  1.00  0.00      PA   N 0
ATOM   1898 HN   SER P 127      26.916  37.594  10.580  1.00  0.00      PA   H 0
ATOM   1899 CA   SER P 127      28.249  37.608   8.957  1.00  0.00      PA   C 0
ATOM   1900 HA   SER P 127      27.872  37.686   7.948  1.00  0.00      PA   H 0
ATOM   1901 CB   SER P 127      28.625  38.988   9.420  1.00  0.00      PA   C 0
ATOM   1902 HB1  SER P 127      27.753  39.672   9.335  1.00  0.00      PA   H 0
ATOM   1903 HB2  SER P 127      29.442  39.409   8.796  1.00  0.00      PA   H 0
ATOM   1904 OG   SER P 127      29.051  38.947  10.774  1.00  0.00      PA   O 0
ATOM   1905 HG1  SER P 127      28.266  39.072  11.312  1.00  0.00      PA   H 0
ATOM   1906 C    SER P 127      29.464  36.678   8.888  1.00  0.00      PA   C 0
ATOM   1907 O    SER P 127      30.161  36.651   7.868  1.00  0.00      PA   O 0
ATOM   1908 N    GLY P 128      29.707  35.877   9.940  1.00  0.00      PA   N 0
ATOM   1909 HN   GLY P 128      29.122  35.901  10.747  1.00  0.00      PA   H 0
ATOM   1910 CA   GLY P 128      30.807  34.929   9.949  1.00  0.00      PA   C 0
ATOM   1911 HA1  GLY P 128      30.799  34.434  10.909  1.00  0.00      PA   H 0
ATOM   1912 HA2  GLY P 128      31.730  35.455   9.756  1.00  0.00      PA   H 0
ATOM   1913 C    GLY P 128      30.661  33.837   8.889  1.00  0.00      PA   C 0
ATOM   1914 O    GLY P 128      31.625  33.147   8.578  1.00  0.00      PA   O 0
ATOM   1915 N    ALA P 129      29.422  33.636   8.442  1.00  0.00      PA   N 0
ATOM   1916 HN   ALA P 129      28.666  34.191   8.779  1.00  0.00      PA   H 0
ATOM   1917 CA   ALA P 129      29.047  32.608   7.490  1.00  0.00      PA   C 0
ATOM   1918 HA   ALA P 129      29.839  31.880   7.392  1.00  0.00      PA   H 0
ATOM   1919 CB   ALA P 129      27.791  31.896   7.966  1.00  0.00      PA   C 0
ATOM   1920 HB1  ALA P 129      26.944  32.602   8.099  1.00  0.00      PA   H 0
ATOM   1921 HB2  ALA P 129      27.475  31.102   7.256  1.00  0.00      PA   H 0
ATOM   1922 HB3  ALA P 129      27.978  31.406   8.945  1.00  0.00      PA   H 0
ATOM   1923 C    ALA P 129      28.822  33.227   6.107  1.00  0.00      PA   C 0
ATOM   1924 O    ALA P 129      28.225  32.574   5.256  1.00  0.00      PA   O 0
ATOM   1925 N    LYS P 130      29.376  34.424   5.853  1.00  0.00      PA   N 0
ATOM   1926 HN   LYS P 130      29.856  34.913   6.578  1.00  0.00      PA   H 0
ATOM   1927 CA   LYS P 130      29.208  35.094   4.573  1.00  0.00      PA   C 0
ATOM   1928 HA   LYS P 130      28.157  35.306   4.441  1.00  0.00      PA   H 0
ATOM   1929 CB   LYS P 130      29.997  36.402   4.609  1.00  0.00      PA   C 0
ATOM   1930 HB1  LYS P 130      31.062  36.184   4.837  1.00  0.00      PA   H 0
ATOM   1931 HB2  LYS P 130      29.599  36.984   5.467  1.00  0.00      PA   H 0
ATOM   1932 CG   LYS P 130      29.894  37.264   3.380  1.00  0.00      PA   C 0
ATOM   1933 HG1  LYS P 130      28.825  37.399   3.109  1.00  0.00      PA   H 0
ATOM   1934 HG2  LYS P 130      30.391  36.760   2.523  1.00  0.00      PA   H 0
ATOM   1935 CD   LYS P 130      30.546  38.613   3.641  1.00  0.00      PA   C 0
ATOM   1936 HD1  LYS P 130      31.588  38.419   3.974  1.00  0.00      PA   H 0
ATOM   1937 HD2  LYS P 130      30.017  39.103   4.486  1.00  0.00      PA   H 0
ATOM   1938 CE   LYS P 130      30.514  39.470   2.433  1.00  0.00      PA   C 0
ATOM   1939 HE1  LYS P 130      29.472  39.765   2.184  1.00  0.00      PA   H 0
ATOM   1940 HE2  LYS P 130      30.949  38.942   1.558  1.00  0.00      PA   H 0
ATOM   1941 NZ   LYS P 130      31.293  40.692   2.661  1.00  0.00      PA   N 0
ATOM   1942 HZ1  LYS P 130      31.285  41.302   1.819  1.00  0.00      PA   H 0
ATOM   1943 HZ2  LYS P 130      30.859  41.214   3.449  1.00  0.00      PA   H 0
ATOM   1944 HZ3  LYS P 130      32.267  40.451   2.934  1.00  0.00      PA   H 0
ATOM   1945 C    LYS P 130      29.645  34.222   3.395  1.00  0.00      PA   C 0
ATOM   1946 O    LYS P 130      28.971  34.247   2.361  1.00  0.00      PA   O 0
ATOM   1947 N    ALA P 131      30.706  33.436   3.519  1.00  0.00      PA   N 0
ATOM   1948 HN   ALA P 131      31.205  33.345   4.377  1.00  0.00      PA   H 0
ATOM   1949 CA   ALA P 131      31.161  32.609   2.397  1.00  0.00      PA   C 0
ATOM   1950 HA   ALA P 131      31.270  33.245   1.531  1.00  0.00      PA   H 0
ATOM   1951 CB   ALA P 131      32.524  31.954   2.689  1.00  0.00      PA   C 0
ATOM   1952 HB1  ALA P 131      32.442  31.240   3.536  1.00  0.00      PA   H 0
ATOM   1953 HB2  ALA P 131      32.894  31.399   1.801  1.00  0.00      PA   H 0
ATOM   1954 HB3  ALA P 131      33.273  32.729   2.960  1.00  0.00      PA   H 0
ATOM   1955 C    ALA P 131      30.143  31.537   2.019  1.00  0.00      PA   C 0
ATOM   1956 O    ALA P 131      30.216  31.012   0.921  1.00  0.00      PA   O 0
ATOM   1957 N    ALA P 132      29.222  31.192   2.932  1.00  0.00      PA   N 0
ATOM   1958 HN   ALA P 132      29.233  31.592   3.845  1.00  0.00      PA   H 0
ATOM   1959 CA   ALA P 132      28.132  30.268   2.686  1.00  0.00      PA   C 0
ATOM   1960 HA   ALA P 132      28.264  29.810   1.717  1.00  0.00      PA   H 0
ATOM   1961 CB   ALA P 132      28.155  29.158   3.710  1.00  0.00      PA   C 0
ATOM   1962 HB1  ALA P 132      27.389  28.383   3.494  1.00  0.00      PA   H 0
ATOM   1963 HB2  ALA P 132      29.147  28.658   3.728  1.00  0.00      PA   H 0
ATOM   1964 HB3  ALA P 132      27.955  29.570   4.722  1.00  0.00      PA   H 0
ATOM   1965 C    ALA P 132      26.788  30.983   2.648  1.00  0.00      PA   C 0
ATOM   1966 O    ALA P 132      25.776  30.428   3.091  1.00  0.00      PA   O 0
ATOM   1967 N    ASP P 133      26.746  32.208   2.103  1.00  0.00      PA   N 0
ATOM   1968 HN   ASP P 133      27.590  32.614   1.761  1.00  0.00      PA   H 0
ATOM   1969 CA   ASP P 133      25.512  32.974   1.977  1.00  0.00      PA   C 0
ATOM   1970 HA   ASP P 133      25.803  33.971   1.681  1.00  0.00      PA   H 0
ATOM   1971 CB   ASP P 133      24.600  32.374   0.916  1.00  0.00      PA   C 0
ATOM   1972 HB1  ASP P 133      24.176  31.407   1.262  1.00  0.00      PA   H 0
ATOM   1973 HB2  ASP P 133      25.204  32.167   0.007  1.00  0.00      PA   H 0
ATOM   1974 CG   ASP P 133      23.472  33.301   0.488  1.00  0.00      PA   C 0
ATOM   1975 OD1  ASP P 133      23.714  34.530   0.439  1.00  0.00      PA   O 0
ATOM   1976 OD2  ASP P 133      22.330  32.774   0.263  1.00  0.00      PA   O 0
ATOM   1977 C    ASP P 133      24.820  33.113   3.315  1.00  0.00      PA   C 0
ATOM   1978 O    ASP P 133      23.590  33.120   3.364  1.00  0.00      PA   O 0
ATOM   1979 N    TYR P 134      25.638  33.316   4.372  1.00  0.00      PA   N 0
ATOM   1980 HN   TYR P 134      26.622  33.182   4.280  1.00  0.00      PA   H 0
ATOM   1981 CA   TYR P 134      25.156  33.694   5.702  1.00  0.00      PA   C 0
ATOM   1982 HA   TYR P 134      26.030  33.920   6.295  1.00  0.00      PA   H 0
ATOM   1983 CB   TYR P 134      24.259  34.924   5.692  1.00  0.00      PA   C 0
ATOM   1984 HB1  TYR P 134      23.974  35.218   6.725  1.00  0.00      PA   H 0
ATOM   1985 HB2  TYR P 134      23.312  34.753   5.137  1.00  0.00      PA   H 0
ATOM   1986 CG   TYR P 134      24.967  36.108   5.076  1.00  0.00      PA   C 0
ATOM   1987 CD1  TYR P 134      25.757  36.957   5.825  1.00  0.00      PA   C 0
ATOM   1988 HD1  TYR P 134      25.841  36.795   6.889  1.00  0.00      PA   H 0
ATOM   1989 CE1  TYR P 134      26.391  38.037   5.231  1.00  0.00      PA   C 0
ATOM   1990 HE1  TYR P 134      26.986  38.698   5.843  1.00  0.00      PA   H 0
ATOM   1991 CZ   TYR P 134      26.284  38.255   3.869  1.00  0.00      PA   C 0
ATOM   1992 OH   TYR P 134      26.926  39.307   3.270  1.00  0.00      PA   O 0
ATOM   1993 HH   TYR P 134      26.957  39.098   2.333  1.00  0.00      PA   H 0
ATOM   1994 CD2  TYR P 134      24.885  36.334   3.697  1.00  0.00      PA   C 0
ATOM   1995 HD2  TYR P 134      24.251  35.702   3.093  1.00  0.00      PA   H 0
ATOM   1996 CE2  TYR P 134      25.540  37.388   3.097  1.00  0.00      PA   C 0
ATOM   1997 HE2  TYR P 134      25.433  37.532   2.032  1.00  0.00      PA   H 0
ATOM   1998 C    TYR P 134      24.449  32.554   6.436  1.00  0.00      PA   C 0
ATOM   1999 O    TYR P 134      23.862  32.783   7.502  1.00  0.00      PA   O 0
ATOM   2000 N    VAL P 135      24.546  31.325   5.930  1.00  0.00      PA   N 0
ATOM   2001 HN   VAL P 135      25.022  31.168   5.068  1.00  0.00      PA   H 0
ATOM   2002 CA   VAL P 135      23.890  30.173   6.512  1.00  0.00      PA   C 0
ATOM   2003 HA   VAL P 135      23.287  30.472   7.356  1.00  0.00      PA   H 0
ATOM   2004 CB   VAL P 135      22.970  29.478   5.508  1.00  0.00      PA   C 0
ATOM   2005 HB   VAL P 135      23.556  29.293   4.582  1.00  0.00      PA   H 0
ATOM   2006 CG1  VAL P 135      22.470  28.147   6.019  1.00  0.00      PA   C 0
ATOM   2007 HG11 VAL P 135      23.288  27.408   6.157  1.00  0.00      PA   H 0
ATOM   2008 HG12 VAL P 135      21.944  28.275   6.989  1.00  0.00      PA   H 0
ATOM   2009 HG13 VAL P 135      21.745  27.709   5.300  1.00  0.00      PA   H 0
ATOM   2010 CG2  VAL P 135      21.808  30.368   5.138  1.00  0.00      PA   C 0
ATOM   2011 HG21 VAL P 135      21.147  29.864   4.401  1.00  0.00      PA   H 0
ATOM   2012 HG22 VAL P 135      21.202  30.605   6.038  1.00  0.00      PA   H 0
ATOM   2013 HG23 VAL P 135      22.153  31.324   4.690  1.00  0.00      PA   H 0
ATOM   2014 C    VAL P 135      24.966  29.224   7.027  1.00  0.00      PA   C 0
ATOM   2015 O    VAL P 135      25.876  28.836   6.290  1.00  0.00      PA   O 0
ATOM   2016 N    PHE P 136      24.896  28.907   8.332  1.00  0.00      PA   N 0
ATOM   2017 HN   PHE P 136      24.130  29.224   8.885  1.00  0.00      PA   H 0
ATOM   2018 CA   PHE P 136      25.821  27.969   8.937  1.00  0.00      PA   C 0
ATOM   2019 HA   PHE P 136      26.821  28.161   8.577  1.00  0.00      PA   H 0
ATOM   2020 CB   PHE P 136      25.819  28.076  10.453  1.00  0.00      PA   C 0
ATOM   2021 HB1  PHE P 136      26.420  27.259  10.908  1.00  0.00      PA   H 0
ATOM   2022 HB2  PHE P 136      24.774  27.982  10.818  1.00  0.00      PA   H 0
ATOM   2023 CG   PHE P 136      26.385  29.375  10.998  1.00  0.00      PA   C 0
ATOM   2024 CD1  PHE P 136      27.756  29.548  11.155  1.00  0.00      PA   C 0
ATOM   2025 HD1  PHE P 136      28.424  28.748  10.870  1.00  0.00      PA   H 0
ATOM   2026 CE1  PHE P 136      28.244  30.729  11.688  1.00  0.00      PA   C 0
ATOM   2027 HE1  PHE P 136      29.310  30.849  11.817  1.00  0.00      PA   H 0
ATOM   2028 CZ   PHE P 136      27.399  31.745  12.049  1.00  0.00      PA   C 0
ATOM   2029 HZ   PHE P 136      27.802  32.649  12.481  1.00  0.00      PA   H 0
ATOM   2030 CD2  PHE P 136      25.545  30.418  11.359  1.00  0.00      PA   C 0
ATOM   2031 HD2  PHE P 136      24.479  30.297  11.239  1.00  0.00      PA   H 0
ATOM   2032 CE2  PHE P 136      26.052  31.602  11.873  1.00  0.00      PA   C 0
ATOM   2033 HE2  PHE P 136      25.370  32.387  12.164  1.00  0.00      PA   H 0
ATOM   2034 C    PHE P 136      25.516  26.512   8.597  1.00  0.00      PA   C 0
ATOM   2035 O    PHE P 136      26.427  25.725   8.303  1.00  0.00      PA   O 0
ATOM   2036 N    THR P 137      24.235  26.135   8.677  1.00  0.00      PA   N 0
ATOM   2037 HN   THR P 137      23.556  26.794   8.992  1.00  0.00      PA   H 0
ATOM   2038 CA   THR P 137      23.824  24.744   8.541  1.00  0.00      PA   C 0
ATOM   2039 HA   THR P 137      24.258  24.185   9.357  1.00  0.00      PA   H 0
ATOM   2040 CB   THR P 137      22.299  24.666   8.622  1.00  0.00      PA   C 0
ATOM   2041 HB   THR P 137      21.867  25.344   7.855  1.00  0.00      PA   H 0
ATOM   2042 OG1  THR P 137      21.853  25.133   9.895  1.00  0.00      PA   O 0
ATOM   2043 HG1  THR P 137      22.001  26.081   9.906  1.00  0.00      PA   H 0
ATOM   2044 CG2  THR P 137      21.764  23.270   8.397  1.00  0.00      PA   C 0
ATOM   2045 HG21 THR P 137      22.237  22.560   9.108  1.00  0.00      PA   H 0
ATOM   2046 HG22 THR P 137      20.668  23.250   8.575  1.00  0.00      PA   H 0
ATOM   2047 HG23 THR P 137      21.946  22.918   7.359  1.00  0.00      PA   H 0
ATOM   2048 C    THR P 137      24.313  24.130   7.224  1.00  0.00      PA   C 0
ATOM   2049 O    THR P 137      24.095  24.705   6.152  1.00  0.00      PA   O 0
ATOM   2050 N    HSD P 138      24.928  22.947   7.344  1.00  0.00      PA   N 0
ATOM   2051 HN   HSD P 138      25.165  22.600   8.248  1.00  0.00      PA   H 0
ATOM   2052 CA   HSD P 138      25.236  22.099   6.210  1.00  0.00      PA   C 0
ATOM   2053 HA   HSD P 138      25.241  22.699   5.312  1.00  0.00      PA   H 0
ATOM   2054 CB   HSD P 138      26.626  21.458   6.294  1.00  0.00      PA   C 0
ATOM   2055 HB1  HSD P 138      26.819  20.815   5.409  1.00  0.00      PA   H 0
ATOM   2056 HB2  HSD P 138      26.667  20.816   7.200  1.00  0.00      PA   H 0
ATOM   2057 ND1  HSD P 138      28.286  23.177   5.407  1.00  0.00      PA   N 0
ATOM   2058 HD1  HSD P 138      27.817  23.394   4.551  1.00  0.00      PA   H 0
ATOM   2059 CG   HSD P 138      27.762  22.432   6.442  1.00  0.00      PA   C 0
ATOM   2060 CE1  HSD P 138      29.263  23.952   5.874  1.00  0.00      PA   C 0
ATOM   2061 HE1  HSD P 138      29.786  24.714   5.297  1.00  0.00      PA   H 0
ATOM   2062 NE2  HSD P 138      29.401  23.699   7.164  1.00  0.00      PA   N 0
ATOM   2063 CD2  HSD P 138      28.456  22.780   7.527  1.00  0.00      PA   C 0
ATOM   2064 HD2  HSD P 138      28.218  22.545   8.557  1.00  0.00      PA   H 0
ATOM   2065 C    HSD P 138      24.142  21.039   6.179  1.00  0.00      PA   C 0
ATOM   2066 O    HSD P 138      24.026  20.264   7.112  1.00  0.00      PA   O 0
ATOM   2067 N    PRO P 139      23.296  20.978   5.128  1.00  0.00      PA   N 0
ATOM   2068 CD   PRO P 139      23.289  21.880   3.969  1.00  0.00      PA   C 0
ATOM   2069 HD1  PRO P 139      23.371  22.947   4.268  1.00  0.00      PA   H 0
ATOM   2070 HD2  PRO P 139      24.110  21.600   3.275  1.00  0.00      PA   H 0
ATOM   2071 CA   PRO P 139      22.209  19.998   5.114  1.00  0.00      PA   C 0
ATOM   2072 HA   PRO P 139      21.503  20.277   5.883  1.00  0.00      PA   H 0
ATOM   2073 CB   PRO P 139      21.653  20.126   3.720  1.00  0.00      PA   C 0
ATOM   2074 HB1  PRO P 139      20.569  19.885   3.684  1.00  0.00      PA   H 0
ATOM   2075 HB2  PRO P 139      22.193  19.475   3.000  1.00  0.00      PA   H 0
ATOM   2076 CG   PRO P 139      21.929  21.571   3.382  1.00  0.00      PA   C 0
ATOM   2077 HG1  PRO P 139      21.174  22.217   3.880  1.00  0.00      PA   H 0
ATOM   2078 HG2  PRO P 139      21.890  21.770   2.290  1.00  0.00      PA   H 0
ATOM   2079 C    PRO P 139      22.717  18.595   5.441  1.00  0.00      PA   C 0
ATOM   2080 O    PRO P 139      23.766  18.157   4.952  1.00  0.00      PA   O 0
ATOM   2081 N    ALA P 140      22.011  17.915   6.347  1.00  0.00      PA   N 0
ATOM   2082 HN   ALA P 140      21.191  18.297   6.766  1.00  0.00      PA   H 0
ATOM   2083 CA   ALA P 140      22.425  16.592   6.774  1.00  0.00      PA   C 0
ATOM   2084 HA   ALA P 140      23.449  16.651   7.112  1.00  0.00      PA   H 0
ATOM   2085 CB   ALA P 140      21.548  16.152   7.917  1.00  0.00      PA   C 0
ATOM   2086 HB1  ALA P 140      20.495  16.006   7.594  1.00  0.00      PA   H 0
ATOM   2087 HB2  ALA P 140      21.922  15.207   8.366  1.00  0.00      PA   H 0
ATOM   2088 HB3  ALA P 140      21.551  16.925   8.715  1.00  0.00      PA   H 0
ATOM   2089 C    ALA P 140      22.354  15.623   5.598  1.00  0.00      PA   C 0
ATOM   2090 O    ALA P 140      21.451  15.730   4.764  1.00  0.00      PA   O 0
ATOM   2091 N    LYS P 141      23.320  14.716   5.521  1.00  0.00      PA   N 0
ATOM   2092 HN   LYS P 141      24.052  14.686   6.197  1.00  0.00      PA   H 0
ATOM   2093 CA   LYS P 141      23.380  13.777   4.411  1.00  0.00      PA   C 0
ATOM   2094 HA   LYS P 141      23.111  14.289   3.499  1.00  0.00      PA   H 0
ATOM   2095 CB   LYS P 141      24.817  13.265   4.250  1.00  0.00      PA   C 0
ATOM   2096 HB1  LYS P 141      24.839  12.500   3.445  1.00  0.00      PA   H 0
ATOM   2097 HB2  LYS P 141      25.106  12.765   5.199  1.00  0.00      PA   H 0
ATOM   2098 CG   LYS P 141      25.813  14.360   3.903  1.00  0.00      PA   C 0
ATOM   2099 HG1  LYS P 141      25.760  15.192   4.637  1.00  0.00      PA   H 0
ATOM   2100 HG2  LYS P 141      25.501  14.797   2.930  1.00  0.00      PA   H 0
ATOM   2101 CD   LYS P 141      27.249  13.871   3.769  1.00  0.00      PA   C 0
ATOM   2102 HD1  LYS P 141      27.855  14.658   3.272  1.00  0.00      PA   H 0
ATOM   2103 HD2  LYS P 141      27.249  12.996   3.084  1.00  0.00      PA   H 0
ATOM   2104 CE   LYS P 141      27.882  13.475   5.069  1.00  0.00      PA   C 0
ATOM   2105 HE1  LYS P 141      28.854  12.977   4.866  1.00  0.00      PA   H 0
ATOM   2106 HE2  LYS P 141      27.248  12.758   5.633  1.00  0.00      PA   H 0
ATOM   2107 NZ   LYS P 141      28.157  14.607   5.958  1.00  0.00      PA   N 0
ATOM   2108 HZ1  LYS P 141      28.532  15.427   5.439  1.00  0.00      PA   H 0
ATOM   2109 HZ2  LYS P 141      27.260  14.887   6.403  1.00  0.00      PA   H 0
ATOM   2110 HZ3  LYS P 141      28.823  14.332   6.708  1.00  0.00      PA   H 0
ATOM   2111 C    LYS P 141      22.381  12.646   4.627  1.00  0.00      PA   C 0
ATOM   2112 O    LYS P 141      22.340  12.036   5.697  1.00  0.00      PA   O 0
ATOM   2113 N    LEU P 142      21.590  12.364   3.577  1.00  0.00      PA   N 0
ATOM   2114 HN   LEU P 142      21.568  12.947   2.769  1.00  0.00      PA   H 0
ATOM   2115 CA   LEU P 142      20.698  11.216   3.557  1.00  0.00      PA   C 0
ATOM   2116 HA   LEU P 142      21.088  10.497   4.263  1.00  0.00      PA   H 0
ATOM   2117 CB   LEU P 142      19.249  11.559   3.897  1.00  0.00      PA   C 0
ATOM   2118 HB1  LEU P 142      18.565  10.725   3.629  1.00  0.00      PA   H 0
ATOM   2119 HB2  LEU P 142      18.955  12.424   3.265  1.00  0.00      PA   H 0
ATOM   2120 CG   LEU P 142      18.955  11.922   5.344  1.00  0.00      PA   C 0
ATOM   2121 HG   LEU P 142      19.666  12.709   5.675  1.00  0.00      PA   H 0
ATOM   2122 CD1  LEU P 142      17.553  12.473   5.464  1.00  0.00      PA   C 0
ATOM   2123 HD11 LEU P 142      16.813  11.743   5.071  1.00  0.00      PA   H 0
ATOM   2124 HD12 LEU P 142      17.302  12.673   6.528  1.00  0.00      PA   H 0
ATOM   2125 HD13 LEU P 142      17.448  13.419   4.891  1.00  0.00      PA   H 0
ATOM   2126 CD2  LEU P 142      19.140  10.689   6.203  1.00  0.00      PA   C 0
ATOM   2127 HD21 LEU P 142      20.190  10.328   6.167  1.00  0.00      PA   H 0
ATOM   2128 HD22 LEU P 142      18.902  10.913   7.265  1.00  0.00      PA   H 0
ATOM   2129 HD23 LEU P 142      18.472   9.867   5.868  1.00  0.00      PA   H 0
ATOM   2130 C    LEU P 142      20.742  10.598   2.166  1.00  0.00      PA   C 0
ATOM   2131 O    LEU P 142      20.921  11.297   1.181  1.00  0.00      PA   O 0
ATOM   2132 N    PRO P 143      20.524   9.283   2.060  1.00  0.00      PA   N 0
ATOM   2133 CD   PRO P 143      20.368   8.359   3.188  1.00  0.00      PA   C 0
ATOM   2134 HD1  PRO P 143      21.268   8.404   3.838  1.00  0.00      PA   H 0
ATOM   2135 HD2  PRO P 143      19.455   8.603   3.772  1.00  0.00      PA   H 0
ATOM   2136 CA   PRO P 143      20.495   8.628   0.759  1.00  0.00      PA   C 0
ATOM   2137 HA   PRO P 143      21.400   8.878   0.224  1.00  0.00      PA   H 0
ATOM   2138 CB   PRO P 143      20.435   7.135   1.051  1.00  0.00      PA   C 0
ATOM   2139 HB1  PRO P 143      21.392   6.676   0.723  1.00  0.00      PA   H 0
ATOM   2140 HB2  PRO P 143      19.616   6.643   0.484  1.00  0.00      PA   H 0
ATOM   2141 CG   PRO P 143      20.263   6.996   2.520  1.00  0.00      PA   C 0
ATOM   2142 HG1  PRO P 143      21.008   6.294   2.952  1.00  0.00      PA   H 0
ATOM   2143 HG2  PRO P 143      19.252   6.588   2.736  1.00  0.00      PA   H 0
ATOM   2144 C    PRO P 143      19.333   9.099  -0.114  1.00  0.00      PA   C 0
ATOM   2145 OT1  PRO P 143      19.547   8.934  -1.318  1.00  0.00      PA   O 0
ATOM   2146 OT2  PRO P 143      18.283   9.566   0.364  1.00  0.00      PA   O 0
ATOM   2147 FE   HEMCH 144      21.455  32.118  13.966  1.00  0.00      PA  Fe 0
ATOM   2148 NA   HEMCH 144      20.071  30.837  13.047  1.00  0.00      PA   N 0
ATOM   2149 NB   HEMCH 144      19.883  33.442  14.305  1.00  0.00      PA   N 0
ATOM   2150 NC   HEMCH 144      22.518  33.108  15.418  1.00  0.00      PA   N 0
ATOM   2151 ND   HEMCH 144      22.765  30.459  14.208  1.00  0.00      PA   N 0
ATOM   2152 C1A  HEMCH 144      20.344  29.577  12.592  1.00  0.00      PA   C 0
ATOM   2153 C2A  HEMCH 144      19.362  29.215  11.637  1.00  0.00      PA   C 0
ATOM   2154 C3A  HEMCH 144      18.438  30.239  11.592  1.00  0.00      PA   C 0
ATOM   2155 C4A  HEMCH 144      18.923  31.226  12.491  1.00  0.00      PA   C 0
ATOM   2156 C1B  HEMCH 144      18.682  33.489  13.644  1.00  0.00      PA   C 0
ATOM   2157 C2B  HEMCH 144      17.979  34.648  13.918  1.00  0.00      PA   C 0
ATOM   2158 C3B  HEMCH 144      18.799  35.418  14.780  1.00  0.00      PA   C 0
ATOM   2159 C4B  HEMCH 144      19.959  34.613  15.013  1.00  0.00      PA   C 0
ATOM   2160 C1C  HEMCH 144      22.253  34.312  16.016  1.00  0.00      PA   C 0
ATOM   2161 C2C  HEMCH 144      23.329  34.791  16.785  1.00  0.00      PA   C 0
ATOM   2162 C3C  HEMCH 144      24.327  33.865  16.670  1.00  0.00      PA   C 0
ATOM   2163 C4C  HEMCH 144      23.827  32.845  15.800  1.00  0.00      PA   C 0
ATOM   2164 C1D  HEMCH 144      24.012  30.557  14.699  1.00  0.00      PA   C 0
ATOM   2165 C2D  HEMCH 144      24.711  29.384  14.420  1.00  0.00      PA   C 0
ATOM   2166 C3D  HEMCH 144      23.843  28.492  13.837  1.00  0.00      PA   C 0
ATOM   2167 C4D  HEMCH 144      22.619  29.215  13.722  1.00  0.00      PA   C 0
ATOM   2168 CHA  HEMCH 144      21.395  28.754  13.115  1.00  0.00      PA   C 0
ATOM   2169 CHB  HEMCH 144      18.313  32.458  12.768  1.00  0.00      PA   C 0
ATOM   2170 HB   HEMCH 144      17.437  32.647  12.148  1.00  0.00      PA   H 0
ATOM   2171 CHC  HEMCH 144      21.045  35.016  15.843  1.00  0.00      PA   C 0
ATOM   2172 HC   HEMCH 144      20.955  35.905  16.467  1.00  0.00      PA   H 0
ATOM   2173 CHD  HEMCH 144      24.505  31.654  15.444  1.00  0.00      PA   C 0
ATOM   2174 HD   HEMCH 144      25.557  31.536  15.704  1.00  0.00      PA   H 0
ATOM   2175 CMA  HEMCH 144      17.191  30.250  10.685  1.00  0.00      PA   C 0
ATOM   2176 HMA1 HEMCH 144      16.516  31.091  10.952  1.00  0.00      PA   H 0
ATOM   2177 HMA2 HEMCH 144      16.630  29.298  10.801  1.00  0.00      PA   H 0
ATOM   2178 HMA3 HEMCH 144      17.500  30.352   9.623  1.00  0.00      PA   H 0
ATOM   2179 CAA  HEMCH 144      19.480  28.120  10.607  1.00  0.00      PA   C 0
ATOM   2180 HAA1 HEMCH 144      20.073  27.225  10.891  1.00  0.00      PA   H 0
ATOM   2181 HAA2 HEMCH 144      18.471  27.801  10.269  1.00  0.00      PA   H 0
ATOM   2182 CBA  HEMCH 144      20.283  28.735   9.446  1.00  0.00      PA   C 0
ATOM   2183 HBA1 HEMCH 144      20.080  28.121   8.543  1.00  0.00      PA   H 0
ATOM   2184 HBA2 HEMCH 144      19.928  29.764   9.223  1.00  0.00      PA   H 0
ATOM   2185 CGA  HEMCH 144      21.794  28.757   9.581  1.00  0.00      PA   C 0
ATOM   2186 O1A  HEMCH 144      22.394  29.841   9.392  1.00  0.00      PA   O 0
ATOM   2187 O2A  HEMCH 144      22.333  27.643   9.847  1.00  0.00      PA   O 0
ATOM   2188 CMB  HEMCH 144      16.557  34.946  13.427  1.00  0.00      PA   C 0
ATOM   2189 HMB1 HEMCH 144      16.368  36.040  13.388  1.00  0.00      PA   H 0
ATOM   2190 HMB2 HEMCH 144      15.818  34.474  14.109  1.00  0.00      PA   H 0
ATOM   2191 HMB3 HEMCH 144      16.406  34.534  12.406  1.00  0.00      PA   H 0
ATOM   2192 CAB  HEMCH 144      18.562  36.829  15.307  1.00  0.00      PA   C 0
ATOM   2193 HAB  HEMCH 144      19.321  37.040  16.091  1.00  0.00      PA   H 0
ATOM   2194 CBB  HEMCH 144      17.200  37.016  15.981  1.00  0.00      PA   C 0
ATOM   2195 HBB1 HEMCH 144      17.168  38.002  16.493  1.00  0.00      PA   H 0
ATOM   2196 HBB2 HEMCH 144      17.031  36.220  16.737  1.00  0.00      PA   H 0
ATOM   2197 HBB3 HEMCH 144      16.369  36.980  15.244  1.00  0.00      PA   H 0
ATOM   2198 CMC  HEMCH 144      23.351  36.072  17.573  1.00  0.00      PA   C 0
ATOM   2199 HMC1 HEMCH 144      24.378  36.342  17.899  1.00  0.00      PA   H 0
ATOM   2200 HMC2 HEMCH 144      22.700  35.991  18.470  1.00  0.00      PA   H 0
ATOM   2201 HMC3 HEMCH 144      22.978  36.907  16.942  1.00  0.00      PA   H 0
ATOM   2202 CAC  HEMCH 144      25.676  33.911  17.297  1.00  0.00      PA   C 0
ATOM   2203 HAC  HEMCH 144      26.199  32.973  17.012  1.00  0.00      PA   H 0
ATOM   2204 CBC  HEMCH 144      25.748  33.942  18.840  1.00  0.00      PA   C 0
ATOM   2205 HBC1 HEMCH 144      25.310  34.881  19.240  1.00  0.00      PA   H 0
ATOM   2206 HBC2 HEMCH 144      26.806  33.872  19.172  1.00  0.00      PA   H 0
ATOM   2207 HBC3 HEMCH 144      25.193  33.076  19.259  1.00  0.00      PA   H 0
ATOM   2208 CMD  HEMCH 144      26.198  29.238  14.694  1.00  0.00      PA   C 0
ATOM   2209 HMD1 HEMCH 144      26.601  28.339  14.181  1.00  0.00      PA   H 0
ATOM   2210 HMD2 HEMCH 144      26.374  29.137  15.786  1.00  0.00      PA   H 0
ATOM   2211 HMD3 HEMCH 144      26.746  30.126  14.312  1.00  0.00      PA   H 0
ATOM   2212 CAD  HEMCH 144      24.239  27.096  13.351  1.00  0.00      PA   C 0
ATOM   2213 HAD1 HEMCH 144      23.526  26.704  12.594  1.00  0.00      PA   H 0
ATOM   2214 HAD2 HEMCH 144      25.215  27.193  12.830  1.00  0.00      PA   H 0
ATOM   2215 CBD  HEMCH 144      24.497  26.081  14.517  1.00  0.00      PA   C 0
ATOM   2216 HBD1 HEMCH 144      24.937  25.148  14.103  1.00  0.00      PA   H 0
ATOM   2217 HBD2 HEMCH 144      25.207  26.531  15.244  1.00  0.00      PA   H 0
ATOM   2218 CGD  HEMCH 144      23.203  25.727  15.212  1.00  0.00      PA   C 0
ATOM   2219 O1D  HEMCH 144      22.366  25.041  14.604  1.00  0.00      PA   O 0
ATOM   2220 O2D  HEMCH 144      23.081  26.109  16.386  1.00  0.00      PA   O 0
ATOM   2221 N    PRO P   1      16.734  -0.668  -1.931  1.00  0.00      PB   N 0
ATOM   2222 HN1  PRO P   1      15.872  -1.147  -2.128  1.00  0.00      PB   H 0
ATOM   2223 HN2  PRO P   1      17.247  -0.608  -2.794  1.00  0.00      PB   H 0
ATOM   2224 CD   PRO P   1      16.413   0.690  -1.462  1.00  0.00      PB   C 0
ATOM   2225 HD1  PRO P   1      16.499   1.446  -2.271  1.00  0.00      PB   H 0
ATOM   2226 HD2  PRO P   1      15.389   0.718  -1.033  1.00  0.00      PB   H 0
ATOM   2227 CA   PRO P   1      17.489  -1.442  -0.955  1.00  0.00      PB   C 0
ATOM   2228 HA   PRO P   1      18.454  -1.606  -1.411  1.00  0.00      PB   H 0
ATOM   2229 CB   PRO P   1      17.487  -0.513   0.231  1.00  0.00      PB   C 0
ATOM   2230 HB1  PRO P   1      18.383  -0.661   0.871  1.00  0.00      PB   H 0
ATOM   2231 HB2  PRO P   1      16.591  -0.648   0.875  1.00  0.00      PB   H 0
ATOM   2232 CG   PRO P   1      17.461   0.849  -0.390  1.00  0.00      PB   C 0
ATOM   2233 HG1  PRO P   1      18.447   1.066  -0.853  1.00  0.00      PB   H 0
ATOM   2234 HG2  PRO P   1      17.277   1.693   0.309  1.00  0.00      PB   H 0
ATOM   2235 C    PRO P   1      16.848  -2.782  -0.654  1.00  0.00      PB   C 0
ATOM   2236 O    PRO P   1      15.632  -2.942  -0.747  1.00  0.00      PB   O 0
ATOM   2237 N    ALA P   2      17.690  -3.744  -0.287  1.00  0.00      PB   N 0
ATOM   2238 HN   ALA P   2      18.665  -3.575  -0.167  1.00  0.00      PB   H 0
ATOM   2239 CA   ALA P   2      17.206  -5.040   0.144  1.00  0.00      PB   C 0
ATOM   2240 HA   ALA P   2      16.584  -5.451  -0.638  1.00  0.00      PB   H 0
ATOM   2241 CB   ALA P   2      18.377  -5.975   0.354  1.00  0.00      PB   C 0
ATOM   2242 HB1  ALA P   2      19.106  -5.542   1.072  1.00  0.00      PB   H 0
ATOM   2243 HB2  ALA P   2      18.053  -6.968   0.734  1.00  0.00      PB   H 0
ATOM   2244 HB3  ALA P   2      18.914  -6.141  -0.605  1.00  0.00      PB   H 0
ATOM   2245 C    ALA P   2      16.337  -4.907   1.397  1.00  0.00      PB   C 0
ATOM   2246 O    ALA P   2      16.533  -4.044   2.250  1.00  0.00      PB   O 0
ATOM   2247 N    ALA P   3      15.334  -5.774   1.466  1.00  0.00      PB   N 0
ATOM   2248 HN   ALA P   3      15.166  -6.444   0.747  1.00  0.00      PB   H 0
ATOM   2249 CA   ALA P   3      14.493  -5.866   2.635  1.00  0.00      PB   C 0
ATOM   2250 HA   ALA P   3      14.083  -4.889   2.844  1.00  0.00      PB   H 0
ATOM   2251 CB   ALA P   3      13.373  -6.839   2.368  1.00  0.00      PB   C 0
ATOM   2252 HB1  ALA P   3      13.762  -7.859   2.163  1.00  0.00      PB   H 0
ATOM   2253 HB2  ALA P   3      12.678  -6.902   3.232  1.00  0.00      PB   H 0
ATOM   2254 HB3  ALA P   3      12.777  -6.518   1.487  1.00  0.00      PB   H 0
ATOM   2255 C    ALA P   3      15.311  -6.304   3.841  1.00  0.00      PB   C 0
ATOM   2256 O    ALA P   3      16.349  -6.952   3.727  1.00  0.00      PB   O 0
ATOM   2257 N    ALA P   4      14.775  -5.945   5.005  1.00  0.00      PB   N 0
ATOM   2258 HN   ALA P   4      13.921  -5.433   5.048  1.00  0.00      PB   H 0
ATOM   2259 CA   ALA P   4      15.344  -6.351   6.267  1.00  0.00      PB   C 0
ATOM   2260 HA   ALA P   4      16.398  -6.118   6.226  1.00  0.00      PB   H 0
ATOM   2261 CB   ALA P   4      14.705  -5.550   7.385  1.00  0.00      PB   C 0
ATOM   2262 HB1  ALA P   4      13.604  -5.699   7.403  1.00  0.00      PB   H 0
ATOM   2263 HB2  ALA P   4      15.108  -5.822   8.384  1.00  0.00      PB   H 0
ATOM   2264 HB3  ALA P   4      14.895  -4.466   7.230  1.00  0.00      PB   H 0
ATOM   2265 C    ALA P   4      15.163  -7.857   6.429  1.00  0.00      PB   C 0
ATOM   2266 O    ALA P   4      14.373  -8.501   5.735  1.00  0.00      PB   O 0
ATOM   2267 N    PRO P   5      15.930  -8.514   7.317  1.00  0.00      PB   N 0
ATOM   2268 CD   PRO P   5      17.079  -7.946   8.038  1.00  0.00      PB   C 0
ATOM   2269 HD1  PRO P   5      17.662  -7.212   7.441  1.00  0.00      PB   H 0
ATOM   2270 HD2  PRO P   5      16.732  -7.478   8.984  1.00  0.00      PB   H 0
ATOM   2271 CA   PRO P   5      15.805  -9.964   7.489  1.00  0.00      PB   C 0
ATOM   2272 HA   PRO P   5      16.022 -10.415   6.532  1.00  0.00      PB   H 0
ATOM   2273 CB   PRO P   5      16.898 -10.274   8.522  1.00  0.00      PB   C 0
ATOM   2274 HB1  PRO P   5      17.327 -11.288   8.373  1.00  0.00      PB   H 0
ATOM   2275 HB2  PRO P   5      16.491 -10.208   9.554  1.00  0.00      PB   H 0
ATOM   2276 CG   PRO P   5      17.908  -9.182   8.311  1.00  0.00      PB   C 0
ATOM   2277 HG1  PRO P   5      18.547  -9.414   7.433  1.00  0.00      PB   H 0
ATOM   2278 HG2  PRO P   5      18.571  -9.043   9.191  1.00  0.00      PB   H 0
ATOM   2279 C    PRO P   5      14.442 -10.528   7.897  1.00  0.00      PB   C 0
ATOM   2280 O    PRO P   5      14.202 -11.715   7.698  1.00  0.00      PB   O 0
ATOM   2281 N    ASN P   6      13.552  -9.659   8.401  1.00  0.00      PB   N 0
ATOM   2282 HN   ASN P   6      13.778  -8.695   8.516  1.00  0.00      PB   H 0
ATOM   2283 CA   ASN P   6      12.206 -10.029   8.806  1.00  0.00      PB   C 0
ATOM   2284 HA   ASN P   6      12.153 -11.098   8.952  1.00  0.00      PB   H 0
ATOM   2285 CB   ASN P   6      11.843  -9.360  10.132  1.00  0.00      PB   C 0
ATOM   2286 HB1  ASN P   6      12.562  -9.701  10.908  1.00  0.00      PB   H 0
ATOM   2287 HB2  ASN P   6      10.832  -9.683  10.460  1.00  0.00      PB   H 0
ATOM   2288 CG   ASN P   6      11.884  -7.854  10.072  1.00  0.00      PB   C 0
ATOM   2289 OD1  ASN P   6      12.213  -7.257   9.037  1.00  0.00      PB   O 0
ATOM   2290 ND2  ASN P   6      11.548  -7.194  11.163  1.00  0.00      PB   N 0
ATOM   2291 HD21 ASN P   6      11.702  -6.206  11.192  1.00  0.00      PB   H 0
ATOM   2292 HD22 ASN P   6      11.338  -7.711  11.993  1.00  0.00      PB   H 0
ATOM   2293 C    ASN P   6      11.198  -9.687   7.717  1.00  0.00      PB   C 0
ATOM   2294 O    ASN P   6       9.997  -9.781   7.937  1.00  0.00      PB   O 0
ATOM   2295 N    GLY P   7      11.702  -9.282   6.552  1.00  0.00      PB   N 0
ATOM   2296 HN   GLY P   7      12.686  -9.158   6.446  1.00  0.00      PB   H 0
ATOM   2297 CA   GLY P   7      10.864  -9.059   5.391  1.00  0.00      PB   C 0
ATOM   2298 HA1  GLY P   7       9.978  -9.675   5.442  1.00  0.00      PB   H 0
ATOM   2299 HA2  GLY P   7      11.462  -9.280   4.519  1.00  0.00      PB   H 0
ATOM   2300 C    GLY P   7      10.383  -7.620   5.230  1.00  0.00      PB   C 0
ATOM   2301 O    GLY P   7       9.714  -7.318   4.244  1.00  0.00      PB   O 0
ATOM   2302 N    ILE P   8      10.683  -6.720   6.168  1.00  0.00      PB   N 0
ATOM   2303 HN   ILE P   8      11.207  -6.961   6.981  1.00  0.00      PB   H 0
ATOM   2304 CA   ILE P   8      10.203  -5.351   6.065  1.00  0.00      PB   C 0
ATOM   2305 HA   ILE P   8       9.164  -5.359   5.770  1.00  0.00      PB   H 0
ATOM   2306 CB   ILE P   8      10.309  -4.627   7.423  1.00  0.00      PB   C 0
ATOM   2307 HB   ILE P   8      11.364  -4.698   7.765  1.00  0.00      PB   H 0
ATOM   2308 CG2  ILE P   8       9.964  -3.138   7.316  1.00  0.00      PB   C 0
ATOM   2309 HG21 ILE P   8      10.088  -2.633   8.298  1.00  0.00      PB   H 0
ATOM   2310 HG22 ILE P   8      10.620  -2.602   6.597  1.00  0.00      PB   H 0
ATOM   2311 HG23 ILE P   8       8.908  -3.011   6.997  1.00  0.00      PB   H 0
ATOM   2312 CG1  ILE P   8       9.447  -5.343   8.476  1.00  0.00      PB   C 0
ATOM   2313 HG11 ILE P   8       9.780  -6.398   8.575  1.00  0.00      PB   H 0
ATOM   2314 HG12 ILE P   8       8.404  -5.365   8.093  1.00  0.00      PB   H 0
ATOM   2315 CD   ILE P   8       9.438  -4.723   9.867  1.00  0.00      PB   C 0
ATOM   2316 HD1  ILE P   8       8.924  -3.738   9.868  1.00  0.00      PB   H 0
ATOM   2317 HD2  ILE P   8       8.904  -5.391  10.576  1.00  0.00      PB   H 0
ATOM   2318 HD3  ILE P   8      10.475  -4.576  10.238  1.00  0.00      PB   H 0
ATOM   2319 C    ILE P   8      11.004  -4.632   4.980  1.00  0.00      PB   C 0
ATOM   2320 O    ILE P   8      12.239  -4.671   4.963  1.00  0.00      PB   O 0
ATOM   2321 N    SER P   9      10.290  -3.953   4.091  1.00  0.00      PB   N 0
ATOM   2322 HN   SER P   9       9.295  -3.952   4.153  1.00  0.00      PB   H 0
ATOM   2323 CA   SER P   9      10.889  -3.150   3.041  1.00  0.00      PB   C 0
ATOM   2324 HA   SER P   9      11.819  -3.603   2.731  1.00  0.00      PB   H 0
ATOM   2325 CB   SER P   9       9.965  -3.046   1.854  1.00  0.00      PB   C 0
ATOM   2326 HB1  SER P   9      10.378  -2.354   1.089  1.00  0.00      PB   H 0
ATOM   2327 HB2  SER P   9       8.974  -2.652   2.166  1.00  0.00      PB   H 0
ATOM   2328 OG   SER P   9       9.793  -4.313   1.245  1.00  0.00      PB   O 0
ATOM   2329 HG1  SER P   9      10.667  -4.619   0.991  1.00  0.00      PB   H 0
ATOM   2330 C    SER P   9      11.210  -1.754   3.557  1.00  0.00      PB   C 0
ATOM   2331 O    SER P   9      10.505  -1.209   4.403  1.00  0.00      PB   O 0
ATOM   2332 N    LEU P  10      12.267  -1.148   3.033  1.00  0.00      PB   N 0
ATOM   2333 HN   LEU P  10      12.823  -1.590   2.333  1.00  0.00      PB   H 0
ATOM   2334 CA   LEU P  10      12.628   0.211   3.407  1.00  0.00      PB   C 0
ATOM   2335 HA   LEU P  10      12.812   0.244   4.471  1.00  0.00      PB   H 0
ATOM   2336 CB   LEU P  10      13.894   0.620   2.662  1.00  0.00      PB   C 0
ATOM   2337 HB1  LEU P  10      13.746   0.414   1.580  1.00  0.00      PB   H 0
ATOM   2338 HB2  LEU P  10      14.725  -0.033   3.005  1.00  0.00      PB   H 0
ATOM   2339 CG   LEU P  10      14.324   2.079   2.818  1.00  0.00      PB   C 0
ATOM   2340 HG   LEU P  10      13.491   2.758   2.536  1.00  0.00      PB   H 0
ATOM   2341 CD1  LEU P  10      14.721   2.372   4.249  1.00  0.00      PB   C 0
ATOM   2342 HD11 LEU P  10      15.560   1.715   4.562  1.00  0.00      PB   H 0
ATOM   2343 HD12 LEU P  10      15.055   3.426   4.362  1.00  0.00      PB   H 0
ATOM   2344 HD13 LEU P  10      13.875   2.204   4.950  1.00  0.00      PB   H 0
ATOM   2345 CD2  LEU P  10      15.472   2.372   1.873  1.00  0.00      PB   C 0
ATOM   2346 HD21 LEU P  10      15.173   2.163   0.824  1.00  0.00      PB   H 0
ATOM   2347 HD22 LEU P  10      15.738   3.448   1.953  1.00  0.00      PB   H 0
ATOM   2348 HD23 LEU P  10      16.356   1.767   2.167  1.00  0.00      PB   H 0
ATOM   2349 C    LEU P  10      11.486   1.143   3.027  1.00  0.00      PB   C 0
ATOM   2350 O    LEU P  10      11.168   1.235   1.830  1.00  0.00      PB   O 0
ATOM   2351 N    PRO P  11      10.831   1.876   3.969  1.00  0.00      PB   N 0
ATOM   2352 CD   PRO P  11      10.964   1.775   5.433  1.00  0.00      PB   C 0
ATOM   2353 HD1  PRO P  11      11.138   0.735   5.781  1.00  0.00      PB   H 0
ATOM   2354 HD2  PRO P  11      11.798   2.433   5.758  1.00  0.00      PB   H 0
ATOM   2355 CA   PRO P  11       9.762   2.806   3.602  1.00  0.00      PB   C 0
ATOM   2356 HA   PRO P  11       8.973   2.239   3.132  1.00  0.00      PB   H 0
ATOM   2357 CB   PRO P  11       9.307   3.409   4.915  1.00  0.00      PB   C 0
ATOM   2358 HB1  PRO P  11       8.231   3.684   4.904  1.00  0.00      PB   H 0
ATOM   2359 HB2  PRO P  11       9.903   4.310   5.177  1.00  0.00      PB   H 0
ATOM   2360 CG   PRO P  11       9.615   2.312   5.920  1.00  0.00      PB   C 0
ATOM   2361 HG1  PRO P  11       8.848   1.511   5.847  1.00  0.00      PB   H 0
ATOM   2362 HG2  PRO P  11       9.653   2.682   6.967  1.00  0.00      PB   H 0
ATOM   2363 C    PRO P  11      10.246   3.859   2.599  1.00  0.00      PB   C 0
ATOM   2364 O    PRO P  11      11.209   4.575   2.839  1.00  0.00      PB   O 0
ATOM   2365 N    ALA P  12       9.581   3.946   1.448  1.00  0.00      PB   N 0
ATOM   2366 HN   ALA P  12       8.804   3.355   1.246  1.00  0.00      PB   H 0
ATOM   2367 CA   ALA P  12       9.980   4.898   0.432  1.00  0.00      PB   C 0
ATOM   2368 HA   ALA P  12      11.053   4.864   0.312  1.00  0.00      PB   H 0
ATOM   2369 CB   ALA P  12       9.333   4.510  -0.867  1.00  0.00      PB   C 0
ATOM   2370 HB1  ALA P  12       9.658   5.182  -1.690  1.00  0.00      PB   H 0
ATOM   2371 HB2  ALA P  12       9.606   3.470  -1.146  1.00  0.00      PB   H 0
ATOM   2372 HB3  ALA P  12       8.226   4.558  -0.793  1.00  0.00      PB   H 0
ATOM   2373 C    ALA P  12       9.605   6.311   0.849  1.00  0.00      PB   C 0
ATOM   2374 O    ALA P  12       8.508   6.538   1.379  1.00  0.00      PB   O 0
ATOM   2375 N    GLY P  13      10.494   7.270   0.572  1.00  0.00      PB   N 0
ATOM   2376 HN   GLY P  13      11.349   7.037   0.115  1.00  0.00      PB   H 0
ATOM   2377 CA   GLY P  13      10.192   8.675   0.773  1.00  0.00      PB   C 0
ATOM   2378 HA1  GLY P  13       9.211   8.890   0.376  1.00  0.00      PB   H 0
ATOM   2379 HA2  GLY P  13      10.964   9.246   0.279  1.00  0.00      PB   H 0
ATOM   2380 C    GLY P  13      10.191   9.114   2.235  1.00  0.00      PB   C 0
ATOM   2381 O    GLY P  13       9.697  10.195   2.508  1.00  0.00      PB   O 0
ATOM   2382 N    TYR P  14      10.883   8.383   3.112  1.00  0.00      PB   N 0
ATOM   2383 HN   TYR P  14      11.349   7.546   2.836  1.00  0.00      PB   H 0
ATOM   2384 CA   TYR P  14      10.849   8.750   4.524  1.00  0.00      PB   C 0
ATOM   2385 HA   TYR P  14       9.812   8.854   4.806  1.00  0.00      PB   H 0
ATOM   2386 CB   TYR P  14      11.473   7.692   5.444  1.00  0.00      PB   C 0
ATOM   2387 HB1  TYR P  14      11.004   6.708   5.229  1.00  0.00      PB   H 0
ATOM   2388 HB2  TYR P  14      11.244   7.938   6.503  1.00  0.00      PB   H 0
ATOM   2389 CG   TYR P  14      12.976   7.559   5.327  1.00  0.00      PB   C 0
ATOM   2390 CD1  TYR P  14      13.815   8.534   5.829  1.00  0.00      PB   C 0
ATOM   2391 HD1  TYR P  14      13.412   9.375   6.374  1.00  0.00      PB   H 0
ATOM   2392 CE1  TYR P  14      15.182   8.463   5.639  1.00  0.00      PB   C 0
ATOM   2393 HE1  TYR P  14      15.822   9.249   6.011  1.00  0.00      PB   H 0
ATOM   2394 CZ   TYR P  14      15.737   7.364   5.016  1.00  0.00      PB   C 0
ATOM   2395 OH   TYR P  14      17.117   7.312   4.864  1.00  0.00      PB   O 0
ATOM   2396 HH   TYR P  14      17.362   6.390   4.760  1.00  0.00      PB   H 0
ATOM   2397 CD2  TYR P  14      13.550   6.483   4.672  1.00  0.00      PB   C 0
ATOM   2398 HD2  TYR P  14      12.909   5.710   4.275  1.00  0.00      PB   H 0
ATOM   2399 CE2  TYR P  14      14.916   6.365   4.538  1.00  0.00      PB   C 0
ATOM   2400 HE2  TYR P  14      15.344   5.523   4.015  1.00  0.00      PB   H 0
ATOM   2401 C    TYR P  14      11.492  10.124   4.743  1.00  0.00      PB   C 0
ATOM   2402 O    TYR P  14      11.162  10.817   5.703  1.00  0.00      PB   O 0
ATOM   2403 N    LYS P  15      12.429  10.557   3.875  1.00  0.00      PB   N 0
ATOM   2404 HN   LYS P  15      12.758   9.981   3.130  1.00  0.00      PB   H 0
ATOM   2405 CA   LYS P  15      13.077  11.825   4.085  1.00  0.00      PB   C 0
ATOM   2406 HA   LYS P  15      13.447  11.843   5.099  1.00  0.00      PB   H 0
ATOM   2407 CB   LYS P  15      14.269  11.999   3.146  1.00  0.00      PB   C 0
ATOM   2408 HB1  LYS P  15      14.899  11.088   3.232  1.00  0.00      PB   H 0
ATOM   2409 HB2  LYS P  15      14.882  12.847   3.519  1.00  0.00      PB   H 0
ATOM   2410 CG   LYS P  15      13.966  12.272   1.667  1.00  0.00      PB   C 0
ATOM   2411 HG1  LYS P  15      13.234  13.102   1.563  1.00  0.00      PB   H 0
ATOM   2412 HG2  LYS P  15      13.458  11.374   1.256  1.00  0.00      PB   H 0
ATOM   2413 CD   LYS P  15      15.143  12.610   0.760  1.00  0.00      PB   C 0
ATOM   2414 HD1  LYS P  15      15.448  13.646   1.020  1.00  0.00      PB   H 0
ATOM   2415 HD2  LYS P  15      14.764  12.644  -0.284  1.00  0.00      PB   H 0
ATOM   2416 CE   LYS P  15      16.288  11.751   0.869  1.00  0.00      PB   C 0
ATOM   2417 HE1  LYS P  15      16.025  10.726   0.529  1.00  0.00      PB   H 0
ATOM   2418 HE2  LYS P  15      16.666  11.675   1.911  1.00  0.00      PB   H 0
ATOM   2419 NZ   LYS P  15      17.413  12.218   0.045  1.00  0.00      PB   N 0
ATOM   2420 HZ1  LYS P  15      18.068  11.416  -0.053  1.00  0.00      PB   H 0
ATOM   2421 HZ2  LYS P  15      17.072  12.506  -0.894  1.00  0.00      PB   H 0
ATOM   2422 HZ3  LYS P  15      17.898  13.023   0.490  1.00  0.00      PB   H 0
ATOM   2423 C    LYS P  15      12.135  13.016   3.936  1.00  0.00      PB   C 0
ATOM   2424 O    LYS P  15      12.491  14.133   4.316  1.00  0.00      PB   O 0
ATOM   2425 N    ASP P  16      10.924  12.765   3.399  1.00  0.00      PB   N 0
ATOM   2426 HN   ASP P  16      10.682  11.854   3.074  1.00  0.00      PB   H 0
ATOM   2427 CA   ASP P  16       9.928  13.801   3.208  1.00  0.00      PB   C 0
ATOM   2428 HA   ASP P  16      10.403  14.770   3.259  1.00  0.00      PB   H 0
ATOM   2429 CB   ASP P  16       9.299  13.669   1.820  1.00  0.00      PB   C 0
ATOM   2430 HB1  ASP P  16       8.398  14.307   1.694  1.00  0.00      PB   H 0
ATOM   2431 HB2  ASP P  16       8.969  12.618   1.676  1.00  0.00      PB   H 0
ATOM   2432 CG   ASP P  16      10.248  14.016   0.677  1.00  0.00      PB   C 0
ATOM   2433 OD1  ASP P  16      11.212  14.776   0.901  1.00  0.00      PB   O 0
ATOM   2434 OD2  ASP P  16      10.064  13.428  -0.395  1.00  0.00      PB   O 0
ATOM   2435 C    ASP P  16       8.873  13.832   4.316  1.00  0.00      PB   C 0
ATOM   2436 O    ASP P  16       7.875  14.556   4.204  1.00  0.00      PB   O 0
ATOM   2437 N    TRP P  17       9.044  12.979   5.330  1.00  0.00      PB   N 0
ATOM   2438 HN   TRP P  17       9.821  12.354   5.346  1.00  0.00      PB   H 0
ATOM   2439 CA   TRP P  17       8.128  12.881   6.442  1.00  0.00      PB   C 0
ATOM   2440 HA   TRP P  17       7.116  12.977   6.078  1.00  0.00      PB   H 0
ATOM   2441 CB   TRP P  17       8.280  11.525   7.130  1.00  0.00      PB   C 0
ATOM   2442 HB1  TRP P  17       7.753  11.525   8.108  1.00  0.00      PB   H 0
ATOM   2443 HB2  TRP P  17       9.354  11.374   7.369  1.00  0.00      PB   H 0
ATOM   2444 CG   TRP P  17       7.810  10.343   6.314  1.00  0.00      PB   C 0
ATOM   2445 CD1  TRP P  17       7.226  10.304   5.074  1.00  0.00      PB   C 0
ATOM   2446 HD1  TRP P  17       7.021  11.175   4.469  1.00  0.00      PB   H 0
ATOM   2447 NE1  TRP P  17       6.994   9.006   4.716  1.00  0.00      PB   N 0
ATOM   2448 HE1  TRP P  17       6.818   8.694   3.808  1.00  0.00      PB   H 0
ATOM   2449 CE2  TRP P  17       7.415   8.162   5.701  1.00  0.00      PB   C 0
ATOM   2450 CD2  TRP P  17       7.939   8.973   6.729  1.00  0.00      PB   C 0
ATOM   2451 CE3  TRP P  17       8.461   8.368   7.872  1.00  0.00      PB   C 0
ATOM   2452 HE3  TRP P  17       8.878   8.965   8.670  1.00  0.00      PB   H 0
ATOM   2453 CZ3  TRP P  17       8.461   6.997   7.945  1.00  0.00      PB   C 0
ATOM   2454 HZ3  TRP P  17       8.867   6.520   8.825  1.00  0.00      PB   H 0
ATOM   2455 CZ2  TRP P  17       7.405   6.772   5.789  1.00  0.00      PB   C 0
ATOM   2456 HZ2  TRP P  17       7.008   6.157   4.995  1.00  0.00      PB   H 0
ATOM   2457 CH2  TRP P  17       7.906   6.212   6.944  1.00  0.00      PB   C 0
ATOM   2458 HH2  TRP P  17       7.907   5.137   7.049  1.00  0.00      PB   H 0
ATOM   2459 C    TRP P  17       8.336  14.011   7.453  1.00  0.00      PB   C 0
ATOM   2460 O    TRP P  17       9.426  14.552   7.620  1.00  0.00      PB   O 0
ATOM   2461 N    LYS P  18       7.260  14.297   8.179  1.00  0.00      PB   N 0
ATOM   2462 HN   LYS P  18       6.406  13.800   8.044  1.00  0.00      PB   H 0
ATOM   2463 CA   LYS P  18       7.272  15.340   9.179  1.00  0.00      PB   C 0
ATOM   2464 HA   LYS P  18       7.784  16.198   8.768  1.00  0.00      PB   H 0
ATOM   2465 CB   LYS P  18       5.846  15.753   9.528  1.00  0.00      PB   C 0
ATOM   2466 HB1  LYS P  18       5.845  16.542  10.310  1.00  0.00      PB   H 0
ATOM   2467 HB2  LYS P  18       5.307  14.872   9.938  1.00  0.00      PB   H 0
ATOM   2468 CG   LYS P  18       5.078  16.271   8.317  1.00  0.00      PB   C 0
ATOM   2469 HG1  LYS P  18       5.178  15.529   7.496  1.00  0.00      PB   H 0
ATOM   2470 HG2  LYS P  18       5.548  17.214   7.965  1.00  0.00      PB   H 0
ATOM   2471 CD   LYS P  18       3.602  16.494   8.594  1.00  0.00      PB   C 0
ATOM   2472 HD1  LYS P  18       3.490  17.285   9.366  1.00  0.00      PB   H 0
ATOM   2473 HD2  LYS P  18       3.168  15.565   9.022  1.00  0.00      PB   H 0
ATOM   2474 CE   LYS P  18       2.827  16.889   7.366  1.00  0.00      PB   C 0
ATOM   2475 HE1  LYS P  18       3.219  17.845   6.958  1.00  0.00      PB   H 0
ATOM   2476 HE2  LYS P  18       1.756  17.038   7.622  1.00  0.00      PB   H 0
ATOM   2477 NZ   LYS P  18       2.910  15.892   6.302  1.00  0.00      PB   N 0
ATOM   2478 HZ1  LYS P  18       2.287  16.136   5.506  1.00  0.00      PB   H 0
ATOM   2479 HZ2  LYS P  18       3.882  15.812   5.941  1.00  0.00      PB   H 0
ATOM   2480 HZ3  LYS P  18       2.632  14.955   6.658  1.00  0.00      PB   H 0
ATOM   2481 C    LYS P  18       8.029  14.914  10.441  1.00  0.00      PB   C 0
ATOM   2482 O    LYS P  18       8.089  13.739  10.797  1.00  0.00      PB   O 0
ATOM   2483 N    MET P  19       8.520  15.950  11.104  1.00  0.00      PB   N 0
ATOM   2484 HN   MET P  19       8.374  16.870  10.748  1.00  0.00      PB   H 0
ATOM   2485 CA   MET P  19       9.307  15.848  12.325  1.00  0.00      PB   C 0
ATOM   2486 HA   MET P  19      10.025  15.049  12.209  1.00  0.00      PB   H 0
ATOM   2487 CB   MET P  19      10.043  17.188  12.493  1.00  0.00      PB   C 0
ATOM   2488 HB1  MET P  19       9.310  18.017  12.592  1.00  0.00      PB   H 0
ATOM   2489 HB2  MET P  19      10.579  17.368  11.537  1.00  0.00      PB   H 0
ATOM   2490 CG   MET P  19      11.082  17.219  13.595  1.00  0.00      PB   C 0
ATOM   2491 HG1  MET P  19      11.786  18.045  13.356  1.00  0.00      PB   H 0
ATOM   2492 HG2  MET P  19      11.661  16.271  13.592  1.00  0.00      PB   H 0
ATOM   2493 SD   MET P  19      10.433  17.555  15.234  1.00  0.00      PB   S 0
ATOM   2494 CE   MET P  19       9.820  19.239  15.066  1.00  0.00      PB   C 0
ATOM   2495 HE1  MET P  19       9.528  19.641  16.060  1.00  0.00      PB   H 0
ATOM   2496 HE2  MET P  19      10.596  19.907  14.636  1.00  0.00      PB   H 0
ATOM   2497 HE3  MET P  19       8.925  19.281  14.409  1.00  0.00      PB   H 0
ATOM   2498 C    MET P  19       8.418  15.521  13.538  1.00  0.00      PB   C 0
ATOM   2499 O    MET P  19       7.434  16.219  13.798  1.00  0.00      PB   O 0
ATOM   2500 N    ILE P  20       8.828  14.512  14.318  1.00  0.00      PB   N 0
ATOM   2501 HN   ILE P  20       9.612  13.957  14.051  1.00  0.00      PB   H 0
ATOM   2502 CA   ILE P  20       8.270  14.235  15.615  1.00  0.00      PB   C 0
ATOM   2503 HA   ILE P  20       7.348  14.781  15.749  1.00  0.00      PB   H 0
ATOM   2504 CB   ILE P  20       7.939  12.750  15.738  1.00  0.00      PB   C 0
ATOM   2505 HB   ILE P  20       8.801  12.146  15.384  1.00  0.00      PB   H 0
ATOM   2506 CG2  ILE P  20       7.657  12.404  17.197  1.00  0.00      PB   C 0
ATOM   2507 HG21 ILE P  20       7.332  11.346  17.288  1.00  0.00      PB   H 0
ATOM   2508 HG22 ILE P  20       8.558  12.509  17.838  1.00  0.00      PB   H 0
ATOM   2509 HG23 ILE P  20       6.845  13.045  17.602  1.00  0.00      PB   H 0
ATOM   2510 CG1  ILE P  20       6.719  12.457  14.819  1.00  0.00      PB   C 0
ATOM   2511 HG11 ILE P  20       6.939  12.829  13.795  1.00  0.00      PB   H 0
ATOM   2512 HG12 ILE P  20       5.852  13.042  15.194  1.00  0.00      PB   H 0
ATOM   2513 CD   ILE P  20       6.326  11.014  14.700  1.00  0.00      PB   C 0
ATOM   2514 HD1  ILE P  20       6.011  10.596  15.680  1.00  0.00      PB   H 0
ATOM   2515 HD2  ILE P  20       5.475  10.895  13.996  1.00  0.00      PB   H 0
ATOM   2516 HD3  ILE P  20       7.178  10.408  14.323  1.00  0.00      PB   H 0
ATOM   2517 C    ILE P  20       9.210  14.744  16.710  1.00  0.00      PB   C 0
ATOM   2518 O    ILE P  20       8.763  15.315  17.703  1.00  0.00      PB   O 0
ATOM   2519 N    GLY P  21      10.517  14.564  16.548  1.00  0.00      PB   N 0
ATOM   2520 HN   GLY P  21      10.899  14.114  15.745  1.00  0.00      PB   H 0
ATOM   2521 CA   GLY P  21      11.431  15.111  17.530  1.00  0.00      PB   C 0
ATOM   2522 HA1  GLY P  21      11.330  14.487  18.405  1.00  0.00      PB   H 0
ATOM   2523 HA2  GLY P  21      11.220  16.156  17.699  1.00  0.00      PB   H 0
ATOM   2524 C    GLY P  21      12.880  14.999  17.102  1.00  0.00      PB   C 0
ATOM   2525 O    GLY P  21      13.162  14.727  15.929  1.00  0.00      PB   O 0
ATOM   2526 N    VAL P  22      13.765  15.264  18.063  1.00  0.00      PB   N 0
ATOM   2527 HN   VAL P  22      13.466  15.472  18.991  1.00  0.00      PB   H 0
ATOM   2528 CA   VAL P  22      15.205  15.145  17.884  1.00  0.00      PB   C 0
ATOM   2529 HA   VAL P  22      15.409  14.431  17.100  1.00  0.00      PB   H 0
ATOM   2530 CB   VAL P  22      15.836  16.485  17.520  1.00  0.00      PB   C 0
ATOM   2531 HB   VAL P  22      16.931  16.319  17.436  1.00  0.00      PB   H 0
ATOM   2532 CG1  VAL P  22      15.403  16.977  16.147  1.00  0.00      PB   C 0
ATOM   2533 HG11 VAL P  22      15.987  17.878  15.862  1.00  0.00      PB   H 0
ATOM   2534 HG12 VAL P  22      15.571  16.190  15.381  1.00  0.00      PB   H 0
ATOM   2535 HG13 VAL P  22      14.326  17.250  16.144  1.00  0.00      PB   H 0
ATOM   2536 CG2  VAL P  22      15.628  17.549  18.564  1.00  0.00      PB   C 0
ATOM   2537 HG21 VAL P  22      14.552  17.806  18.663  1.00  0.00      PB   H 0
ATOM   2538 HG22 VAL P  22      16.002  17.230  19.560  1.00  0.00      PB   H 0
ATOM   2539 HG23 VAL P  22      16.165  18.478  18.277  1.00  0.00      PB   H 0
ATOM   2540 C    VAL P  22      15.801  14.574  19.160  1.00  0.00      PB   C 0
ATOM   2541 O    VAL P  22      15.157  14.619  20.184  1.00  0.00      PB   O 0
ATOM   2542 N    SER P  23      17.011  14.013  19.106  1.00  0.00      PB   N 0
ATOM   2543 HN   SER P  23      17.495  13.889  18.235  1.00  0.00      PB   H 0
ATOM   2544 CA   SER P  23      17.674  13.530  20.299  1.00  0.00      PB   C 0
ATOM   2545 HA   SER P  23      17.494  14.237  21.097  1.00  0.00      PB   H 0
ATOM   2546 CB   SER P  23      17.193  12.122  20.767  1.00  0.00      PB   C 0
ATOM   2547 HB1  SER P  23      16.100  12.176  20.963  1.00  0.00      PB   H 0
ATOM   2548 HB2  SER P  23      17.686  11.823  21.718  1.00  0.00      PB   H 0
ATOM   2549 OG   SER P  23      17.427  11.126  19.773  1.00  0.00      PB   O 0
ATOM   2550 HG1  SER P  23      17.073  10.267  20.107  1.00  0.00      PB   H 0
ATOM   2551 C    SER P  23      19.167  13.515  20.078  1.00  0.00      PB   C 0
ATOM   2552 O    SER P  23      19.681  13.757  18.984  1.00  0.00      PB   O 0
ATOM   2553 N    SER P  24      19.916  13.253  21.154  1.00  0.00      PB   N 0
ATOM   2554 HN   SER P  24      19.476  13.162  22.044  1.00  0.00      PB   H 0
ATOM   2555 CA   SER P  24      21.351  13.030  21.099  1.00  0.00      PB   C 0
ATOM   2556 HA   SER P  24      21.612  12.598  20.144  1.00  0.00      PB   H 0
ATOM   2557 CB   SER P  24      22.085  14.316  21.287  1.00  0.00      PB   C 0
ATOM   2558 HB1  SER P  24      21.805  14.778  22.258  1.00  0.00      PB   H 0
ATOM   2559 HB2  SER P  24      21.794  15.022  20.480  1.00  0.00      PB   H 0
ATOM   2560 OG   SER P  24      23.500  14.131  21.264  1.00  0.00      PB   O 0
ATOM   2561 HG1  SER P  24      23.743  13.614  20.492  1.00  0.00      PB   H 0
ATOM   2562 C    SER P  24      21.714  12.005  22.165  1.00  0.00      PB   C 0
ATOM   2563 O    SER P  24      21.253  12.134  23.282  1.00  0.00      PB   O 0
ATOM   2564 N    ARG P  25      22.419  10.932  21.793  1.00  0.00      PB   N 0
ATOM   2565 HN   ARG P  25      22.766  10.806  20.859  1.00  0.00      PB   H 0
ATOM   2566 CA   ARG P  25      22.809   9.924  22.740  1.00  0.00      PB   C 0
ATOM   2567 HA   ARG P  25      22.224   9.993  23.649  1.00  0.00      PB   H 0
ATOM   2568 CB   ARG P  25      22.636   8.502  22.167  1.00  0.00      PB   C 0
ATOM   2569 HB1  ARG P  25      23.217   7.756  22.754  1.00  0.00      PB   H 0
ATOM   2570 HB2  ARG P  25      23.021   8.504  21.125  1.00  0.00      PB   H 0
ATOM   2571 CG   ARG P  25      21.166   8.062  22.130  1.00  0.00      PB   C 0
ATOM   2572 HG1  ARG P  25      21.012   7.372  21.270  1.00  0.00      PB   H 0
ATOM   2573 HG2  ARG P  25      20.530   8.954  21.932  1.00  0.00      PB   H 0
ATOM   2574 CD   ARG P  25      20.688   7.407  23.432  1.00  0.00      PB   C 0
ATOM   2575 HD1  ARG P  25      19.584   7.487  23.539  1.00  0.00      PB   H 0
ATOM   2576 HD2  ARG P  25      21.161   7.888  24.319  1.00  0.00      PB   H 0
ATOM   2577 NE   ARG P  25      21.091   5.966  23.392  1.00  0.00      PB   N 0
ATOM   2578 HE   ARG P  25      21.941   5.670  23.874  1.00  0.00      PB   H 0
ATOM   2579 CZ   ARG P  25      20.385   5.021  22.786  1.00  0.00      PB   C 0
ATOM   2580 NH1  ARG P  25      19.272   5.261  22.127  1.00  0.00      PB   N 0
ATOM   2581 HH11 ARG P  25      18.952   6.213  22.018  1.00  0.00      PB   H 0
ATOM   2582 HH12 ARG P  25      18.669   4.501  21.907  1.00  0.00      PB   H 0
ATOM   2583 NH2  ARG P  25      20.819   3.780  22.808  1.00  0.00      PB   N 0
ATOM   2584 HH21 ARG P  25      21.765   3.644  23.109  1.00  0.00      PB   H 0
ATOM   2585 HH22 ARG P  25      20.508   3.175  22.068  1.00  0.00      PB   H 0
ATOM   2586 C    ARG P  25      24.229  10.191  23.111  1.00  0.00      PB   C 0
ATOM   2587 O    ARG P  25      25.120  10.172  22.258  1.00  0.00      PB   O 0
ATOM   2588 N    ILE P  26      24.479  10.460  24.406  1.00  0.00      PB   N 0
ATOM   2589 HN   ILE P  26      23.723  10.538  25.051  1.00  0.00      PB   H 0
ATOM   2590 CA   ILE P  26      25.805  10.748  24.918  1.00  0.00      PB   C 0
ATOM   2591 HA   ILE P  26      26.167  11.642  24.432  1.00  0.00      PB   H 0
ATOM   2592 CB   ILE P  26      25.729  11.017  26.434  1.00  0.00      PB   C 0
ATOM   2593 HB   ILE P  26      25.196  10.164  26.906  1.00  0.00      PB   H 0
ATOM   2594 CG2  ILE P  26      27.124  11.107  27.049  1.00  0.00      PB   C 0
ATOM   2595 HG21 ILE P  26      27.069  11.308  28.140  1.00  0.00      PB   H 0
ATOM   2596 HG22 ILE P  26      27.694  10.162  26.926  1.00  0.00      PB   H 0
ATOM   2597 HG23 ILE P  26      27.702  11.929  26.575  1.00  0.00      PB   H 0
ATOM   2598 CG1  ILE P  26      24.920  12.294  26.723  1.00  0.00      PB   C 0
ATOM   2599 HG11 ILE P  26      23.942  12.247  26.199  1.00  0.00      PB   H 0
ATOM   2600 HG12 ILE P  26      25.465  13.166  26.304  1.00  0.00      PB   H 0
ATOM   2601 CD   ILE P  26      24.641  12.539  28.201  1.00  0.00      PB   C 0
ATOM   2602 HD1  ILE P  26      25.576  12.737  28.767  1.00  0.00      PB   H 0
ATOM   2603 HD2  ILE P  26      23.985  13.428  28.319  1.00  0.00      PB   H 0
ATOM   2604 HD3  ILE P  26      24.123  11.667  28.655  1.00  0.00      PB   H 0
ATOM   2605 C    ILE P  26      26.778   9.626  24.538  1.00  0.00      PB   C 0
ATOM   2606 O    ILE P  26      27.877   9.910  24.095  1.00  0.00      PB   O 0
ATOM   2607 N    GLU P  27      26.394   8.357  24.693  1.00  0.00      PB   N 0
ATOM   2608 HN   GLU P  27      25.489   8.089  25.013  1.00  0.00      PB   H 0
ATOM   2609 CA   GLU P  27      27.342   7.261  24.524  1.00  0.00      PB   C 0
ATOM   2610 HA   GLU P  27      28.296   7.580  24.917  1.00  0.00      PB   H 0
ATOM   2611 CB   GLU P  27      26.936   5.997  25.287  1.00  0.00      PB   C 0
ATOM   2612 HB1  GLU P  27      26.713   6.275  26.339  1.00  0.00      PB   H 0
ATOM   2613 HB2  GLU P  27      27.815   5.318  25.316  1.00  0.00      PB   H 0
ATOM   2614 CG   GLU P  27      25.756   5.209  24.706  1.00  0.00      PB   C 0
ATOM   2615 HG1  GLU P  27      25.742   4.228  25.228  1.00  0.00      PB   H 0
ATOM   2616 HG2  GLU P  27      25.893   4.986  23.626  1.00  0.00      PB   H 0
ATOM   2617 CD   GLU P  27      24.352   5.769  24.892  1.00  0.00      PB   C 0
ATOM   2618 OE1  GLU P  27      24.189   6.911  25.351  1.00  0.00      PB   O 0
ATOM   2619 OE2  GLU P  27      23.394   5.060  24.522  1.00  0.00      PB   O 0
ATOM   2620 C    GLU P  27      27.560   6.934  23.044  1.00  0.00      PB   C 0
ATOM   2621 O    GLU P  27      28.516   6.232  22.699  1.00  0.00      PB   O 0
ATOM   2622 N    GLN P  28      26.663   7.399  22.169  1.00  0.00      PB   N 0
ATOM   2623 HN   GLN P  28      25.901   7.958  22.493  1.00  0.00      PB   H 0
ATOM   2624 CA   GLN P  28      26.758   7.141  20.760  1.00  0.00      PB   C 0
ATOM   2625 HA   GLN P  28      27.334   6.246  20.591  1.00  0.00      PB   H 0
ATOM   2626 CB   GLN P  28      25.362   6.911  20.140  1.00  0.00      PB   C 0
ATOM   2627 HB1  GLN P  28      25.484   6.696  19.053  1.00  0.00      PB   H 0
ATOM   2628 HB2  GLN P  28      24.766   7.841  20.235  1.00  0.00      PB   H 0
ATOM   2629 CG   GLN P  28      24.615   5.724  20.802  1.00  0.00      PB   C 0
ATOM   2630 HG1  GLN P  28      24.359   5.963  21.855  1.00  0.00      PB   H 0
ATOM   2631 HG2  GLN P  28      25.284   4.837  20.799  1.00  0.00      PB   H 0
ATOM   2632 CD   GLN P  28      23.317   5.359  20.078  1.00  0.00      PB   C 0
ATOM   2633 OE1  GLN P  28      22.702   6.149  19.361  1.00  0.00      PB   O 0
ATOM   2634 NE2  GLN P  28      22.872   4.098  20.273  1.00  0.00      PB   N 0
ATOM   2635 HE21 GLN P  28      22.074   3.798  19.755  1.00  0.00      PB   H 0
ATOM   2636 HE22 GLN P  28      23.285   3.531  20.988  1.00  0.00      PB   H 0
ATOM   2637 C    GLN P  28      27.509   8.246  20.058  1.00  0.00      PB   C 0
ATOM   2638 O    GLN P  28      27.979   8.025  18.943  1.00  0.00      PB   O 0
ATOM   2639 N    ASN P  29      27.652   9.447  20.695  1.00  0.00      PB   N 0
ATOM   2640 HN   ASN P  29      27.366   9.521  21.647  1.00  0.00      PB   H 0
ATOM   2641 CA   ASN P  29      28.275  10.617  20.092  1.00  0.00      PB   C 0
ATOM   2642 HA   ASN P  29      28.115  11.441  20.771  1.00  0.00      PB   H 0
ATOM   2643 CB   ASN P  29      29.761  10.377  19.909  1.00  0.00      PB   C 0
ATOM   2644 HB1  ASN P  29      29.931   9.566  19.169  1.00  0.00      PB   H 0
ATOM   2645 HB2  ASN P  29      30.181  10.040  20.881  1.00  0.00      PB   H 0
ATOM   2646 CG   ASN P  29      30.496  11.631  19.521  1.00  0.00      PB   C 0
ATOM   2647 OD1  ASN P  29      30.200  12.724  20.015  1.00  0.00      PB   O 0
ATOM   2648 ND2  ASN P  29      31.447  11.492  18.623  1.00  0.00      PB   N 0
ATOM   2649 HD21 ASN P  29      31.917  12.331  18.347  1.00  0.00      PB   H 0
ATOM   2650 HD22 ASN P  29      31.624  10.595  18.219  1.00  0.00      PB   H 0
ATOM   2651 C    ASN P  29      27.563  10.966  18.794  1.00  0.00      PB   C 0
ATOM   2652 O    ASN P  29      28.184  11.163  17.746  1.00  0.00      PB   O 0
ATOM   2653 N    ASN P  30      26.243  11.059  18.857  1.00  0.00      PB   N 0
ATOM   2654 HN   ASN P  30      25.734  10.970  19.710  1.00  0.00      PB   H 0
ATOM   2655 CA   ASN P  30      25.469  11.274  17.644  1.00  0.00      PB   C 0
ATOM   2656 HA   ASN P  30      26.106  11.663  16.863  1.00  0.00      PB   H 0
ATOM   2657 CB   ASN P  30      24.843   9.990  17.136  1.00  0.00      PB   C 0
ATOM   2658 HB1  ASN P  30      25.659   9.249  17.001  1.00  0.00      PB   H 0
ATOM   2659 HB2  ASN P  30      24.350  10.124  16.149  1.00  0.00      PB   H 0
ATOM   2660 CG   ASN P  30      23.833   9.432  18.084  1.00  0.00      PB   C 0
ATOM   2661 OD1  ASN P  30      23.553  10.009  19.161  1.00  0.00      PB   O 0
ATOM   2662 ND2  ASN P  30      23.311   8.291  17.663  1.00  0.00      PB   N 0
ATOM   2663 HD21 ASN P  30      22.799   7.745  18.326  1.00  0.00      PB   H 0
ATOM   2664 HD22 ASN P  30      23.677   7.874  16.831  1.00  0.00      PB   H 0
ATOM   2665 C    ASN P  30      24.409  12.349  17.849  1.00  0.00      PB   C 0
ATOM   2666 O    ASN P  30      24.246  12.910  18.928  1.00  0.00      PB   O 0
ATOM   2667 N    LEU P  31      23.794  12.693  16.725  1.00  0.00      PB   N 0
ATOM   2668 HN   LEU P  31      24.096  12.291  15.864  1.00  0.00      PB   H 0
ATOM   2669 CA   LEU P  31      22.609  13.516  16.651  1.00  0.00      PB   C 0
ATOM   2670 HA   LEU P  31      22.217  13.706  17.639  1.00  0.00      PB   H 0
ATOM   2671 CB   LEU P  31      22.918  14.821  15.923  1.00  0.00      PB   C 0
ATOM   2672 HB1  LEU P  31      21.974  15.379  15.744  1.00  0.00      PB   H 0
ATOM   2673 HB2  LEU P  31      23.336  14.560  14.927  1.00  0.00      PB   H 0
ATOM   2674 CG   LEU P  31      23.893  15.777  16.596  1.00  0.00      PB   C 0
ATOM   2675 HG   LEU P  31      24.771  15.204  16.963  1.00  0.00      PB   H 0
ATOM   2676 CD1  LEU P  31      24.361  16.794  15.586  1.00  0.00      PB   C 0
ATOM   2677 HD11 LEU P  31      23.510  17.386  15.186  1.00  0.00      PB   H 0
ATOM   2678 HD12 LEU P  31      25.083  17.497  16.054  1.00  0.00      PB   H 0
ATOM   2679 HD13 LEU P  31      24.869  16.287  14.738  1.00  0.00      PB   H 0
ATOM   2680 CD2  LEU P  31      23.203  16.448  17.747  1.00  0.00      PB   C 0
ATOM   2681 HD21 LEU P  31      22.893  15.703  18.511  1.00  0.00      PB   H 0
ATOM   2682 HD22 LEU P  31      23.882  17.183  18.230  1.00  0.00      PB   H 0
ATOM   2683 HD23 LEU P  31      22.300  16.996  17.403  1.00  0.00      PB   H 0
ATOM   2684 C    LEU P  31      21.565  12.726  15.878  1.00  0.00      PB   C 0
ATOM   2685 O    LEU P  31      21.917  12.007  14.928  1.00  0.00      PB   O 0
ATOM   2686 N    ARG P  32      20.297  12.785  16.312  1.00  0.00      PB   N 0
ATOM   2687 HN   ARG P  32      20.030  13.327  17.114  1.00  0.00      PB   H 0
ATOM   2688 CA   ARG P  32      19.287  11.901  15.786  1.00  0.00      PB   C 0
ATOM   2689 HA   ARG P  32      19.626  11.485  14.854  1.00  0.00      PB   H 0
ATOM   2690 CB   ARG P  32      18.982  10.744  16.782  1.00  0.00      PB   C 0
ATOM   2691 HB1  ARG P  32      18.659   9.860  16.190  1.00  0.00      PB   H 0
ATOM   2692 HB2  ARG P  32      18.135  11.023  17.444  1.00  0.00      PB   H 0
ATOM   2693 CG   ARG P  32      20.176  10.364  17.697  1.00  0.00      PB   C 0
ATOM   2694 HG1  ARG P  32      20.373  11.214  18.388  1.00  0.00      PB   H 0
ATOM   2695 HG2  ARG P  32      21.089  10.214  17.079  1.00  0.00      PB   H 0
ATOM   2696 CD   ARG P  32      19.963   9.132  18.583  1.00  0.00      PB   C 0
ATOM   2697 HD1  ARG P  32      18.988   9.190  19.118  1.00  0.00      PB   H 0
ATOM   2698 HD2  ARG P  32      20.790   9.033  19.323  1.00  0.00      PB   H 0
ATOM   2699 NE   ARG P  32      19.989   7.952  17.671  1.00  0.00      PB   N 0
ATOM   2700 HE   ARG P  32      20.315   8.056  16.721  1.00  0.00      PB   H 0
ATOM   2701 CZ   ARG P  32      19.614   6.740  18.023  1.00  0.00      PB   C 0
ATOM   2702 NH1  ARG P  32      19.178   6.429  19.217  1.00  0.00      PB   N 0
ATOM   2703 HH11 ARG P  32      18.955   7.141  19.905  1.00  0.00      PB   H 0
ATOM   2704 HH12 ARG P  32      18.795   5.505  19.319  1.00  0.00      PB   H 0
ATOM   2705 NH2  ARG P  32      19.535   5.780  17.122  1.00  0.00      PB   N 0
ATOM   2706 HH21 ARG P  32      19.586   6.049  16.160  1.00  0.00      PB   H 0
ATOM   2707 HH22 ARG P  32      18.944   5.022  17.400  1.00  0.00      PB   H 0
ATOM   2708 C    ARG P  32      18.040  12.724  15.503  1.00  0.00      PB   C 0
ATOM   2709 O    ARG P  32      17.640  13.583  16.291  1.00  0.00      PB   O 0
ATOM   2710 N    ALA P  33      17.395  12.484  14.348  1.00  0.00      PB   N 0
ATOM   2711 HN   ALA P  33      17.770  11.798  13.716  1.00  0.00      PB   H 0
ATOM   2712 CA   ALA P  33      16.136  13.096  13.981  1.00  0.00      PB   C 0
ATOM   2713 HA   ALA P  33      15.851  13.842  14.711  1.00  0.00      PB   H 0
ATOM   2714 CB   ALA P  33      16.226  13.751  12.586  1.00  0.00      PB   C 0
ATOM   2715 HB1  ALA P  33      15.266  14.237  12.309  1.00  0.00      PB   H 0
ATOM   2716 HB2  ALA P  33      17.024  14.521  12.581  1.00  0.00      PB   H 0
ATOM   2717 HB3  ALA P  33      16.477  12.993  11.814  1.00  0.00      PB   H 0
ATOM   2718 C    ALA P  33      15.055  12.032  13.963  1.00  0.00      PB   C 0
ATOM   2719 O    ALA P  33      15.227  10.979  13.350  1.00  0.00      PB   O 0
ATOM   2720 N    ILE P  34      13.914  12.280  14.636  1.00  0.00      PB   N 0
ATOM   2721 HN   ILE P  34      13.771  13.145  15.125  1.00  0.00      PB   H 0
ATOM   2722 CA   ILE P  34      12.794  11.356  14.670  1.00  0.00      PB   C 0
ATOM   2723 HA   ILE P  34      13.099  10.410  14.253  1.00  0.00      PB   H 0
ATOM   2724 CB   ILE P  34      12.251  11.061  16.074  1.00  0.00      PB   C 0
ATOM   2725 HB   ILE P  34      11.829  11.983  16.532  1.00  0.00      PB   H 0
ATOM   2726 CG2  ILE P  34      11.125  10.002  15.962  1.00  0.00      PB   C 0
ATOM   2727 HG21 ILE P  34      10.756   9.729  16.973  1.00  0.00      PB   H 0
ATOM   2728 HG22 ILE P  34      10.259  10.369  15.375  1.00  0.00      PB   H 0
ATOM   2729 HG23 ILE P  34      11.513   9.080  15.477  1.00  0.00      PB   H 0
ATOM   2730 CG1  ILE P  34      13.356  10.524  17.018  1.00  0.00      PB   C 0
ATOM   2731 HG11 ILE P  34      14.046   9.878  16.436  1.00  0.00      PB   H 0
ATOM   2732 HG12 ILE P  34      12.864   9.871  17.778  1.00  0.00      PB   H 0
ATOM   2733 CD   ILE P  34      14.142  11.593  17.789  1.00  0.00      PB   C 0
ATOM   2734 HD1  ILE P  34      13.453  12.228  18.384  1.00  0.00      PB   H 0
ATOM   2735 HD2  ILE P  34      14.857  11.112  18.492  1.00  0.00      PB   H 0
ATOM   2736 HD3  ILE P  34      14.729  12.239  17.107  1.00  0.00      PB   H 0
ATOM   2737 C    ILE P  34      11.698  11.915  13.786  1.00  0.00      PB   C 0
ATOM   2738 O    ILE P  34      11.134  12.978  14.057  1.00  0.00      PB   O 0
ATOM   2739 N    LEU P  35      11.365  11.206  12.694  1.00  0.00      PB   N 0
ATOM   2740 HN   LEU P  35      11.796  10.319  12.550  1.00  0.00      PB   H 0
ATOM   2741 CA   LEU P  35      10.275  11.576  11.791  1.00  0.00      PB   C 0
ATOM   2742 HA   LEU P  35       9.825  12.505  12.109  1.00  0.00      PB   H 0
ATOM   2743 CB   LEU P  35      10.748  11.714  10.337  1.00  0.00      PB   C 0
ATOM   2744 HB1  LEU P  35       9.970  12.270   9.770  1.00  0.00      PB   H 0
ATOM   2745 HB2  LEU P  35      10.826  10.719   9.849  1.00  0.00      PB   H 0
ATOM   2746 CG   LEU P  35      12.087  12.431  10.102  1.00  0.00      PB   C 0
ATOM   2747 HG   LEU P  35      12.894  11.876  10.627  1.00  0.00      PB   H 0
ATOM   2748 CD1  LEU P  35      12.373  12.384   8.625  1.00  0.00      PB   C 0
ATOM   2749 HD11 LEU P  35      11.579  12.915   8.057  1.00  0.00      PB   H 0
ATOM   2750 HD12 LEU P  35      13.344  12.874   8.396  1.00  0.00      PB   H 0
ATOM   2751 HD13 LEU P  35      12.415  11.337   8.257  1.00  0.00      PB   H 0
ATOM   2752 CD2  LEU P  35      12.068  13.857  10.611  1.00  0.00      PB   C 0
ATOM   2753 HD21 LEU P  35      11.916  13.891  11.711  1.00  0.00      PB   H 0
ATOM   2754 HD22 LEU P  35      13.027  14.369  10.381  1.00  0.00      PB   H 0
ATOM   2755 HD23 LEU P  35      11.248  14.428  10.125  1.00  0.00      PB   H 0
ATOM   2756 C    LEU P  35       9.215  10.488  11.887  1.00  0.00      PB   C 0
ATOM   2757 O    LEU P  35       9.446   9.420  12.438  1.00  0.00      PB   O 0
ATOM   2758 N    GLY P  36       8.033  10.758  11.335  1.00  0.00      PB   N 0
ATOM   2759 HN   GLY P  36       7.851  11.653  10.934  1.00  0.00      PB   H 0
ATOM   2760 CA   GLY P  36       6.989   9.758  11.254  1.00  0.00      PB   C 0
ATOM   2761 HA1  GLY P  36       6.331   9.873  12.103  1.00  0.00      PB   H 0
ATOM   2762 HA2  GLY P  36       7.435   8.778  11.172  1.00  0.00      PB   H 0
ATOM   2763 C    GLY P  36       6.163   9.980   9.987  1.00  0.00      PB   C 0
ATOM   2764 O    GLY P  36       6.081  11.100   9.482  1.00  0.00      PB   O 0
ATOM   2765 N    ASN P  37       5.553   8.897   9.519  1.00  0.00      PB   N 0
ATOM   2766 HN   ASN P  37       5.682   8.010   9.957  1.00  0.00      PB   H 0
ATOM   2767 CA   ASN P  37       4.544   9.041   8.486  1.00  0.00      PB   C 0
ATOM   2768 HA   ASN P  37       4.959   9.677   7.718  1.00  0.00      PB   H 0
ATOM   2769 CB   ASN P  37       4.251   7.698   7.840  1.00  0.00      PB   C 0
ATOM   2770 HB1  ASN P  37       5.217   7.198   7.615  1.00  0.00      PB   H 0
ATOM   2771 HB2  ASN P  37       3.736   7.868   6.871  1.00  0.00      PB   H 0
ATOM   2772 CG   ASN P  37       3.416   6.767   8.670  1.00  0.00      PB   C 0
ATOM   2773 OD1  ASN P  37       3.176   7.040   9.855  1.00  0.00      PB   O 0
ATOM   2774 ND2  ASN P  37       2.982   5.660   8.081  1.00  0.00      PB   N 0
ATOM   2775 HD21 ASN P  37       2.508   4.984   8.646  1.00  0.00      PB   H 0
ATOM   2776 HD22 ASN P  37       3.205   5.482   7.123  1.00  0.00      PB   H 0
ATOM   2777 C    ASN P  37       3.338   9.774   9.065  1.00  0.00      PB   C 0
ATOM   2778 O    ASN P  37       3.272  10.107  10.260  1.00  0.00      PB   O 0
ATOM   2779 N    ASP P  38       2.394  10.115   8.203  1.00  0.00      PB   N 0
ATOM   2780 HN   ASP P  38       2.470   9.966   7.220  1.00  0.00      PB   H 0
ATOM   2781 CA   ASP P  38       1.309  10.981   8.649  1.00  0.00      PB   C 0
ATOM   2782 HA   ASP P  38       1.744  11.796   9.208  1.00  0.00      PB   H 0
ATOM   2783 CB   ASP P  38       0.577  11.598   7.469  1.00  0.00      PB   C 0
ATOM   2784 HB1  ASP P  38      -0.356  12.095   7.810  1.00  0.00      PB   H 0
ATOM   2785 HB2  ASP P  38       0.286  10.819   6.732  1.00  0.00      PB   H 0
ATOM   2786 CG   ASP P  38       1.364  12.679   6.745  1.00  0.00      PB   C 0
ATOM   2787 OD1  ASP P  38       2.112  13.428   7.416  1.00  0.00      PB   O 0
ATOM   2788 OD2  ASP P  38       1.252  12.712   5.491  1.00  0.00      PB   O 0
ATOM   2789 C    ASP P  38       0.383  10.287   9.656  1.00  0.00      PB   C 0
ATOM   2790 O    ASP P  38      -0.252  10.968  10.448  1.00  0.00      PB   O 0
ATOM   2791 N    ILE P  39       0.306   8.955   9.625  1.00  0.00      PB   N 0
ATOM   2792 HN   ILE P  39       0.822   8.438   8.946  1.00  0.00      PB   H 0
ATOM   2793 CA   ILE P  39      -0.419   8.202  10.639  1.00  0.00      PB   C 0
ATOM   2794 HA   ILE P  39      -1.412   8.617  10.725  1.00  0.00      PB   H 0
ATOM   2795 CB   ILE P  39      -0.545   6.718  10.249  1.00  0.00      PB   C 0
ATOM   2796 HB   ILE P  39       0.473   6.308  10.076  1.00  0.00      PB   H 0
ATOM   2797 CG2  ILE P  39      -1.205   5.925  11.381  1.00  0.00      PB   C 0
ATOM   2798 HG21 ILE P  39      -1.338   4.859  11.097  1.00  0.00      PB   H 0
ATOM   2799 HG22 ILE P  39      -0.585   5.930  12.303  1.00  0.00      PB   H 0
ATOM   2800 HG23 ILE P  39      -2.206   6.343  11.620  1.00  0.00      PB   H 0
ATOM   2801 CG1  ILE P  39      -1.343   6.564   8.940  1.00  0.00      PB   C 0
ATOM   2802 HG11 ILE P  39      -0.956   7.267   8.171  1.00  0.00      PB   H 0
ATOM   2803 HG12 ILE P  39      -2.402   6.841   9.128  1.00  0.00      PB   H 0
ATOM   2804 CD   ILE P  39      -1.276   5.168   8.351  1.00  0.00      PB   C 0
ATOM   2805 HD1  ILE P  39      -1.750   4.418   9.019  1.00  0.00      PB   H 0
ATOM   2806 HD2  ILE P  39      -1.805   5.125   7.375  1.00  0.00      PB   H 0
ATOM   2807 HD3  ILE P  39      -0.222   4.862   8.178  1.00  0.00      PB   H 0
ATOM   2808 C    ILE P  39       0.259   8.392  11.998  1.00  0.00      PB   C 0
ATOM   2809 O    ILE P  39      -0.394   8.674  13.012  1.00  0.00      PB   O 0
ATOM   2810 N    ALA P  40       1.580   8.250  12.032  1.00  0.00      PB   N 0
ATOM   2811 HN   ALA P  40       2.116   8.028  11.221  1.00  0.00      PB   H 0
ATOM   2812 CA   ALA P  40       2.324   8.454  13.269  1.00  0.00      PB   C 0
ATOM   2813 HA   ALA P  40       1.887   7.843  14.045  1.00  0.00      PB   H 0
ATOM   2814 CB   ALA P  40       3.769   8.032  13.055  1.00  0.00      PB   C 0
ATOM   2815 HB1  ALA P  40       3.825   6.970  12.733  1.00  0.00      PB   H 0
ATOM   2816 HB2  ALA P  40       4.252   8.645  12.264  1.00  0.00      PB   H 0
ATOM   2817 HB3  ALA P  40       4.360   8.136  13.990  1.00  0.00      PB   H 0
ATOM   2818 C    ALA P  40       2.236   9.906  13.740  1.00  0.00      PB   C 0
ATOM   2819 O    ALA P  40       2.142  10.162  14.940  1.00  0.00      PB   O 0
ATOM   2820 N    VAL P  41       2.350  10.871  12.820  1.00  0.00      PB   N 0
ATOM   2821 HN   VAL P  41       2.544  10.640  11.870  1.00  0.00      PB   H 0
ATOM   2822 CA   VAL P  41       2.371  12.276  13.184  1.00  0.00      PB   C 0
ATOM   2823 HA   VAL P  41       3.092  12.420  13.975  1.00  0.00      PB   H 0
ATOM   2824 CB   VAL P  41       2.773  13.178  12.010  1.00  0.00      PB   C 0
ATOM   2825 HB   VAL P  41       2.184  12.861  11.122  1.00  0.00      PB   H 0
ATOM   2826 CG1  VAL P  41       2.480  14.641  12.273  1.00  0.00      PB   C 0
ATOM   2827 HG11 VAL P  41       2.931  14.956  13.239  1.00  0.00      PB   H 0
ATOM   2828 HG12 VAL P  41       2.915  15.273  11.469  1.00  0.00      PB   H 0
ATOM   2829 HG13 VAL P  41       1.390  14.852  12.304  1.00  0.00      PB   H 0
ATOM   2830 CG2  VAL P  41       4.252  12.979  11.691  1.00  0.00      PB   C 0
ATOM   2831 HG21 VAL P  41       4.555  11.916  11.804  1.00  0.00      PB   H 0
ATOM   2832 HG22 VAL P  41       4.448  13.247  10.631  1.00  0.00      PB   H 0
ATOM   2833 HG23 VAL P  41       4.894  13.595  12.356  1.00  0.00      PB   H 0
ATOM   2834 C    VAL P  41       1.020  12.669  13.761  1.00  0.00      PB   C 0
ATOM   2835 O    VAL P  41       0.980  13.349  14.782  1.00  0.00      PB   O 0
ATOM   2836 N    LYS P  42      -0.089  12.225  13.159  1.00  0.00      PB   N 0
ATOM   2837 HN   LYS P  42      -0.059  11.703  12.310  1.00  0.00      PB   H 0
ATOM   2838 CA   LYS P  42      -1.390  12.551  13.735  1.00  0.00      PB   C 0
ATOM   2839 HA   LYS P  42      -1.489  13.624  13.808  1.00  0.00      PB   H 0
ATOM   2840 CB   LYS P  42      -2.492  11.996  12.838  1.00  0.00      PB   C 0
ATOM   2841 HB1  LYS P  42      -2.301  10.918  12.651  1.00  0.00      PB   H 0
ATOM   2842 HB2  LYS P  42      -2.410  12.506  11.855  1.00  0.00      PB   H 0
ATOM   2843 CG   LYS P  42      -3.907  12.193  13.341  1.00  0.00      PB   C 0
ATOM   2844 HG1  LYS P  42      -4.094  13.273  13.521  1.00  0.00      PB   H 0
ATOM   2845 HG2  LYS P  42      -4.057  11.685  14.318  1.00  0.00      PB   H 0
ATOM   2846 CD   LYS P  42      -4.924  11.664  12.332  1.00  0.00      PB   C 0
ATOM   2847 HD1  LYS P  42      -4.634  10.608  12.146  1.00  0.00      PB   H 0
ATOM   2848 HD2  LYS P  42      -4.793  12.214  11.375  1.00  0.00      PB   H 0
ATOM   2849 CE   LYS P  42      -6.362  11.761  12.778  1.00  0.00      PB   C 0
ATOM   2850 HE1  LYS P  42      -6.779  12.777  12.610  1.00  0.00      PB   H 0
ATOM   2851 HE2  LYS P  42      -6.439  11.530  13.862  1.00  0.00      PB   H 0
ATOM   2852 NZ   LYS P  42      -7.152  10.774  12.051  1.00  0.00      PB   N 0
ATOM   2853 HZ1  LYS P  42      -6.729   9.826  12.110  1.00  0.00      PB   H 0
ATOM   2854 HZ2  LYS P  42      -8.098  10.794  12.482  1.00  0.00      PB   H 0
ATOM   2855 HZ3  LYS P  42      -7.295  11.047  11.058  1.00  0.00      PB   H 0
ATOM   2856 C    LYS P  42      -1.485  11.990  15.148  1.00  0.00      PB   C 0
ATOM   2857 O    LYS P  42      -1.978  12.667  16.044  1.00  0.00      PB   O 0
ATOM   2858 N    ALA P  43      -1.071  10.735  15.323  1.00  0.00      PB   N 0
ATOM   2859 HN   ALA P  43      -0.639  10.230  14.580  1.00  0.00      PB   H 0
ATOM   2860 CA   ALA P  43      -1.139  10.085  16.629  1.00  0.00      PB   C 0
ATOM   2861 HA   ALA P  43      -2.163  10.121  16.971  1.00  0.00      PB   H 0
ATOM   2862 CB   ALA P  43      -0.677   8.653  16.516  1.00  0.00      PB   C 0
ATOM   2863 HB1  ALA P  43      -1.305   8.112  15.776  1.00  0.00      PB   H 0
ATOM   2864 HB2  ALA P  43       0.378   8.597  16.172  1.00  0.00      PB   H 0
ATOM   2865 HB3  ALA P  43      -0.743   8.130  17.494  1.00  0.00      PB   H 0
ATOM   2866 C    ALA P  43      -0.304  10.861  17.641  1.00  0.00      PB   C 0
ATOM   2867 O    ALA P  43      -0.749  11.089  18.769  1.00  0.00      PB   O 0
ATOM   2868 N    ALA P  44       0.922  11.213  17.251  1.00  0.00      PB   N 0
ATOM   2869 HN   ALA P  44       1.281  10.949  16.359  1.00  0.00      PB   H 0
ATOM   2870 CA   ALA P  44       1.825  11.951  18.133  1.00  0.00      PB   C 0
ATOM   2871 HA   ALA P  44       1.990  11.364  19.024  1.00  0.00      PB   H 0
ATOM   2872 CB   ALA P  44       3.148  12.204  17.425  1.00  0.00      PB   C 0
ATOM   2873 HB1  ALA P  44       2.987  12.754  16.473  1.00  0.00      PB   H 0
ATOM   2874 HB2  ALA P  44       3.845  12.803  18.049  1.00  0.00      PB   H 0
ATOM   2875 HB3  ALA P  44       3.638  11.239  17.175  1.00  0.00      PB   H 0
ATOM   2876 C    ALA P  44       1.185  13.269  18.563  1.00  0.00      PB   C 0
ATOM   2877 O    ALA P  44       1.215  13.632  19.750  1.00  0.00      PB   O 0
ATOM   2878 N    ARG P  45       0.608  14.004  17.606  1.00  0.00      PB   N 0
ATOM   2879 HN   ARG P  45       0.596  13.702  16.656  1.00  0.00      PB   H 0
ATOM   2880 CA   ARG P  45       0.116  15.336  17.910  1.00  0.00      PB   C 0
ATOM   2881 HA   ARG P  45       0.846  15.838  18.527  1.00  0.00      PB   H 0
ATOM   2882 CB   ARG P  45      -0.058  16.183  16.652  1.00  0.00      PB   C 0
ATOM   2883 HB1  ARG P  45      -0.497  17.168  16.918  1.00  0.00      PB   H 0
ATOM   2884 HB2  ARG P  45      -0.765  15.665  15.969  1.00  0.00      PB   H 0
ATOM   2885 CG   ARG P  45       1.271  16.409  15.936  1.00  0.00      PB   C 0
ATOM   2886 HG1  ARG P  45       1.789  15.452  15.715  1.00  0.00      PB   H 0
ATOM   2887 HG2  ARG P  45       1.934  16.999  16.604  1.00  0.00      PB   H 0
ATOM   2888 CD   ARG P  45       1.049  17.170  14.651  1.00  0.00      PB   C 0
ATOM   2889 HD1  ARG P  45       0.486  18.105  14.857  1.00  0.00      PB   H 0
ATOM   2890 HD2  ARG P  45       0.460  16.541  13.950  1.00  0.00      PB   H 0
ATOM   2891 NE   ARG P  45       2.330  17.518  14.045  1.00  0.00      PB   N 0
ATOM   2892 HE   ARG P  45       3.172  17.109  14.396  1.00  0.00      PB   H 0
ATOM   2893 CZ   ARG P  45       2.424  18.082  12.864  1.00  0.00      PB   C 0
ATOM   2894 NH1  ARG P  45       1.345  18.439  12.194  1.00  0.00      PB   N 0
ATOM   2895 HH11 ARG P  45       0.420  18.232  12.512  1.00  0.00      PB   H 0
ATOM   2896 HH12 ARG P  45       1.520  18.874  11.311  1.00  0.00      PB   H 0
ATOM   2897 NH2  ARG P  45       3.617  18.329  12.370  1.00  0.00      PB   N 0
ATOM   2898 HH21 ARG P  45       4.431  18.232  12.943  1.00  0.00      PB   H 0
ATOM   2899 HH22 ARG P  45       3.602  18.831  11.505  1.00  0.00      PB   H 0
ATOM   2900 C    ARG P  45      -1.163  15.271  18.753  1.00  0.00      PB   C 0
ATOM   2901 O    ARG P  45      -1.418  16.199  19.518  1.00  0.00      PB   O 0
ATOM   2902 N    GLU P  46      -1.955  14.191  18.627  1.00  0.00      PB   N 0
ATOM   2903 HN   GLU P  46      -1.780  13.507  17.923  1.00  0.00      PB   H 0
ATOM   2904 CA   GLU P  46      -3.203  14.043  19.385  1.00  0.00      PB   C 0
ATOM   2905 HA   GLU P  46      -3.605  15.016  19.626  1.00  0.00      PB   H 0
ATOM   2906 CB   GLU P  46      -4.250  13.268  18.579  1.00  0.00      PB   C 0
ATOM   2907 HB1  GLU P  46      -5.175  13.118  19.176  1.00  0.00      PB   H 0
ATOM   2908 HB2  GLU P  46      -3.848  12.263  18.328  1.00  0.00      PB   H 0
ATOM   2909 CG   GLU P  46      -4.643  13.964  17.274  1.00  0.00      PB   C 0
ATOM   2910 HG1  GLU P  46      -3.753  14.200  16.653  1.00  0.00      PB   H 0
ATOM   2911 HG2  GLU P  46      -5.126  14.932  17.525  1.00  0.00      PB   H 0
ATOM   2912 CD   GLU P  46      -5.620  13.224  16.361  1.00  0.00      PB   C 0
ATOM   2913 OE1  GLU P  46      -5.964  12.023  16.617  1.00  0.00      PB   O 0
ATOM   2914 OE2  GLU P  46      -6.060  13.907  15.380  1.00  0.00      PB   O 0
ATOM   2915 C    GLU P  46      -3.001  13.289  20.706  1.00  0.00      PB   C 0
ATOM   2916 O    GLU P  46      -3.941  13.145  21.487  1.00  0.00      PB   O 0
ATOM   2917 N    GLY P  47      -1.786  12.786  20.931  1.00  0.00      PB   N 0
ATOM   2918 HN   GLY P  47      -1.069  12.921  20.251  1.00  0.00      PB   H 0
ATOM   2919 CA   GLY P  47      -1.465  11.999  22.111  1.00  0.00      PB   C 0
ATOM   2920 HA1  GLY P  47      -1.873  12.484  22.986  1.00  0.00      PB   H 0
ATOM   2921 HA2  GLY P  47      -0.390  11.905  22.155  1.00  0.00      PB   H 0
ATOM   2922 C    GLY P  47      -2.025  10.572  22.083  1.00  0.00      PB   C 0
ATOM   2923 O    GLY P  47      -2.143   9.947  23.140  1.00  0.00      PB   O 0
ATOM   2924 N    ARG P  48      -2.345  10.055  20.888  1.00  0.00      PB   N 0
ATOM   2925 HN   ARG P  48      -2.118  10.582  20.073  1.00  0.00      PB   H 0
ATOM   2926 CA   ARG P  48      -2.912   8.726  20.706  1.00  0.00      PB   C 0
ATOM   2927 HA   ARG P  48      -3.486   8.450  21.578  1.00  0.00      PB   H 0
ATOM   2928 CB   ARG P  48      -3.842   8.809  19.484  1.00  0.00      PB   C 0
ATOM   2929 HB1  ARG P  48      -3.250   9.304  18.684  1.00  0.00      PB   H 0
ATOM   2930 HB2  ARG P  48      -4.658   9.515  19.749  1.00  0.00      PB   H 0
ATOM   2931 CG   ARG P  48      -4.453   7.547  18.888  1.00  0.00      PB   C 0
ATOM   2932 HG1  ARG P  48      -5.098   7.032  19.632  1.00  0.00      PB   H 0
ATOM   2933 HG2  ARG P  48      -3.644   6.843  18.598  1.00  0.00      PB   H 0
ATOM   2934 CD   ARG P  48      -5.244   7.883  17.620  1.00  0.00      PB   C 0
ATOM   2935 HD1  ARG P  48      -4.693   8.676  17.070  1.00  0.00      PB   H 0
ATOM   2936 HD2  ARG P  48      -6.230   8.300  17.918  1.00  0.00      PB   H 0
ATOM   2937 NE   ARG P  48      -5.438   6.761  16.694  1.00  0.00      PB   N 0
ATOM   2938 HE   ARG P  48      -5.072   5.880  16.993  1.00  0.00      PB   H 0
ATOM   2939 CZ   ARG P  48      -6.133   6.810  15.552  1.00  0.00      PB   C 0
ATOM   2940 NH1  ARG P  48      -6.260   5.731  14.799  1.00  0.00      PB   N 0
ATOM   2941 HH11 ARG P  48      -5.846   4.894  15.157  1.00  0.00      PB   H 0
ATOM   2942 HH12 ARG P  48      -5.957   5.915  13.864  1.00  0.00      PB   H 0
ATOM   2943 NH2  ARG P  48      -6.705   7.934  15.156  1.00  0.00      PB   N 0
ATOM   2944 HH21 ARG P  48      -6.649   8.724  15.766  1.00  0.00      PB   H 0
ATOM   2945 HH22 ARG P  48      -7.385   7.836  14.429  1.00  0.00      PB   H 0
ATOM   2946 C    ARG P  48      -1.770   7.728  20.567  1.00  0.00      PB   C 0
ATOM   2947 O    ARG P  48      -1.550   7.160  19.510  1.00  0.00      PB   O 0
ATOM   2948 N    THR P  49      -1.029   7.519  21.651  1.00  0.00      PB   N 0
ATOM   2949 HN   THR P  49      -1.151   8.065  22.477  1.00  0.00      PB   H 0
ATOM   2950 CA   THR P  49       0.170   6.710  21.584  1.00  0.00      PB   C 0
ATOM   2951 HA   THR P  49       0.302   6.248  20.617  1.00  0.00      PB   H 0
ATOM   2952 CB   THR P  49       1.361   7.632  21.848  1.00  0.00      PB   C 0
ATOM   2953 HB   THR P  49       2.311   7.057  21.874  1.00  0.00      PB   H 0
ATOM   2954 OG1  THR P  49       1.162   8.204  23.141  1.00  0.00      PB   O 0
ATOM   2955 HG1  THR P  49       1.612   7.614  23.750  1.00  0.00      PB   H 0
ATOM   2956 CG2  THR P  49       1.461   8.715  20.791  1.00  0.00      PB   C 0
ATOM   2957 HG21 THR P  49       2.385   9.311  20.950  1.00  0.00      PB   H 0
ATOM   2958 HG22 THR P  49       1.509   8.267  19.775  1.00  0.00      PB   H 0
ATOM   2959 HG23 THR P  49       0.597   9.412  20.831  1.00  0.00      PB   H 0
ATOM   2960 C    THR P  49       0.098   5.578  22.606  1.00  0.00      PB   C 0
ATOM   2961 O    THR P  49       1.158   5.090  23.007  1.00  0.00      PB   O 0
ATOM   2962 N    HSD P  50      -1.140   5.198  22.991  1.00  0.00      PB   N 0
ATOM   2963 HN   HSD P  50      -1.918   5.648  22.559  1.00  0.00      PB   H 0
ATOM   2964 CA   HSD P  50      -1.434   4.171  23.982  1.00  0.00      PB   C 0
ATOM   2965 HA   HSD P  50      -0.546   3.605  24.223  1.00  0.00      PB   H 0
ATOM   2966 CB   HSD P  50      -2.037   4.777  25.259  1.00  0.00      PB   C 0
ATOM   2967 HB1  HSD P  50      -2.095   3.999  26.050  1.00  0.00      PB   H 0
ATOM   2968 HB2  HSD P  50      -3.056   5.192  25.107  1.00  0.00      PB   H 0
ATOM   2969 ND1  HSD P  50      -1.438   7.215  25.555  1.00  0.00      PB   N 0
ATOM   2970 HD1  HSD P  50      -2.112   7.561  24.902  1.00  0.00      PB   H 0
ATOM   2971 CG   HSD P  50      -1.206   5.878  25.817  1.00  0.00      PB   C 0
ATOM   2972 CE1  HSD P  50      -0.508   7.938  26.174  1.00  0.00      PB   C 0
ATOM   2973 HE1  HSD P  50      -0.409   9.022  26.111  1.00  0.00      PB   H 0
ATOM   2974 NE2  HSD P  50       0.309   7.110  26.807  1.00  0.00      PB   N 0
ATOM   2975 CD2  HSD P  50      -0.110   5.819  26.583  1.00  0.00      PB   C 0
ATOM   2976 HD2  HSD P  50       0.382   4.976  27.051  1.00  0.00      PB   H 0
ATOM   2977 C    HSD P  50      -2.548   3.225  23.538  1.00  0.00      PB   C 0
ATOM   2978 O    HSD P  50      -3.569   3.093  24.221  1.00  0.00      PB   O 0
ATOM   2979 N    PRO P  51      -2.359   2.404  22.501  1.00  0.00      PB   N 0
ATOM   2980 CD   PRO P  51      -3.324   1.412  22.013  1.00  0.00      PB   C 0
ATOM   2981 HD1  PRO P  51      -3.679   0.800  22.870  1.00  0.00      PB   H 0
ATOM   2982 HD2  PRO P  51      -4.185   1.922  21.530  1.00  0.00      PB   H 0
ATOM   2983 CA   PRO P  51      -1.100   2.336  21.788  1.00  0.00      PB   C 0
ATOM   2984 HA   PRO P  51      -0.251   2.584  22.407  1.00  0.00      PB   H 0
ATOM   2985 CB   PRO P  51      -1.100   0.873  21.396  1.00  0.00      PB   C 0
ATOM   2986 HB1  PRO P  51      -0.787   0.259  22.268  1.00  0.00      PB   H 0
ATOM   2987 HB2  PRO P  51      -0.368   0.737  20.571  1.00  0.00      PB   H 0
ATOM   2988 CG   PRO P  51      -2.530   0.578  21.039  1.00  0.00      PB   C 0
ATOM   2989 HG1  PRO P  51      -2.779  -0.503  21.108  1.00  0.00      PB   H 0
ATOM   2990 HG2  PRO P  51      -2.743   0.917  20.003  1.00  0.00      PB   H 0
ATOM   2991 C    PRO P  51      -1.089   3.247  20.569  1.00  0.00      PB   C 0
ATOM   2992 O    PRO P  51      -2.096   3.862  20.232  1.00  0.00      PB   O 0
ATOM   2993 N    TRP P  52       0.068   3.309  19.919  1.00  0.00      PB   N 0
ATOM   2994 HN   TRP P  52       0.872   2.818  20.245  1.00  0.00      PB   H 0
ATOM   2995 CA   TRP P  52       0.146   3.918  18.604  1.00  0.00      PB   C 0
ATOM   2996 HA   TRP P  52      -0.222   4.926  18.722  1.00  0.00      PB   H 0
ATOM   2997 CB   TRP P  52       1.588   3.959  18.087  1.00  0.00      PB   C 0
ATOM   2998 HB1  TRP P  52       1.615   4.288  17.026  1.00  0.00      PB   H 0
ATOM   2999 HB2  TRP P  52       1.988   2.923  18.108  1.00  0.00      PB   H 0
ATOM   3000 CG   TRP P  52       2.519   4.823  18.869  1.00  0.00      PB   C 0
ATOM   3001 CD1  TRP P  52       3.029   4.583  20.124  1.00  0.00      PB   C 0
ATOM   3002 HD1  TRP P  52       2.838   3.691  20.703  1.00  0.00      PB   H 0
ATOM   3003 NE1  TRP P  52       3.849   5.603  20.499  1.00  0.00      PB   N 0
ATOM   3004 HE1  TRP P  52       4.210   5.742  21.395  1.00  0.00      PB   H 0
ATOM   3005 CE2  TRP P  52       3.861   6.562  19.517  1.00  0.00      PB   C 0
ATOM   3006 CD2  TRP P  52       3.011   6.111  18.470  1.00  0.00      PB   C 0
ATOM   3007 CE3  TRP P  52       2.884   6.898  17.319  1.00  0.00      PB   C 0
ATOM   3008 HE3  TRP P  52       2.272   6.567  16.493  1.00  0.00      PB   H 0
ATOM   3009 CZ3  TRP P  52       3.505   8.123  17.274  1.00  0.00      PB   C 0
ATOM   3010 HZ3  TRP P  52       3.410   8.747  16.398  1.00  0.00      PB   H 0
ATOM   3011 CZ2  TRP P  52       4.517   7.789  19.440  1.00  0.00      PB   C 0
ATOM   3012 HZ2  TRP P  52       5.157   8.118  20.246  1.00  0.00      PB   H 0
ATOM   3013 CH2  TRP P  52       4.340   8.547  18.305  1.00  0.00      PB   C 0
ATOM   3014 HH2  TRP P  52       4.846   9.497  18.221  1.00  0.00      PB   H 0
ATOM   3015 C    TRP P  52      -0.757   3.119  17.673  1.00  0.00      PB   C 0
ATOM   3016 O    TRP P  52      -0.853   1.899  17.785  1.00  0.00      PB   O 0
ATOM   3017 N    PRO P  53      -1.425   3.799  16.725  1.00  0.00      PB   N 0
ATOM   3018 CD   PRO P  53      -1.335   5.250  16.507  1.00  0.00      PB   C 0
ATOM   3019 HD1  PRO P  53      -1.817   5.769  17.363  1.00  0.00      PB   H 0
ATOM   3020 HD2  PRO P  53      -0.280   5.581  16.399  1.00  0.00      PB   H 0
ATOM   3021 CA   PRO P  53      -2.326   3.117  15.801  1.00  0.00      PB   C 0
ATOM   3022 HA   PRO P  53      -2.965   2.439  16.347  1.00  0.00      PB   H 0
ATOM   3023 CB   PRO P  53      -3.082   4.277  15.179  1.00  0.00      PB   C 0
ATOM   3024 HB1  PRO P  53      -3.951   4.490  15.838  1.00  0.00      PB   H 0
ATOM   3025 HB2  PRO P  53      -3.451   4.068  14.152  1.00  0.00      PB   H 0
ATOM   3026 CG   PRO P  53      -2.125   5.440  15.241  1.00  0.00      PB   C 0
ATOM   3027 HG1  PRO P  53      -2.649   6.419  15.208  1.00  0.00      PB   H 0
ATOM   3028 HG2  PRO P  53      -1.429   5.381  14.377  1.00  0.00      PB   H 0
ATOM   3029 C    PRO P  53      -1.564   2.308  14.752  1.00  0.00      PB   C 0
ATOM   3030 O    PRO P  53      -0.457   2.663  14.343  1.00  0.00      PB   O 0
ATOM   3031 N    ASP P  54      -2.202   1.223  14.315  1.00  0.00      PB   N 0
ATOM   3032 HN   ASP P  54      -3.105   0.978  14.659  1.00  0.00      PB   H 0
ATOM   3033 CA   ASP P  54      -1.674   0.401  13.246  1.00  0.00      PB   C 0
ATOM   3034 HA   ASP P  54      -0.720   0.003  13.558  1.00  0.00      PB   H 0
ATOM   3035 CB   ASP P  54      -2.628  -0.730  12.906  1.00  0.00      PB   C 0
ATOM   3036 HB1  ASP P  54      -2.332  -1.211  11.949  1.00  0.00      PB   H 0
ATOM   3037 HB2  ASP P  54      -3.658  -0.332  12.780  1.00  0.00      PB   H 0
ATOM   3038 CG   ASP P  54      -2.692  -1.873  13.907  1.00  0.00      PB   C 0
ATOM   3039 OD1  ASP P  54      -1.748  -1.970  14.714  1.00  0.00      PB   O 0
ATOM   3040 OD2  ASP P  54      -3.672  -2.655  13.839  1.00  0.00      PB   O 0
ATOM   3041 C    ASP P  54      -1.428   1.283  12.025  1.00  0.00      PB   C 0
ATOM   3042 O    ASP P  54      -2.235   2.160  11.679  1.00  0.00      PB   O 0
ATOM   3043 N    GLY P  55      -0.290   1.038  11.374  1.00  0.00      PB   N 0
ATOM   3044 HN   GLY P  55       0.318   0.313  11.689  1.00  0.00      PB   H 0
ATOM   3045 CA   GLY P  55       0.102   1.785  10.195  1.00  0.00      PB   C 0
ATOM   3046 HA1  GLY P  55      -0.764   2.180   9.685  1.00  0.00      PB   H 0
ATOM   3047 HA2  GLY P  55       0.669   1.114   9.567  1.00  0.00      PB   H 0
ATOM   3048 C    GLY P  55       1.024   2.960  10.513  1.00  0.00      PB   C 0
ATOM   3049 O    GLY P  55       1.624   3.533   9.615  1.00  0.00      PB   O 0
ATOM   3050 N    ALA P  56       1.152   3.349  11.790  1.00  0.00      PB   N 0
ATOM   3051 HN   ALA P  56       0.630   2.917  12.522  1.00  0.00      PB   H 0
ATOM   3052 CA   ALA P  56       2.136   4.345  12.186  1.00  0.00      PB   C 0
ATOM   3053 HA   ALA P  56       1.996   5.233  11.587  1.00  0.00      PB   H 0
ATOM   3054 CB   ALA P  56       2.003   4.681  13.653  1.00  0.00      PB   C 0
ATOM   3055 HB1  ALA P  56       2.119   3.770  14.278  1.00  0.00      PB   H 0
ATOM   3056 HB2  ALA P  56       2.761   5.422  13.984  1.00  0.00      PB   H 0
ATOM   3057 HB3  ALA P  56       0.995   5.098  13.862  1.00  0.00      PB   H 0
ATOM   3058 C    ALA P  56       3.532   3.807  11.934  1.00  0.00      PB   C 0
ATOM   3059 O    ALA P  56       3.799   2.639  12.216  1.00  0.00      PB   O 0
ATOM   3060 N    ILE P  57       4.361   4.643  11.289  1.00  0.00      PB   N 0
ATOM   3061 HN   ILE P  57       4.058   5.535  10.963  1.00  0.00      PB   H 0
ATOM   3062 CA   ILE P  57       5.770   4.335  11.126  1.00  0.00      PB   C 0
ATOM   3063 HA   ILE P  57       6.014   3.453  11.700  1.00  0.00      PB   H 0
ATOM   3064 CB   ILE P  57       6.152   4.055   9.654  1.00  0.00      PB   C 0
ATOM   3065 HB   ILE P  57       5.960   4.974   9.060  1.00  0.00      PB   H 0
ATOM   3066 CG2  ILE P  57       7.642   3.723   9.576  1.00  0.00      PB   C 0
ATOM   3067 HG21 ILE P  57       7.935   3.451   8.539  1.00  0.00      PB   H 0
ATOM   3068 HG22 ILE P  57       8.279   4.578   9.887  1.00  0.00      PB   H 0
ATOM   3069 HG23 ILE P  57       7.879   2.859  10.233  1.00  0.00      PB   H 0
ATOM   3070 CG1  ILE P  57       5.290   2.933   9.049  1.00  0.00      PB   C 0
ATOM   3071 HG11 ILE P  57       4.217   3.156   9.230  1.00  0.00      PB   H 0
ATOM   3072 HG12 ILE P  57       5.506   1.988   9.592  1.00  0.00      PB   H 0
ATOM   3073 CD   ILE P  57       5.441   2.719   7.553  1.00  0.00      PB   C 0
ATOM   3074 HD1  ILE P  57       6.460   2.358   7.297  1.00  0.00      PB   H 0
ATOM   3075 HD2  ILE P  57       4.714   1.959   7.194  1.00  0.00      PB   H 0
ATOM   3076 HD3  ILE P  57       5.258   3.664   6.999  1.00  0.00      PB   H 0
ATOM   3077 C    ILE P  57       6.585   5.483  11.690  1.00  0.00      PB   C 0
ATOM   3078 O    ILE P  57       6.397   6.643  11.324  1.00  0.00      PB   O 0
ATOM   3079 N    LEU P  58       7.514   5.109  12.585  1.00  0.00      PB   N 0
ATOM   3080 HN   LEU P  58       7.604   4.152  12.849  1.00  0.00      PB   H 0
ATOM   3081 CA   LEU P  58       8.484   6.028  13.156  1.00  0.00      PB   C 0
ATOM   3082 HA   LEU P  58       8.231   7.050  12.917  1.00  0.00      PB   H 0
ATOM   3083 CB   LEU P  58       8.543   5.833  14.673  1.00  0.00      PB   C 0
ATOM   3084 HB1  LEU P  58       9.373   6.436  15.101  1.00  0.00      PB   H 0
ATOM   3085 HB2  LEU P  58       8.778   4.768  14.883  1.00  0.00      PB   H 0
ATOM   3086 CG   LEU P  58       7.272   6.192  15.437  1.00  0.00      PB   C 0
ATOM   3087 HG   LEU P  58       6.410   5.657  14.984  1.00  0.00      PB   H 0
ATOM   3088 CD1  LEU P  58       7.389   5.751  16.854  1.00  0.00      PB   C 0
ATOM   3089 HD11 LEU P  58       8.236   6.260  17.362  1.00  0.00      PB   H 0
ATOM   3090 HD12 LEU P  58       6.465   5.987  17.424  1.00  0.00      PB   H 0
ATOM   3091 HD13 LEU P  58       7.557   4.655  16.925  1.00  0.00      PB   H 0
ATOM   3092 CD2  LEU P  58       7.030   7.668  15.356  1.00  0.00      PB   C 0
ATOM   3093 HD21 LEU P  58       6.864   7.995  14.307  1.00  0.00      PB   H 0
ATOM   3094 HD22 LEU P  58       6.132   7.945  15.949  1.00  0.00      PB   H 0
ATOM   3095 HD23 LEU P  58       7.895   8.231  15.766  1.00  0.00      PB   H 0
ATOM   3096 C    LEU P  58       9.848   5.735  12.539  1.00  0.00      PB   C 0
ATOM   3097 O    LEU P  58      10.193   4.572  12.344  1.00  0.00      PB   O 0
ATOM   3098 N    VAL P  59      10.628   6.771  12.199  1.00  0.00      PB   N 0
ATOM   3099 HN   VAL P  59      10.323   7.721  12.328  1.00  0.00      PB   H 0
ATOM   3100 CA   VAL P  59      11.976   6.584  11.700  1.00  0.00      PB   C 0
ATOM   3101 HA   VAL P  59      12.279   5.566  11.886  1.00  0.00      PB   H 0
ATOM   3102 CB   VAL P  59      12.120   6.808  10.194  1.00  0.00      PB   C 0
ATOM   3103 HB   VAL P  59      11.434   6.088   9.689  1.00  0.00      PB   H 0
ATOM   3104 CG1  VAL P  59      11.699   8.225   9.772  1.00  0.00      PB   C 0
ATOM   3105 HG11 VAL P  59      12.377   8.988  10.211  1.00  0.00      PB   H 0
ATOM   3106 HG12 VAL P  59      11.746   8.327   8.668  1.00  0.00      PB   H 0
ATOM   3107 HG13 VAL P  59      10.661   8.440  10.098  1.00  0.00      PB   H 0
ATOM   3108 CG2  VAL P  59      13.563   6.511   9.740  1.00  0.00      PB   C 0
ATOM   3109 HG21 VAL P  59      13.857   5.476  10.020  1.00  0.00      PB   H 0
ATOM   3110 HG22 VAL P  59      13.643   6.613   8.637  1.00  0.00      PB   H 0
ATOM   3111 HG23 VAL P  59      14.283   7.221  10.196  1.00  0.00      PB   H 0
ATOM   3112 C    VAL P  59      12.921   7.450  12.495  1.00  0.00      PB   C 0
ATOM   3113 O    VAL P  59      12.678   8.637  12.708  1.00  0.00      PB   O 0
ATOM   3114 N    LYS P  60      14.029   6.861  12.977  1.00  0.00      PB   N 0
ATOM   3115 HN   LYS P  60      14.168   5.875  12.837  1.00  0.00      PB   H 0
ATOM   3116 CA   LYS P  60      15.090   7.597  13.630  1.00  0.00      PB   C 0
ATOM   3117 HA   LYS P  60      14.791   8.628  13.780  1.00  0.00      PB   H 0
ATOM   3118 CB   LYS P  60      15.475   7.011  15.002  1.00  0.00      PB   C 0
ATOM   3119 HB1  LYS P  60      15.917   6.012  14.874  1.00  0.00      PB   H 0
ATOM   3120 HB2  LYS P  60      14.505   6.844  15.494  1.00  0.00      PB   H 0
ATOM   3121 CG   LYS P  60      16.377   7.915  15.857  1.00  0.00      PB   C 0
ATOM   3122 HG1  LYS P  60      16.016   8.960  15.838  1.00  0.00      PB   H 0
ATOM   3123 HG2  LYS P  60      17.398   7.944  15.438  1.00  0.00      PB   H 0
ATOM   3124 CD   LYS P  60      16.443   7.434  17.311  1.00  0.00      PB   C 0
ATOM   3125 HD1  LYS P  60      17.208   7.993  17.868  1.00  0.00      PB   H 0
ATOM   3126 HD2  LYS P  60      16.718   6.364  17.328  1.00  0.00      PB   H 0
ATOM   3127 CE   LYS P  60      15.104   7.596  18.038  1.00  0.00      PB   C 0
ATOM   3128 HE1  LYS P  60      14.309   7.300  17.357  1.00  0.00      PB   H 0
ATOM   3129 HE2  LYS P  60      14.946   8.653  18.290  1.00  0.00      PB   H 0
ATOM   3130 NZ   LYS P  60      15.050   6.855  19.293  1.00  0.00      PB   N 0
ATOM   3131 HZ   LYS P  60      15.558   7.377  20.021  1.00  0.00      PB   H 0
ATOM   3132 C    LYS P  60      16.312   7.588  12.743  1.00  0.00      PB   C 0
ATOM   3133 O    LYS P  60      16.881   6.541  12.419  1.00  0.00      PB   O 0
ATOM   3134 N    LEU P  61      16.740   8.781  12.309  1.00  0.00      PB   N 0
ATOM   3135 HN   LEU P  61      16.250   9.611  12.596  1.00  0.00      PB   H 0
ATOM   3136 CA   LEU P  61      17.867   8.986  11.424  1.00  0.00      PB   C 0
ATOM   3137 HA   LEU P  61      18.164   8.053  10.965  1.00  0.00      PB   H 0
ATOM   3138 CB   LEU P  61      17.507  10.035  10.339  1.00  0.00      PB   C 0
ATOM   3139 HB1  LEU P  61      18.362  10.172   9.642  1.00  0.00      PB   H 0
ATOM   3140 HB2  LEU P  61      17.315  11.015  10.833  1.00  0.00      PB   H 0
ATOM   3141 CG   LEU P  61      16.247   9.678   9.525  1.00  0.00      PB   C 0
ATOM   3142 HG   LEU P  61      15.387   9.548  10.227  1.00  0.00      PB   H 0
ATOM   3143 CD1  LEU P  61      15.867  10.816   8.567  1.00  0.00      PB   C 0
ATOM   3144 HD11 LEU P  61      16.674  10.974   7.824  1.00  0.00      PB   H 0
ATOM   3145 HD12 LEU P  61      14.930  10.568   8.025  1.00  0.00      PB   H 0
ATOM   3146 HD13 LEU P  61      15.709  11.761   9.129  1.00  0.00      PB   H 0
ATOM   3147 CD2  LEU P  61      16.445   8.363   8.762  1.00  0.00      PB   C 0
ATOM   3148 HD21 LEU P  61      16.680   7.535   9.462  1.00  0.00      PB   H 0
ATOM   3149 HD22 LEU P  61      15.515   8.091   8.223  1.00  0.00      PB   H 0
ATOM   3150 HD23 LEU P  61      17.272   8.456   8.026  1.00  0.00      PB   H 0
ATOM   3151 C    LEU P  61      19.029   9.497  12.242  1.00  0.00      PB   C 0
ATOM   3152 O    LEU P  61      18.884  10.504  12.928  1.00  0.00      PB   O 0
ATOM   3153 N    SER P  62      20.192   8.813  12.220  1.00  0.00      PB   N 0
ATOM   3154 HN   SER P  62      20.290   7.994  11.650  1.00  0.00      PB   H 0
ATOM   3155 CA   SER P  62      21.326   9.202  13.059  1.00  0.00      PB   C 0
ATOM   3156 HA   SER P  62      21.066  10.081  13.630  1.00  0.00      PB   H 0
ATOM   3157 CB   SER P  62      21.748   8.126  14.087  1.00  0.00      PB   C 0
ATOM   3158 HB1  SER P  62      22.614   8.479  14.693  1.00  0.00      PB   H 0
ATOM   3159 HB2  SER P  62      22.043   7.187  13.572  1.00  0.00      PB   H 0
ATOM   3160 OG   SER P  62      20.675   7.857  14.982  1.00  0.00      PB   O 0
ATOM   3161 HG1  SER P  62      20.026   7.317  14.479  1.00  0.00      PB   H 0
ATOM   3162 C    SER P  62      22.567   9.567  12.280  1.00  0.00      PB   C 0
ATOM   3163 O    SER P  62      22.906   8.958  11.265  1.00  0.00      PB   O 0
ATOM   3164 N    TRP P  63      23.296  10.580  12.781  1.00  0.00      PB   N 0
ATOM   3165 HN   TRP P  63      22.960  11.075  13.578  1.00  0.00      PB   H 0
ATOM   3166 CA   TRP P  63      24.560  11.038  12.240  1.00  0.00      PB   C 0
ATOM   3167 HA   TRP P  63      24.915  10.341  11.495  1.00  0.00      PB   H 0
ATOM   3168 CB   TRP P  63      24.400  12.443  11.649  1.00  0.00      PB   C 0
ATOM   3169 HB1  TRP P  63      25.389  12.799  11.289  1.00  0.00      PB   H 0
ATOM   3170 HB2  TRP P  63      24.064  13.147  12.440  1.00  0.00      PB   H 0
ATOM   3171 CG   TRP P  63      23.435  12.535  10.495  1.00  0.00      PB   C 0
ATOM   3172 CD1  TRP P  63      23.706  12.437   9.160  1.00  0.00      PB   C 0
ATOM   3173 HD1  TRP P  63      24.690  12.270   8.748  1.00  0.00      PB   H 0
ATOM   3174 NE1  TRP P  63      22.548  12.621   8.450  1.00  0.00      PB   N 0
ATOM   3175 HE1  TRP P  63      22.410  12.450   7.499  1.00  0.00      PB   H 0
ATOM   3176 CE2  TRP P  63      21.502  12.820   9.301  1.00  0.00      PB   C 0
ATOM   3177 CD2  TRP P  63      22.026  12.784  10.606  1.00  0.00      PB   C 0
ATOM   3178 CE3  TRP P  63      21.165  13.006  11.686  1.00  0.00      PB   C 0
ATOM   3179 HE3  TRP P  63      21.527  13.005  12.704  1.00  0.00      PB   H 0
ATOM   3180 CZ3  TRP P  63      19.838  13.266  11.416  1.00  0.00      PB   C 0
ATOM   3181 HZ3  TRP P  63      19.158  13.447  12.235  1.00  0.00      PB   H 0
ATOM   3182 CZ2  TRP P  63      20.163  13.061   9.042  1.00  0.00      PB   C 0
ATOM   3183 HZ2  TRP P  63      19.786  13.089   8.030  1.00  0.00      PB   H 0
ATOM   3184 CH2  TRP P  63      19.340  13.265  10.110  1.00  0.00      PB   C 0
ATOM   3185 HH2  TRP P  63      18.289  13.459   9.953  1.00  0.00      PB   H 0
ATOM   3186 C    TRP P  63      25.600  11.133  13.355  1.00  0.00      PB   C 0
ATOM   3187 O    TRP P  63      25.275  11.503  14.483  1.00  0.00      PB   O 0
ATOM   3188 N    LYS P  64      26.858  10.850  13.022  1.00  0.00      PB   N 0
ATOM   3189 HN   LYS P  64      27.080  10.583  12.087  1.00  0.00      PB   H 0
ATOM   3190 CA   LYS P  64      27.950  11.127  13.931  1.00  0.00      PB   C 0
ATOM   3191 HA   LYS P  64      27.779  10.610  14.864  1.00  0.00      PB   H 0
ATOM   3192 CB   LYS P  64      29.278  10.700  13.301  1.00  0.00      PB   C 0
ATOM   3193 HB1  LYS P  64      30.098  10.962  14.003  1.00  0.00      PB   H 0
ATOM   3194 HB2  LYS P  64      29.441  11.290  12.374  1.00  0.00      PB   H 0
ATOM   3195 CG   LYS P  64      29.425   9.226  12.950  1.00  0.00      PB   C 0
ATOM   3196 HG1  LYS P  64      28.676   9.002  12.160  1.00  0.00      PB   H 0
ATOM   3197 HG2  LYS P  64      29.170   8.605  13.835  1.00  0.00      PB   H 0
ATOM   3198 CD   LYS P  64      30.808   8.850  12.429  1.00  0.00      PB   C 0
ATOM   3199 HD1  LYS P  64      31.515   8.825  13.286  1.00  0.00      PB   H 0
ATOM   3200 HD2  LYS P  64      31.139   9.666  11.751  1.00  0.00      PB   H 0
ATOM   3201 CE   LYS P  64      30.811   7.556  11.665  1.00  0.00      PB   C 0
ATOM   3202 HE1  LYS P  64      30.102   7.605  10.811  1.00  0.00      PB   H 0
ATOM   3203 HE2  LYS P  64      30.492   6.726  12.331  1.00  0.00      PB   H 0
ATOM   3204 NZ   LYS P  64      32.139   7.221  11.127  1.00  0.00      PB   N 0
ATOM   3205 HZ1  LYS P  64      32.137   6.266  10.715  1.00  0.00      PB   H 0
ATOM   3206 HZ2  LYS P  64      32.343   7.897  10.363  1.00  0.00      PB   H 0
ATOM   3207 HZ3  LYS P  64      32.869   7.303  11.863  1.00  0.00      PB   H 0
ATOM   3208 C    LYS P  64      28.001  12.627  14.202  1.00  0.00      PB   C 0
ATOM   3209 O    LYS P  64      27.795  13.450  13.304  1.00  0.00      PB   O 0
ATOM   3210 N    LYS P  65      28.283  12.990  15.452  1.00  0.00      PB   N 0
ATOM   3211 HN   LYS P  65      28.383  12.337  16.199  1.00  0.00      PB   H 0
ATOM   3212 CA   LYS P  65      28.509  14.381  15.777  1.00  0.00      PB   C 0
ATOM   3213 HA   LYS P  65      27.700  14.969  15.369  1.00  0.00      PB   H 0
ATOM   3214 CB   LYS P  65      28.607  14.669  17.267  1.00  0.00      PB   C 0
ATOM   3215 HB1  LYS P  65      29.230  15.570  17.453  1.00  0.00      PB   H 0
ATOM   3216 HB2  LYS P  65      29.145  13.829  17.755  1.00  0.00      PB   H 0
ATOM   3217 CG   LYS P  65      27.339  14.924  17.955  1.00  0.00      PB   C 0
ATOM   3218 HG1  LYS P  65      26.681  14.032  17.878  1.00  0.00      PB   H 0
ATOM   3219 HG2  LYS P  65      26.825  15.775  17.459  1.00  0.00      PB   H 0
ATOM   3220 CD   LYS P  65      27.566  15.270  19.410  1.00  0.00      PB   C 0
ATOM   3221 HD1  LYS P  65      28.258  16.134  19.503  1.00  0.00      PB   H 0
ATOM   3222 HD2  LYS P  65      28.040  14.402  19.916  1.00  0.00      PB   H 0
ATOM   3223 CE   LYS P  65      26.229  15.578  20.000  1.00  0.00      PB   C 0
ATOM   3224 HE1  LYS P  65      25.508  14.752  19.818  1.00  0.00      PB   H 0
ATOM   3225 HE2  LYS P  65      25.816  16.515  19.570  1.00  0.00      PB   H 0
ATOM   3226 NZ   LYS P  65      26.362  15.768  21.452  1.00  0.00      PB   N 0
ATOM   3227 HZ1  LYS P  65      26.644  14.876  21.907  1.00  0.00      PB   H 0
ATOM   3228 HZ2  LYS P  65      27.066  16.514  21.623  1.00  0.00      PB   H 0
ATOM   3229 HZ3  LYS P  65      25.461  16.098  21.854  1.00  0.00      PB   H 0
ATOM   3230 C    LYS P  65      29.791  14.870  15.119  1.00  0.00      PB   C 0
ATOM   3231 O    LYS P  65      30.830  14.197  15.125  1.00  0.00      PB   O 0
ATOM   3232 N    SER P  66      29.721  16.115  14.651  1.00  0.00      PB   N 0
ATOM   3233 HN   SER P  66      28.859  16.614  14.609  1.00  0.00      PB   H 0
ATOM   3234 CA   SER P  66      30.860  16.836  14.120  1.00  0.00      PB   C 0
ATOM   3235 HA   SER P  66      31.767  16.471  14.578  1.00  0.00      PB   H 0
ATOM   3236 CB   SER P  66      30.928  16.687  12.630  1.00  0.00      PB   C 0
ATOM   3237 HB1  SER P  66      30.020  17.116  12.154  1.00  0.00      PB   H 0
ATOM   3238 HB2  SER P  66      30.981  15.611  12.358  1.00  0.00      PB   H 0
ATOM   3239 OG   SER P  66      32.084  17.344  12.139  1.00  0.00      PB   O 0
ATOM   3240 HG1  SER P  66      32.878  16.989  12.546  1.00  0.00      PB   H 0
ATOM   3241 C    SER P  66      30.722  18.304  14.514  1.00  0.00      PB   C 0
ATOM   3242 O    SER P  66      29.636  18.765  14.816  1.00  0.00      PB   O 0
ATOM   3243 N    THR P  67      31.813  19.066  14.498  1.00  0.00      PB   N 0
ATOM   3244 HN   THR P  67      32.684  18.752  14.128  1.00  0.00      PB   H 0
ATOM   3245 CA   THR P  67      31.683  20.449  14.939  1.00  0.00      PB   C 0
ATOM   3246 HA   THR P  67      30.694  20.653  15.322  1.00  0.00      PB   H 0
ATOM   3247 CB   THR P  67      32.587  20.836  16.102  1.00  0.00      PB   C 0
ATOM   3248 HB   THR P  67      32.496  21.924  16.308  1.00  0.00      PB   H 0
ATOM   3249 OG1  THR P  67      33.922  20.558  15.720  1.00  0.00      PB   O 0
ATOM   3250 HG1  THR P  67      34.029  20.806  14.799  1.00  0.00      PB   H 0
ATOM   3251 CG2  THR P  67      32.198  20.082  17.362  1.00  0.00      PB   C 0
ATOM   3252 HG21 THR P  67      31.169  20.359  17.676  1.00  0.00      PB   H 0
ATOM   3253 HG22 THR P  67      32.232  18.983  17.202  1.00  0.00      PB   H 0
ATOM   3254 HG23 THR P  67      32.896  20.337  18.188  1.00  0.00      PB   H 0
ATOM   3255 C    THR P  67      31.839  21.366  13.755  1.00  0.00      PB   C 0
ATOM   3256 O    THR P  67      32.626  21.097  12.868  1.00  0.00      PB   O 0
ATOM   3257 N    HSD P  68      31.043  22.440  13.803  1.00  0.00      PB   N 0
ATOM   3258 HN   HSD P  68      30.398  22.563  14.553  1.00  0.00      PB   H 0
ATOM   3259 CA   HSD P  68      31.032  23.437  12.757  1.00  0.00      PB   C 0
ATOM   3260 HA   HSD P  68      30.899  22.918  11.819  1.00  0.00      PB   H 0
ATOM   3261 CB   HSD P  68      29.866  24.407  12.969  1.00  0.00      PB   C 0
ATOM   3262 HB1  HSD P  68      30.076  25.155  13.763  1.00  0.00      PB   H 0
ATOM   3263 HB2  HSD P  68      28.978  23.819  13.286  1.00  0.00      PB   H 0
ATOM   3264 ND1  HSD P  68      30.314  26.026  11.090  1.00  0.00      PB   N 0
ATOM   3265 HD1  HSD P  68      31.035  26.507  11.589  1.00  0.00      PB   H 0
ATOM   3266 CG   HSD P  68      29.495  25.090  11.696  1.00  0.00      PB   C 0
ATOM   3267 CE1  HSD P  68      29.746  26.453   9.961  1.00  0.00      PB   C 0
ATOM   3268 HE1  HSD P  68      30.137  27.212   9.284  1.00  0.00      PB   H 0
ATOM   3269 NE2  HSD P  68      28.662  25.793   9.801  1.00  0.00      PB   N 0
ATOM   3270 CD2  HSD P  68      28.464  24.938  10.869  1.00  0.00      PB   C 0
ATOM   3271 HD2  HSD P  68      27.596  24.292  10.907  1.00  0.00      PB   H 0
ATOM   3272 C    HSD P  68      32.394  24.143  12.730  1.00  0.00      PB   C 0
ATOM   3273 O    HSD P  68      32.873  24.681  13.723  1.00  0.00      PB   O 0
ATOM   3274 N    GLU P  69      32.993  24.176  11.539  1.00  0.00      PB   N 0
ATOM   3275 HN   GLU P  69      32.641  23.644  10.773  1.00  0.00      PB   H 0
ATOM   3276 CA   GLU P  69      34.280  24.825  11.342  1.00  0.00      PB   C 0
ATOM   3277 HA   GLU P  69      35.020  24.313  11.939  1.00  0.00      PB   H 0
ATOM   3278 CB   GLU P  69      34.694  24.739   9.866  1.00  0.00      PB   C 0
ATOM   3279 HB1  GLU P  69      35.641  25.297   9.706  1.00  0.00      PB   H 0
ATOM   3280 HB2  GLU P  69      33.911  25.249   9.265  1.00  0.00      PB   H 0
ATOM   3281 CG   GLU P  69      34.875  23.328   9.291  1.00  0.00      PB   C 0
ATOM   3282 HG1  GLU P  69      34.738  23.388   8.190  1.00  0.00      PB   H 0
ATOM   3283 HG2  GLU P  69      34.105  22.624   9.673  1.00  0.00      PB   H 0
ATOM   3284 CD   GLU P  69      36.226  22.673   9.500  1.00  0.00      PB   C 0
ATOM   3285 OE1  GLU P  69      37.028  22.699   8.544  1.00  0.00      PB   O 0
ATOM   3286 OE2  GLU P  69      36.499  22.125  10.593  1.00  0.00      PB   O 0
ATOM   3287 C    GLU P  69      34.252  26.296  11.791  1.00  0.00      PB   C 0
ATOM   3288 O    GLU P  69      35.264  26.798  12.257  1.00  0.00      PB   O 0
ATOM   3289 N    LEU P  70      33.114  26.996  11.633  1.00  0.00      PB   N 0
ATOM   3290 HN   LEU P  70      32.414  26.550  11.080  1.00  0.00      PB   H 0
ATOM   3291 CA   LEU P  70      33.011  28.433  11.887  1.00  0.00      PB   C 0
ATOM   3292 HA   LEU P  70      33.990  28.886  11.839  1.00  0.00      PB   H 0
ATOM   3293 CB   LEU P  70      32.089  29.065  10.840  1.00  0.00      PB   C 0
ATOM   3294 HB1  LEU P  70      32.064  30.164  10.998  1.00  0.00      PB   H 0
ATOM   3295 HB2  LEU P  70      31.049  28.703  10.988  1.00  0.00      PB   H 0
ATOM   3296 CG   LEU P  70      32.452  28.842   9.374  1.00  0.00      PB   C 0
ATOM   3297 HG   LEU P  70      32.436  27.750   9.169  1.00  0.00      PB   H 0
ATOM   3298 CD1  LEU P  70      31.412  29.475   8.469  1.00  0.00      PB   C 0
ATOM   3299 HD11 LEU P  70      31.560  30.572   8.371  1.00  0.00      PB   H 0
ATOM   3300 HD12 LEU P  70      31.517  28.983   7.479  1.00  0.00      PB   H 0
ATOM   3301 HD13 LEU P  70      30.382  29.284   8.838  1.00  0.00      PB   H 0
ATOM   3302 CD2  LEU P  70      33.846  29.359   9.062  1.00  0.00      PB   C 0
ATOM   3303 HD21 LEU P  70      34.614  28.825   9.661  1.00  0.00      PB   H 0
ATOM   3304 HD22 LEU P  70      34.078  29.197   7.988  1.00  0.00      PB   H 0
ATOM   3305 HD23 LEU P  70      33.917  30.447   9.277  1.00  0.00      PB   H 0
ATOM   3306 C    LEU P  70      32.435  28.736  13.273  1.00  0.00      PB   C 0
ATOM   3307 O    LEU P  70      32.252  29.894  13.624  1.00  0.00      PB   O 0
ATOM   3308 N    PHE P  71      32.051  27.695  14.011  1.00  0.00      PB   N 0
ATOM   3309 HN   PHE P  71      32.281  26.763  13.743  1.00  0.00      PB   H 0
ATOM   3310 CA   PHE P  71      31.321  27.892  15.261  1.00  0.00      PB   C 0
ATOM   3311 HA   PHE P  71      31.761  28.718  15.800  1.00  0.00      PB   H 0
ATOM   3312 CB   PHE P  71      29.857  28.219  14.949  1.00  0.00      PB   C 0
ATOM   3313 HB1  PHE P  71      29.215  27.317  14.852  1.00  0.00      PB   H 0
ATOM   3314 HB2  PHE P  71      29.785  28.751  13.976  1.00  0.00      PB   H 0
ATOM   3315 CG   PHE P  71      29.258  29.130  15.997  1.00  0.00      PB   C 0
ATOM   3316 CD1  PHE P  71      28.856  28.633  17.227  1.00  0.00      PB   C 0
ATOM   3317 HD1  PHE P  71      28.941  27.579  17.449  1.00  0.00      PB   H 0
ATOM   3318 CE1  PHE P  71      28.323  29.498  18.168  1.00  0.00      PB   C 0
ATOM   3319 HE1  PHE P  71      28.015  29.110  19.128  1.00  0.00      PB   H 0
ATOM   3320 CZ   PHE P  71      28.207  30.845  17.906  1.00  0.00      PB   C 0
ATOM   3321 HZ   PHE P  71      27.790  31.501  18.656  1.00  0.00      PB   H 0
ATOM   3322 CD2  PHE P  71      29.158  30.494  15.761  1.00  0.00      PB   C 0
ATOM   3323 HD2  PHE P  71      29.481  30.885  14.808  1.00  0.00      PB   H 0
ATOM   3324 CE2  PHE P  71      28.608  31.342  16.694  1.00  0.00      PB   C 0
ATOM   3325 HE2  PHE P  71      28.520  32.397  16.481  1.00  0.00      PB   H 0
ATOM   3326 C    PHE P  71      31.520  26.611  16.052  1.00  0.00      PB   C 0
ATOM   3327 O    PHE P  71      30.699  25.711  15.991  1.00  0.00      PB   O 0
ATOM   3328 N    PRO P  72      32.694  26.427  16.703  1.00  0.00      PB   N 0
ATOM   3329 CD   PRO P  72      33.759  27.428  16.839  1.00  0.00      PB   C 0
ATOM   3330 HD1  PRO P  72      33.865  28.079  15.945  1.00  0.00      PB   H 0
ATOM   3331 HD2  PRO P  72      33.558  28.042  17.743  1.00  0.00      PB   H 0
ATOM   3332 CA   PRO P  72      33.072  25.108  17.208  1.00  0.00      PB   C 0
ATOM   3333 HA   PRO P  72      33.029  24.436  16.364  1.00  0.00      PB   H 0
ATOM   3334 CB   PRO P  72      34.515  25.298  17.704  1.00  0.00      PB   C 0
ATOM   3335 HB1  PRO P  72      35.150  24.422  17.452  1.00  0.00      PB   H 0
ATOM   3336 HB2  PRO P  72      34.541  25.452  18.804  1.00  0.00      PB   H 0
ATOM   3337 CG   PRO P  72      34.996  26.572  17.020  1.00  0.00      PB   C 0
ATOM   3338 HG1  PRO P  72      35.390  26.304  16.016  1.00  0.00      PB   H 0
ATOM   3339 HG2  PRO P  72      35.800  27.087  17.589  1.00  0.00      PB   H 0
ATOM   3340 C    PRO P  72      32.164  24.491  18.271  1.00  0.00      PB   C 0
ATOM   3341 O    PRO P  72      32.164  23.266  18.437  1.00  0.00      PB   O 0
ATOM   3342 N    SER P  73      31.360  25.324  18.950  1.00  0.00      PB   N 0
ATOM   3343 HN   SER P  73      31.340  26.306  18.780  1.00  0.00      PB   H 0
ATOM   3344 CA   SER P  73      30.432  24.824  19.957  1.00  0.00      PB   C 0
ATOM   3345 HA   SER P  73      30.886  23.999  20.486  1.00  0.00      PB   H 0
ATOM   3346 CB   SER P  73      30.129  25.900  20.926  1.00  0.00      PB   C 0
ATOM   3347 HB1  SER P  73      31.075  26.312  21.338  1.00  0.00      PB   H 0
ATOM   3348 HB2  SER P  73      29.553  25.501  21.788  1.00  0.00      PB   H 0
ATOM   3349 OG   SER P  73      29.387  26.965  20.356  1.00  0.00      PB   O 0
ATOM   3350 HG1  SER P  73      28.643  27.106  20.946  1.00  0.00      PB   H 0
ATOM   3351 C    SER P  73      29.102  24.321  19.372  1.00  0.00      PB   C 0
ATOM   3352 O    SER P  73      28.238  23.825  20.125  1.00  0.00      PB   O 0
ATOM   3353 N    ALA P  74      28.921  24.448  18.045  1.00  0.00      PB   N 0
ATOM   3354 HN   ALA P  74      29.620  24.854  17.461  1.00  0.00      PB   H 0
ATOM   3355 CA   ALA P  74      27.753  23.917  17.379  1.00  0.00      PB   C 0
ATOM   3356 HA   ALA P  74      26.919  23.868  18.063  1.00  0.00      PB   H 0
ATOM   3357 CB   ALA P  74      27.387  24.806  16.206  1.00  0.00      PB   C 0
ATOM   3358 HB1  ALA P  74      26.469  24.437  15.700  1.00  0.00      PB   H 0
ATOM   3359 HB2  ALA P  74      27.211  25.849  16.544  1.00  0.00      PB   H 0
ATOM   3360 HB3  ALA P  74      28.209  24.835  15.459  1.00  0.00      PB   H 0
ATOM   3361 C    ALA P  74      28.089  22.500  16.925  1.00  0.00      PB   C 0
ATOM   3362 O    ALA P  74      28.956  22.283  16.058  1.00  0.00      PB   O 0
ATOM   3363 N    GLU P  75      27.445  21.535  17.574  1.00  0.00      PB   N 0
ATOM   3364 HN   GLU P  75      26.808  21.745  18.311  1.00  0.00      PB   H 0
ATOM   3365 CA   GLU P  75      27.528  20.137  17.208  1.00  0.00      PB   C 0
ATOM   3366 HA   GLU P  75      28.516  19.924  16.826  1.00  0.00      PB   H 0
ATOM   3367 CB   GLU P  75      27.253  19.240  18.410  1.00  0.00      PB   C 0
ATOM   3368 HB1  GLU P  75      27.269  18.174  18.098  1.00  0.00      PB   H 0
ATOM   3369 HB2  GLU P  75      26.244  19.466  18.817  1.00  0.00      PB   H 0
ATOM   3370 CG   GLU P  75      28.291  19.455  19.499  1.00  0.00      PB   C 0
ATOM   3371 HG1  GLU P  75      28.288  20.516  19.829  1.00  0.00      PB   H 0
ATOM   3372 HG2  GLU P  75      29.306  19.232  19.106  1.00  0.00      PB   H 0
ATOM   3373 CD   GLU P  75      28.078  18.636  20.746  1.00  0.00      PB   C 0
ATOM   3374 OE1  GLU P  75      26.971  18.699  21.302  1.00  0.00      PB   O 0
ATOM   3375 OE2  GLU P  75      29.025  17.988  21.185  1.00  0.00      PB   O 0
ATOM   3376 C    GLU P  75      26.516  19.886  16.103  1.00  0.00      PB   C 0
ATOM   3377 O    GLU P  75      25.336  20.170  16.254  1.00  0.00      PB   O 0
ATOM   3378 N    VAL P  76      27.000  19.323  14.991  1.00  0.00      PB   N 0
ATOM   3379 HN   VAL P  76      27.969  19.102  14.911  1.00  0.00      PB   H 0
ATOM   3380 CA   VAL P  76      26.234  19.252  13.772  1.00  0.00      PB   C 0
ATOM   3381 HA   VAL P  76      25.189  19.335  14.031  1.00  0.00      PB   H 0
ATOM   3382 CB   VAL P  76      26.600  20.400  12.798  1.00  0.00      PB   C 0
ATOM   3383 HB   VAL P  76      25.953  20.297  11.901  1.00  0.00      PB   H 0
ATOM   3384 CG1  VAL P  76      26.258  21.771  13.397  1.00  0.00      PB   C 0
ATOM   3385 HG11 VAL P  76      25.206  21.799  13.754  1.00  0.00      PB   H 0
ATOM   3386 HG12 VAL P  76      26.932  22.011  14.247  1.00  0.00      PB   H 0
ATOM   3387 HG13 VAL P  76      26.382  22.564  12.629  1.00  0.00      PB   H 0
ATOM   3388 CG2  VAL P  76      28.042  20.311  12.309  1.00  0.00      PB   C 0
ATOM   3389 HG21 VAL P  76      28.266  19.340  11.818  1.00  0.00      PB   H 0
ATOM   3390 HG22 VAL P  76      28.242  21.115  11.569  1.00  0.00      PB   H 0
ATOM   3391 HG23 VAL P  76      28.753  20.456  13.150  1.00  0.00      PB   H 0
ATOM   3392 C    VAL P  76      26.464  17.880  13.148  1.00  0.00      PB   C 0
ATOM   3393 O    VAL P  76      27.428  17.192  13.434  1.00  0.00      PB   O 0
ATOM   3394 N    PRO P  77      25.595  17.445  12.219  1.00  0.00      PB   N 0
ATOM   3395 CD   PRO P  77      24.332  18.087  11.830  1.00  0.00      PB   C 0
ATOM   3396 HD1  PRO P  77      23.903  18.628  12.700  1.00  0.00      PB   H 0
ATOM   3397 HD2  PRO P  77      24.519  18.787  10.988  1.00  0.00      PB   H 0
ATOM   3398 CA   PRO P  77      25.742  16.122  11.627  1.00  0.00      PB   C 0
ATOM   3399 HA   PRO P  77      25.780  15.397  12.426  1.00  0.00      PB   H 0
ATOM   3400 CB   PRO P  77      24.494  15.992  10.790  1.00  0.00      PB   C 0
ATOM   3401 HB1  PRO P  77      24.114  14.949  10.747  1.00  0.00      PB   H 0
ATOM   3402 HB2  PRO P  77      24.663  16.338   9.748  1.00  0.00      PB   H 0
ATOM   3403 CG   PRO P  77      23.511  16.912  11.401  1.00  0.00      PB   C 0
ATOM   3404 HG1  PRO P  77      23.058  16.441  12.299  1.00  0.00      PB   H 0
ATOM   3405 HG2  PRO P  77      22.692  17.205  10.710  1.00  0.00      PB   H 0
ATOM   3406 C    PRO P  77      26.988  15.956  10.776  1.00  0.00      PB   C 0
ATOM   3407 O    PRO P  77      27.299  16.814   9.957  1.00  0.00      PB   O 0
ATOM   3408 N    GLY P  78      27.690  14.858  11.025  1.00  0.00      PB   N 0
ATOM   3409 HN   GLY P  78      27.521  14.320  11.847  1.00  0.00      PB   H 0
ATOM   3410 CA   GLY P  78      28.706  14.382  10.108  1.00  0.00      PB   C 0
ATOM   3411 HA1  GLY P  78      29.534  14.042  10.713  1.00  0.00      PB   H 0
ATOM   3412 HA2  GLY P  78      28.998  15.150   9.408  1.00  0.00      PB   H 0
ATOM   3413 C    GLY P  78      28.189  13.198   9.314  1.00  0.00      PB   C 0
ATOM   3414 O    GLY P  78      27.112  13.267   8.726  1.00  0.00      PB   O 0
ATOM   3415 N    ASP P  79      28.914  12.086   9.345  1.00  0.00      PB   N 0
ATOM   3416 HN   ASP P  79      29.778  12.022   9.838  1.00  0.00      PB   H 0
ATOM   3417 CA   ASP P  79      28.509  10.964   8.517  1.00  0.00      PB   C 0
ATOM   3418 HA   ASP P  79      28.408  11.303   7.496  1.00  0.00      PB   H 0
ATOM   3419 CB   ASP P  79      29.550   9.865   8.571  1.00  0.00      PB   C 0
ATOM   3420 HB1  ASP P  79      29.180   8.952   8.057  1.00  0.00      PB   H 0
ATOM   3421 HB2  ASP P  79      29.730   9.605   9.636  1.00  0.00      PB   H 0
ATOM   3422 CG   ASP P  79      30.893  10.164   7.947  1.00  0.00      PB   C 0
ATOM   3423 OD1  ASP P  79      31.020  11.144   7.163  1.00  0.00      PB   O 0
ATOM   3424 OD2  ASP P  79      31.788   9.384   8.242  1.00  0.00      PB   O 0
ATOM   3425 C    ASP P  79      27.153  10.424   8.964  1.00  0.00      PB   C 0
ATOM   3426 O    ASP P  79      26.879  10.287  10.152  1.00  0.00      PB   O 0
ATOM   3427 N    PHE P  80      26.337  10.028   7.983  1.00  0.00      PB   N 0
ATOM   3428 HN   PHE P  80      26.600  10.153   7.030  1.00  0.00      PB   H 0
ATOM   3429 CA   PHE P  80      25.087   9.343   8.220  1.00  0.00      PB   C 0
ATOM   3430 HA   PHE P  80      24.581   9.816   9.048  1.00  0.00      PB   H 0
ATOM   3431 CB   PHE P  80      24.209   9.437   6.964  1.00  0.00      PB   C 0
ATOM   3432 HB1  PHE P  80      24.756   9.032   6.086  1.00  0.00      PB   H 0
ATOM   3433 HB2  PHE P  80      23.980  10.504   6.756  1.00  0.00      PB   H 0
ATOM   3434 CG   PHE P  80      22.885   8.708   7.097  1.00  0.00      PB   C 0
ATOM   3435 CD1  PHE P  80      21.994   9.040   8.104  1.00  0.00      PB   C 0
ATOM   3436 HD1  PHE P  80      22.217   9.851   8.782  1.00  0.00      PB   H 0
ATOM   3437 CE1  PHE P  80      20.784   8.378   8.210  1.00  0.00      PB   C 0
ATOM   3438 HE1  PHE P  80      20.087   8.664   8.984  1.00  0.00      PB   H 0
ATOM   3439 CZ   PHE P  80      20.484   7.331   7.376  1.00  0.00      PB   C 0
ATOM   3440 HZ   PHE P  80      19.537   6.819   7.467  1.00  0.00      PB   H 0
ATOM   3441 CD2  PHE P  80      22.570   7.648   6.273  1.00  0.00      PB   C 0
ATOM   3442 HD2  PHE P  80      23.259   7.362   5.492  1.00  0.00      PB   H 0
ATOM   3443 CE2  PHE P  80      21.370   6.980   6.398  1.00  0.00      PB   C 0
ATOM   3444 HE2  PHE P  80      21.131   6.178   5.716  1.00  0.00      PB   H 0
ATOM   3445 C    PHE P  80      25.359   7.896   8.614  1.00  0.00      PB   C 0
ATOM   3446 O    PHE P  80      26.036   7.157   7.901  1.00  0.00      PB   O 0
ATOM   3447 N    THR P  81      24.812   7.470   9.772  1.00  0.00      PB   N 0
ATOM   3448 HN   THR P  81      24.226   8.053  10.330  1.00  0.00      PB   H 0
ATOM   3449 CA   THR P  81      25.101   6.140  10.261  1.00  0.00      PB   C 0
ATOM   3450 HA   THR P  81      25.973   5.751   9.756  1.00  0.00      PB   H 0
ATOM   3451 CB   THR P  81      25.483   6.138  11.737  1.00  0.00      PB   C 0
ATOM   3452 HB   THR P  81      25.949   5.164  11.998  1.00  0.00      PB   H 0
ATOM   3453 OG1  THR P  81      24.337   6.323  12.526  1.00  0.00      PB   O 0
ATOM   3454 HG1  THR P  81      23.887   5.475  12.550  1.00  0.00      PB   H 0
ATOM   3455 CG2  THR P  81      26.410   7.266  12.123  1.00  0.00      PB   C 0
ATOM   3456 HG21 THR P  81      26.737   7.169  13.180  1.00  0.00      PB   H 0
ATOM   3457 HG22 THR P  81      27.311   7.259  11.473  1.00  0.00      PB   H 0
ATOM   3458 HG23 THR P  81      25.915   8.254  12.013  1.00  0.00      PB   H 0
ATOM   3459 C    THR P  81      23.984   5.159   9.951  1.00  0.00      PB   C 0
ATOM   3460 O    THR P  81      24.282   4.060   9.494  1.00  0.00      PB   O 0
ATOM   3461 N    GLN P  82      22.707   5.504  10.191  1.00  0.00      PB   N 0
ATOM   3462 HN   GLN P  82      22.466   6.418  10.518  1.00  0.00      PB   H 0
ATOM   3463 CA   GLN P  82      21.643   4.538  10.046  1.00  0.00      PB   C 0
ATOM   3464 HA   GLN P  82      21.762   4.036   9.096  1.00  0.00      PB   H 0
ATOM   3465 CB   GLN P  82      21.643   3.508  11.208  1.00  0.00      PB   C 0
ATOM   3466 HB1  GLN P  82      22.658   3.053  11.241  1.00  0.00      PB   H 0
ATOM   3467 HB2  GLN P  82      20.936   2.679  10.986  1.00  0.00      PB   H 0
ATOM   3468 CG   GLN P  82      21.267   4.123  12.582  1.00  0.00      PB   C 0
ATOM   3469 HG1  GLN P  82      20.181   4.000  12.767  1.00  0.00      PB   H 0
ATOM   3470 HG2  GLN P  82      21.490   5.209  12.601  1.00  0.00      PB   H 0
ATOM   3471 CD   GLN P  82      22.086   3.507  13.713  1.00  0.00      PB   C 0
ATOM   3472 OE1  GLN P  82      23.317   3.588  13.665  1.00  0.00      PB   O 0
ATOM   3473 NE2  GLN P  82      21.424   2.891  14.712  1.00  0.00      PB   N 0
ATOM   3474 HE21 GLN P  82      21.958   2.411  15.413  1.00  0.00      PB   H 0
ATOM   3475 HE22 GLN P  82      20.421   2.854  14.678  1.00  0.00      PB   H 0
ATOM   3476 C    GLN P  82      20.281   5.194  10.039  1.00  0.00      PB   C 0
ATOM   3477 O    GLN P  82      20.077   6.296  10.553  1.00  0.00      PB   O 0
ATOM   3478 N    ALA P  83      19.315   4.467   9.461  1.00  0.00      PB   N 0
ATOM   3479 HN   ALA P  83      19.555   3.619   8.995  1.00  0.00      PB   H 0
ATOM   3480 CA   ALA P  83      17.902   4.725   9.557  1.00  0.00      PB   C 0
ATOM   3481 HA   ALA P  83      17.728   5.595  10.173  1.00  0.00      PB   H 0
ATOM   3482 CB   ALA P  83      17.294   4.950   8.192  1.00  0.00      PB   C 0
ATOM   3483 HB1  ALA P  83      17.479   4.086   7.519  1.00  0.00      PB   H 0
ATOM   3484 HB2  ALA P  83      16.197   5.108   8.267  1.00  0.00      PB   H 0
ATOM   3485 HB3  ALA P  83      17.719   5.856   7.709  1.00  0.00      PB   H 0
ATOM   3486 C    ALA P  83      17.269   3.528  10.251  1.00  0.00      PB   C 0
ATOM   3487 O    ALA P  83      17.376   2.401   9.782  1.00  0.00      PB   O 0
ATOM   3488 N    ASP P  84      16.664   3.786  11.426  1.00  0.00      PB   N 0
ATOM   3489 HN   ASP P  84      16.648   4.723  11.782  1.00  0.00      PB   H 0
ATOM   3490 CA   ASP P  84      16.029   2.804  12.277  1.00  0.00      PB   C 0
ATOM   3491 HA   ASP P  84      16.277   1.802  11.949  1.00  0.00      PB   H 0
ATOM   3492 CB   ASP P  84      16.427   3.014  13.760  1.00  0.00      PB   C 0
ATOM   3493 HB1  ASP P  84      15.939   2.230  14.370  1.00  0.00      PB   H 0
ATOM   3494 HB2  ASP P  84      16.097   4.004  14.130  1.00  0.00      PB   H 0
ATOM   3495 CG   ASP P  84      17.905   2.870  14.005  1.00  0.00      PB   C 0
ATOM   3496 OD1  ASP P  84      18.552   1.976  13.422  1.00  0.00      PB   O 0
ATOM   3497 OD2  ASP P  84      18.416   3.564  14.927  1.00  0.00      PB   O 0
ATOM   3498 C    ASP P  84      14.525   2.999  12.188  1.00  0.00      PB   C 0
ATOM   3499 O    ASP P  84      14.031   4.108  12.377  1.00  0.00      PB   O 0
ATOM   3500 N    PHE P  85      13.758   1.938  11.893  1.00  0.00      PB   N 0
ATOM   3501 HN   PHE P  85      14.180   1.039  11.734  1.00  0.00      PB   H 0
ATOM   3502 CA   PHE P  85      12.327   2.015  11.665  1.00  0.00      PB   C 0
ATOM   3503 HA   PHE P  85      11.990   3.034  11.795  1.00  0.00      PB   H 0
ATOM   3504 CB   PHE P  85      11.929   1.530  10.247  1.00  0.00      PB   C 0
ATOM   3505 HB1  PHE P  85      10.825   1.529  10.112  1.00  0.00      PB   H 0
ATOM   3506 HB2  PHE P  85      12.305   0.498  10.072  1.00  0.00      PB   H 0
ATOM   3507 CG   PHE P  85      12.525   2.433   9.210  1.00  0.00      PB   C 0
ATOM   3508 CD1  PHE P  85      13.838   2.226   8.764  1.00  0.00      PB   C 0
ATOM   3509 HD1  PHE P  85      14.429   1.433   9.199  1.00  0.00      PB   H 0
ATOM   3510 CE1  PHE P  85      14.393   3.045   7.780  1.00  0.00      PB   C 0
ATOM   3511 HE1  PHE P  85      15.408   2.882   7.449  1.00  0.00      PB   H 0
ATOM   3512 CZ   PHE P  85      13.635   4.080   7.230  1.00  0.00      PB   C 0
ATOM   3513 HZ   PHE P  85      14.082   4.718   6.489  1.00  0.00      PB   H 0
ATOM   3514 CD2  PHE P  85      11.769   3.474   8.647  1.00  0.00      PB   C 0
ATOM   3515 HD2  PHE P  85      10.759   3.646   8.990  1.00  0.00      PB   H 0
ATOM   3516 CE2  PHE P  85      12.319   4.295   7.655  1.00  0.00      PB   C 0
ATOM   3517 HE2  PHE P  85      11.737   5.103   7.233  1.00  0.00      PB   H 0
ATOM   3518 C    PHE P  85      11.552   1.166  12.645  1.00  0.00      PB   C 0
ATOM   3519 O    PHE P  85      11.967   0.065  13.004  1.00  0.00      PB   O 0
ATOM   3520 N    MET P  86      10.373   1.663  13.058  1.00  0.00      PB   N 0
ATOM   3521 HN   MET P  86      10.121   2.603  12.814  1.00  0.00      PB   H 0
ATOM   3522 CA   MET P  86       9.372   0.900  13.776  1.00  0.00      PB   C 0
ATOM   3523 HA   MET P  86       9.637  -0.148  13.767  1.00  0.00      PB   H 0
ATOM   3524 CB   MET P  86       9.264   1.351  15.257  1.00  0.00      PB   C 0
ATOM   3525 HB1  MET P  86       8.351   0.920  15.715  1.00  0.00      PB   H 0
ATOM   3526 HB2  MET P  86       9.172   2.458  15.296  1.00  0.00      PB   H 0
ATOM   3527 CG   MET P  86      10.451   0.887  16.125  1.00  0.00      PB   C 0
ATOM   3528 HG1  MET P  86      11.400   1.139  15.603  1.00  0.00      PB   H 0
ATOM   3529 HG2  MET P  86      10.406  -0.222  16.184  1.00  0.00      PB   H 0
ATOM   3530 SD   MET P  86      10.513   1.594  17.807  1.00  0.00      PB   S 0
ATOM   3531 CE   MET P  86       8.960   0.923  18.465  1.00  0.00      PB   C 0
ATOM   3532 HE1  MET P  86       8.864   1.136  19.551  1.00  0.00      PB   H 0
ATOM   3533 HE2  MET P  86       8.081   1.384  17.965  1.00  0.00      PB   H 0
ATOM   3534 HE3  MET P  86       8.896  -0.177  18.326  1.00  0.00      PB   H 0
ATOM   3535 C    MET P  86       8.028   1.018  13.061  1.00  0.00      PB   C 0
ATOM   3536 O    MET P  86       7.515   2.123  12.893  1.00  0.00      PB   O 0
ATOM   3537 N    VAL P  87       7.440  -0.112  12.597  1.00  0.00      PB   N 0
ATOM   3538 HN   VAL P  87       7.937  -0.973  12.678  1.00  0.00      PB   H 0
ATOM   3539 CA   VAL P  87       6.200  -0.127  11.832  1.00  0.00      PB   C 0
ATOM   3540 HA   VAL P  87       5.889   0.875  11.576  1.00  0.00      PB   H 0
ATOM   3541 CB   VAL P  87       6.378  -0.964  10.553  1.00  0.00      PB   C 0
ATOM   3542 HB   VAL P  87       6.723  -1.977  10.853  1.00  0.00      PB   H 0
ATOM   3543 CG1  VAL P  87       5.064  -1.139   9.810  1.00  0.00      PB   C 0
ATOM   3544 HG11 VAL P  87       5.235  -1.677   8.853  1.00  0.00      PB   H 0
ATOM   3545 HG12 VAL P  87       4.324  -1.729  10.391  1.00  0.00      PB   H 0
ATOM   3546 HG13 VAL P  87       4.612  -0.154   9.565  1.00  0.00      PB   H 0
ATOM   3547 CG2  VAL P  87       7.462  -0.394   9.658  1.00  0.00      PB   C 0
ATOM   3548 HG21 VAL P  87       7.564  -1.010   8.739  1.00  0.00      PB   H 0
ATOM   3549 HG22 VAL P  87       7.217   0.644   9.347  1.00  0.00      PB   H 0
ATOM   3550 HG23 VAL P  87       8.448  -0.383  10.170  1.00  0.00      PB   H 0
ATOM   3551 C    VAL P  87       5.113  -0.757  12.701  1.00  0.00      PB   C 0
ATOM   3552 O    VAL P  87       5.201  -1.951  13.012  1.00  0.00      PB   O 0
ATOM   3553 N    LYS P  88       4.059  -0.019  13.032  1.00  0.00      PB   N 0
ATOM   3554 HN   LYS P  88       3.962   0.932  12.747  1.00  0.00      PB   H 0
ATOM   3555 CA   LYS P  88       3.071  -0.552  13.974  1.00  0.00      PB   C 0
ATOM   3556 HA   LYS P  88       3.598  -1.147  14.706  1.00  0.00      PB   H 0
ATOM   3557 CB   LYS P  88       2.247   0.487  14.740  1.00  0.00      PB   C 0
ATOM   3558 HB1  LYS P  88       1.598   1.039  14.027  1.00  0.00      PB   H 0
ATOM   3559 HB2  LYS P  88       2.930   1.242  15.185  1.00  0.00      PB   H 0
ATOM   3560 CG   LYS P  88       1.393  -0.104  15.867  1.00  0.00      PB   C 0
ATOM   3561 HG1  LYS P  88       0.780  -0.955  15.499  1.00  0.00      PB   H 0
ATOM   3562 HG2  LYS P  88       0.676   0.681  16.188  1.00  0.00      PB   H 0
ATOM   3563 CD   LYS P  88       2.220  -0.523  17.075  1.00  0.00      PB   C 0
ATOM   3564 HD1  LYS P  88       2.638   0.393  17.545  1.00  0.00      PB   H 0
ATOM   3565 HD2  LYS P  88       3.114  -1.091  16.739  1.00  0.00      PB   H 0
ATOM   3566 CE   LYS P  88       1.475  -1.326  18.099  1.00  0.00      PB   C 0
ATOM   3567 HE1  LYS P  88       2.203  -1.891  18.719  1.00  0.00      PB   H 0
ATOM   3568 HE2  LYS P  88       0.788  -2.056  17.620  1.00  0.00      PB   H 0
ATOM   3569 NZ   LYS P  88       0.707  -0.481  19.019  1.00  0.00      PB   N 0
ATOM   3570 HZ1  LYS P  88       1.349   0.120  19.575  1.00  0.00      PB   H 0
ATOM   3571 HZ2  LYS P  88       0.034   0.123  18.504  1.00  0.00      PB   H 0
ATOM   3572 HZ3  LYS P  88       0.198  -1.098  19.684  1.00  0.00      PB   H 0
ATOM   3573 C    LYS P  88       2.100  -1.475  13.244  1.00  0.00      PB   C 0
ATOM   3574 O    LYS P  88       1.461  -1.099  12.240  1.00  0.00      PB   O 0
ATOM   3575 N    ASP P  89       1.978  -2.705  13.757  1.00  0.00      PB   N 0
ATOM   3576 HN   ASP P  89       2.513  -2.984  14.551  1.00  0.00      PB   H 0
ATOM   3577 CA   ASP P  89       0.976  -3.646  13.274  1.00  0.00      PB   C 0
ATOM   3578 HA   ASP P  89       0.048  -3.115  13.124  1.00  0.00      PB   H 0
ATOM   3579 CB   ASP P  89       1.393  -4.329  11.976  1.00  0.00      PB   C 0
ATOM   3580 HB1  ASP P  89       2.258  -5.006  12.144  1.00  0.00      PB   H 0
ATOM   3581 HB2  ASP P  89       1.706  -3.557  11.241  1.00  0.00      PB   H 0
ATOM   3582 CG   ASP P  89       0.290  -5.153  11.330  1.00  0.00      PB   C 0
ATOM   3583 OD1  ASP P  89      -0.558  -5.691  12.080  1.00  0.00      PB   O 0
ATOM   3584 OD2  ASP P  89       0.267  -5.238  10.098  1.00  0.00      PB   O 0
ATOM   3585 C    ASP P  89       0.756  -4.626  14.417  1.00  0.00      PB   C 0
ATOM   3586 O    ASP P  89       1.507  -5.583  14.598  1.00  0.00      PB   O 0
ATOM   3587 N    ALA P  90      -0.240  -4.305  15.238  1.00  0.00      PB   N 0
ATOM   3588 HN   ALA P  90      -0.838  -3.534  15.034  1.00  0.00      PB   H 0
ATOM   3589 CA   ALA P  90      -0.413  -4.958  16.527  1.00  0.00      PB   C 0
ATOM   3590 HA   ALA P  90       0.470  -4.762  17.118  1.00  0.00      PB   H 0
ATOM   3591 CB   ALA P  90      -1.619  -4.368  17.214  1.00  0.00      PB   C 0
ATOM   3592 HB1  ALA P  90      -2.533  -4.508  16.598  1.00  0.00      PB   H 0
ATOM   3593 HB2  ALA P  90      -1.791  -4.823  18.213  1.00  0.00      PB   H 0
ATOM   3594 HB3  ALA P  90      -1.482  -3.275  17.356  1.00  0.00      PB   H 0
ATOM   3595 C    ALA P  90      -0.523  -6.473  16.365  1.00  0.00      PB   C 0
ATOM   3596 O    ALA P  90       0.081  -7.217  17.125  1.00  0.00      PB   O 0
ATOM   3597 N    ALA P  91      -1.262  -6.922  15.331  1.00  0.00      PB   N 0
ATOM   3598 HN   ALA P  91      -1.763  -6.277  14.759  1.00  0.00      PB   H 0
ATOM   3599 CA   ALA P  91      -1.431  -8.340  15.044  1.00  0.00      PB   C 0
ATOM   3600 HA   ALA P  91      -1.583  -8.846  15.986  1.00  0.00      PB   H 0
ATOM   3601 CB   ALA P  91      -2.673  -8.547  14.183  1.00  0.00      PB   C 0
ATOM   3602 HB1  ALA P  91      -2.869  -9.626  14.006  1.00  0.00      PB   H 0
ATOM   3603 HB2  ALA P  91      -3.560  -8.109  14.690  1.00  0.00      PB   H 0
ATOM   3604 HB3  ALA P  91      -2.565  -8.035  13.203  1.00  0.00      PB   H 0
ATOM   3605 C    ALA P  91      -0.194  -8.962  14.387  1.00  0.00      PB   C 0
ATOM   3606 O    ALA P  91       0.336  -9.961  14.866  1.00  0.00      PB   O 0
ATOM   3607 N    LYS P  92       0.291  -8.386  13.289  1.00  0.00      PB   N 0
ATOM   3608 HN   LYS P  92      -0.085  -7.532  12.938  1.00  0.00      PB   H 0
ATOM   3609 CA   LYS P  92       1.378  -9.011  12.530  1.00  0.00      PB   C 0
ATOM   3610 HA   LYS P  92       1.076 -10.009  12.248  1.00  0.00      PB   H 0
ATOM   3611 CB   LYS P  92       1.706  -8.182  11.288  1.00  0.00      PB   C 0
ATOM   3612 HB1  LYS P  92       2.089  -7.182  11.586  1.00  0.00      PB   H 0
ATOM   3613 HB2  LYS P  92       0.754  -8.002  10.744  1.00  0.00      PB   H 0
ATOM   3614 CG   LYS P  92       2.702  -8.841  10.337  1.00  0.00      PB   C 0
ATOM   3615 HG1  LYS P  92       2.355  -9.871  10.107  1.00  0.00      PB   H 0
ATOM   3616 HG2  LYS P  92       3.690  -8.920  10.838  1.00  0.00      PB   H 0
ATOM   3617 CD   LYS P  92       2.851  -8.043   9.053  1.00  0.00      PB   C 0
ATOM   3618 HD1  LYS P  92       3.138  -7.002   9.317  1.00  0.00      PB   H 0
ATOM   3619 HD2  LYS P  92       1.853  -7.992   8.567  1.00  0.00      PB   H 0
ATOM   3620 CE   LYS P  92       3.875  -8.665   8.166  1.00  0.00      PB   C 0
ATOM   3621 HE1  LYS P  92       3.645  -9.737   7.985  1.00  0.00      PB   H 0
ATOM   3622 HE2  LYS P  92       4.887  -8.598   8.618  1.00  0.00      PB   H 0
ATOM   3623 NZ   LYS P  92       3.895  -7.980   6.871  1.00  0.00      PB   N 0
ATOM   3624 HZ1  LYS P  92       4.680  -8.348   6.297  1.00  0.00      PB   H 0
ATOM   3625 HZ2  LYS P  92       2.983  -8.077   6.381  1.00  0.00      PB   H 0
ATOM   3626 HZ3  LYS P  92       4.078  -6.973   7.058  1.00  0.00      PB   H 0
ATOM   3627 C    LYS P  92       2.644  -9.118  13.394  1.00  0.00      PB   C 0
ATOM   3628 O    LYS P  92       3.332 -10.142  13.383  1.00  0.00      PB   O 0
ATOM   3629 N    TYR P  93       2.952  -8.061  14.145  1.00  0.00      PB   N 0
ATOM   3630 HN   TYR P  93       2.376  -7.247  14.149  1.00  0.00      PB   H 0
ATOM   3631 CA   TYR P  93       4.175  -8.017  14.953  1.00  0.00      PB   C 0
ATOM   3632 HA   TYR P  93       4.821  -8.839  14.681  1.00  0.00      PB   H 0
ATOM   3633 CB   TYR P  93       4.897  -6.702  14.662  1.00  0.00      PB   C 0
ATOM   3634 HB1  TYR P  93       5.837  -6.645  15.251  1.00  0.00      PB   H 0
ATOM   3635 HB2  TYR P  93       4.248  -5.842  14.933  1.00  0.00      PB   H 0
ATOM   3636 CG   TYR P  93       5.287  -6.583  13.207  1.00  0.00      PB   C 0
ATOM   3637 CD1  TYR P  93       6.051  -7.562  12.589  1.00  0.00      PB   C 0
ATOM   3638 HD1  TYR P  93       6.395  -8.415  13.155  1.00  0.00      PB   H 0
ATOM   3639 CE1  TYR P  93       6.349  -7.481  11.229  1.00  0.00      PB   C 0
ATOM   3640 HE1  TYR P  93       6.932  -8.261  10.761  1.00  0.00      PB   H 0
ATOM   3641 CZ   TYR P  93       5.936  -6.386  10.483  1.00  0.00      PB   C 0
ATOM   3642 OH   TYR P  93       6.208  -6.265   9.123  1.00  0.00      PB   O 0
ATOM   3643 HH   TYR P  93       5.718  -5.513   8.782  1.00  0.00      PB   H 0
ATOM   3644 CD2  TYR P  93       4.867  -5.503  12.453  1.00  0.00      PB   C 0
ATOM   3645 HD2  TYR P  93       4.286  -4.723  12.922  1.00  0.00      PB   H 0
ATOM   3646 CE2  TYR P  93       5.158  -5.416  11.094  1.00  0.00      PB   C 0
ATOM   3647 HE2  TYR P  93       4.801  -4.563  10.536  1.00  0.00      PB   H 0
ATOM   3648 C    TYR P  93       3.907  -8.173  16.454  1.00  0.00      PB   C 0
ATOM   3649 O    TYR P  93       4.656  -7.655  17.283  1.00  0.00      PB   O 0
ATOM   3650 N    ALA P  94       2.883  -8.949  16.798  1.00  0.00      PB   N 0
ATOM   3651 HN   ALA P  94       2.254  -9.287  16.102  1.00  0.00      PB   H 0
ATOM   3652 CA   ALA P  94       2.529  -9.186  18.180  1.00  0.00      PB   C 0
ATOM   3653 HA   ALA P  94       2.259  -8.234  18.613  1.00  0.00      PB   H 0
ATOM   3654 CB   ALA P  94       1.327 -10.115  18.256  1.00  0.00      PB   C 0
ATOM   3655 HB1  ALA P  94       1.553 -11.108  17.811  1.00  0.00      PB   H 0
ATOM   3656 HB2  ALA P  94       1.003 -10.260  19.309  1.00  0.00      PB   H 0
ATOM   3657 HB3  ALA P  94       0.476  -9.671  17.697  1.00  0.00      PB   H 0
ATOM   3658 C    ALA P  94       3.716  -9.720  18.977  1.00  0.00      PB   C 0
ATOM   3659 O    ALA P  94       3.837  -9.396  20.156  1.00  0.00      PB   O 0
ATOM   3660 N    SER P  95       4.604 -10.502  18.348  1.00  0.00      PB   N 0
ATOM   3661 HN   SER P  95       4.471 -10.734  17.387  1.00  0.00      PB   H 0
ATOM   3662 CA   SER P  95       5.709 -11.131  19.051  1.00  0.00      PB   C 0
ATOM   3663 HA   SER P  95       5.329 -11.563  19.965  1.00  0.00      PB   H 0
ATOM   3664 CB   SER P  95       6.290 -12.238  18.219  1.00  0.00      PB   C 0
ATOM   3665 HB1  SER P  95       5.484 -12.917  17.867  1.00  0.00      PB   H 0
ATOM   3666 HB2  SER P  95       6.997 -12.844  18.825  1.00  0.00      PB   H 0
ATOM   3667 OG   SER P  95       6.994 -11.716  17.106  1.00  0.00      PB   O 0
ATOM   3668 HG1  SER P  95       6.510 -11.012  16.668  1.00  0.00      PB   H 0
ATOM   3669 C    SER P  95       6.778 -10.114  19.456  1.00  0.00      PB   C 0
ATOM   3670 O    SER P  95       7.549 -10.367  20.376  1.00  0.00      PB   O 0
ATOM   3671 N    THR P  96       6.818  -8.951  18.805  1.00  0.00      PB   N 0
ATOM   3672 HN   THR P  96       6.173  -8.747  18.072  1.00  0.00      PB   H 0
ATOM   3673 CA   THR P  96       7.781  -7.911  19.140  1.00  0.00      PB   C 0
ATOM   3674 HA   THR P  96       8.341  -8.179  20.024  1.00  0.00      PB   H 0
ATOM   3675 CB   THR P  96       8.789  -7.684  18.007  1.00  0.00      PB   C 0
ATOM   3676 HB   THR P  96       9.437  -6.818  18.262  1.00  0.00      PB   H 0
ATOM   3677 OG1  THR P  96       8.119  -7.404  16.775  1.00  0.00      PB   O 0
ATOM   3678 HG1  THR P  96       7.762  -6.516  16.850  1.00  0.00      PB   H 0
ATOM   3679 CG2  THR P  96       9.703  -8.875  17.803  1.00  0.00      PB   C 0
ATOM   3680 HG21 THR P  96      10.451  -8.674  17.007  1.00  0.00      PB   H 0
ATOM   3681 HG22 THR P  96      10.246  -9.115  18.742  1.00  0.00      PB   H 0
ATOM   3682 HG23 THR P  96       9.122  -9.774  17.505  1.00  0.00      PB   H 0
ATOM   3683 C    THR P  96       7.036  -6.624  19.494  1.00  0.00      PB   C 0
ATOM   3684 O    THR P  96       7.266  -5.572  18.910  1.00  0.00      PB   O 0
ATOM   3685 N    GLY P  97       6.131  -6.712  20.467  1.00  0.00      PB   N 0
ATOM   3686 HN   GLY P  97       5.986  -7.570  20.954  1.00  0.00      PB   H 0
ATOM   3687 CA   GLY P  97       5.486  -5.541  21.035  1.00  0.00      PB   C 0
ATOM   3688 HA1  GLY P  97       6.222  -4.835  21.389  1.00  0.00      PB   H 0
ATOM   3689 HA2  GLY P  97       4.866  -5.890  21.848  1.00  0.00      PB   H 0
ATOM   3690 C    GLY P  97       4.538  -4.831  20.079  1.00  0.00      PB   C 0
ATOM   3691 O    GLY P  97       4.116  -3.706  20.353  1.00  0.00      PB   O 0
ATOM   3692 N    GLY P  98       4.139  -5.505  18.999  1.00  0.00      PB   N 0
ATOM   3693 HN   GLY P  98       4.481  -6.419  18.793  1.00  0.00      PB   H 0
ATOM   3694 CA   GLY P  98       3.218  -4.889  18.065  1.00  0.00      PB   C 0
ATOM   3695 HA1  GLY P  98       2.503  -4.271  18.587  1.00  0.00      PB   H 0
ATOM   3696 HA2  GLY P  98       2.735  -5.686  17.519  1.00  0.00      PB   H 0
ATOM   3697 C    GLY P  98       3.916  -4.011  17.020  1.00  0.00      PB   C 0
ATOM   3698 O    GLY P  98       3.244  -3.326  16.252  1.00  0.00      PB   O 0
ATOM   3699 N    TRP P  99       5.262  -4.023  17.023  1.00  0.00      PB   N 0
ATOM   3700 HN   TRP P  99       5.760  -4.561  17.699  1.00  0.00      PB   H 0
ATOM   3701 CA   TRP P  99       6.043  -3.211  16.117  1.00  0.00      PB   C 0
ATOM   3702 HA   TRP P  99       5.400  -2.685  15.427  1.00  0.00      PB   H 0
ATOM   3703 CB   TRP P  99       6.901  -2.206  16.872  1.00  0.00      PB   C 0
ATOM   3704 HB1  TRP P  99       7.614  -1.698  16.188  1.00  0.00      PB   H 0
ATOM   3705 HB2  TRP P  99       7.513  -2.746  17.625  1.00  0.00      PB   H 0
ATOM   3706 CG   TRP P  99       6.131  -1.135  17.569  1.00  0.00      PB   C 0
ATOM   3707 CD1  TRP P  99       5.823  -1.137  18.892  1.00  0.00      PB   C 0
ATOM   3708 HD1  TRP P  99       6.004  -1.956  19.572  1.00  0.00      PB   H 0
ATOM   3709 NE1  TRP P  99       5.183   0.025  19.207  1.00  0.00      PB   N 0
ATOM   3710 HE1  TRP P  99       5.016   0.356  20.110  1.00  0.00      PB   H 0
ATOM   3711 CE2  TRP P  99       5.158   0.855  18.124  1.00  0.00      PB   C 0
ATOM   3712 CD2  TRP P  99       5.749   0.153  17.057  1.00  0.00      PB   C 0
ATOM   3713 CE3  TRP P  99       5.794   0.769  15.791  1.00  0.00      PB   C 0
ATOM   3714 HE3  TRP P  99       6.207   0.234  14.949  1.00  0.00      PB   H 0
ATOM   3715 CZ3  TRP P  99       5.338   2.059  15.667  1.00  0.00      PB   C 0
ATOM   3716 HZ3  TRP P  99       5.405   2.560  14.712  1.00  0.00      PB   H 0
ATOM   3717 CZ2  TRP P  99       4.688   2.153  17.994  1.00  0.00      PB   C 0
ATOM   3718 HZ2  TRP P  99       4.294   2.674  18.854  1.00  0.00      PB   H 0
ATOM   3719 CH2  TRP P  99       4.813   2.752  16.763  1.00  0.00      PB   C 0
ATOM   3720 HH2  TRP P  99       4.496   3.777  16.639  1.00  0.00      PB   H 0
ATOM   3721 C    TRP P  99       6.982  -4.073  15.300  1.00  0.00      PB   C 0
ATOM   3722 O    TRP P  99       7.620  -4.996  15.791  1.00  0.00      PB   O 0
ATOM   3723 N    GLY P 100       7.062  -3.721  14.020  1.00  0.00      PB   N 0
ATOM   3724 HN   GLY P 100       6.446  -3.032  13.647  1.00  0.00      PB   H 0
ATOM   3725 CA   GLY P 100       8.056  -4.297  13.129  1.00  0.00      PB   C 0
ATOM   3726 HA1  GLY P 100       7.626  -4.272  12.139  1.00  0.00      PB   H 0
ATOM   3727 HA2  GLY P 100       8.324  -5.298  13.432  1.00  0.00      PB   H 0
ATOM   3728 C    GLY P 100       9.297  -3.419  13.080  1.00  0.00      PB   C 0
ATOM   3729 O    GLY P 100       9.227  -2.284  12.645  1.00  0.00      PB   O 0
ATOM   3730 N    TYR P 101      10.421  -3.938  13.587  1.00  0.00      PB   N 0
ATOM   3731 HN   TYR P 101      10.417  -4.874  13.944  1.00  0.00      PB   H 0
ATOM   3732 CA   TYR P 101      11.679  -3.230  13.654  1.00  0.00      PB   C 0
ATOM   3733 HA   TYR P 101      11.492  -2.167  13.716  1.00  0.00      PB   H 0
ATOM   3734 CB   TYR P 101      12.532  -3.680  14.868  1.00  0.00      PB   C 0
ATOM   3735 HB1  TYR P 101      13.562  -3.271  14.819  1.00  0.00      PB   H 0
ATOM   3736 HB2  TYR P 101      12.616  -4.786  14.876  1.00  0.00      PB   H 0
ATOM   3737 CG   TYR P 101      11.931  -3.233  16.170  1.00  0.00      PB   C 0
ATOM   3738 CD1  TYR P 101      10.994  -4.029  16.850  1.00  0.00      PB   C 0
ATOM   3739 HD1  TYR P 101      10.648  -4.947  16.410  1.00  0.00      PB   H 0
ATOM   3740 CE1  TYR P 101      10.496  -3.640  18.098  1.00  0.00      PB   C 0
ATOM   3741 HE1  TYR P 101       9.767  -4.257  18.598  1.00  0.00      PB   H 0
ATOM   3742 CZ   TYR P 101      10.943  -2.454  18.685  1.00  0.00      PB   C 0
ATOM   3743 OH   TYR P 101      10.423  -2.041  19.919  1.00  0.00      PB   O 0
ATOM   3744 HH   TYR P 101      10.745  -1.144  20.069  1.00  0.00      PB   H 0
ATOM   3745 CD2  TYR P 101      12.377  -2.049  16.781  1.00  0.00      PB   C 0
ATOM   3746 HD2  TYR P 101      13.115  -1.434  16.291  1.00  0.00      PB   H 0
ATOM   3747 CE2  TYR P 101      11.896  -1.665  18.039  1.00  0.00      PB   C 0
ATOM   3748 HE2  TYR P 101      12.257  -0.753  18.493  1.00  0.00      PB   H 0
ATOM   3749 C    TYR P 101      12.490  -3.491  12.405  1.00  0.00      PB   C 0
ATOM   3750 O    TYR P 101      12.495  -4.602  11.880  1.00  0.00      PB   O 0
ATOM   3751 N    ALA P 102      13.216  -2.482  11.903  1.00  0.00      PB   N 0
ATOM   3752 HN   ALA P 102      13.120  -1.552  12.263  1.00  0.00      PB   H 0
ATOM   3753 CA   ALA P 102      14.163  -2.695  10.834  1.00  0.00      PB   C 0
ATOM   3754 HA   ALA P 102      14.693  -3.620  11.007  1.00  0.00      PB   H 0
ATOM   3755 CB   ALA P 102      13.447  -2.755   9.472  1.00  0.00      PB   C 0
ATOM   3756 HB1  ALA P 102      12.866  -1.826   9.295  1.00  0.00      PB   H 0
ATOM   3757 HB2  ALA P 102      14.179  -2.890   8.649  1.00  0.00      PB   H 0
ATOM   3758 HB3  ALA P 102      12.740  -3.612   9.452  1.00  0.00      PB   H 0
ATOM   3759 C    ALA P 102      15.200  -1.589  10.846  1.00  0.00      PB   C 0
ATOM   3760 O    ALA P 102      14.904  -0.456  11.213  1.00  0.00      PB   O 0
ATOM   3761 N    ARG P 103      16.455  -1.888  10.466  1.00  0.00      PB   N 0
ATOM   3762 HN   ARG P 103      16.698  -2.819  10.165  1.00  0.00      PB   H 0
ATOM   3763 CA   ARG P 103      17.508  -0.894  10.385  1.00  0.00      PB   C 0
ATOM   3764 HA   ARG P 103      17.069   0.093  10.388  1.00  0.00      PB   H 0
ATOM   3765 CB   ARG P 103      18.497  -0.963  11.587  1.00  0.00      PB   C 0
ATOM   3766 HB1  ARG P 103      18.730  -2.028  11.790  1.00  0.00      PB   H 0
ATOM   3767 HB2  ARG P 103      17.954  -0.580  12.481  1.00  0.00      PB   H 0
ATOM   3768 CG   ARG P 103      19.823  -0.173  11.421  1.00  0.00      PB   C 0
ATOM   3769 HG1  ARG P 103      19.573   0.910  11.347  1.00  0.00      PB   H 0
ATOM   3770 HG2  ARG P 103      20.338  -0.464  10.480  1.00  0.00      PB   H 0
ATOM   3771 CD   ARG P 103      20.865  -0.383  12.532  1.00  0.00      PB   C 0
ATOM   3772 HD1  ARG P 103      21.755   0.265  12.377  1.00  0.00      PB   H 0
ATOM   3773 HD2  ARG P 103      21.178  -1.450  12.554  1.00  0.00      PB   H 0
ATOM   3774 NE   ARG P 103      20.234   0.005  13.820  1.00  0.00      PB   N 0
ATOM   3775 HE   ARG P 103      19.499   0.718  13.791  1.00  0.00      PB   H 0
ATOM   3776 CZ   ARG P 103      20.539  -0.537  14.985  1.00  0.00      PB   C 0
ATOM   3777 NH1  ARG P 103      21.553  -1.364  15.131  1.00  0.00      PB   N 0
ATOM   3778 HH11 ARG P 103      22.294  -1.315  14.468  1.00  0.00      PB   H 0
ATOM   3779 HH12 ARG P 103      21.734  -1.634  16.082  1.00  0.00      PB   H 0
ATOM   3780 NH2  ARG P 103      19.849  -0.275  16.071  1.00  0.00      PB   N 0
ATOM   3781 HH21 ARG P 103      19.266   0.542  16.130  1.00  0.00      PB   H 0
ATOM   3782 HH22 ARG P 103      20.203  -0.700  16.911  1.00  0.00      PB   H 0
ATOM   3783 C    ARG P 103      18.248  -1.006   9.071  1.00  0.00      PB   C 0
ATOM   3784 O    ARG P 103      18.624  -2.095   8.637  1.00  0.00      PB   O 0
ATOM   3785 N    TRP P 104      18.514   0.136   8.410  1.00  0.00      PB   N 0
ATOM   3786 HN   TRP P 104      18.183   1.002   8.777  1.00  0.00      PB   H 0
ATOM   3787 CA   TRP P 104      19.370   0.167   7.244  1.00  0.00      PB   C 0
ATOM   3788 HA   TRP P 104      19.773  -0.818   7.059  1.00  0.00      PB   H 0
ATOM   3789 CB   TRP P 104      18.602   0.605   5.989  1.00  0.00      PB   C 0
ATOM   3790 HB1  TRP P 104      19.324   0.876   5.189  1.00  0.00      PB   H 0
ATOM   3791 HB2  TRP P 104      18.013   1.520   6.215  1.00  0.00      PB   H 0
ATOM   3792 CG   TRP P 104      17.685  -0.443   5.439  1.00  0.00      PB   C 0
ATOM   3793 CD1  TRP P 104      17.954  -1.305   4.417  1.00  0.00      PB   C 0
ATOM   3794 HD1  TRP P 104      18.913  -1.375   3.924  1.00  0.00      PB   H 0
ATOM   3795 NE1  TRP P 104      16.862  -2.096   4.140  1.00  0.00      PB   N 0
ATOM   3796 HE1  TRP P 104      16.780  -2.823   3.494  1.00  0.00      PB   H 0
ATOM   3797 CE2  TRP P 104      15.865  -1.780   5.039  1.00  0.00      PB   C 0
ATOM   3798 CD2  TRP P 104      16.336  -0.732   5.852  1.00  0.00      PB   C 0
ATOM   3799 CE3  TRP P 104      15.485  -0.185   6.818  1.00  0.00      PB   C 0
ATOM   3800 HE3  TRP P 104      15.820   0.616   7.460  1.00  0.00      PB   H 0
ATOM   3801 CZ3  TRP P 104      14.222  -0.694   6.941  1.00  0.00      PB   C 0
ATOM   3802 HZ3  TRP P 104      13.549  -0.286   7.681  1.00  0.00      PB   H 0
ATOM   3803 CZ2  TRP P 104      14.581  -2.295   5.186  1.00  0.00      PB   C 0
ATOM   3804 HZ2  TRP P 104      14.223  -3.091   4.550  1.00  0.00      PB   H 0
ATOM   3805 CH2  TRP P 104      13.773  -1.733   6.134  1.00  0.00      PB   C 0
ATOM   3806 HH2  TRP P 104      12.768  -2.106   6.267  1.00  0.00      PB   H 0
ATOM   3807 C    TRP P 104      20.570   1.060   7.537  1.00  0.00      PB   C 0
ATOM   3808 O    TRP P 104      20.414   2.179   8.028  1.00  0.00      PB   O 0
ATOM   3809 N    LEU P 105      21.759   0.572   7.158  1.00  0.00      PB   N 0
ATOM   3810 HN   LEU P 105      21.810  -0.328   6.732  1.00  0.00      PB   H 0
ATOM   3811 CA   LEU P 105      23.029   1.181   7.532  1.00  0.00      PB   C 0
ATOM   3812 HA   LEU P 105      22.895   1.793   8.412  1.00  0.00      PB   H 0
ATOM   3813 CB   LEU P 105      24.041   0.087   7.831  1.00  0.00      PB   C 0
ATOM   3814 HB1  LEU P 105      25.007   0.543   8.135  1.00  0.00      PB   H 0
ATOM   3815 HB2  LEU P 105      24.206  -0.490   6.896  1.00  0.00      PB   H 0
ATOM   3816 CG   LEU P 105      23.651  -0.939   8.898  1.00  0.00      PB   C 0
ATOM   3817 HG   LEU P 105      22.666  -1.382   8.638  1.00  0.00      PB   H 0
ATOM   3818 CD1  LEU P 105      24.648  -2.075   8.940  1.00  0.00      PB   C 0
ATOM   3819 HD11 LEU P 105      25.654  -1.706   9.232  1.00  0.00      PB   H 0
ATOM   3820 HD12 LEU P 105      24.341  -2.845   9.680  1.00  0.00      PB   H 0
ATOM   3821 HD13 LEU P 105      24.721  -2.577   7.952  1.00  0.00      PB   H 0
ATOM   3822 CD2  LEU P 105      23.530  -0.261  10.253  1.00  0.00      PB   C 0
ATOM   3823 HD21 LEU P 105      22.740   0.520  10.245  1.00  0.00      PB   H 0
ATOM   3824 HD22 LEU P 105      23.274  -1.008  11.034  1.00  0.00      PB   H 0
ATOM   3825 HD23 LEU P 105      24.491   0.215  10.541  1.00  0.00      PB   H 0
ATOM   3826 C    LEU P 105      23.568   2.072   6.421  1.00  0.00      PB   C 0
ATOM   3827 O    LEU P 105      23.686   1.622   5.274  1.00  0.00      PB   O 0
ATOM   3828 N    GLY P 106      23.885   3.318   6.788  1.00  0.00      PB   N 0
ATOM   3829 HN   GLY P 106      23.765   3.611   7.733  1.00  0.00      PB   H 0
ATOM   3830 CA   GLY P 106      24.720   4.184   5.973  1.00  0.00      PB   C 0
ATOM   3831 HA1  GLY P 106      25.611   3.641   5.692  1.00  0.00      PB   H 0
ATOM   3832 HA2  GLY P 106      24.947   5.059   6.564  1.00  0.00      PB   H 0
ATOM   3833 C    GLY P 106      24.062   4.677   4.694  1.00  0.00      PB   C 0
ATOM   3834 O    GLY P 106      22.898   4.454   4.420  1.00  0.00      PB   O 0
ATOM   3835 N    MET P 107      24.870   5.342   3.870  1.00  0.00      PB   N 0
ATOM   3836 HN   MET P 107      25.841   5.450   4.068  1.00  0.00      PB   H 0
ATOM   3837 CA   MET P 107      24.390   5.882   2.617  1.00  0.00      PB   C 0
ATOM   3838 HA   MET P 107      23.461   6.405   2.790  1.00  0.00      PB   H 0
ATOM   3839 CB   MET P 107      25.417   6.865   2.047  1.00  0.00      PB   C 0
ATOM   3840 HB1  MET P 107      25.117   7.200   1.031  1.00  0.00      PB   H 0
ATOM   3841 HB2  MET P 107      26.392   6.341   1.953  1.00  0.00      PB   H 0
ATOM   3842 CG   MET P 107      25.616   8.092   2.952  1.00  0.00      PB   C 0
ATOM   3843 HG1  MET P 107      26.503   8.648   2.580  1.00  0.00      PB   H 0
ATOM   3844 HG2  MET P 107      25.857   7.759   3.984  1.00  0.00      PB   H 0
ATOM   3845 SD   MET P 107      24.182   9.188   2.964  1.00  0.00      PB   S 0
ATOM   3846 CE   MET P 107      24.261   9.907   1.317  1.00  0.00      PB   C 0
ATOM   3847 HE1  MET P 107      25.270  10.318   1.098  1.00  0.00      PB   H 0
ATOM   3848 HE2  MET P 107      24.016   9.154   0.538  1.00  0.00      PB   H 0
ATOM   3849 HE3  MET P 107      23.527  10.734   1.212  1.00  0.00      PB   H 0
ATOM   3850 C    MET P 107      24.082   4.752   1.639  1.00  0.00      PB   C 0
ATOM   3851 O    MET P 107      23.271   4.962   0.736  1.00  0.00      PB   O 0
ATOM   3852 N    GLU P 108      24.697   3.570   1.829  1.00  0.00      PB   N 0
ATOM   3853 HN   GLU P 108      25.422   3.497   2.509  1.00  0.00      PB   H 0
ATOM   3854 CA   GLU P 108      24.489   2.406   0.986  1.00  0.00      PB   C 0
ATOM   3855 HA   GLU P 108      24.413   2.721  -0.044  1.00  0.00      PB   H 0
ATOM   3856 CB   GLU P 108      25.721   1.514   1.153  1.00  0.00      PB   C 0
ATOM   3857 HB1  GLU P 108      26.609   2.065   0.776  1.00  0.00      PB   H 0
ATOM   3858 HB2  GLU P 108      25.594   0.626   0.497  1.00  0.00      PB   H 0
ATOM   3859 CG   GLU P 108      26.007   1.044   2.579  1.00  0.00      PB   C 0
ATOM   3860 HG1  GLU P 108      26.671   0.158   2.487  1.00  0.00      PB   H 0
ATOM   3861 HG2  GLU P 108      25.035   0.805   3.061  1.00  0.00      PB   H 0
ATOM   3862 CD   GLU P 108      26.666   1.941   3.624  1.00  0.00      PB   C 0
ATOM   3863 OE1  GLU P 108      27.000   3.129   3.437  1.00  0.00      PB   O 0
ATOM   3864 OE2  GLU P 108      26.881   1.342   4.701  1.00  0.00      PB   O 0
ATOM   3865 C    GLU P 108      23.194   1.668   1.328  1.00  0.00      PB   C 0
ATOM   3866 O    GLU P 108      22.772   0.784   0.594  1.00  0.00      PB   O 0
ATOM   3867 N    GLN P 109      22.608   1.974   2.502  1.00  0.00      PB   N 0
ATOM   3868 HN   GLN P 109      22.999   2.668   3.102  1.00  0.00      PB   H 0
ATOM   3869 CA   GLN P 109      21.325   1.396   2.878  1.00  0.00      PB   C 0
ATOM   3870 HA   GLN P 109      21.136   1.708   3.894  1.00  0.00      PB   H 0
ATOM   3871 CB   GLN P 109      20.211   1.941   1.990  1.00  0.00      PB   C 0
ATOM   3872 HB1  GLN P 109      19.246   1.539   2.364  1.00  0.00      PB   H 0
ATOM   3873 HB2  GLN P 109      20.347   1.564   0.954  1.00  0.00      PB   H 0
ATOM   3874 CG   GLN P 109      20.126   3.463   1.954  1.00  0.00      PB   C 0
ATOM   3875 HG1  GLN P 109      21.036   3.901   1.491  1.00  0.00      PB   H 0
ATOM   3876 HG2  GLN P 109      20.076   3.855   2.993  1.00  0.00      PB   H 0
ATOM   3877 CD   GLN P 109      18.909   3.969   1.226  1.00  0.00      PB   C 0
ATOM   3878 OE1  GLN P 109      17.914   4.387   1.811  1.00  0.00      PB   O 0
ATOM   3879 NE2  GLN P 109      18.976   3.927  -0.087  1.00  0.00      PB   N 0
ATOM   3880 HE21 GLN P 109      18.253   4.397  -0.594  1.00  0.00      PB   H 0
ATOM   3881 HE22 GLN P 109      19.844   3.687  -0.522  1.00  0.00      PB   H 0
ATOM   3882 C    GLN P 109      21.393  -0.131   2.896  1.00  0.00      PB   C 0
ATOM   3883 O    GLN P 109      20.536  -0.838   2.345  1.00  0.00      PB   O 0
ATOM   3884 N    LYS P 110      22.410  -0.639   3.605  1.00  0.00      PB   N 0
ATOM   3885 HN   LYS P 110      23.045  -0.016   4.055  1.00  0.00      PB   H 0
ATOM   3886 CA   LYS P 110      22.568  -2.068   3.798  1.00  0.00      PB   C 0
ATOM   3887 HA   LYS P 110      22.296  -2.555   2.873  1.00  0.00      PB   H 0
ATOM   3888 CB   LYS P 110      24.011  -2.468   4.120  1.00  0.00      PB   C 0
ATOM   3889 HB1  LYS P 110      24.076  -3.570   4.243  1.00  0.00      PB   H 0
ATOM   3890 HB2  LYS P 110      24.265  -2.017   5.103  1.00  0.00      PB   H 0
ATOM   3891 CG   LYS P 110      25.055  -2.044   3.091  1.00  0.00      PB   C 0
ATOM   3892 HG1  LYS P 110      24.817  -1.033   2.697  1.00  0.00      PB   H 0
ATOM   3893 HG2  LYS P 110      24.875  -2.681   2.199  1.00  0.00      PB   H 0
ATOM   3894 CD   LYS P 110      26.519  -2.299   3.481  1.00  0.00      PB   C 0
ATOM   3895 HD1  LYS P 110      27.194  -1.858   2.716  1.00  0.00      PB   H 0
ATOM   3896 HD2  LYS P 110      26.692  -3.396   3.447  1.00  0.00      PB   H 0
ATOM   3897 CE   LYS P 110      26.923  -1.832   4.875  1.00  0.00      PB   C 0
ATOM   3898 HE1  LYS P 110      28.024  -1.926   4.988  1.00  0.00      PB   H 0
ATOM   3899 HE2  LYS P 110      26.461  -2.507   5.627  1.00  0.00      PB   H 0
ATOM   3900 NZ   LYS P 110      26.557  -0.457   5.257  1.00  0.00      PB   N 0
ATOM   3901 HZ1  LYS P 110      25.992  -0.372   6.126  1.00  0.00      PB   H 0
ATOM   3902 HZ2  LYS P 110      27.379   0.170   5.370  1.00  0.00      PB   H 0
ATOM   3903 HZ3  LYS P 110      26.080   0.086   4.509  1.00  0.00      PB   H 0
ATOM   3904 C    LYS P 110      21.680  -2.511   4.955  1.00  0.00      PB   C 0
ATOM   3905 O    LYS P 110      21.729  -1.940   6.049  1.00  0.00      PB   O 0
ATOM   3906 N    PRO P 111      20.836  -3.545   4.766  1.00  0.00      PB   N 0
ATOM   3907 CD   PRO P 111      20.612  -4.280   3.514  1.00  0.00      PB   C 0
ATOM   3908 HD1  PRO P 111      20.039  -3.634   2.815  1.00  0.00      PB   H 0
ATOM   3909 HD2  PRO P 111      21.571  -4.609   3.059  1.00  0.00      PB   H 0
ATOM   3910 CA   PRO P 111      19.989  -4.005   5.864  1.00  0.00      PB   C 0
ATOM   3911 HA   PRO P 111      19.438  -3.168   6.267  1.00  0.00      PB   H 0
ATOM   3912 CB   PRO P 111      19.062  -5.032   5.221  1.00  0.00      PB   C 0
ATOM   3913 HB1  PRO P 111      18.109  -4.532   4.944  1.00  0.00      PB   H 0
ATOM   3914 HB2  PRO P 111      18.826  -5.893   5.882  1.00  0.00      PB   H 0
ATOM   3915 CG   PRO P 111      19.785  -5.460   3.963  1.00  0.00      PB   C 0
ATOM   3916 HG1  PRO P 111      19.074  -5.826   3.192  1.00  0.00      PB   H 0
ATOM   3917 HG2  PRO P 111      20.470  -6.294   4.226  1.00  0.00      PB   H 0
ATOM   3918 C    PRO P 111      20.813  -4.598   7.006  1.00  0.00      PB   C 0
ATOM   3919 O    PRO P 111      21.755  -5.358   6.806  1.00  0.00      PB   O 0
ATOM   3920 N    TYR P 112      20.469  -4.212   8.244  1.00  0.00      PB   N 0
ATOM   3921 HN   TYR P 112      19.728  -3.545   8.378  1.00  0.00      PB   H 0
ATOM   3922 CA   TYR P 112      21.105  -4.706   9.443  1.00  0.00      PB   C 0
ATOM   3923 HA   TYR P 112      22.149  -4.907   9.237  1.00  0.00      PB   H 0
ATOM   3924 CB   TYR P 112      20.997  -3.633  10.572  1.00  0.00      PB   C 0
ATOM   3925 HB1  TYR P 112      19.926  -3.368  10.692  1.00  0.00      PB   H 0
ATOM   3926 HB2  TYR P 112      21.545  -2.719  10.264  1.00  0.00      PB   H 0
ATOM   3927 CG   TYR P 112      21.534  -4.086  11.913  1.00  0.00      PB   C 0
ATOM   3928 CD1  TYR P 112      22.918  -4.127  12.124  1.00  0.00      PB   C 0
ATOM   3929 HD1  TYR P 112      23.586  -3.826  11.337  1.00  0.00      PB   H 0
ATOM   3930 CE1  TYR P 112      23.447  -4.594  13.333  1.00  0.00      PB   C 0
ATOM   3931 HE1  TYR P 112      24.517  -4.642  13.473  1.00  0.00      PB   H 0
ATOM   3932 CZ   TYR P 112      22.594  -5.014  14.354  1.00  0.00      PB   C 0
ATOM   3933 OH   TYR P 112      23.166  -5.546  15.526  1.00  0.00      PB   O 0
ATOM   3934 HH   TYR P 112      22.457  -5.617  16.212  1.00  0.00      PB   H 0
ATOM   3935 CD2  TYR P 112      20.678  -4.469  12.964  1.00  0.00      PB   C 0
ATOM   3936 HD2  TYR P 112      19.608  -4.432  12.825  1.00  0.00      PB   H 0
ATOM   3937 CE2  TYR P 112      21.206  -4.937  14.179  1.00  0.00      PB   C 0
ATOM   3938 HE2  TYR P 112      20.546  -5.255  14.973  1.00  0.00      PB   H 0
ATOM   3939 C    TYR P 112      20.467  -6.012   9.884  1.00  0.00      PB   C 0
ATOM   3940 O    TYR P 112      19.251  -6.189   9.796  1.00  0.00      PB   O 0
ATOM   3941 N    GLY P 113      21.278  -6.936  10.424  1.00  0.00      PB   N 0
ATOM   3942 HN   GLY P 113      22.264  -6.787  10.408  1.00  0.00      PB   H 0
ATOM   3943 CA   GLY P 113      20.761  -8.055  11.195  1.00  0.00      PB   C 0
ATOM   3944 HA1  GLY P 113      19.690  -8.154  11.094  1.00  0.00      PB   H 0
ATOM   3945 HA2  GLY P 113      21.069  -7.898  12.218  1.00  0.00      PB   H 0
ATOM   3946 C    GLY P 113      21.359  -9.363  10.716  1.00  0.00      PB   C 0
ATOM   3947 O    GLY P 113      21.459  -9.605   9.517  1.00  0.00      PB   O 0
ATOM   3948 N    ALA P 114      21.785 -10.208  11.652  1.00  0.00      PB   N 0
ATOM   3949 HN   ALA P 114      21.744  -9.977  12.621  1.00  0.00      PB   H 0
ATOM   3950 CA   ALA P 114      22.438 -11.463  11.299  1.00  0.00      PB   C 0
ATOM   3951 HA   ALA P 114      23.189 -11.268  10.547  1.00  0.00      PB   H 0
ATOM   3952 CB   ALA P 114      23.108 -12.053  12.526  1.00  0.00      PB   C 0
ATOM   3953 HB1  ALA P 114      23.851 -11.338  12.940  1.00  0.00      PB   H 0
ATOM   3954 HB2  ALA P 114      22.366 -12.280  13.321  1.00  0.00      PB   H 0
ATOM   3955 HB3  ALA P 114      23.644 -12.993  12.276  1.00  0.00      PB   H 0
ATOM   3956 C    ALA P 114      21.441 -12.459  10.701  1.00  0.00      PB   C 0
ATOM   3957 O    ALA P 114      21.812 -13.318   9.916  1.00  0.00      PB   O 0
ATOM   3958 N    ASN P 115      20.185 -12.397  11.139  1.00  0.00      PB   N 0
ATOM   3959 HN   ASN P 115      19.887 -11.709  11.796  1.00  0.00      PB   H 0
ATOM   3960 CA   ASN P 115      19.171 -13.351  10.734  1.00  0.00      PB   C 0
ATOM   3961 HA   ASN P 115      19.223 -13.474   9.662  1.00  0.00      PB   H 0
ATOM   3962 CB   ASN P 115      19.372 -14.706  11.410  1.00  0.00      PB   C 0
ATOM   3963 HB1  ASN P 115      20.352 -15.113  11.081  1.00  0.00      PB   H 0
ATOM   3964 HB2  ASN P 115      18.603 -15.440  11.087  1.00  0.00      PB   H 0
ATOM   3965 CG   ASN P 115      19.317 -14.651  12.917  1.00  0.00      PB   C 0
ATOM   3966 OD1  ASN P 115      18.487 -13.944  13.487  1.00  0.00      PB   O 0
ATOM   3967 ND2  ASN P 115      20.204 -15.385  13.566  1.00  0.00      PB   N 0
ATOM   3968 HD21 ASN P 115      20.049 -15.502  14.547  1.00  0.00      PB   H 0
ATOM   3969 HD22 ASN P 115      20.902 -15.892  13.060  1.00  0.00      PB   H 0
ATOM   3970 C    ASN P 115      17.793 -12.752  11.027  1.00  0.00      PB   C 0
ATOM   3971 O    ASN P 115      17.682 -11.623  11.485  1.00  0.00      PB   O 0
ATOM   3972 N    ALA P 116      16.739 -13.529  10.754  1.00  0.00      PB   N 0
ATOM   3973 HN   ALA P 116      16.848 -14.452  10.393  1.00  0.00      PB   H 0
ATOM   3974 CA   ALA P 116      15.380 -13.031  10.852  1.00  0.00      PB   C 0
ATOM   3975 HA   ALA P 116      15.302 -12.126  10.268  1.00  0.00      PB   H 0
ATOM   3976 CB   ALA P 116      14.436 -14.052  10.288  1.00  0.00      PB   C 0
ATOM   3977 HB1  ALA P 116      14.456 -14.986  10.889  1.00  0.00      PB   H 0
ATOM   3978 HB2  ALA P 116      13.390 -13.677  10.273  1.00  0.00      PB   H 0
ATOM   3979 HB3  ALA P 116      14.717 -14.311   9.245  1.00  0.00      PB   H 0
ATOM   3980 C    ALA P 116      14.971 -12.673  12.275  1.00  0.00      PB   C 0
ATOM   3981 O    ALA P 116      13.933 -12.035  12.450  1.00  0.00      PB   O 0
ATOM   3982 N    ASP P 117      15.762 -13.111  13.268  1.00  0.00      PB   N 0
ATOM   3983 HN   ASP P 117      16.550 -13.702  13.114  1.00  0.00      PB   H 0
ATOM   3984 CA   ASP P 117      15.473 -12.855  14.668  1.00  0.00      PB   C 0
ATOM   3985 HA   ASP P 117      14.410 -12.707  14.789  1.00  0.00      PB   H 0
ATOM   3986 CB   ASP P 117      15.833 -14.090  15.465  1.00  0.00      PB   C 0
ATOM   3987 HB1  ASP P 117      15.734 -13.904  16.556  1.00  0.00      PB   H 0
ATOM   3988 HB2  ASP P 117      16.884 -14.397  15.274  1.00  0.00      PB   H 0
ATOM   3989 CG   ASP P 117      14.941 -15.279  15.165  1.00  0.00      PB   C 0
ATOM   3990 OD1  ASP P 117      13.762 -15.195  15.519  1.00  0.00      PB   O 0
ATOM   3991 OD2  ASP P 117      15.432 -16.254  14.581  1.00  0.00      PB   O 0
ATOM   3992 C    ASP P 117      16.133 -11.577  15.200  1.00  0.00      PB   C 0
ATOM   3993 O    ASP P 117      16.025 -11.307  16.397  1.00  0.00      PB   O 0
ATOM   3994 N    PHE P 118      16.798 -10.763  14.349  1.00  0.00      PB   N 0
ATOM   3995 HN   PHE P 118      16.879 -11.050  13.396  1.00  0.00      PB   H 0
ATOM   3996 CA   PHE P 118      17.568  -9.588  14.748  1.00  0.00      PB   C 0
ATOM   3997 HA   PHE P 118      18.398  -9.958  15.336  1.00  0.00      PB   H 0
ATOM   3998 CB   PHE P 118      18.154  -8.852  13.500  1.00  0.00      PB   C 0
ATOM   3999 HB1  PHE P 118      18.575  -9.597  12.794  1.00  0.00      PB   H 0
ATOM   4000 HB2  PHE P 118      18.982  -8.183  13.823  1.00  0.00      PB   H 0
ATOM   4001 CG   PHE P 118      17.131  -8.015  12.769  1.00  0.00      PB   C 0
ATOM   4002 CD1  PHE P 118      16.219  -8.611  11.889  1.00  0.00      PB   C 0
ATOM   4003 HD1  PHE P 118      16.261  -9.673  11.714  1.00  0.00      PB   H 0
ATOM   4004 CE1  PHE P 118      15.225  -7.852  11.271  1.00  0.00      PB   C 0
ATOM   4005 HE1  PHE P 118      14.534  -8.326  10.595  1.00  0.00      PB   H 0
ATOM   4006 CZ   PHE P 118      15.121  -6.485  11.540  1.00  0.00      PB   C 0
ATOM   4007 HZ   PHE P 118      14.345  -5.908  11.059  1.00  0.00      PB   H 0
ATOM   4008 CD2  PHE P 118      17.029  -6.634  13.022  1.00  0.00      PB   C 0
ATOM   4009 HD2  PHE P 118      17.707  -6.170  13.726  1.00  0.00      PB   H 0
ATOM   4010 CE2  PHE P 118      16.011  -5.876  12.434  1.00  0.00      PB   C 0
ATOM   4011 HE2  PHE P 118      15.915  -4.825  12.669  1.00  0.00      PB   H 0
ATOM   4012 C    PHE P 118      16.825  -8.588  15.647  1.00  0.00      PB   C 0
ATOM   4013 O    PHE P 118      17.438  -7.920  16.481  1.00  0.00      PB   O 0
ATOM   4014 N    ALA P 119      15.482  -8.471  15.517  1.00  0.00      PB   N 0
ATOM   4015 HN   ALA P 119      14.977  -9.069  14.892  1.00  0.00      PB   H 0
ATOM   4016 CA   ALA P 119      14.684  -7.526  16.267  1.00  0.00      PB   C 0
ATOM   4017 HA   ALA P 119      15.173  -6.566  16.195  1.00  0.00      PB   H 0
ATOM   4018 CB   ALA P 119      13.265  -7.392  15.685  1.00  0.00      PB   C 0
ATOM   4019 HB1  ALA P 119      12.688  -8.329  15.825  1.00  0.00      PB   H 0
ATOM   4020 HB2  ALA P 119      12.721  -6.568  16.194  1.00  0.00      PB   H 0
ATOM   4021 HB3  ALA P 119      13.320  -7.165  14.598  1.00  0.00      PB   H 0
ATOM   4022 C    ALA P 119      14.587  -7.860  17.745  1.00  0.00      PB   C 0
ATOM   4023 O    ALA P 119      14.150  -7.030  18.543  1.00  0.00      PB   O 0
ATOM   4024 N    GLN P 120      15.058  -9.061  18.172  1.00  0.00      PB   N 0
ATOM   4025 HN   GLN P 120      15.327  -9.762  17.516  1.00  0.00      PB   H 0
ATOM   4026 CA   GLN P 120      15.177  -9.365  19.597  1.00  0.00      PB   C 0
ATOM   4027 HA   GLN P 120      14.223  -9.177  20.068  1.00  0.00      PB   H 0
ATOM   4028 CB   GLN P 120      15.568 -10.823  19.803  1.00  0.00      PB   C 0
ATOM   4029 HB1  GLN P 120      15.762 -11.020  20.879  1.00  0.00      PB   H 0
ATOM   4030 HB2  GLN P 120      16.515 -11.024  19.258  1.00  0.00      PB   H 0
ATOM   4031 CG   GLN P 120      14.508 -11.795  19.291  1.00  0.00      PB   C 0
ATOM   4032 HG1  GLN P 120      14.868 -12.836  19.434  1.00  0.00      PB   H 0
ATOM   4033 HG2  GLN P 120      14.342 -11.661  18.201  1.00  0.00      PB   H 0
ATOM   4034 CD   GLN P 120      13.204 -11.660  20.037  1.00  0.00      PB   C 0
ATOM   4035 OE1  GLN P 120      13.177 -11.732  21.254  1.00  0.00      PB   O 0
ATOM   4036 NE2  GLN P 120      12.094 -11.450  19.363  1.00  0.00      PB   N 0
ATOM   4037 HE21 GLN P 120      11.239 -11.382  19.878  1.00  0.00      PB   H 0
ATOM   4038 HE22 GLN P 120      12.105 -11.490  18.364  1.00  0.00      PB   H 0
ATOM   4039 C    GLN P 120      16.183  -8.422  20.259  1.00  0.00      PB   C 0
ATOM   4040 O    GLN P 120      16.074  -8.146  21.441  1.00  0.00      PB   O 0
ATOM   4041 N    GLU P 121      17.167  -7.875  19.510  1.00  0.00      PB   N 0
ATOM   4042 HN   GLU P 121      17.251  -8.109  18.541  1.00  0.00      PB   H 0
ATOM   4043 CA   GLU P 121      18.078  -6.858  20.011  1.00  0.00      PB   C 0
ATOM   4044 HA   GLU P 121      18.516  -7.222  20.930  1.00  0.00      PB   H 0
ATOM   4045 CB   GLU P 121      19.222  -6.575  19.007  1.00  0.00      PB   C 0
ATOM   4046 HB1  GLU P 121      18.780  -6.330  18.015  1.00  0.00      PB   H 0
ATOM   4047 HB2  GLU P 121      19.820  -7.506  18.889  1.00  0.00      PB   H 0
ATOM   4048 CG   GLU P 121      20.153  -5.410  19.428  1.00  0.00      PB   C 0
ATOM   4049 HG1  GLU P 121      20.608  -5.632  20.416  1.00  0.00      PB   H 0
ATOM   4050 HG2  GLU P 121      19.584  -4.461  19.508  1.00  0.00      PB   H 0
ATOM   4051 CD   GLU P 121      21.278  -5.133  18.450  1.00  0.00      PB   C 0
ATOM   4052 OE1  GLU P 121      21.377  -5.803  17.391  1.00  0.00      PB   O 0
ATOM   4053 OE2  GLU P 121      22.058  -4.186  18.748  1.00  0.00      PB   O 0
ATOM   4054 C    GLU P 121      17.377  -5.554  20.361  1.00  0.00      PB   C 0
ATOM   4055 O    GLU P 121      17.481  -5.053  21.480  1.00  0.00      PB   O 0
ATOM   4056 N    CYS P 122      16.604  -4.988  19.407  1.00  0.00      PB   N 0
ATOM   4057 HN   CYS P 122      16.573  -5.393  18.493  1.00  0.00      PB   H 0
ATOM   4058 CA   CYS P 122      15.819  -3.770  19.571  1.00  0.00      PB   C 0
ATOM   4059 HA   CYS P 122      16.504  -2.962  19.795  1.00  0.00      PB   H 0
ATOM   4060 CB   CYS P 122      14.987  -3.436  18.293  1.00  0.00      PB   C 0
ATOM   4061 HB1  CYS P 122      14.724  -2.367  18.292  1.00  0.00      PB   H 0
ATOM   4062 HB2  CYS P 122      14.053  -4.020  18.277  1.00  0.00      PB   H 0
ATOM   4063 SG   CYS P 122      15.786  -3.918  16.720  1.00  0.00      PB   S 0
ATOM   4064 C    CYS P 122      14.850  -3.889  20.746  1.00  0.00      PB   C 0
ATOM   4065 O    CYS P 122      14.754  -3.010  21.602  1.00  0.00      PB   O 0
ATOM   4066 N    MET P 123      14.162  -5.047  20.850  1.00  0.00      PB   N 0
ATOM   4067 HN   MET P 123      14.238  -5.729  20.119  1.00  0.00      PB   H 0
ATOM   4068 CA   MET P 123      13.339  -5.428  21.985  1.00  0.00      PB   C 0
ATOM   4069 HA   MET P 123      12.551  -4.692  22.061  1.00  0.00      PB   H 0
ATOM   4070 CB   MET P 123      12.685  -6.813  21.756  1.00  0.00      PB   C 0
ATOM   4071 HB1  MET P 123      12.267  -7.210  22.709  1.00  0.00      PB   H 0
ATOM   4072 HB2  MET P 123      13.471  -7.527  21.431  1.00  0.00      PB   H 0
ATOM   4073 CG   MET P 123      11.550  -6.798  20.713  1.00  0.00      PB   C 0
ATOM   4074 HG1  MET P 123      11.255  -7.853  20.514  1.00  0.00      PB   H 0
ATOM   4075 HG2  MET P 123      11.949  -6.390  19.758  1.00  0.00      PB   H 0
ATOM   4076 SD   MET P 123      10.082  -5.844  21.211  1.00  0.00      PB   S 0
ATOM   4077 CE   MET P 123       9.457  -7.013  22.454  1.00  0.00      PB   C 0
ATOM   4078 HE1  MET P 123      10.116  -7.040  23.346  1.00  0.00      PB   H 0
ATOM   4079 HE2  MET P 123       8.435  -6.725  22.784  1.00  0.00      PB   H 0
ATOM   4080 HE3  MET P 123       9.401  -8.047  22.047  1.00  0.00      PB   H 0
ATOM   4081 C    MET P 123      14.030  -5.410  23.344  1.00  0.00      PB   C 0
ATOM   4082 O    MET P 123      13.413  -5.067  24.349  1.00  0.00      PB   O 0
ATOM   4083 N    GLY P 124      15.338  -5.738  23.422  1.00  0.00      PB   N 0
ATOM   4084 HN   GLY P 124      15.831  -5.986  22.585  1.00  0.00      PB   H 0
ATOM   4085 CA   GLY P 124      16.120  -5.719  24.660  1.00  0.00      PB   C 0
ATOM   4086 HA1  GLY P 124      17.139  -5.964  24.399  1.00  0.00      PB   H 0
ATOM   4087 HA2  GLY P 124      15.680  -6.428  25.347  1.00  0.00      PB   H 0
ATOM   4088 C    GLY P 124      16.152  -4.379  25.356  1.00  0.00      PB   C 0
ATOM   4089 O    GLY P 124      16.019  -4.289  26.577  1.00  0.00      PB   O 0
ATOM   4090 N    CYS P 125      16.296  -3.294  24.576  1.00  0.00      PB   N 0
ATOM   4091 HN   CYS P 125      16.446  -3.419  23.595  1.00  0.00      PB   H 0
ATOM   4092 CA   CYS P 125      16.157  -1.932  25.065  1.00  0.00      PB   C 0
ATOM   4093 HA   CYS P 125      16.524  -1.882  26.087  1.00  0.00      PB   H 0
ATOM   4094 CB   CYS P 125      16.916  -0.895  24.201  1.00  0.00      PB   C 0
ATOM   4095 HB1  CYS P 125      16.655   0.139  24.483  1.00  0.00      PB   H 0
ATOM   4096 HB2  CYS P 125      16.656  -1.041  23.140  1.00  0.00      PB   H 0
ATOM   4097 SG   CYS P 125      18.698  -1.168  24.480  1.00  0.00      PB   S 0
ATOM   4098 C    CYS P 125      14.713  -1.485  25.126  1.00  0.00      PB   C 0
ATOM   4099 O    CYS P 125      14.229  -1.079  26.181  1.00  0.00      PB   O 0
ATOM   4100 N    HSD P 126      13.976  -1.560  23.995  1.00  0.00      PB   N 0
ATOM   4101 HN   HSD P 126      14.380  -1.952  23.163  1.00  0.00      PB   H 0
ATOM   4102 CA   HSD P 126      12.615  -1.050  23.864  1.00  0.00      PB   C 0
ATOM   4103 HA   HSD P 126      12.630  -0.006  24.156  1.00  0.00      PB   H 0
ATOM   4104 CB   HSD P 126      12.081  -1.127  22.408  1.00  0.00      PB   C 0
ATOM   4105 HB1  HSD P 126      10.990  -0.975  22.400  1.00  0.00      PB   H 0
ATOM   4106 HB2  HSD P 126      12.293  -2.139  22.031  1.00  0.00      PB   H 0
ATOM   4107 ND1  HSD P 126      12.103   1.138  21.289  1.00  0.00      PB   N 0
ATOM   4108 HD1  HSD P 126      11.166   1.416  21.627  1.00  0.00      PB   H 0
ATOM   4109 CG   HSD P 126      12.719  -0.078  21.544  1.00  0.00      PB   C 0
ATOM   4110 CE1  HSD P 126      12.929   1.899  20.544  1.00  0.00      PB   C 0
ATOM   4111 HE1  HSD P 126      12.687   2.911  20.220  1.00  0.00      PB   H 0
ATOM   4112 NE2  HSD P 126      14.052   1.233  20.300  1.00  0.00      PB   N 0
ATOM   4113 CD2  HSD P 126      13.940   0.003  20.909  1.00  0.00      PB   C 0
ATOM   4114 HD2  HSD P 126      14.750  -0.719  20.856  1.00  0.00      PB   H 0
ATOM   4115 C    HSD P 126      11.591  -1.686  24.782  1.00  0.00      PB   C 0
ATOM   4116 O    HSD P 126      10.587  -1.067  25.123  1.00  0.00      PB   O 0
ATOM   4117 N    SER P 127      11.827  -2.917  25.276  1.00  0.00      PB   N 0
ATOM   4118 HN   SER P 127      12.613  -3.455  24.965  1.00  0.00      PB   H 0
ATOM   4119 CA   SER P 127      11.006  -3.510  26.324  1.00  0.00      PB   C 0
ATOM   4120 HA   SER P 127       9.982  -3.430  25.998  1.00  0.00      PB   H 0
ATOM   4121 CB   SER P 127      11.279  -5.013  26.588  1.00  0.00      PB   C 0
ATOM   4122 HB1  SER P 127      11.051  -5.578  25.656  1.00  0.00      PB   H 0
ATOM   4123 HB2  SER P 127      10.614  -5.392  27.394  1.00  0.00      PB   H 0
ATOM   4124 OG   SER P 127      12.632  -5.274  26.944  1.00  0.00      PB   O 0
ATOM   4125 HG1  SER P 127      13.129  -5.328  26.107  1.00  0.00      PB   H 0
ATOM   4126 C    SER P 127      11.034  -2.761  27.641  1.00  0.00      PB   C 0
ATOM   4127 O    SER P 127      10.087  -2.857  28.417  1.00  0.00      PB   O 0
ATOM   4128 N    GLY P 128      12.061  -1.912  27.883  1.00  0.00      PB   N 0
ATOM   4129 HN   GLY P 128      12.841  -1.911  27.262  1.00  0.00      PB   H 0
ATOM   4130 CA   GLY P 128      12.060  -0.979  29.000  1.00  0.00      PB   C 0
ATOM   4131 HA1  GLY P 128      13.006  -0.458  28.993  1.00  0.00      PB   H 0
ATOM   4132 HA2  GLY P 128      11.890  -1.528  29.915  1.00  0.00      PB   H 0
ATOM   4133 C    GLY P 128      10.964   0.075  28.879  1.00  0.00      PB   C 0
ATOM   4134 O    GLY P 128      10.558   0.677  29.864  1.00  0.00      PB   O 0
ATOM   4135 N    ALA P 129      10.515   0.350  27.647  1.00  0.00      PB   N 0
ATOM   4136 HN   ALA P 129      10.871  -0.147  26.854  1.00  0.00      PB   H 0
ATOM   4137 CA   ALA P 129       9.491   1.313  27.344  1.00  0.00      PB   C 0
ATOM   4138 HA   ALA P 129       9.318   1.965  28.189  1.00  0.00      PB   H 0
ATOM   4139 CB   ALA P 129       9.926   2.165  26.133  1.00  0.00      PB   C 0
ATOM   4140 HB1  ALA P 129      10.876   2.688  26.361  1.00  0.00      PB   H 0
ATOM   4141 HB2  ALA P 129      10.087   1.534  25.234  1.00  0.00      PB   H 0
ATOM   4142 HB3  ALA P 129       9.163   2.937  25.889  1.00  0.00      PB   H 0
ATOM   4143 C    ALA P 129       8.175   0.621  27.046  1.00  0.00      PB   C 0
ATOM   4144 O    ALA P 129       7.297   1.210  26.423  1.00  0.00      PB   O 0
ATOM   4145 N    LYS P 130       7.959  -0.643  27.500  1.00  0.00      PB   N 0
ATOM   4146 HN   LYS P 130       8.700  -1.138  27.947  1.00  0.00      PB   H 0
ATOM   4147 CA   LYS P 130       6.735  -1.370  27.218  1.00  0.00      PB   C 0
ATOM   4148 HA   LYS P 130       6.643  -1.440  26.144  1.00  0.00      PB   H 0
ATOM   4149 CB   LYS P 130       6.772  -2.793  27.779  1.00  0.00      PB   C 0
ATOM   4150 HB1  LYS P 130       7.611  -3.287  27.243  1.00  0.00      PB   H 0
ATOM   4151 HB2  LYS P 130       5.843  -3.313  27.462  1.00  0.00      PB   H 0
ATOM   4152 CG   LYS P 130       6.965  -2.945  29.253  1.00  0.00      PB   C 0
ATOM   4153 HG1  LYS P 130       6.139  -2.424  29.783  1.00  0.00      PB   H 0
ATOM   4154 HG2  LYS P 130       7.908  -2.470  29.598  1.00  0.00      PB   H 0
ATOM   4155 CD   LYS P 130       6.924  -4.416  29.654  1.00  0.00      PB   C 0
ATOM   4156 HD1  LYS P 130       5.989  -4.857  29.247  1.00  0.00      PB   H 0
ATOM   4157 HD2  LYS P 130       6.860  -4.459  30.762  1.00  0.00      PB   H 0
ATOM   4158 CE   LYS P 130       8.120  -5.188  29.189  1.00  0.00      PB   C 0
ATOM   4159 HE1  LYS P 130       9.031  -4.755  29.655  1.00  0.00      PB   H 0
ATOM   4160 HE2  LYS P 130       8.248  -5.121  28.087  1.00  0.00      PB   H 0
ATOM   4161 NZ   LYS P 130       8.091  -6.613  29.533  1.00  0.00      PB   N 0
ATOM   4162 HZ1  LYS P 130       9.067  -6.972  29.562  1.00  0.00      PB   H 0
ATOM   4163 HZ2  LYS P 130       7.640  -6.765  30.458  1.00  0.00      PB   H 0
ATOM   4164 HZ3  LYS P 130       7.593  -7.132  28.782  1.00  0.00      PB   H 0
ATOM   4165 C    LYS P 130       5.490  -0.622  27.694  1.00  0.00      PB   C 0
ATOM   4166 O    LYS P 130       4.450  -0.687  27.045  1.00  0.00      PB   O 0
ATOM   4167 N    ALA P 131       5.555   0.093  28.806  1.00  0.00      PB   N 0
ATOM   4168 HN   ALA P 131       6.393   0.211  29.333  1.00  0.00      PB   H 0
ATOM   4169 CA   ALA P 131       4.354   0.761  29.296  1.00  0.00      PB   C 0
ATOM   4170 HA   ALA P 131       3.520   0.077  29.242  1.00  0.00      PB   H 0
ATOM   4171 CB   ALA P 131       4.529   1.167  30.735  1.00  0.00      PB   C 0
ATOM   4172 HB1  ALA P 131       3.592   1.606  31.140  1.00  0.00      PB   H 0
ATOM   4173 HB2  ALA P 131       4.797   0.287  31.358  1.00  0.00      PB   H 0
ATOM   4174 HB3  ALA P 131       5.335   1.924  30.841  1.00  0.00      PB   H 0
ATOM   4175 C    ALA P 131       3.980   1.972  28.437  1.00  0.00      PB   C 0
ATOM   4176 O    ALA P 131       2.880   2.512  28.582  1.00  0.00      PB   O 0
ATOM   4177 N    ALA P 132       4.908   2.404  27.572  1.00  0.00      PB   N 0
ATOM   4178 HN   ALA P 132       5.798   1.962  27.493  1.00  0.00      PB   H 0
ATOM   4179 CA   ALA P 132       4.659   3.472  26.625  1.00  0.00      PB   C 0
ATOM   4180 HA   ALA P 132       3.698   3.927  26.815  1.00  0.00      PB   H 0
ATOM   4181 CB   ALA P 132       5.732   4.542  26.757  1.00  0.00      PB   C 0
ATOM   4182 HB1  ALA P 132       5.537   5.397  26.074  1.00  0.00      PB   H 0
ATOM   4183 HB2  ALA P 132       5.754   4.942  27.793  1.00  0.00      PB   H 0
ATOM   4184 HB3  ALA P 132       6.739   4.135  26.524  1.00  0.00      PB   H 0
ATOM   4185 C    ALA P 132       4.622   2.883  25.211  1.00  0.00      PB   C 0
ATOM   4186 O    ALA P 132       5.126   3.477  24.252  1.00  0.00      PB   O 0
ATOM   4187 N    ASP P 133       4.081   1.674  25.093  1.00  0.00      PB   N 0
ATOM   4188 HN   ASP P 133       3.657   1.247  25.888  1.00  0.00      PB   H 0
ATOM   4189 CA   ASP P 133       3.933   1.003  23.803  1.00  0.00      PB   C 0
ATOM   4190 HA   ASP P 133       3.582   0.009  24.040  1.00  0.00      PB   H 0
ATOM   4191 CB   ASP P 133       2.920   1.691  22.910  1.00  0.00      PB   C 0
ATOM   4192 HB1  ASP P 133       3.342   2.628  22.487  1.00  0.00      PB   H 0
ATOM   4193 HB2  ASP P 133       2.042   1.977  23.528  1.00  0.00      PB   H 0
ATOM   4194 CG   ASP P 133       2.395   0.809  21.791  1.00  0.00      PB   C 0
ATOM   4195 OD1  ASP P 133       2.272  -0.421  21.998  1.00  0.00      PB   O 0
ATOM   4196 OD2  ASP P 133       2.098   1.375  20.700  1.00  0.00      PB   O 0
ATOM   4197 C    ASP P 133       5.280   0.819  23.096  1.00  0.00      PB   C 0
ATOM   4198 O    ASP P 133       5.314   0.859  21.875  1.00  0.00      PB   O 0
ATOM   4199 N    TYR P 134       6.381   0.581  23.837  1.00  0.00      PB   N 0
ATOM   4200 HN   TYR P 134       6.328   0.680  24.831  1.00  0.00      PB   H 0
ATOM   4201 CA   TYR P 134       7.691   0.250  23.301  1.00  0.00      PB   C 0
ATOM   4202 HA   TYR P 134       8.296   0.005  24.162  1.00  0.00      PB   H 0
ATOM   4203 CB   TYR P 134       7.695  -1.012  22.388  1.00  0.00      PB   C 0
ATOM   4204 HB1  TYR P 134       8.697  -1.170  21.940  1.00  0.00      PB   H 0
ATOM   4205 HB2  TYR P 134       6.976  -0.911  21.551  1.00  0.00      PB   H 0
ATOM   4206 CG   TYR P 134       7.339  -2.248  23.179  1.00  0.00      PB   C 0
ATOM   4207 CD1  TYR P 134       6.001  -2.618  23.410  1.00  0.00      PB   C 0
ATOM   4208 HD1  TYR P 134       5.201  -2.013  23.008  1.00  0.00      PB   H 0
ATOM   4209 CE1  TYR P 134       5.696  -3.758  24.167  1.00  0.00      PB   C 0
ATOM   4210 HE1  TYR P 134       4.666  -4.022  24.361  1.00  0.00      PB   H 0
ATOM   4211 CZ   TYR P 134       6.724  -4.551  24.680  1.00  0.00      PB   C 0
ATOM   4212 OH   TYR P 134       6.432  -5.648  25.513  1.00  0.00      PB   O 0
ATOM   4213 HH   TYR P 134       7.275  -6.032  25.786  1.00  0.00      PB   H 0
ATOM   4214 CD2  TYR P 134       8.358  -3.094  23.643  1.00  0.00      PB   C 0
ATOM   4215 HD2  TYR P 134       9.385  -2.852  23.418  1.00  0.00      PB   H 0
ATOM   4216 CE2  TYR P 134       8.054  -4.240  24.388  1.00  0.00      PB   C 0
ATOM   4217 HE2  TYR P 134       8.853  -4.870  24.741  1.00  0.00      PB   H 0
ATOM   4218 C    TYR P 134       8.430   1.428  22.673  1.00  0.00      PB   C 0
ATOM   4219 O    TYR P 134       9.579   1.303  22.247  1.00  0.00      PB   O 0
ATOM   4220 N    VAL P 135       7.796   2.613  22.636  1.00  0.00      PB   N 0
ATOM   4221 HN   VAL P 135       6.867   2.687  23.000  1.00  0.00      PB   H 0
ATOM   4222 CA   VAL P 135       8.345   3.834  22.082  1.00  0.00      PB   C 0
ATOM   4223 HA   VAL P 135       9.181   3.597  21.439  1.00  0.00      PB   H 0
ATOM   4224 CB   VAL P 135       7.306   4.573  21.239  1.00  0.00      PB   C 0
ATOM   4225 HB   VAL P 135       6.358   4.655  21.821  1.00  0.00      PB   H 0
ATOM   4226 CG1  VAL P 135       7.765   5.993  20.842  1.00  0.00      PB   C 0
ATOM   4227 HG11 VAL P 135       8.765   5.957  20.367  1.00  0.00      PB   H 0
ATOM   4228 HG12 VAL P 135       7.046   6.430  20.118  1.00  0.00      PB   H 0
ATOM   4229 HG13 VAL P 135       7.811   6.670  21.719  1.00  0.00      PB   H 0
ATOM   4230 CG2  VAL P 135       7.027   3.737  19.976  1.00  0.00      PB   C 0
ATOM   4231 HG21 VAL P 135       7.954   3.618  19.376  1.00  0.00      PB   H 0
ATOM   4232 HG22 VAL P 135       6.641   2.729  20.240  1.00  0.00      PB   H 0
ATOM   4233 HG23 VAL P 135       6.262   4.242  19.349  1.00  0.00      PB   H 0
ATOM   4234 C    VAL P 135       8.872   4.719  23.195  1.00  0.00      PB   C 0
ATOM   4235 O    VAL P 135       8.152   5.136  24.103  1.00  0.00      PB   O 0
ATOM   4236 N    PHE P 136      10.168   5.065  23.151  1.00  0.00      PB   N 0
ATOM   4237 HN   PHE P 136      10.747   4.751  22.380  1.00  0.00      PB   H 0
ATOM   4238 CA   PHE P 136      10.769   5.997  24.082  1.00  0.00      PB   C 0
ATOM   4239 HA   PHE P 136      10.424   5.777  25.083  1.00  0.00      PB   H 0
ATOM   4240 CB   PHE P 136      12.312   5.914  24.050  1.00  0.00      PB   C 0
ATOM   4241 HB1  PHE P 136      12.759   6.744  24.641  1.00  0.00      PB   H 0
ATOM   4242 HB2  PHE P 136      12.659   5.994  22.998  1.00  0.00      PB   H 0
ATOM   4243 CG   PHE P 136      12.834   4.625  24.619  1.00  0.00      PB   C 0
ATOM   4244 CD1  PHE P 136      13.021   4.496  26.005  1.00  0.00      PB   C 0
ATOM   4245 HD1  PHE P 136      12.712   5.302  26.652  1.00  0.00      PB   H 0
ATOM   4246 CE1  PHE P 136      13.621   3.350  26.543  1.00  0.00      PB   C 0
ATOM   4247 HE1  PHE P 136      13.758   3.267  27.610  1.00  0.00      PB   H 0
ATOM   4248 CZ   PHE P 136      14.049   2.323  25.692  1.00  0.00      PB   C 0
ATOM   4249 HZ   PHE P 136      14.523   1.444  26.100  1.00  0.00      PB   H 0
ATOM   4250 CD2  PHE P 136      13.270   3.590  23.776  1.00  0.00      PB   C 0
ATOM   4251 HD2  PHE P 136      13.168   3.703  22.706  1.00  0.00      PB   H 0
ATOM   4252 CE2  PHE P 136      13.877   2.444  24.306  1.00  0.00      PB   C 0
ATOM   4253 HE2  PHE P 136      14.228   1.669  23.640  1.00  0.00      PB   H 0
ATOM   4254 C    PHE P 136      10.352   7.428  23.776  1.00  0.00      PB   C 0
ATOM   4255 O    PHE P 136       9.737   8.104  24.589  1.00  0.00      PB   O 0
ATOM   4256 N    THR P 137      10.651   7.917  22.564  1.00  0.00      PB   N 0
ATOM   4257 HN   THR P 137      11.114   7.296  21.912  1.00  0.00      PB   H 0
ATOM   4258 CA   THR P 137      10.455   9.295  22.117  1.00  0.00      PB   C 0
ATOM   4259 HA   THR P 137      11.250   9.866  22.572  1.00  0.00      PB   H 0
ATOM   4260 CB   THR P 137      10.615   9.421  20.600  1.00  0.00      PB   C 0
ATOM   4261 HB   THR P 137       9.878   8.752  20.093  1.00  0.00      PB   H 0
ATOM   4262 OG1  THR P 137      11.926   9.025  20.208  1.00  0.00      PB   O 0
ATOM   4263 HG1  THR P 137      11.959   8.046  20.357  1.00  0.00      PB   H 0
ATOM   4264 CG2  THR P 137      10.422  10.863  20.097  1.00  0.00      PB   C 0
ATOM   4265 HG21 THR P 137      10.687  10.928  19.020  1.00  0.00      PB   H 0
ATOM   4266 HG22 THR P 137       9.369  11.195  20.207  1.00  0.00      PB   H 0
ATOM   4267 HG23 THR P 137      11.081  11.556  20.656  1.00  0.00      PB   H 0
ATOM   4268 C    THR P 137       9.150   9.967  22.542  1.00  0.00      PB   C 0
ATOM   4269 O    THR P 137       8.055   9.544  22.173  1.00  0.00      PB   O 0
ATOM   4270 N    HSD P 138       9.252  11.067  23.323  1.00  0.00      PB   N 0
ATOM   4271 HN   HSD P 138      10.167  11.382  23.561  1.00  0.00      PB   H 0
ATOM   4272 CA   HSD P 138       8.142  11.951  23.640  1.00  0.00      PB   C 0
ATOM   4273 HA   HSD P 138       7.230  11.374  23.683  1.00  0.00      PB   H 0
ATOM   4274 CB   HSD P 138       8.314  12.595  25.028  1.00  0.00      PB   C 0
ATOM   4275 HB1  HSD P 138       7.490  13.313  25.229  1.00  0.00      PB   H 0
ATOM   4276 HB2  HSD P 138       9.270  13.161  25.041  1.00  0.00      PB   H 0
ATOM   4277 ND1  HSD P 138       7.263  11.135  26.781  1.00  0.00      PB   N 0
ATOM   4278 HD1  HSD P 138       6.328  11.254  26.446  1.00  0.00      PB   H 0
ATOM   4279 CG   HSD P 138       8.394  11.621  26.169  1.00  0.00      PB   C 0
ATOM   4280 CE1  HSD P 138       7.619  10.301  27.758  1.00  0.00      PB   C 0
ATOM   4281 HE1  HSD P 138       6.924   9.721  28.365  1.00  0.00      PB   H 0
ATOM   4282 NE2  HSD P 138       8.948  10.237  27.787  1.00  0.00      PB   N 0
ATOM   4283 CD2  HSD P 138       9.435  11.046  26.795  1.00  0.00      PB   C 0
ATOM   4284 HD2  HSD P 138      10.499  11.109  26.605  1.00  0.00      PB   H 0
ATOM   4285 C    HSD P 138       8.094  13.009  22.550  1.00  0.00      PB   C 0
ATOM   4286 O    HSD P 138       9.037  13.785  22.418  1.00  0.00      PB   O 0
ATOM   4287 N    PRO P 139       7.028  13.071  21.728  1.00  0.00      PB   N 0
ATOM   4288 CD   PRO P 139       5.862  12.178  21.741  1.00  0.00      PB   C 0
ATOM   4289 HD1  PRO P 139       6.159  11.108  21.785  1.00  0.00      PB   H 0
ATOM   4290 HD2  PRO P 139       5.209  12.429  22.604  1.00  0.00      PB   H 0
ATOM   4291 CA   PRO P 139       6.990  14.082  20.665  1.00  0.00      PB   C 0
ATOM   4292 HA   PRO P 139       7.710  13.811  19.907  1.00  0.00      PB   H 0
ATOM   4293 CB   PRO P 139       5.528  13.983  20.228  1.00  0.00      PB   C 0
ATOM   4294 HB1  PRO P 139       5.404  14.297  19.170  1.00  0.00      PB   H 0
ATOM   4295 HB2  PRO P 139       4.863  14.592  20.877  1.00  0.00      PB   H 0
ATOM   4296 CG   PRO P 139       5.199  12.521  20.424  1.00  0.00      PB   C 0
ATOM   4297 HG1  PRO P 139       5.670  11.918  19.618  1.00  0.00      PB   H 0
ATOM   4298 HG2  PRO P 139       4.109  12.307  20.429  1.00  0.00      PB   H 0
ATOM   4299 C    PRO P 139       7.339  15.474  21.180  1.00  0.00      PB   C 0
ATOM   4300 O    PRO P 139       6.862  15.897  22.244  1.00  0.00      PB   O 0
ATOM   4301 N    ALA P 140       8.226  16.169  20.472  1.00  0.00      PB   N 0
ATOM   4302 HN   ALA P 140       8.650  15.791  19.653  1.00  0.00      PB   H 0
ATOM   4303 CA   ALA P 140       8.628  17.506  20.861  1.00  0.00      PB   C 0
ATOM   4304 HA   ALA P 140       8.998  17.454  21.874  1.00  0.00      PB   H 0
ATOM   4305 CB   ALA P 140       9.735  17.996  19.974  1.00  0.00      PB   C 0
ATOM   4306 HB1  ALA P 140       9.391  18.144  18.928  1.00  0.00      PB   H 0
ATOM   4307 HB2  ALA P 140      10.155  18.953  20.352  1.00  0.00      PB   H 0
ATOM   4308 HB3  ALA P 140      10.561  17.254  19.954  1.00  0.00      PB   H 0
ATOM   4309 C    ALA P 140       7.428  18.436  20.848  1.00  0.00      PB   C 0
ATOM   4310 O    ALA P 140       6.557  18.358  19.984  1.00  0.00      PB   O 0
ATOM   4311 N    LYS P 141       7.412  19.367  21.795  1.00  0.00      PB   N 0
ATOM   4312 HN   LYS P 141       8.134  19.404  22.481  1.00  0.00      PB   H 0
ATOM   4313 CA   LYS P 141       6.326  20.316  21.932  1.00  0.00      PB   C 0
ATOM   4314 HA   LYS P 141       5.380  19.847  21.705  1.00  0.00      PB   H 0
ATOM   4315 CB   LYS P 141       6.293  20.828  23.376  1.00  0.00      PB   C 0
ATOM   4316 HB1  LYS P 141       5.613  21.704  23.447  1.00  0.00      PB   H 0
ATOM   4317 HB2  LYS P 141       7.315  21.180  23.633  1.00  0.00      PB   H 0
ATOM   4318 CG   LYS P 141       5.799  19.781  24.368  1.00  0.00      PB   C 0
ATOM   4319 HG1  LYS P 141       6.456  18.886  24.329  1.00  0.00      PB   H 0
ATOM   4320 HG2  LYS P 141       4.792  19.447  24.037  1.00  0.00      PB   H 0
ATOM   4321 CD   LYS P 141       5.685  20.298  25.789  1.00  0.00      PB   C 0
ATOM   4322 HD1  LYS P 141       5.166  19.557  26.434  1.00  0.00      PB   H 0
ATOM   4323 HD2  LYS P 141       5.055  21.213  25.777  1.00  0.00      PB   H 0
ATOM   4324 CE   LYS P 141       7.039  20.658  26.359  1.00  0.00      PB   C 0
ATOM   4325 HE1  LYS P 141       6.896  21.219  27.307  1.00  0.00      PB   H 0
ATOM   4326 HE2  LYS P 141       7.653  21.290  25.682  1.00  0.00      PB   H 0
ATOM   4327 NZ   LYS P 141       7.824  19.472  26.674  1.00  0.00      PB   N 0
ATOM   4328 HZ1  LYS P 141       7.231  18.669  26.966  1.00  0.00      PB   H 0
ATOM   4329 HZ2  LYS P 141       8.384  19.191  25.844  1.00  0.00      PB   H 0
ATOM   4330 HZ3  LYS P 141       8.472  19.679  27.461  1.00  0.00      PB   H 0
ATOM   4331 C    LYS P 141       6.552  21.484  20.991  1.00  0.00      PB   C 0
ATOM   4332 O    LYS P 141       7.636  22.067  20.954  1.00  0.00      PB   O 0
ATOM   4333 N    LEU P 142       5.511  21.802  20.235  1.00  0.00      PB   N 0
ATOM   4334 HN   LEU P 142       4.687  21.240  20.228  1.00  0.00      PB   H 0
ATOM   4335 CA   LEU P 142       5.475  22.972  19.389  1.00  0.00      PB   C 0
ATOM   4336 HA   LEU P 142       6.210  23.675  19.752  1.00  0.00      PB   H 0
ATOM   4337 CB   LEU P 142       5.736  22.610  17.933  1.00  0.00      PB   C 0
ATOM   4338 HB1  LEU P 142       5.449  23.447  17.262  1.00  0.00      PB   H 0
ATOM   4339 HB2  LEU P 142       5.100  21.740  17.664  1.00  0.00      PB   H 0
ATOM   4340 CG   LEU P 142       7.191  22.269  17.591  1.00  0.00      PB   C 0
ATOM   4341 HG   LEU P 142       7.513  21.448  18.266  1.00  0.00      PB   H 0
ATOM   4342 CD1  LEU P 142       7.296  21.735  16.170  1.00  0.00      PB   C 0
ATOM   4343 HD11 LEU P 142       6.948  22.502  15.446  1.00  0.00      PB   H 0
ATOM   4344 HD12 LEU P 142       8.351  21.486  15.926  1.00  0.00      PB   H 0
ATOM   4345 HD13 LEU P 142       6.677  20.822  16.042  1.00  0.00      PB   H 0
ATOM   4346 CD2  LEU P 142       8.134  23.446  17.820  1.00  0.00      PB   C 0
ATOM   4347 HD21 LEU P 142       8.144  23.748  18.889  1.00  0.00      PB   H 0
ATOM   4348 HD22 LEU P 142       9.175  23.179  17.537  1.00  0.00      PB   H 0
ATOM   4349 HD23 LEU P 142       7.824  24.321  17.209  1.00  0.00      PB   H 0
ATOM   4350 C    LEU P 142       4.102  23.613  19.513  1.00  0.00      PB   C 0
ATOM   4351 O    LEU P 142       3.120  22.919  19.790  1.00  0.00      PB   O 0
ATOM   4352 N    PRO P 143       4.010  24.945  19.316  1.00  0.00      PB   N 0
ATOM   4353 CD   PRO P 143       5.131  25.875  19.141  1.00  0.00      PB   C 0
ATOM   4354 HD1  PRO P 143       5.750  25.866  20.063  1.00  0.00      PB   H 0
ATOM   4355 HD2  PRO P 143       5.750  25.599  18.261  1.00  0.00      PB   H 0
ATOM   4356 CA   PRO P 143       2.719  25.613  19.369  1.00  0.00      PB   C 0
ATOM   4357 HA   PRO P 143       2.173  25.275  20.237  1.00  0.00      PB   H 0
ATOM   4358 CB   PRO P 143       3.073  27.100  19.511  1.00  0.00      PB   C 0
ATOM   4359 HB1  PRO P 143       3.076  27.344  20.595  1.00  0.00      PB   H 0
ATOM   4360 HB2  PRO P 143       2.331  27.757  19.009  1.00  0.00      PB   H 0
ATOM   4361 CG   PRO P 143       4.466  27.232  18.964  1.00  0.00      PB   C 0
ATOM   4362 HG1  PRO P 143       5.044  28.042  19.457  1.00  0.00      PB   H 0
ATOM   4363 HG2  PRO P 143       4.406  27.452  17.877  1.00  0.00      PB   H 0
ATOM   4364 C    PRO P 143       1.847  25.304  18.166  1.00  0.00      PB   C 0
ATOM   4365 OT1  PRO P 143       0.639  25.605  18.385  1.00  0.00      PB   O 0
ATOM   4366 OT2  PRO P 143       2.301  24.766  17.123  1.00  0.00      PB   O 0
ATOM   4367 FE   HEMCH 144      15.744   2.043  19.396  1.00  0.00      PB  Fe 0
ATOM   4368 NA   HEMCH 144      14.896   3.469  18.067  1.00  0.00      PB   N 0
ATOM   4369 NB   HEMCH 144      16.080   0.762  17.742  1.00  0.00      PB   N 0
ATOM   4370 NC   HEMCH 144      17.310   1.014  20.364  1.00  0.00      PB   N 0
ATOM   4371 ND   HEMCH 144      16.052   3.695  20.715  1.00  0.00      PB   N 0
ATOM   4372 C1A  HEMCH 144      14.384   4.691  18.413  1.00  0.00      PB   C 0
ATOM   4373 C2A  HEMCH 144      13.260   5.027  17.556  1.00  0.00      PB   C 0
ATOM   4374 C3A  HEMCH 144      13.189   4.016  16.604  1.00  0.00      PB   C 0
ATOM   4375 C4A  HEMCH 144      14.211   3.051  16.946  1.00  0.00      PB   C 0
ATOM   4376 C1B  HEMCH 144      15.332   0.794  16.579  1.00  0.00      PB   C 0
ATOM   4377 C2B  HEMCH 144      15.580  -0.408  15.802  1.00  0.00      PB   C 0
ATOM   4378 C3B  HEMCH 144      16.458  -1.182  16.545  1.00  0.00      PB   C 0
ATOM   4379 C4B  HEMCH 144      16.748  -0.435  17.763  1.00  0.00      PB   C 0
ATOM   4380 C1C  HEMCH 144      17.858  -0.190  20.006  1.00  0.00      PB   C 0
ATOM   4381 C2C  HEMCH 144      18.718  -0.694  21.069  1.00  0.00      PB   C 0
ATOM   4382 C3C  HEMCH 144      18.678   0.250  22.078  1.00  0.00      PB   C 0
ATOM   4383 C4C  HEMCH 144      17.767   1.306  21.630  1.00  0.00      PB   C 0
ATOM   4384 C1D  HEMCH 144      16.584   3.523  21.974  1.00  0.00      PB   C 0
ATOM   4385 C2D  HEMCH 144      16.294   4.673  22.792  1.00  0.00      PB   C 0
ATOM   4386 C3D  HEMCH 144      15.651   5.593  21.973  1.00  0.00      PB   C 0
ATOM   4387 C4D  HEMCH 144      15.517   4.959  20.680  1.00  0.00      PB   C 0
ATOM   4388 CHA  HEMCH 144      14.978   5.514  19.455  1.00  0.00      PB   C 0
ATOM   4389 CHB  HEMCH 144      14.459   1.840  16.261  1.00  0.00      PB   C 0
ATOM   4390 HB   HEMCH 144      13.886   1.702  15.340  1.00  0.00      PB   H 0
ATOM   4391 CHC  HEMCH 144      17.601  -0.854  18.794  1.00  0.00      PB   C 0
ATOM   4392 HC   HEMCH 144      18.119  -1.803  18.651  1.00  0.00      PB   H 0
ATOM   4393 CHD  HEMCH 144      17.399   2.432  22.365  1.00  0.00      PB   C 0
ATOM   4394 HD   HEMCH 144      17.819   2.505  23.372  1.00  0.00      PB   H 0
ATOM   4395 CMA  HEMCH 144      12.255   3.952  15.471  1.00  0.00      PB   C 0
ATOM   4396 HMA1 HEMCH 144      12.290   4.908  14.930  1.00  0.00      PB   H 0
ATOM   4397 HMA2 HEMCH 144      11.239   3.783  15.855  1.00  0.00      PB   H 0
ATOM   4398 HMA3 HEMCH 144      12.533   3.145  14.782  1.00  0.00      PB   H 0
ATOM   4399 CAA  HEMCH 144      12.158   6.013  17.798  1.00  0.00      PB   C 0
ATOM   4400 HAA1 HEMCH 144      12.540   6.948  18.248  1.00  0.00      PB   H 0
ATOM   4401 HAA2 HEMCH 144      11.716   6.287  16.821  1.00  0.00      PB   H 0
ATOM   4402 CBA  HEMCH 144      11.057   5.463  18.717  1.00  0.00      PB   C 0
ATOM   4403 HBA1 HEMCH 144      10.178   6.142  18.685  1.00  0.00      PB   H 0
ATOM   4404 HBA2 HEMCH 144      10.730   4.453  18.400  1.00  0.00      PB   H 0
ATOM   4405 CGA  HEMCH 144      11.522   5.406  20.162  1.00  0.00      PB   C 0
ATOM   4406 O1A  HEMCH 144      11.442   4.330  20.801  1.00  0.00      PB   O 0
ATOM   4407 O2A  HEMCH 144      11.941   6.478  20.671  1.00  0.00      PB   O 0
ATOM   4408 CMB  HEMCH 144      15.046  -0.655  14.469  1.00  0.00      PB   C 0
ATOM   4409 HMB1 HEMCH 144      14.060  -0.182  14.371  1.00  0.00      PB   H 0
ATOM   4410 HMB2 HEMCH 144      14.942  -1.733  14.308  1.00  0.00      PB   H 0
ATOM   4411 HMB3 HEMCH 144      15.738  -0.229  13.729  1.00  0.00      PB   H 0
ATOM   4412 CAB  HEMCH 144      17.017  -2.559  16.314  1.00  0.00      PB   C 0
ATOM   4413 HAB  HEMCH 144      17.868  -2.710  16.990  1.00  0.00      PB   H 0
ATOM   4414 CBB  HEMCH 144      17.520  -2.878  14.899  1.00  0.00      PB   C 0
ATOM   4415 HBB1 HEMCH 144      18.027  -3.857  14.883  1.00  0.00      PB   H 0
ATOM   4416 HBB2 HEMCH 144      18.239  -2.110  14.581  1.00  0.00      PB   H 0
ATOM   4417 HBB3 HEMCH 144      16.705  -2.909  14.158  1.00  0.00      PB   H 0
ATOM   4418 CMC  HEMCH 144      19.386  -1.990  21.050  1.00  0.00      PB   C 0
ATOM   4419 HMC1 HEMCH 144      18.705  -2.735  20.618  1.00  0.00      PB   H 0
ATOM   4420 HMC2 HEMCH 144      19.637  -2.302  22.074  1.00  0.00      PB   H 0
ATOM   4421 HMC3 HEMCH 144      20.297  -1.919  20.443  1.00  0.00      PB   H 0
ATOM   4422 CAC  HEMCH 144      19.349   0.224  23.426  1.00  0.00      PB   C 0
ATOM   4423 HAC  HEMCH 144      19.100   1.149  23.967  1.00  0.00      PB   H 0
ATOM   4424 CBC  HEMCH 144      20.878   0.097  23.398  1.00  0.00      PB   C 0
ATOM   4425 HBC1 HEMCH 144      21.202  -0.823  22.886  1.00  0.00      PB   H 0
ATOM   4426 HBC2 HEMCH 144      21.287   0.082  24.422  1.00  0.00      PB   H 0
ATOM   4427 HBC3 HEMCH 144      21.318   0.955  22.868  1.00  0.00      PB   H 0
ATOM   4428 CMD  HEMCH 144      16.594   4.767  24.223  1.00  0.00      PB   C 0
ATOM   4429 HMD1 HEMCH 144      15.884   5.448  24.713  1.00  0.00      PB   H 0
ATOM   4430 HMD2 HEMCH 144      17.620   5.136  24.360  1.00  0.00      PB   H 0
ATOM   4431 HMD3 HEMCH 144      16.492   3.772  24.677  1.00  0.00      PB   H 0
ATOM   4432 CAD  HEMCH 144      15.189   6.928  22.448  1.00  0.00      PB   C 0
ATOM   4433 HAD1 HEMCH 144      14.437   7.342  21.750  1.00  0.00      PB   H 0
ATOM   4434 HAD2 HEMCH 144      14.669   6.774  23.409  1.00  0.00      PB   H 0
ATOM   4435 CBD  HEMCH 144      16.342   7.904  22.721  1.00  0.00      PB   C 0
ATOM   4436 HBD1 HEMCH 144      15.947   8.868  23.109  1.00  0.00      PB   H 0
ATOM   4437 HBD2 HEMCH 144      17.035   7.477  23.475  1.00  0.00      PB   H 0
ATOM   4438 CGD  HEMCH 144      17.117   8.183  21.458  1.00  0.00      PB   C 0
ATOM   4439 O1D  HEMCH 144      16.511   8.801  20.546  1.00  0.00      PB   O 0
ATOM   4440 O2D  HEMCH 144      18.291   7.754  21.343  1.00  0.00      PB   O 0
ATOM   4441 OH2  TIP3C   1      19.184  30.491  15.947  1.00  0.00      CW   O 0
ATOM   4442 H1   TIP3C   1      18.285  30.618  16.249  1.00  0.00      CW   H 0
ATOM   4443 H2   TIP3C   1      19.113  30.444  14.994  1.00  0.00      CW   H 0
ATOM   4444 OH2  TIP3C   2      18.506   2.055  16.965  1.00  0.00      CW   O 0
ATOM   4445 H1   TIP3C   2      18.355   2.642  16.174  1.00  0.00      CW   H 0
ATOM   4446 H2   TIP3C   2      17.630   1.658  17.181  1.00  0.00      CW   H 0
ATOM   4447 OH2  TIP3C   3      21.683  30.535  17.125  1.00  0.00      CW   O 0
ATOM   4448 H1   TIP3C   3      20.895  30.571  16.583  1.00  0.00      CW   H 0
ATOM   4449 H2   TIP3C   3      21.521  31.166  17.827  1.00  0.00      CW   H 0
ATOM   4450 OH2  TIP3C   4      18.158   3.937  18.878  1.00  0.00      CW   O 0
ATOM   4451 H1   TIP3C   4      18.141   3.118  18.341  1.00  0.00      CW   H 0
ATOM   4452 H2   TIP3C   4      17.398   3.783  19.477  1.00  0.00      CW   H 0
ATOM   4453 OH2  TIP3C   5      21.298  -1.821  17.891  1.00  0.00      CW   O 0
ATOM   4454 H1   TIP3C   5      21.538  -2.729  18.196  1.00  0.00      CW   H 0
ATOM   4455 H2   TIP3C   5      21.743  -1.261  18.559  1.00  0.00      CW   H 0
ATOM   4456 OH2  TIP3C   6      25.472  31.429  21.373  1.00  0.00      CW   O 0
ATOM   4457 H1   TIP3C   6      26.054  30.677  21.483  1.00  0.00      CW   H 0
ATOM   4458 H2   TIP3C   6      25.035  31.521  22.220  1.00  0.00      CW   H 0
ATOM   4459 OH2  TIP3C   7      23.565   3.000  23.001  1.00  0.00      CW   O 0
ATOM   4460 H1   TIP3C   7      23.609   3.785  23.609  1.00  0.00      CW   H 0
ATOM   4461 H2   TIP3C   7      24.200   2.408  23.410  1.00  0.00      CW   H 0
ATOM   4462 OH2  TIP3C   8      11.422 -12.930  12.060  1.00  0.00      CW   O 0
ATOM   4463 H1   TIP3C   8      12.346 -12.743  12.223  1.00  0.00      CW   H 0
ATOM   4464 H2   TIP3C   8      11.077 -13.194  12.913  1.00  0.00      CW   H 0
ATOM   4465 OH2  TIP3C   9       5.601  -8.591  22.534  1.00  0.00      CW   O 0
ATOM   4466 H1   TIP3C   9       5.343  -9.359  22.024  1.00  0.00      CW   H 0
ATOM   4467 H2   TIP3C   9       4.775  -8.156  22.747  1.00  0.00      CW   H 0
ATOM   4468 OH2  TIP3C  10       7.527  -8.427   7.655  1.00  0.00      CW   O 0
ATOM   4469 H1   TIP3C  10       8.379  -8.819   7.845  1.00  0.00      CW   H 0
ATOM   4470 H2   TIP3C  10       7.460  -7.692   8.264  1.00  0.00      CW   H 0
ATOM   4471 OH2  TIP3C  11      32.471  37.747   7.226  1.00  0.00      CW   O 0
ATOM   4472 H1   TIP3C  11      31.607  37.394   7.437  1.00  0.00      CW   H 0
ATOM   4473 H2   TIP3C  11      33.078  37.222   7.747  1.00  0.00      CW   H 0
ATOM   4474 OH2  TIP3C  12      10.124  17.057  27.680  1.00  0.00      CW   O 0
ATOM   4475 H1   TIP3C  12      10.764  17.047  26.968  1.00  0.00      CW   H 0
ATOM   4476 H2   TIP3C  12      10.576  16.643  28.415  1.00  0.00      CW   H 0
ATOM   4477 OH2  TIP3C  13       4.566  10.714  24.799  1.00  0.00      CW   O 0
ATOM   4478 H1   TIP3C  13       4.823  11.634  24.857  1.00  0.00      CW   H 0
ATOM   4479 H2   TIP3C  13       3.687  10.734  24.420  1.00  0.00      CW   H 0
ATOM   4480 OH2  TIP3C  14      22.164  34.075  20.812  1.00  0.00      CW   O 0
ATOM   4481 H1   TIP3C  14      21.699  33.954  21.640  1.00  0.00      CW   H 0
ATOM   4482 H2   TIP3C  14      22.958  34.554  21.051  1.00  0.00      CW   H 0
ATOM   4483 OH2  TIP3C  15      25.756  26.347   4.825  1.00  0.00      CW   O 0
ATOM   4484 H1   TIP3C  15      25.228  25.689   5.277  1.00  0.00      CW   H 0
ATOM   4485 H2   TIP3C  15      25.998  26.972   5.509  1.00  0.00      CW   H 0
ATOM   4486 OH2  TIP3C  16      35.034  23.094  14.635  1.00  0.00      CW   O 0
ATOM   4487 H1   TIP3C  16      34.277  23.628  14.396  1.00  0.00      CW   H 0
ATOM   4488 H2   TIP3C  16      34.725  22.551  15.360  1.00  0.00      CW   H 0
ATOM   4489 OH2  TIP3C  17      -4.526   3.360  11.893  1.00  0.00      CW   O 0
ATOM   4490 H1   TIP3C  17      -3.639   3.022  11.767  1.00  0.00      CW   H 0
ATOM   4491 H2   TIP3C  17      -5.078   2.579  11.931  1.00  0.00      CW   H 0
ATOM   4492 OH2  TIP3C  18      19.845  23.596  -8.571  1.00  0.00      CW   O 0
ATOM   4493 H1   TIP3C  18      19.121  23.062  -8.243  1.00  0.00      CW   H 0
ATOM   4494 H2   TIP3C  18      19.421  24.292  -9.073  1.00  0.00      CW   H 0
ATOM   4495 OH2  TIP3C  19      28.798  28.648   6.938  1.00  0.00      CW   O 0
ATOM   4496 H1   TIP3C  19      27.897  28.812   6.659  1.00  0.00      CW   H 0
ATOM   4497 H2   TIP3C  19      29.321  29.283   6.448  1.00  0.00      CW   H 0
ATOM   4498 OH2  TIP3C  20      22.365   0.068  19.602  1.00  0.00      CW   O 0
ATOM   4499 H1   TIP3C  20      21.899   0.685  20.195  1.00  0.00      CW   H 0
ATOM   4500 H2   TIP3C  20      22.623  -0.660  20.206  1.00  0.00      CW   H 0
ATOM   4501 OH2  TIP3C  21      30.476   5.266  24.328  1.00  0.00      CW   O 0
ATOM   4502 H1   TIP3C  21      29.837   5.721  23.779  1.00  0.00      CW   H 0
ATOM   4503 H2   TIP3C  21      30.999   5.966  24.718  1.00  0.00      CW   H 0
ATOM   4504 OH2  TIP3C  22      23.366   6.916  -1.124  1.00  0.00      CW   O 0
ATOM   4505 H1   TIP3C  22      23.268   6.288  -0.409  1.00  0.00      CW   H 0
ATOM   4506 H2   TIP3C  22      24.258   6.778  -1.443  1.00  0.00      CW   H 0
ATOM   4507 OH2  TIP3C  23       4.092  26.018   4.203  1.00  0.00      CW   O 0
ATOM   4508 H1   TIP3C  23       3.993  26.955   4.373  1.00  0.00      CW   H 0
ATOM   4509 H2   TIP3C  23       4.318  25.965   3.274  1.00  0.00      CW   H 0
ATOM   4510 OH2  TIP3C  24      25.059   1.521  13.417  1.00  0.00      CW   O 0
ATOM   4511 H1   TIP3C  24      24.360   2.164  13.539  1.00  0.00      CW   H 0
ATOM   4512 H2   TIP3C  24      24.627   0.674  13.525  1.00  0.00      CW   H 0
ATOM   4513 OH2  TIP3C  25      19.053  32.139  21.109  1.00  0.00      CW   O 0
ATOM   4514 H1   TIP3C  25      19.586  31.352  21.222  1.00  0.00      CW   H 0
ATOM   4515 H2   TIP3C  25      18.659  32.287  21.969  1.00  0.00      CW   H 0
ATOM   4516 OH2  TIP3C  26      13.771  46.975   9.771  1.00  0.00      CW   O 0
ATOM   4517 H1   TIP3C  26      13.958  46.540  10.603  1.00  0.00      CW   H 0
ATOM   4518 H2   TIP3C  26      14.299  47.773   9.794  1.00  0.00      CW   H 0
ATOM   4519 OH2  TIP3C  27      14.255  15.524  -3.290  1.00  0.00      CW   O 0
ATOM   4520 H1   TIP3C  27      14.791  14.747  -3.449  1.00  0.00      CW   H 0
ATOM   4521 H2   TIP3C  27      13.353  15.216  -3.380  1.00  0.00      CW   H 0
ATOM   4522 OH2  TIP3C  28       4.659  15.923  14.800  1.00  0.00      CW   O 0
ATOM   4523 H1   TIP3C  28       5.597  15.796  14.658  1.00  0.00      CW   H 0
ATOM   4524 H2   TIP3C  28       4.515  15.654  15.707  1.00  0.00      CW   H 0
ATOM   4525 OH2  TIP3C  29      16.462   7.673  -0.972  1.00  0.00      CW   O 0
ATOM   4526 H1   TIP3C  29      17.244   8.207  -0.833  1.00  0.00      CW   H 0
ATOM   4527 H2   TIP3C  29      15.777   8.303  -1.196  1.00  0.00      CW   H 0
ATOM   4528 OH2  TIP3C  30      12.988  -2.101  32.491  1.00  0.00      CW   O 0
ATOM   4529 H1   TIP3C  30      13.682  -1.573  32.096  1.00  0.00      CW   H 0
ATOM   4530 H2   TIP3C  30      12.976  -1.833  33.410  1.00  0.00      CW   H 0
ATOM   4531 OH2  TIP3C  31       2.969  -2.506  25.507  1.00  0.00      CW   O 0
ATOM   4532 H1   TIP3C  31       3.576  -1.782  25.661  1.00  0.00      CW   H 0
ATOM   4533 H2   TIP3C  31       2.448  -2.226  24.754  1.00  0.00      CW   H 0
ATOM   4534 OH2  TIP3C  32      22.148  20.262  -8.440  1.00  0.00      CW   O 0
ATOM   4535 H1   TIP3C  32      22.310  20.600  -7.559  1.00  0.00      CW   H 0
ATOM   4536 H2   TIP3C  32      22.789  20.712  -8.991  1.00  0.00      CW   H 0
ATOM   4537 OH2  TIP3C  33      18.262  10.378  -3.129  1.00  0.00      CW   O 0
ATOM   4538 H1   TIP3C  33      18.705   9.939  -2.403  1.00  0.00      CW   H 0
ATOM   4539 H2   TIP3C  33      18.458   9.836  -3.893  1.00  0.00      CW   H 0
ATOM   4540 OH2  TIP3C  34       2.562   6.915  25.182  1.00  0.00      CW   O 0
ATOM   4541 H1   TIP3C  34       3.372   7.320  25.493  1.00  0.00      CW   H 0
ATOM   4542 H2   TIP3C  34       1.921   7.104  25.867  1.00  0.00      CW   H 0
ATOM   4543 OH2  TIP3C  35      13.995  50.972  20.388  1.00  0.00      CW   O 0
ATOM   4544 H1   TIP3C  35      13.136  50.627  20.632  1.00  0.00      CW   H 0
ATOM   4545 H2   TIP3C  35      13.804  51.798  19.943  1.00  0.00      CW   H 0
ATOM   4546 OH2  TIP3C  36       1.301  32.314  10.917  1.00  0.00      CW   O 0
ATOM   4547 H1   TIP3C  36       2.135  32.401  10.455  1.00  0.00      CW   H 0
ATOM   4548 H2   TIP3C  36       0.638  32.382  10.230  1.00  0.00      CW   H 0
ATOM   4549 OH2  TIP3C  37      30.346  26.849   5.914  1.00  0.00      CW   O 0
ATOM   4550 H1   TIP3C  37      29.704  27.265   6.490  1.00  0.00      CW   H 0
ATOM   4551 H2   TIP3C  37      30.985  26.459   6.510  1.00  0.00      CW   H 0
ATOM   4552 OH2  TIP3C  38       9.169  -0.014   0.495  1.00  0.00      CW   O 0
ATOM   4553 H1   TIP3C  38       9.887   0.381   0.989  1.00  0.00      CW   H 0
ATOM   4554 H2   TIP3C  38       9.570  -0.295  -0.327  1.00  0.00      CW   H 0
ATOM   4555 OH2  TIP3C  39      22.614   1.303  17.045  1.00  0.00      CW   O 0
ATOM   4556 H1   TIP3C  39      22.079   1.998  17.470  1.00  0.00      CW   H 0
ATOM   4557 H2   TIP3C  39      22.802   0.742  17.816  1.00  0.00      CW   H 0
ATOM   4558 OH2  TIP3C  40      24.732  13.752  23.596  1.00  0.00      CW   O 0
ATOM   4559 H1   TIP3C  40      23.895  14.118  23.881  1.00  0.00      CW   H 0
ATOM   4560 H2   TIP3C  40      25.389  14.240  24.093  1.00  0.00      CW   H 0
ATOM   4561 OH2  TIP3C  41       0.074  27.606  11.453  1.00  0.00      CW   O 0
ATOM   4562 H1   TIP3C  41      -0.729  27.142  11.217  1.00  0.00      CW   H 0
ATOM   4563 H2   TIP3C  41       0.529  27.010  12.048  1.00  0.00      CW   H 0
ATOM   4564 OH2  TIP3C  42      34.345  17.391  13.686  1.00  0.00      CW   O 0
ATOM   4565 H1   TIP3C  42      34.874  18.105  13.329  1.00  0.00      CW   H 0
ATOM   4566 H2   TIP3C  42      34.485  17.438  14.632  1.00  0.00      CW   H 0
ATOM   4567 OH2  TIP3C  43       8.306 -13.995  16.140  1.00  0.00      CW   O 0
ATOM   4568 H1   TIP3C  43       8.092 -13.221  16.661  1.00  0.00      CW   H 0
ATOM   4569 H2   TIP3C  43       7.516 -14.165  15.627  1.00  0.00      CW   H 0
ATOM   4570 OH2  TIP3C  44      32.853  21.733  20.493  1.00  0.00      CW   O 0
ATOM   4571 H1   TIP3C  44      32.653  22.235  19.703  1.00  0.00      CW   H 0
ATOM   4572 H2   TIP3C  44      32.169  21.064  20.533  1.00  0.00      CW   H 0
ATOM   4573 OH2  TIP3C  45      14.310  -4.951  -2.274  1.00  0.00      CW   O 0
ATOM   4574 H1   TIP3C  45      14.896  -4.370  -1.789  1.00  0.00      CW   H 0
ATOM   4575 H2   TIP3C  45      14.635  -5.831  -2.086  1.00  0.00      CW   H 0
ATOM   4576 OH2  TIP3C  46      14.778  18.210  -4.087  1.00  0.00      CW   O 0
ATOM   4577 H1   TIP3C  46      15.606  17.952  -4.491  1.00  0.00      CW   H 0
ATOM   4578 H2   TIP3C  46      14.378  17.385  -3.812  1.00  0.00      CW   H 0
ATOM   4579 OH2  TIP3C  47      14.947   1.519  29.937  1.00  0.00      CW   O 0
ATOM   4580 H1   TIP3C  47      15.284   2.376  30.199  1.00  0.00      CW   H 0
ATOM   4581 H2   TIP3C  47      14.648   1.644  29.036  1.00  0.00      CW   H 0
ATOM   4582 OH2  TIP3C  48      25.612  20.281  22.892  1.00  0.00      CW   O 0
ATOM   4583 H1   TIP3C  48      26.352  19.798  22.523  1.00  0.00      CW   H 0
ATOM   4584 H2   TIP3C  48      24.932  20.228  22.221  1.00  0.00      CW   H 0
ATOM   4585 OH2  TIP3C  49      27.759   7.439   5.907  1.00  0.00      CW   O 0
ATOM   4586 H1   TIP3C  49      27.177   7.122   6.597  1.00  0.00      CW   H 0
ATOM   4587 H2   TIP3C  49      27.447   8.324   5.718  1.00  0.00      CW   H 0
ATOM   4588 OH2  TIP3C  50      20.085  37.772  22.630  1.00  0.00      CW   O 0
ATOM   4589 H1   TIP3C  50      20.530  37.923  21.796  1.00  0.00      CW   H 0
ATOM   4590 H2   TIP3C  50      19.216  38.156  22.511  1.00  0.00      CW   H 0
ATOM   4591 OH2  TIP3C  51      11.372  10.957  30.055  1.00  0.00      CW   O 0
ATOM   4592 H1   TIP3C  51      10.996  11.314  30.860  1.00  0.00      CW   H 0
ATOM   4593 H2   TIP3C  51      10.614  10.710  29.525  1.00  0.00      CW   H 0
ATOM   4594 OH2  TIP3C  52      -4.905  12.357  23.948  1.00  0.00      CW   O 0
ATOM   4595 H1   TIP3C  52      -4.514  12.462  23.081  1.00  0.00      CW   H 0
ATOM   4596 H2   TIP3C  52      -5.403  13.163  24.086  1.00  0.00      CW   H 0
ATOM   4597 OH2  TIP3C  53       4.140  15.591  17.414  1.00  0.00      CW   O 0
ATOM   4598 H1   TIP3C  53       3.566  15.766  18.160  1.00  0.00      CW   H 0
ATOM   4599 H2   TIP3C  53       4.958  16.039  17.630  1.00  0.00      CW   H 0
ATOM   4600 OH2  TIP3C  54       8.212  -6.211   2.139  1.00  0.00      CW   O 0
ATOM   4601 H1   TIP3C  54       8.839  -5.629   1.710  1.00  0.00      CW   H 0
ATOM   4602 H2   TIP3C  54       8.645  -6.474   2.951  1.00  0.00      CW   H 0
ATOM   4603 OH2  TIP3C  55      29.181   5.563  18.178  1.00  0.00      CW   O 0
ATOM   4604 H1   TIP3C  55      28.773   6.402  18.392  1.00  0.00      CW   H 0
ATOM   4605 H2   TIP3C  55      28.846   4.958  18.840  1.00  0.00      CW   H 0
ATOM   4606 OH2  TIP3C  56      -0.185  18.529  20.044  1.00  0.00      CW   O 0
ATOM   4607 H1   TIP3C  56      -0.665  17.708  19.939  1.00  0.00      CW   H 0
ATOM   4608 H2   TIP3C  56      -0.819  19.129  20.436  1.00  0.00      CW   H 0
ATOM   4609 OH2  TIP3C  57      -3.810  -1.527  18.641  1.00  0.00      CW   O 0
ATOM   4610 H1   TIP3C  57      -4.333  -1.879  17.921  1.00  0.00      CW   H 0
ATOM   4611 H2   TIP3C  57      -3.016  -1.195  18.221  1.00  0.00      CW   H 0
ATOM   4612 OH2  TIP3C  58      20.842   3.081  18.090  1.00  0.00      CW   O 0
ATOM   4613 H1   TIP3C  58      20.824   4.007  17.804  1.00  0.00      CW   H 0
ATOM   4614 H2   TIP3C  58      20.018   2.722  17.690  1.00  0.00      CW   H 0
ATOM   4615 OH2  TIP3C  59      20.537   2.048  20.611  1.00  0.00      CW   O 0
ATOM   4616 H1   TIP3C  59      20.526   2.375  19.688  1.00  0.00      CW   H 0
ATOM   4617 H2   TIP3C  59      19.744   1.488  20.640  1.00  0.00      CW   H 0
ATOM   4618 OH2  TIP3C  60      22.296  32.422  18.899  1.00  0.00      CW   O 0
ATOM   4619 H1   TIP3C  60      22.342  33.020  19.645  1.00  0.00      CW   H 0
ATOM   4620 H2   TIP3C  60      22.608  32.940  18.157  1.00  0.00      CW   H 0
ATOM   4621 OH2  TIP3C  61      20.249  31.160  19.424  1.00  0.00      CW   O 0
ATOM   4622 H1   TIP3C  61      19.553  31.764  19.683  1.00  0.00      CW   H 0
ATOM   4623 H2   TIP3C  61      21.024  31.714  19.330  1.00  0.00      CW   H 0
ATOM   4624 OH2  TIP3C  62       4.052  44.748  10.506  1.00  0.00      CW   O 0
ATOM   4625 H1   TIP3C  62       4.716  44.676  11.191  1.00  0.00      CW   H 0
ATOM   4626 H2   TIP3C  62       3.304  45.159  10.939  1.00  0.00      CW   H 0
ATOM   4627 OH2  TIP3C  63       2.906  44.427  13.778  1.00  0.00      CW   O 0
ATOM   4628 H1   TIP3C  63       3.806  44.326  13.467  1.00  0.00      CW   H 0
ATOM   4629 H2   TIP3C  63       2.927  45.215  14.321  1.00  0.00      CW   H 0
ATOM   4630 OH2  TIP3C  64       8.420  47.083  10.365  1.00  0.00      CW   O 0
ATOM   4631 H1   TIP3C  64       8.796  46.775  11.190  1.00  0.00      CW   H 0
ATOM   4632 H2   TIP3C  64       9.174  47.374   9.852  1.00  0.00      CW   H 0
ATOM   4633 OH2  TIP3C  65      11.273  47.235   8.942  1.00  0.00      CW   O 0
ATOM   4634 H1   TIP3C  65      11.264  46.577   8.247  1.00  0.00      CW   H 0
ATOM   4635 H2   TIP3C  65      12.173  47.228   9.267  1.00  0.00      CW   H 0
ATOM   4636 OH2  TIP3C  66       3.698  40.769   7.459  1.00  0.00      CW   O 0
ATOM   4637 H1   TIP3C  66       4.555  41.062   7.768  1.00  0.00      CW   H 0
ATOM   4638 H2   TIP3C  66       3.074  41.345   7.901  1.00  0.00      CW   H 0
ATOM   4639 OH2  TIP3C  67      -0.898  32.460   9.384  1.00  0.00      CW   O 0
ATOM   4640 H1   TIP3C  67      -1.495  32.243   8.668  1.00  0.00      CW   H 0
ATOM   4641 H2   TIP3C  67      -1.188  31.911  10.112  1.00  0.00      CW   H 0
ATOM   4642 OH2  TIP3C  68      13.891  17.226  12.422  1.00  0.00      CW   O 0
ATOM   4643 H1   TIP3C  68      13.927  16.777  13.267  1.00  0.00      CW   H 0
ATOM   4644 H2   TIP3C  68      14.759  17.616  12.321  1.00  0.00      CW   H 0
ATOM   4645 OH2  TIP3C  69       9.399  23.940  -4.636  1.00  0.00      CW   O 0
ATOM   4646 H1   TIP3C  69      10.220  24.130  -4.182  1.00  0.00      CW   H 0
ATOM   4647 H2   TIP3C  69       9.369  22.985  -4.688  1.00  0.00      CW   H 0
ATOM   4648 OH2  TIP3C  70       9.716  21.255  -4.456  1.00  0.00      CW   O 0
ATOM   4649 H1   TIP3C  70      10.164  20.997  -3.650  1.00  0.00      CW   H 0
ATOM   4650 H2   TIP3C  70       9.128  20.525  -4.648  1.00  0.00      CW   H 0
ATOM   4651 OH2  TIP3C  71      18.897  18.498   2.395  1.00  0.00      CW   O 0
ATOM   4652 H1   TIP3C  71      19.622  18.298   1.803  1.00  0.00      CW   H 0
ATOM   4653 H2   TIP3C  71      19.084  17.990   3.184  1.00  0.00      CW   H 0
ATOM   4654 OH2  TIP3C  72      21.250  17.686   0.655  1.00  0.00      CW   O 0
ATOM   4655 H1   TIP3C  72      21.778  18.214   0.056  1.00  0.00      CW   H 0
ATOM   4656 H2   TIP3C  72      21.170  16.838   0.219  1.00  0.00      CW   H 0
ATOM   4657 OH2  TIP3C  73      21.128  15.841  -1.929  1.00  0.00      CW   O 0
ATOM   4658 H1   TIP3C  73      20.928  16.654  -2.394  1.00  0.00      CW   H 0
ATOM   4659 H2   TIP3C  73      21.781  15.406  -2.477  1.00  0.00      CW   H 0
ATOM   4660 OH2  TIP3C  74      17.796  17.113  -5.572  1.00  0.00      CW   O 0
ATOM   4661 H1   TIP3C  74      18.583  17.349  -6.064  1.00  0.00      CW   H 0
ATOM   4662 H2   TIP3C  74      17.071  17.423  -6.115  1.00  0.00      CW   H 0
ATOM   4663 OH2  TIP3C  75      15.412  18.538  -6.739  1.00  0.00      CW   O 0
ATOM   4664 H1   TIP3C  75      15.842  19.244  -7.221  1.00  0.00      CW   H 0
ATOM   4665 H2   TIP3C  75      15.025  18.969  -5.977  1.00  0.00      CW   H 0
ATOM   4666 OH2  TIP3C  76      19.446  25.596 -10.251  1.00  0.00      CW   O 0
ATOM   4667 H1   TIP3C  76      19.106  25.454 -11.134  1.00  0.00      CW   H 0
ATOM   4668 H2   TIP3C  76      20.359  25.312 -10.297  1.00  0.00      CW   H 0
ATOM   4669 OH2  TIP3C  77      27.058  29.933  -0.451  1.00  0.00      CW   O 0
ATOM   4670 H1   TIP3C  77      27.190  29.046  -0.117  1.00  0.00      CW   H 0
ATOM   4671 H2   TIP3C  77      26.109  30.017  -0.543  1.00  0.00      CW   H 0
ATOM   4672 OH2  TIP3C  78      30.338  29.491  -1.334  1.00  0.00      CW   O 0
ATOM   4673 H1   TIP3C  78      30.330  29.884  -0.461  1.00  0.00      CW   H 0
ATOM   4674 H2   TIP3C  78      30.139  30.217  -1.926  1.00  0.00      CW   H 0
ATOM   4675 OH2  TIP3C  79      13.118  29.743  27.037  1.00  0.00      CW   O 0
ATOM   4676 H1   TIP3C  79      14.074  29.774  27.007  1.00  0.00      CW   H 0
ATOM   4677 H2   TIP3C  79      12.836  30.417  26.419  1.00  0.00      CW   H 0
ATOM   4678 OH2  TIP3C  80      15.830  29.223  27.302  1.00  0.00      CW   O 0
ATOM   4679 H1   TIP3C  80      16.470  29.555  27.932  1.00  0.00      CW   H 0
ATOM   4680 H2   TIP3C  80      16.276  29.274  26.457  1.00  0.00      CW   H 0
ATOM   4681 OH2  TIP3C  81      19.683  17.640  30.308  1.00  0.00      CW   O 0
ATOM   4682 H1   TIP3C  81      19.672  16.808  30.781  1.00  0.00      CW   H 0
ATOM   4683 H2   TIP3C  81      20.367  17.531  29.647  1.00  0.00      CW   H 0
ATOM   4684 OH2  TIP3C  82      14.578  19.013  32.597  1.00  0.00      CW   O 0
ATOM   4685 H1   TIP3C  82      15.307  18.440  32.836  1.00  0.00      CW   H 0
ATOM   4686 H2   TIP3C  82      13.970  18.443  32.126  1.00  0.00      CW   H 0
ATOM   4687 OH2  TIP3C  83      16.379  16.635  32.781  1.00  0.00      CW   O 0
ATOM   4688 H1   TIP3C  83      15.835  16.053  33.312  1.00  0.00      CW   H 0
ATOM   4689 H2   TIP3C  83      17.232  16.202  32.748  1.00  0.00      CW   H 0
ATOM   4690 OH2  TIP3C  84      19.278  20.363  30.885  1.00  0.00      CW   O 0
ATOM   4691 H1   TIP3C  84      18.493  20.356  30.337  1.00  0.00      CW   H 0
ATOM   4692 H2   TIP3C  84      19.555  19.447  30.919  1.00  0.00      CW   H 0
ATOM   4693 OH2  TIP3C  85      27.911  42.201  11.579  1.00  0.00      CW   O 0
ATOM   4694 H1   TIP3C  85      28.454  41.908  12.311  1.00  0.00      CW   H 0
ATOM   4695 H2   TIP3C  85      27.115  42.539  11.990  1.00  0.00      CW   H 0
ATOM   4696 OH2  TIP3C  86      18.135  25.825  26.219  1.00  0.00      CW   O 0
ATOM   4697 H1   TIP3C  86      19.012  25.542  25.961  1.00  0.00      CW   H 0
ATOM   4698 H2   TIP3C  86      18.239  26.747  26.453  1.00  0.00      CW   H 0
ATOM   4699 OH2  TIP3C  87      20.303  28.471  27.082  1.00  0.00      CW   O 0
ATOM   4700 H1   TIP3C  87      20.664  27.623  26.825  1.00  0.00      CW   H 0
ATOM   4701 H2   TIP3C  87      20.717  28.663  27.923  1.00  0.00      CW   H 0
ATOM   4702 OH2  TIP3C  88      18.645  24.478  28.282  1.00  0.00      CW   O 0
ATOM   4703 H1   TIP3C  88      19.064  23.771  27.792  1.00  0.00      CW   H 0
ATOM   4704 H2   TIP3C  88      18.205  25.005  27.615  1.00  0.00      CW   H 0
ATOM   4705 OH2  TIP3C  89      20.073  26.371  30.245  1.00  0.00      CW   O 0
ATOM   4706 H1   TIP3C  89      19.594  25.747  29.699  1.00  0.00      CW   H 0
ATOM   4707 H2   TIP3C  89      20.681  25.831  30.750  1.00  0.00      CW   H 0
ATOM   4708 OH2  TIP3C  90      21.699  24.821  31.465  1.00  0.00      CW   O 0
ATOM   4709 H1   TIP3C  90      22.601  25.072  31.664  1.00  0.00      CW   H 0
ATOM   4710 H2   TIP3C  90      21.690  23.868  31.555  1.00  0.00      CW   H 0
ATOM   4711 OH2  TIP3C  91       8.886  37.744  15.397  1.00  0.00      CW   O 0
ATOM   4712 H1   TIP3C  91       9.370  37.068  15.872  1.00  0.00      CW   H 0
ATOM   4713 H2   TIP3C  91       8.382  37.262  14.741  1.00  0.00      CW   H 0
ATOM   4714 OH2  TIP3C  92      27.681  42.629   8.844  1.00  0.00      CW   O 0
ATOM   4715 H1   TIP3C  92      26.886  43.159   8.905  1.00  0.00      CW   H 0
ATOM   4716 H2   TIP3C  92      27.915  42.443   9.753  1.00  0.00      CW   H 0
ATOM   4717 OH2  TIP3C  93      27.306  41.235   4.583  1.00  0.00      CW   O 0
ATOM   4718 H1   TIP3C  93      26.814  40.682   3.976  1.00  0.00      CW   H 0
ATOM   4719 H2   TIP3C  93      27.736  40.618   5.175  1.00  0.00      CW   H 0
ATOM   4720 OH2  TIP3C  94      28.199  41.010   6.693  1.00  0.00      CW   O 0
ATOM   4721 H1   TIP3C  94      27.573  41.565   6.227  1.00  0.00      CW   H 0
ATOM   4722 H2   TIP3C  94      28.227  41.372   7.579  1.00  0.00      CW   H 0
ATOM   4723 OH2  TIP3C  95      24.295  42.727   4.272  1.00  0.00      CW   O 0
ATOM   4724 H1   TIP3C  95      23.969  43.437   4.825  1.00  0.00      CW   H 0
ATOM   4725 H2   TIP3C  95      25.210  42.622   4.531  1.00  0.00      CW   H 0
ATOM   4726 OH2  TIP3C  96      30.146  41.982   4.621  1.00  0.00      CW   O 0
ATOM   4727 H1   TIP3C  96      29.190  41.998   4.574  1.00  0.00      CW   H 0
ATOM   4728 H2   TIP3C  96      30.341  42.040   5.556  1.00  0.00      CW   H 0
ATOM   4729 OH2  TIP3C  97      29.031  19.939   8.430  1.00  0.00      CW   O 0
ATOM   4730 H1   TIP3C  97      28.139  19.824   8.759  1.00  0.00      CW   H 0
ATOM   4731 H2   TIP3C  97      29.490  19.142   8.695  1.00  0.00      CW   H 0
ATOM   4732 OH2  TIP3C  98      30.207  22.081   9.670  1.00  0.00      CW   O 0
ATOM   4733 H1   TIP3C  98      29.897  21.311   9.194  1.00  0.00      CW   H 0
ATOM   4734 H2   TIP3C  98      30.056  22.811   9.070  1.00  0.00      CW   H 0
ATOM   4735 OH2  TIP3C  99      19.819  35.971  -5.626  1.00  0.00      CW   O 0
ATOM   4736 H1   TIP3C  99      19.219  35.624  -4.966  1.00  0.00      CW   H 0
ATOM   4737 H2   TIP3C  99      20.544  36.340  -5.121  1.00  0.00      CW   H 0
ATOM   4738 OH2  TIP3C 100      17.649  40.306  -6.482  1.00  0.00      CW   O 0
ATOM   4739 H1   TIP3C 100      16.837  40.245  -5.979  1.00  0.00      CW   H 0
ATOM   4740 H2   TIP3C 100      17.896  39.397  -6.650  1.00  0.00      CW   H 0
ATOM   4741 OH2  TIP3C 101      -3.519  37.473  13.177  1.00  0.00      CW   O 0
ATOM   4742 H1   TIP3C 101      -4.333  37.766  13.587  1.00  0.00      CW   H 0
ATOM   4743 H2   TIP3C 101      -3.794  37.093  12.342  1.00  0.00      CW   H 0
ATOM   4744 OH2  TIP3C 102       9.425  -6.936   1.771  1.00  0.00      CW   O 0
ATOM   4745 H1   TIP3C 102       9.740  -7.446   2.518  1.00  0.00      CW   H 0
ATOM   4746 H2   TIP3C 102       8.661  -7.419   1.456  1.00  0.00      CW   H 0
ATOM   4747 OH2  TIP3C 103      12.247 -10.283   1.640  1.00  0.00      CW   O 0
ATOM   4748 H1   TIP3C 103      12.887 -10.280   2.352  1.00  0.00      CW   H 0
ATOM   4749 H2   TIP3C 103      12.082 -11.210   1.470  1.00  0.00      CW   H 0
ATOM   4750 OH2  TIP3C 104      12.316 -12.273   4.535  1.00  0.00      CW   O 0
ATOM   4751 H1   TIP3C 104      12.866 -13.030   4.739  1.00  0.00      CW   H 0
ATOM   4752 H2   TIP3C 104      11.498 -12.437   5.003  1.00  0.00      CW   H 0
ATOM   4753 OH2  TIP3C 105       9.127 -12.309   6.038  1.00  0.00      CW   O 0
ATOM   4754 H1   TIP3C 105       9.198 -11.608   6.686  1.00  0.00      CW   H 0
ATOM   4755 H2   TIP3C 105       8.803 -13.062   6.533  1.00  0.00      CW   H 0
ATOM   4756 OH2  TIP3C 106       8.485 -11.121   3.913  1.00  0.00      CW   O 0
ATOM   4757 H1   TIP3C 106       9.241 -11.296   3.352  1.00  0.00      CW   H 0
ATOM   4758 H2   TIP3C 106       8.650 -11.633   4.705  1.00  0.00      CW   H 0
ATOM   4759 OH2  TIP3C 107       6.227  -2.329   2.257  1.00  0.00      CW   O 0
ATOM   4760 H1   TIP3C 107       6.233  -3.174   1.808  1.00  0.00      CW   H 0
ATOM   4761 H2   TIP3C 107       6.408  -1.690   1.567  1.00  0.00      CW   H 0
ATOM   4762 OH2  TIP3C 108       6.384  -4.755   1.456  1.00  0.00      CW   O 0
ATOM   4763 H1   TIP3C 108       7.099  -5.375   1.601  1.00  0.00      CW   H 0
ATOM   4764 H2   TIP3C 108       5.603  -5.303   1.376  1.00  0.00      CW   H 0
ATOM   4765 OH2  TIP3C 109       7.673  -3.476  -0.842  1.00  0.00      CW   O 0
ATOM   4766 H1   TIP3C 109       8.464  -3.630  -0.326  1.00  0.00      CW   H 0
ATOM   4767 H2   TIP3C 109       6.972  -3.886  -0.335  1.00  0.00      CW   H 0
ATOM   4768 OH2  TIP3C 110       6.171   1.141   4.201  1.00  0.00      CW   O 0
ATOM   4769 H1   TIP3C 110       5.422   0.832   4.711  1.00  0.00      CW   H 0
ATOM   4770 H2   TIP3C 110       6.880   0.538   4.426  1.00  0.00      CW   H 0
ATOM   4771 OH2  TIP3C 111       4.475  -0.863   5.775  1.00  0.00      CW   O 0
ATOM   4772 H1   TIP3C 111       3.834  -0.565   6.420  1.00  0.00      CW   H 0
ATOM   4773 H2   TIP3C 111       3.965  -1.007   4.978  1.00  0.00      CW   H 0
ATOM   4774 OH2  TIP3C 112       6.196  -2.638   6.411  1.00  0.00      CW   O 0
ATOM   4775 H1   TIP3C 112       5.609  -1.933   6.138  1.00  0.00      CW   H 0
ATOM   4776 H2   TIP3C 112       6.425  -3.087   5.598  1.00  0.00      CW   H 0
ATOM   4777 OH2  TIP3C 113       5.850 -11.496  11.753  1.00  0.00      CW   O 0
ATOM   4778 H1   TIP3C 113       5.165 -10.985  12.184  1.00  0.00      CW   H 0
ATOM   4779 H2   TIP3C 113       5.947 -12.276  12.300  1.00  0.00      CW   H 0
ATOM   4780 OH2  TIP3C 114      25.758  12.761  21.486  1.00  0.00      CW   O 0
ATOM   4781 H1   TIP3C 114      25.186  13.194  22.120  1.00  0.00      CW   H 0
ATOM   4782 H2   TIP3C 114      25.711  11.833  21.715  1.00  0.00      CW   H 0
ATOM   4783 OH2  TIP3C 115      -9.511  11.921  13.508  1.00  0.00      CW   O 0
ATOM   4784 H1   TIP3C 115     -10.292  12.438  13.313  1.00  0.00      CW   H 0
ATOM   4785 H2   TIP3C 115      -9.099  12.376  14.243  1.00  0.00      CW   H 0
ATOM   4786 OH2  TIP3C 116       2.220  10.863  23.640  1.00  0.00      CW   O 0
ATOM   4787 H1   TIP3C 116       1.815  10.028  23.404  1.00  0.00      CW   H 0
ATOM   4788 H2   TIP3C 116       2.089  11.419  22.872  1.00  0.00      CW   H 0
ATOM   4789 OH2  TIP3C 117       1.824   4.211  25.221  1.00  0.00      CW   O 0
ATOM   4790 H1   TIP3C 117       1.637   4.326  24.289  1.00  0.00      CW   H 0
ATOM   4791 H2   TIP3C 117       2.218   5.041  25.491  1.00  0.00      CW   H 0
ATOM   4792 OH2  TIP3C 118      -5.081  -2.419  16.268  1.00  0.00      CW   O 0
ATOM   4793 H1   TIP3C 118      -4.515  -2.486  15.499  1.00  0.00      CW   H 0
ATOM   4794 H2   TIP3C 118      -5.513  -3.271  16.323  1.00  0.00      CW   H 0
ATOM   4795 OH2  TIP3C 119       2.598  -3.091  22.209  1.00  0.00      CW   O 0
ATOM   4796 H1   TIP3C 119       3.304  -3.310  21.600  1.00  0.00      CW   H 0
ATOM   4797 H2   TIP3C 119       2.539  -2.136  22.175  1.00  0.00      CW   H 0
ATOM   4798 OH2  TIP3C 120      23.817  -5.829   5.299  1.00  0.00      CW   O 0
ATOM   4799 H1   TIP3C 120      23.118  -5.604   5.913  1.00  0.00      CW   H 0
ATOM   4800 H2   TIP3C 120      23.665  -6.751   5.090  1.00  0.00      CW   H 0
ATOM   4801 OH2  TIP3C 121      25.069  -8.241   8.546  1.00  0.00      CW   O 0
ATOM   4802 H1   TIP3C 121      24.326  -8.053   7.973  1.00  0.00      CW   H 0
ATOM   4803 H2   TIP3C 121      25.374  -9.105   8.269  1.00  0.00      CW   H 0
ATOM   4804 OH2  TIP3C 122      24.223  -7.786  13.237  1.00  0.00      CW   O 0
ATOM   4805 H1   TIP3C 122      23.766  -7.089  13.707  1.00  0.00      CW   H 0
ATOM   4806 H2   TIP3C 122      24.702  -8.260  13.917  1.00  0.00      CW   H 0
ATOM   4807 OH2  TIP3C 123      24.344 -13.222   8.732  1.00  0.00      CW   O 0
ATOM   4808 H1   TIP3C 123      23.521 -13.357   9.201  1.00  0.00      CW   H 0
ATOM   4809 H2   TIP3C 123      24.598 -14.096   8.435  1.00  0.00      CW   H 0
ATOM   4810 OH2  TIP3C 124       8.673  -7.072  26.266  1.00  0.00      CW   O 0
ATOM   4811 H1   TIP3C 124       8.322  -7.579  25.534  1.00  0.00      CW   H 0
ATOM   4812 H2   TIP3C 124       9.619  -7.207  26.220  1.00  0.00      CW   H 0
ATOM   4813 OH2  TIP3C 125       4.918  14.935  23.724  1.00  0.00      CW   O 0
ATOM   4814 H1   TIP3C 125       5.599  15.107  23.073  1.00  0.00      CW   H 0
ATOM   4815 H2   TIP3C 125       4.949  15.692  24.309  1.00  0.00      CW   H 0
ATOM   4816 OH2  TIP3C 126       0.703  22.476  19.260  1.00  0.00      CW   O 0
ATOM   4817 H1   TIP3C 126       1.597  22.522  19.600  1.00  0.00      CW   H 0
ATOM   4818 H2   TIP3C 126       0.449  23.390  19.129  1.00  0.00      CW   H 0
ATOM   4819 OH2  TIP3C 127       0.681  26.794  15.626  1.00  0.00      CW   O 0
ATOM   4820 H1   TIP3C 127       0.736  26.405  16.499  1.00  0.00      CW   H 0
ATOM   4821 H2   TIP3C 127       0.530  26.051  15.042  1.00  0.00      CW   H 0
ATOM   4822 OH2  TIP3C 128      14.733  -0.660  31.486  1.00  0.00      CW   O 0
ATOM   4823 H1   TIP3C 128      15.675  -0.822  31.536  1.00  0.00      CW   H 0
ATOM   4824 H2   TIP3C 128      14.657   0.171  31.017  1.00  0.00      CW   H 0
ATOM   4825 OH2  TIP3C 129      24.434  -3.495  17.991  1.00  0.00      CW   O 0
ATOM   4826 H1   TIP3C 129      23.574  -3.709  18.353  1.00  0.00      CW   H 0
ATOM   4827 H2   TIP3C 129      24.775  -4.331  17.672  1.00  0.00      CW   H 0
ATOM   4828 OH2  TIP3C 130      24.907  -1.845  16.166  1.00  0.00      CW   O 0
ATOM   4829 H1   TIP3C 130      24.543  -2.491  16.771  1.00  0.00      CW   H 0
ATOM   4830 H2   TIP3C 130      25.680  -1.504  16.616  1.00  0.00      CW   H 0
ATOM   4831 OH2  TIP3C 131      20.865  40.668  22.637  1.00  0.00      CW   O 0
ATOM   4832 H1   TIP3C 131      20.848  39.751  22.912  1.00  0.00      CW   H 0
ATOM   4833 H2   TIP3C 131      20.638  40.644  21.707  1.00  0.00      CW   H 0
ATOM   4834 OH2  TIP3C 132      23.865  31.491  23.756  1.00  0.00      CW   O 0
ATOM   4835 H1   TIP3C 132      24.157  30.814  24.367  1.00  0.00      CW   H 0
ATOM   4836 H2   TIP3C 132      23.707  32.258  24.306  1.00  0.00      CW   H 0
ATOM   4837 OH2  TIP3C 133       4.786  12.928  25.485  1.00  0.00      CW   O 0
ATOM   4838 H1   TIP3C 133       4.758  13.663  24.872  1.00  0.00      CW   H 0
ATOM   4839 H2   TIP3C 133       3.969  12.997  25.979  1.00  0.00      CW   H 0
ATOM   4840 OH2  TIP3C 134       6.705   7.606  24.111  1.00  0.00      CW   O 0
ATOM   4841 H1   TIP3C 134       7.150   8.253  23.564  1.00  0.00      CW   H 0
ATOM   4842 H2   TIP3C 134       7.310   6.865  24.148  1.00  0.00      CW   H 0
ATOM   4843 OH2  TIP3C 135       5.295   8.428  26.074  1.00  0.00      CW   O 0
ATOM   4844 H1   TIP3C 135       5.957   8.035  25.505  1.00  0.00      CW   H 0
ATOM   4845 H2   TIP3C 135       5.033   9.229  25.620  1.00  0.00      CW   H 0
ATOM   4846 OH2  TIP3C 136       7.802   6.755  28.947  1.00  0.00      CW   O 0
ATOM   4847 H1   TIP3C 136       7.808   6.643  27.996  1.00  0.00      CW   H 0
ATOM   4848 H2   TIP3C 136       8.072   7.663  29.084  1.00  0.00      CW   H 0
ATOM   4849 OH2  TIP3C 137      36.027  21.483  12.891  1.00  0.00      CW   O 0
ATOM   4850 H1   TIP3C 137      36.237  21.720  11.988  1.00  0.00      CW   H 0
ATOM   4851 H2   TIP3C 137      35.816  22.315  13.314  1.00  0.00      CW   H 0
ATOM   4852 OH2  TIP3C 138      28.137   3.899  20.268  1.00  0.00      CW   O 0
ATOM   4853 H1   TIP3C 138      27.722   4.420  20.956  1.00  0.00      CW   H 0
ATOM   4854 H2   TIP3C 138      28.853   3.443  20.711  1.00  0.00      CW   H 0
ATOM   4855 OH2  TIP3C 139      26.943   1.631  11.504  1.00  0.00      CW   O 0
ATOM   4856 H1   TIP3C 139      26.286   1.698  12.197  1.00  0.00      CW   H 0
ATOM   4857 H2   TIP3C 139      27.393   0.805  11.679  1.00  0.00      CW   H 0
ATOM   4858 OH2  TIP3C 140      32.271  25.500   7.027  1.00  0.00      CW   O 0
ATOM   4859 H1   TIP3C 140      31.589  24.855   7.213  1.00  0.00      CW   H 0
ATOM   4860 H2   TIP3C 140      33.075  24.986   6.957  1.00  0.00      CW   H 0
ATOM   4861 OH2  TIP3C 141      26.026  15.517  24.939  1.00  0.00      CW   O 0
ATOM   4862 H1   TIP3C 141      25.157  15.545  25.340  1.00  0.00      CW   H 0
ATOM   4863 H2   TIP3C 141      26.612  15.864  25.612  1.00  0.00      CW   H 0
ATOM   4864 OH2  TIP3C 142      34.386  17.541  16.204  1.00  0.00      CW   O 0
ATOM   4865 H1   TIP3C 142      34.248  18.485  16.280  1.00  0.00      CW   H 0
ATOM   4866 H2   TIP3C 142      34.728  17.278  17.059  1.00  0.00      CW   H 0
ATOM   4867 OH2  TIP3C 143       5.865 -13.761  15.166  1.00  0.00      CW   O 0
ATOM   4868 H1   TIP3C 143       5.465 -12.938  15.447  1.00  0.00      CW   H 0
ATOM   4869 H2   TIP3C 143       5.130 -14.367  15.077  1.00  0.00      CW   H 0
ATOM   4870 OH2  TIP3C 144      13.187  -3.967  30.318  1.00  0.00      CW   O 0
ATOM   4871 H1   TIP3C 144      13.979  -3.684  29.861  1.00  0.00      CW   H 0
ATOM   4872 H2   TIP3C 144      13.114  -3.371  31.064  1.00  0.00      CW   H 0
ATOM   4873 OH2  TIP3C 145       6.747  41.337   4.958  1.00  0.00      CW   O 0
ATOM   4874 H1   TIP3C 145       6.158  41.602   5.664  1.00  0.00      CW   H 0
ATOM   4875 H2   TIP3C 145       7.618  41.590   5.264  1.00  0.00      CW   H 0
ATOM   4876 OH2  TIP3C 146      28.876  18.219   5.309  1.00  0.00      CW   O 0
ATOM   4877 H1   TIP3C 146      29.269  18.715   6.027  1.00  0.00      CW   H 0
ATOM   4878 H2   TIP3C 146      28.964  18.791   4.546  1.00  0.00      CW   H 0
ATOM   4879 OH2  TIP3C 147      16.439  33.481  -6.669  1.00  0.00      CW   O 0
ATOM   4880 H1   TIP3C 147      15.986  32.837  -7.214  1.00  0.00      CW   H 0
ATOM   4881 H2   TIP3C 147      15.937  34.288  -6.783  1.00  0.00      CW   H 0
ATOM   4882 OH2  TIP3C 148      18.892  33.431  -6.881  1.00  0.00      CW   O 0
ATOM   4883 H1   TIP3C 148      17.945  33.493  -6.760  1.00  0.00      CW   H 0
ATOM   4884 H2   TIP3C 148      19.223  34.293  -6.628  1.00  0.00      CW   H 0
ATOM   4885 OH2  TIP3C 149      10.255  -7.667  29.090  1.00  0.00      CW   O 0
ATOM   4886 H1   TIP3C 149      10.503  -8.505  28.701  1.00  0.00      CW   H 0
ATOM   4887 H2   TIP3C 149      11.077  -7.182  29.160  1.00  0.00      CW   H 0
ATOM   4888 OH2  TIP3C 150      14.090   4.019  -1.192  1.00  0.00      CW   O 0
ATOM   4889 H1   TIP3C 150      13.532   3.389  -0.736  1.00  0.00      CW   H 0
ATOM   4890 H2   TIP3C 150      14.535   4.496  -0.491  1.00  0.00      CW   H 0
ATOM   4891 OH2  TIP3C 151      23.469  21.237  23.735  1.00  0.00      CW   O 0
ATOM   4892 H1   TIP3C 151      23.632  22.146  23.482  1.00  0.00      CW   H 0
ATOM   4893 H2   TIP3C 151      24.314  20.801  23.625  1.00  0.00      CW   H 0
ATOM   4894 OH2  TIP3C 152       6.338  25.036   1.542  1.00  0.00      CW   O 0
ATOM   4895 H1   TIP3C 152       6.366  24.235   2.066  1.00  0.00      CW   H 0
ATOM   4896 H2   TIP3C 152       6.159  24.734   0.652  1.00  0.00      CW   H 0
ATOM   4897 OH2  TIP3C 153      24.947   7.080  15.319  1.00  0.00      CW   O 0
ATOM   4898 H1   TIP3C 153      24.802   6.898  14.390  1.00  0.00      CW   H 0
ATOM   4899 H2   TIP3C 153      25.648   6.481  15.574  1.00  0.00      CW   H 0
ATOM   4900 OH2  TIP3C 154       7.251  15.308  27.565  1.00  0.00      CW   O 0
ATOM   4901 H1   TIP3C 154       8.183  15.527  27.590  1.00  0.00      CW   H 0
ATOM   4902 H2   TIP3C 154       7.213  14.391  27.835  1.00  0.00      CW   H 0
ATOM   4903 OH2  TIP3C 155      27.968  38.645   0.309  1.00  0.00      CW   O 0
ATOM   4904 H1   TIP3C 155      28.035  37.692   0.369  1.00  0.00      CW   H 0
ATOM   4905 H2   TIP3C 155      27.549  38.803  -0.537  1.00  0.00      CW   H 0
ATOM   4906 OH2  TIP3C 156      14.963  -7.635  -0.970  1.00  0.00      CW   O 0
ATOM   4907 H1   TIP3C 156      14.167  -8.165  -1.009  1.00  0.00      CW   H 0
ATOM   4908 H2   TIP3C 156      15.623  -8.220  -0.597  1.00  0.00      CW   H 0
ATOM   4909 OH2  TIP3C 157       3.235  18.739   4.232  1.00  0.00      CW   O 0
ATOM   4910 H1   TIP3C 157       4.150  18.753   4.514  1.00  0.00      CW   H 0
ATOM   4911 H2   TIP3C 157       3.259  18.343   3.361  1.00  0.00      CW   H 0
ATOM   4912 OH2  TIP3C 158      13.516  -8.241  25.972  1.00  0.00      CW   O 0
ATOM   4913 H1   TIP3C 158      13.858  -8.588  25.148  1.00  0.00      CW   H 0
ATOM   4914 H2   TIP3C 158      14.294  -8.080  26.506  1.00  0.00      CW   H 0
ATOM   4915 OH2  TIP3C 159      -0.453  40.156  11.753  1.00  0.00      CW   O 0
ATOM   4916 H1   TIP3C 159      -0.618  39.695  12.575  1.00  0.00      CW   H 0
ATOM   4917 H2   TIP3C 159      -1.225  40.707  11.628  1.00  0.00      CW   H 0
ATOM   4918 OH2  TIP3C 160      15.953  32.563  23.333  1.00  0.00      CW   O 0
ATOM   4919 H1   TIP3C 160      15.727  31.816  22.778  1.00  0.00      CW   H 0
ATOM   4920 H2   TIP3C 160      15.592  33.321  22.873  1.00  0.00      CW   H 0
ATOM   4921 OH2  TIP3C 161      -8.942  10.938   9.865  1.00  0.00      CW   O 0
ATOM   4922 H1   TIP3C 161      -9.601  11.624   9.967  1.00  0.00      CW   H 0
ATOM   4923 H2   TIP3C 161      -9.027  10.658   8.954  1.00  0.00      CW   H 0
[truncated: 59,293 more chars]
